# Supplementary material for: In-depth proteomic profiling captures subtype-specific features of craniopharyngiomas
Source: Sci Rep. 2021 Oct 27;11:21206. doi: 10.1038/s41598-021-00483-4 (PMC8551227; doi:10.1038/s41598-021-00483-4)
Supplement: Supplementary file 6 — Supplementary Table S1. [file 41598_2021_483_MOESM6_ESM.xlsx]

## Sheet: Supplementary Table 1
Title: In-depth Proteomic Profiling Captures Subtype-specific Features of Craniopharyngiomas
Authors: Jung Hee Kim, Hyeyoon Kim, Kisoon Dan, Seong-Ik Kim, Sung- Hye Park, Dohyun Han, Yong Hwy Kim
Supplementary Table 1. Clinical and mutational information of study subjects
Labeling	차트번호	Sample.No.	Age	Gender	Height (cm)	Weight (kg)	BMI (kg/m2)	Maximal tumor size (cm)	Tumor volume (cm3)	3rd ventricle invasion	Total amount of peptides	LFQ	LFQ_ labeling	TMT	TMT_ labeling
ACP1	42882415	14-137	56.7041	Men	157.5	52.9	21.3253	1.4	1.176	Absence	41.42	O	iBAQ_ACP1
ACP2	40799973	17-123	65.0932	Men	171.1	70.4	24.0476	2	1.87	Presence	112.18	O	iBAQ_ACP2	O	TMT_ACP1
ACP3	49604267	17-163	76.7562	Women	153.7	59.7	25.2712	3.5	10.465	Presence	63.74	O	iBAQ_ACP3	O	TMT_ACP2
ACP4	44954354	13-169	44.989	Women	160.4	65.2	25.3419	2.1	1.512	Absence	109.15	O	iBAQ_ACP4	O	TMT_ACP3
ACP5	74374322	17-164	23.6411	Men	172	77.6	26.2304	3.3	4.455	Presence	65.23	O	iBAQ_ACP5	O	TMT_ACP4
ACP6	47633896	16-022	32.7644	Women	146.2	49.6	23.2053	2.2	3.96	Presence	67.62	O	iBAQ_ACP6	O	TMT_ACP5
PCP1	36382693	17-175	74.5151	Women	152.9	57.6	24.6381	2.4	5.544	Absence	74.32	O	iBAQ_PCP1	O	TMT_PCP1
PCP2	34991673	15-255	61.2521	Women	168	67.2	23.8095	3.8	12.54	Presence	poor quality
PCP3	48017170	16-078	42	Men							46.78	O	iBAQ_PCP2
PCP4	48480165	16-176	52.4411	Men	164.7	66.1	24.3677	2.6	3.744	Presence	65.66	O	iBAQ_PCP3	O	TMT_PCP2
PCP5	47951417	16-048	25.3014	Men	173	77.15	25.7777	3.7	13.875	Presence	63.42	O	iBAQ_PCP4	O	TMT_PCP3
PCP6	46409146	15-027	32.8055	Women	157.6	77.95	31.3837	3.6	17.28	Presence	112.64	O	iBAQ_PCP5	O	TMT_PCP4
