# Supplementary material for: In-depth proteomic profiling captures subtype-specific features of craniopharyngiomas
Source: Sci Rep. 2021 Oct 27;11:21206. doi: 10.1038/s41598-021-00483-4 (PMC8551227; doi:10.1038/s41598-021-00483-4)
Supplement: Supplementary file 8 — Supplementary Table S3. [file 41598_2021_483_MOESM8_ESM.xlsx]

## Sheet: Supplementary Table S3
Title: In-depth Proteomic Profiling Captures Subtype-specific Features of Craniopharyngiomas
Authors: Jung Hee Kim, Hyeyoon Kim, Kisoon Dan, Seong-Ik Kim, Sung- Hye Park, Dohyun Han, Yong Hwy Kim
Supplementary table S3. List of differentially expressed proteins (DEPs) in label-free quantification set
No.	Gene names	Protein IDs	Majority protein IDs	Protein names	Gene names	-log(p-value) ACP_PCP	Difference ACP_PCP	ACP_PCP	q-value	t-Test statistic ACP_PCP	Normalized Log2(iBAQ of ACP1)	Normalized Log2(iBAQ of ACP2)	Normalized Log2(iBAQ of ACP3)	Normalized Log2(iBAQ of ACP4)	Normalized Log2(iBAQ of ACP5)	Normalized Log2(iBAQ of ACP6)	Normalized Log2(iBAQ of PCP1)	Normalized Log2(iBAQ of PCP2)	Normalized Log2(iBAQ of PCP3)	Normalized Log2(iBAQ of PCP4)	Normalized Log2(iBAQ of PCP5)	Student's T-test significant	Peptides	Razor + unique peptides	Unique peptides	Sequence coverage [%]	Unique + razor sequence coverage [%]	Unique sequence coverage [%]	Mol. weight [kDa]	Q-value	Score	Intensity	MS/MS count
1	TMEM120A	A0A087WZA9;A0A024R4K9;A0A087X266;Q9BXJ8-2;Q9BXJ8	A0A087WZA9;A0A024R4K9;A0A087X266;Q9BXJ8-2;Q9BXJ8	Transmembrane protein 120A	TMEM120A	1.5213	-2.36353	PCP UP	0.0715479	-2.57159	-0.516015	-5.71336	-2.53689	-5.33795	-2.1231	-3.89489	-0.795125	-0.584019	-1.67213	-1.074	-0.825604	ACP_PCP	2	2	2	12.1	12.1	12.1	20.459	0.0036743	2.7545	151670000	4
2	PECAM1	A0A075B738;P16284-5;P16284-3;P16284-4;P16284-2;P16284-6;P16284;A0A075B727;A0A075B728;A0A075B737	A0A075B738;P16284-5;P16284-3;P16284-4;P16284-2;P16284-6;P16284	Platelet endothelial cell adhesion molecule	PECAM1	1.36193	-0.996309	PCP UP	0.0984838	-2.34785	-1.32314	-2.42107	-0.95775	-2.09925	-0.229782	-1.35701	-0.157657	-0.0280004	-0.727723	-1.24312	0.148037	ACP_PCP	15	15	15	25.2	25.2	25.2	82.521	0	68.881	1391500000	53
3	TXNRD1	E9PIR7;F8W809;A0A087WSW9;E9PNQ6;A0A087WSY9;Q16881-5;Q16881-2;Q16881-4;Q16881-3;Q16881-6;Q16881;E2QRB9;Q16881-7;E9PKD3;E9PIZ5;E9PQI3;E9PLT3;E9PKI4	E9PIR7;F8W809;A0A087WSW9;E9PNQ6;A0A087WSY9;Q16881-5;Q16881-2;Q16881-4;Q16881-3;Q16881-6;Q16881;E2QRB9;Q16881-7;E9PKD3	Thioredoxin reductase 1, cytoplasmic	TXNRD1	2.8733	3.62314	ACP UP	0.0108466	4.57425	0.228953	-0.595811	1.17988	0.763241	0.544942	1.42006	-1.35095	-5.64892	-2.51805	-1.64683	-3.99989	ACP_PCP	6	6	6	15.6	15.6	15.6	53.166	0	33.83	829980000	19
4	CPB2	A0A087WSY5;Q96IY4;Q96IY4-2;CON__Q2KIG3	A0A087WSY5;Q96IY4;Q96IY4-2	Carboxypeptidase B2	CPB2	2.65546	2.53167	ACP UP	0.014484	4.22873	-1.2793	-1.03851	-0.799926	1.23406	-1.09077	0.579786	-1.70455	-4.08507	-3.11899	-2.38721	-3.35811	ACP_PCP	4	4	4	9.8	9.8	9.8	44.022	0	8.7931	318930000	9
5	COL1A2	A0A087WTA8;P08123	A0A087WTA8;P08123	Collagen alpha-2(I) chain	COL1A2	2.35229	-2.63735	PCP UP	0.0205982	-3.76606	6.70039	4.53773	4.0514	2.93277	4.24923	6.28784	7.37926	8.11353	7.52988	6.34144	7.7888	ACP_PCP	28	28	28	27.9	27.9	27.9	129.15	0	323.31	264300000000	314
6	ENOPH1	D6RA00;A0A087WTH0;Q9UHY7	D6RA00;A0A087WTH0;Q9UHY7	Enolase-phosphatase E1	ENOPH1	1.87966	2.06955	ACP UP	0.040061	3.07751	-1.99111	-1.77849	-1.94533	-1.64094	-1.92226	-0.453653	-2.04561	-4.4451	-4.83366	-2.0228	-5.11041	ACP_PCP	1	1	1	6.9	6.9	6.9	19.187	0.0053111	2.5531	77392000	1
7	HNRNPDL	A0A087WUK2;O14979	A0A087WUK2;O14979	Heterogeneous nuclear ribonucleoprotein D-like	HNRNPDL	1.42835	1.1882	ACP UP	0.0872707	2.44114	1.73153	2.86441	2.38133	2.77389	3.04029	0.948086	0.466641	2.33526	0.33429	1.32591	1.04653	ACP_PCP	12	11	2	31.4	29.2	9.4	40.04	0	85.799	2909700000	95
8	GPX1	A0A087WUQ6;P07203;P07203-2	A0A087WUQ6;P07203	Glutathione peroxidase;Glutathione peroxidase 1	GPX1	2.34688	-1.72896	PCP UP	0.0212316	-3.75797	3.78157	3.14897	1.96891	3.08376	1.27411	2.44888	4.66903	4.47162	4.95646	3.95361	3.68259	ACP_PCP	13	13	13	76.7	76.7	76.7	21.938	0	91.934	4849500000	127
9	IKBKG	A0A087X0G7;A0A087WUW6;A0A087X1B1;Q9Y6K9;Q9Y6K9-2;A0A087WV30;C9JN51;C9J2V2;C9JH59;Q9Y6K9-3	A0A087X0G7;A0A087WUW6;A0A087X1B1;Q9Y6K9;Q9Y6K9-2;A0A087WV30;C9JN51;C9J2V2	NF-kappa-B essential modulator	IKBKG	1.89145	-2.34763	PCP UP	0.0391876	-3.09432	-3.62662	-4.56334	-4.30881	-5.59553	-4.20441	-0.91622	-1.2118	-1.48665	-2.13023	-2.12413	-0.654806	ACP_PCP	4	4	4	13.4	13.4	13.4	47.256	0	13.92	223070000	6
10	SH3BGRL3	Q5T123;A0A087WV23;Q9H299	Q5T123;A0A087WV23;Q9H299	SH3 domain-binding glutamic acid-rich-like protein 3	SH3BGRL3	1.83748	-1.56116	PCP UP	0.0436317	-3.01748	2.08489	2.95266	-0.162138	2.07989	1.46289	1.99078	3.39777	2.73348	3.45999	4.04011	2.84861	ACP_PCP	4	4	4	34.1	34.1	34.1	9.3804	0	15.77	1123600000	23
11	HBEBP2BPA	J3QS48;I3L295;J3KT75;J3QW43;J3QRD5;Q9H3L2;Q1HDL3;A0A087WV81;O75352-2;O75352;J3KTK8;J3QQZ4;J3KSI4;I3L1D2;I3L4E0;I3L405;I3L261	J3QS48;I3L295;J3KT75;J3QW43;J3QRD5;Q9H3L2;Q1HDL3;A0A087WV81;O75352-2;O75352;J3KTK8;J3QQZ4;J3KSI4;I3L1D2;I3L4E0	Mannose-P-dolichol utilization defect 1 protein	MPDU1	2.6905	-1.24211	PCP UP	0.0146188	-4.28351	2.02929	1.56578	2.01903	2.61283	1.82178	3.29608	3.57231	3.49736	3.52192	3.53493	3.20471	ACP_PCP	4	4	4	39.6	39.6	39.6	10.978	0	7.5409	1174500000	31
12	TMC4	A0A087WVI4;Q7Z404-1;A0A087WT65;Q7Z404;Q7Z404-3;C9JFU4	A0A087WVI4;Q7Z404-1;A0A087WT65;Q7Z404	Transmembrane channel-like protein;Transmembrane channel-like protein 4	TMC4	2.26047	-3.4027	PCP UP	0.0229896	-3.62955	-1.63903	-6.20521	-0.757305	-3.7295	-4.6962	-4.78411	-0.220895	-0.580585	0.113713	-0.289367	-0.185483	ACP_PCP	7	7	7	13.5	13.5	13.5	78.737	0	11.598	366570000	14
13	MUC1	A0A087WVJ0;A0A087X2A4;A0A087WWM1;P15941-7;P15941-17;P15941-11;P15941-8;P15941-4;P15941-3;P15941;P15941-2;B1AVQ7;A0A087X0L2;P15941-13;P15941-15;P15941-6;A0A087X061;A0A087WZZ6;Q7Z536;A6ZIE4;A6ZIE3;P15941-12;P15941-16;P15941-9;P15941-10	A0A087WVJ0;A0A087X2A4;A0A087WWM1;P15941-7;P15941-17;P15941-11;P15941-8;P15941-4;P15941-3;P15941;P15941-2;B1AVQ7;A0A087X0L2;P15941-13;P15941-15;P15941-6	Mucin-1;Mucin-1 subunit alpha;Mucin-1 subunit beta	MUC1	1.42614	-4.3097	PCP UP	0.0840262	-2.43803	2.09174	-3.93167	-5.23689	-5.30713	-4.9028	-4.57512	1.88535	2.7667	1.64446	1.66868	-4.63492	ACP_PCP	5	5	5	29.4	29.4	29.4	25.565	0	14.242	401040000	18
14	CD177	A0A087WVM2;Q8N6Q3;Q8N6Q3-2	A0A087WVM2;Q8N6Q3	CD177 antigen	CD177	1.42149	-4.96205	PCP UP	0.0846505	-2.43151	2.14702	-6.74731	-4.52411	-5.62079	-5.47007	-5.39835	2.2452	2.70716	2.72216	1.36454	-5.57351	ACP_PCP	6	6	6	20.8	20.8	20.8	46.381	0	45.903	816010000	17
15	CLTC	A0A087WVQ6;Q00610-2;Q00610;J3KS13;A0A087WX41;P53675-2;P53675;K7EJJ5;J3KSQ2;J3KRF5;J3QL20;F5H5N6	A0A087WVQ6;Q00610-2;Q00610	Clathrin heavy chain;Clathrin heavy chain 1	CLTC	2.66735	-0.621674	PCP UP	0.0162528	-4.24728	4.99745	4.65407	5.16756	4.73186	5.30117	4.5358	5.5854	5.37663	5.43694	5.69466	5.50465	ACP_PCP	80	80	80	59.1	59.1	59.1	192.06	0	323.31	104460000000	2109
16	PRKACB	A0A087WVV9;P22694-4;P22694-3;P22694;P22694-5;P22694-7;P22694-6;P22694-9;P22694-2;B1APG2;B1APF8;B1APF9;B1APG3;A0A087WVC4;P22694-8;B1APF6;B1APF7;B1APG1;B1APG0;P22694-10	A0A087WVV9;P22694-4;P22694-3;P22694;P22694-5;P22694-7;P22694-6;P22694-9;P22694-2;B1APG2;B1APF8;B1APF9;B1APG3;A0A087WVC4;P22694-8;B1APF6;B1APF7;B1APG1;B1APG0;P22694-10	cAMP-dependent protein kinase catalytic subunit beta	PRKACB	2.01002	0.890676	ACP UP	0.035619	3.26427	1.8328	2.08517	2.80115	1.68806	2.64384	2.534	1.93599	0.890697	0.971991	1.60378	1.465	ACP_PCP	11	11	5	34.2	34.2	12.3	41.296	0	47.489	2165100000	64
17	POLR2E	A0A087WWX0;A0A087WVZ9;P19388	A0A087WWX0;A0A087WVZ9;P19388	DNA-directed RNA polymerases I, II, and III subunit RPABC1	POLR2E	1.41621	1.74799	ACP UP	0.0873188	2.4241	-0.798226	0.651255	-0.822694	-0.10292	0.143293	1.13293	-2.0402	-0.203342	-1.06968	-1.00977	-4.24724	ACP_PCP	3	3	3	20.9	20.9	20.9	15.421	0.00021515	4.0644	178930000	6
18	HLA-C	A0A087WWL9	A0A087WWL9		HLA-C	1.51782	-1.7745	PCP UP	0.0733428	-2.5667	-0.552192	1.92284	2.5106	-1.00863	1.46915	2.18007	2.80708	2.23189	3.22115	2.96884	3.0784	ACP_PCP	10	1	0	39.1	4.9	0	36.534	0	85.46	4337200000	50
19	GMPR2	H0YMB3;H0YLV5;A0A087WWM4;F8WAN9;H0YNJ6;Q9P2T1;Q9P2T1-2;Q9P2T1-3;H0YK13;H0YK71;H0YLB8;H0YL68;H0YN22;H0YMW6;H0YNS9;H0YMR9;H0YMV5;H0YNH0	H0YMB3;H0YLV5;A0A087WWM4;F8WAN9;H0YNJ6;Q9P2T1;Q9P2T1-2;Q9P2T1-3;H0YK13;H0YK71;H0YLB8	GMP reductase;GMP reductase 2	GMPR2	1.4302	2.23696	ACP UP	0.0848582	2.44374	-0.445399	-1.49759	-1.74511	-0.120525	-0.31417	1.14754	-0.990306	-3.88011	-0.801481	-2.60844	-5.38382	ACP_PCP	4	4	4	14.9	14.9	14.9	33.921	0.00022589	4.7679	254460000	8
20	F11R	A0A087WY82;Q9Y624;Q9Y624-2	A0A087WY82;Q9Y624;Q9Y624-2	Junctional adhesion molecule A	F11R	1.79692	-1.52254	PCP UP	0.0470731	-2.95992	2.09441	2.85983	0.110671	2.35835	1.11737	0.399374	2.92783	2.92529	3.03612	3.43425	2.73921	ACP_PCP	6	6	6	29.7	29.7	29.7	30.197	0	44.229	2401900000	51
21	TAP2	A0A087WYD6;Q03519;Q03519-2	A0A087WYD6;Q03519;Q03519-2	Antigen peptide transporter 2	TAP2	2.214	-0.8663	PCP UP	0.0268496	-3.56103	1.3584	1.19483	1.21996	0.845449	1.87706	0.885944	2.58821	1.79303	2.53054	1.65473	1.91636	ACP_PCP	11	11	2	19.5	19.5	5.1	77.596	0	53.297	3427100000	72
22	PTGES3	A0A087WYT3;Q15185-4;Q15185;Q15185-3;B4DDC6;Q15185-2	A0A087WYT3;Q15185-4;Q15185;Q15185-3;B4DDC6	Prostaglandin E synthase 3	PTGES3	1.72657	1.13478	ACP UP	0.0537576	2.86038	1.2528	1.77396	1.81794	1.03178	2.32318	1.8353	1.21075	0.83544	-0.519272	1.33336	-0.171716	ACP_PCP	4	4	4	25	25	25	19.155	0	18.204	664650000	9
24	CADM1	A0A087X105;A0A087WZW4;A0A087X1W8;A0A087WZR6;X5DQS5;Q9BY67-5;Q9BY67;Q9BY67-4;Q9BY67-3;A0A087X0T8;Q9BY67-2;F5H125;H0YG94;F5H8J9	A0A087X105;A0A087WZW4;A0A087X1W8;A0A087WZR6;X5DQS5;Q9BY67-5;Q9BY67;Q9BY67-4;Q9BY67-3;A0A087X0T8;Q9BY67-2	Cell adhesion molecule 1	CADM1	4.59801	4.93789	ACP UP	0.00566667	7.86961	1.53677	1.70436	0.500679	1.07505	0.483655	0.880196	-1.83453	-3.60761	-3.52667	-5.1806	-5.38942	ACP_PCP	8	8	8	30	30	30	41.667	0	51.126	958210000	31
25	CAPN5	A0A087X0C8;E7EV01;O15484;K7EP62;E9PS73	A0A087X0C8;E7EV01;O15484	Calpain-5	CAPN5	1.45049	3.17059	ACP UP	0.081093	2.47222	2.71191	-2.46825	-2.71186	-3.04563	-2.49175	2.68609	-4.03093	-3.14326	-4.64885	-4.64405	-3.81876	ACP_PCP	18	18	18	34.6	34.6	34.6	72.984	0	57.1	1650100000	48
26	NOMO1	J3KN36;A0A087X117;Q5JPE7-2;Q15155;P69849;Q5JPE7;A0A087WW46;Q5JPE7-3;A0A087WTD5;H3BUC9;H3BPS9	J3KN36;A0A087X117;Q5JPE7-2;Q15155;P69849;Q5JPE7;A0A087WW46;Q5JPE7-3	Nodal modulator 2;Nodal modulator 1;Nodal modulator 3	NOMO1	2.77735	-1.02726	PCP UP	0.0138522	-4.4206	0.657526	-0.0888045	0.74085	0.736879	0.793446	-0.33839	1.41823	1.65748	1.23384	1.42769	1.48362	ACP_PCP	22	22	22	23.4	23.4	23.4	139.38	0	134.04	4454900000	138
27	LYPLA1	A0A087X1K9;O75608-2;O75608;E5RGR0;B4DP64;E5RJ48;E5RI35	A0A087X1K9;O75608-2;O75608;E5RGR0;B4DP64	Acyl-protein thioesterase 1	LYPLA1	3.41594	-1.66978	PCP UP	0.00713924	-5.49277	0.522955	0.155001	-0.565841	-0.75877	-0.440435	0.399809	0.972512	1.87749	2.10355	1.49601	1.32664	ACP_PCP	6	6	6	54.2	54.2	54.2	17.981	0	13.572	557330000	22
28	MRPL45	A0A087X2D5;Q9BRJ2;A0A087WU62	A0A087X2D5;Q9BRJ2;A0A087WU62	39S ribosomal protein L45, mitochondrial	MRPL45	1.81648	-1.13115	PCP UP	0.0467833	-2.98766	0.761938	-0.855383	-0.411801	-0.70759	-0.0839815	-1.16956	0.814576	1.23433	0.781341	-0.195113	0.965307	ACP_PCP	8	8	8	32	32	32	35.29	0	13.032	756830000	26
29	DDX1	F1T0B3;A0A087X2G1;Q92499;Q92499-3;Q92499-2	F1T0B3;A0A087X2G1;Q92499;Q92499-3;Q92499-2	ATP-dependent RNA helicase DDX1	DDX1	1.83532	0.977313	ACP UP	0.045835	3.01441	2.04513	3.04544	3.44995	3.24741	3.21227	1.78782	1.65351	2.03838	1.67972	1.7362	1.99565	ACP_PCP	30	30	30	55.8	55.8	55.8	73.915	0	249.12	7426900000	231
30	DOCK9	A0A088AWN3;Q9BZ29-3;Q9BZ29-5;Q9BZ29;Q9BZ29-4;Q9BZ29-6;Q5JUD8;H0Y3S1;X6RGR3;H7BZ79	A0A088AWN3;Q9BZ29-3;Q9BZ29-5;Q9BZ29;Q9BZ29-4;Q9BZ29-6	Dedicator of cytokinesis protein 9	DOCK9	2.03704	-3.1385	PCP UP	0.0317543	-3.30323	-5.52256	-6.59052	-9.60927	-5.22534	-7.77115	-4.50896	-4.2466	-2.32414	-2.2064	-4.21928	-4.00088	ACP_PCP	7	5	5	5.2	4.3	4.3	237.75	0	18.012	144620000	12
31	PTRH1	A0A096LP22;Q86Y79;A0A096LPA3;C9J7Z1	A0A096LP22;Q86Y79;A0A096LPA3;C9J7Z1	Probable peptidyl-tRNA hydrolase	PTRH1	3.71186	3.35803	ACP UP	0.00609091	6.0344	-2.09424	-3.04929	-2.38868	-1.99597	-1.69655	-0.203781	-5.07691	-4.94584	-6.25107	-4.0592	-5.98089	ACP_PCP	2	2	2	14.5	14.5	14.5	18.43	0.0042373	2.698	65258000	7
32	ADAM9	F8WC54;A0AVL1;Q13443-2;Q13443	F8WC54;A0AVL1;Q13443-2;Q13443	Disintegrin and metalloproteinase domain-containing protein 9	ADAM9	1.66086	-2.9006	PCP UP	0.0571138	-2.76773	-4.39604	-5.60615	-5.69328	-1.1471	-7.51127	-2.51003	-1.66929	-1.58351	-1.6027	-1.4223	-1.60574	ACP_PCP	4	4	4	11.3	11.3	11.3	69.323	0	10.528	191500000	14
33	ACO2	A2A274;Q99798	A2A274;Q99798	Aconitate hydratase, mitochondrial	ACO2	1.84561	-0.853811	PCP UP	0.0457815	-3.02904	5.25351	4.24936	3.89809	4.6034	3.98085	4.36853	4.86007	5.53416	5.79454	4.80268	5.23906	ACP_PCP	41	41	41	56.1	56.1	56.1	87.819	0	323.31	35204000000	895
34	PRNP	A2A2V1;P04156-2;P04156;X6RKS3	A2A2V1;P04156-2;P04156;X6RKS3	Major prion protein	PRNP	2.35694	4.84555	ACP UP	0.0202061	3.77302	1.738	-2.41736	1.96326	0.214824	2.13876	1.03386	-5.19007	-6.75111	-1.23636	-5.67127	-1.48616	ACP_PCP	5	5	5	21.3	21.3	21.3	27.278	0	54.305	635360000	22
35	TAPBP	A2AB90;O15533-2;O15533;O15533-3;O15533-4;Q6P1N7;C9JA35;REV__Q8WY36-3	A2AB90;O15533-2;O15533;O15533-3;O15533-4	Tapasin	TAPBP	1.47543	-1.42923	PCP UP	0.0797992	-2.50722	4.35736	3.51305	2.1179	3.48713	1.06223	3.83244	4.91296	4.26701	4.65904	4.07712	4.53845	ACP_PCP	7	7	7	17.8	17.8	17.8	49.491	0	47.291	7339700000	59
36	MPG	A2IDA3;P29372-5;P29372-4;P29372-2;P29372	A2IDA3;P29372-5;P29372-4;P29372-2;P29372	DNA-3-methyladenine glycosylase	MPG	1.55621	2.3244	ACP UP	0.068443	2.6206	-4.17197	-1.79509	0.0260773	-2.15675	-0.256649	1.23317	-3.6556	-3.18035	-4.28184	-3.19472	-3.24381	ACP_PCP	5	5	5	27.5	27.5	27.5	27.295	0	12.846	175300000	14
37	NBAS	A2RRP1-2;A2RRP1;H0Y5G7;H7C1Y9;H7BZR3;H7BZU5;C9JCM7	A2RRP1-2;A2RRP1;H0Y5G7	Neuroblastoma-amplified sequence	NBAS	1.81873	-1.00953	PCP UP	0.047	-2.99086	-2.60721	-3.28543	-2.66502	-2.49291	-1.65971	-3.66859	-1.57841	-1.95082	-1.31285	-1.66058	-2.09873	ACP_PCP	13	13	13	7.2	7.2	7.2	254.81	0	28.092	827570000	50
38	VWA8	A3KMH1-3;A3KMH1;A3KMH1-2	A3KMH1-3;A3KMH1;A3KMH1-2	von Willebrand factor A domain-containing protein 8	VWA8	2.38885	-1.68498	PCP UP	0.0200952	-3.82085	-1.20621	-3.02865	-1.00285	-1.68091	-1.35209	-2.44373	0.232104	0.272415	-0.379955	-1.09803	0.469657	ACP_PCP	26	26	26	17.5	17.5	17.5	210.92	0	60.972	2153500000	81
39	MAP1LC3B	H3BTL1;Q9GZQ8;A6NCE7	H3BTL1;Q9GZQ8;A6NCE7	Microtubule-associated proteins 1A/1B light chain 3B;Microtubule-associated proteins 1A/1B light chain 3 beta 2	MAP1LC3B	1.86441	3.42284	ACP UP	0.0402307	3.05579	1.56198	-1.7638	0.0811002	-0.685126	0.118897	2.36844	-2.64626	-5.73925	-1.20835	-0.95325	-5.16585	ACP_PCP	3	1	1	37.3	18.7	18.7	9.0115	0.00021492	4.0527	177900000	9
40	TSPAN14	A6NEP9;Q8NG11-2;Q8NG11;H7BXY6;Q8NG11-3	A6NEP9;Q8NG11-2;Q8NG11	Tetraspanin;Tetraspanin-14	TSPAN14	2.02246	-2.96657	PCP UP	0.0326113	-3.2822	-1.37607	-5.81419	-2.06194	-3.64432	-4.44097	-0.874353	-0.695209	0.615967	-0.110449	0.535113	-0.68911	ACP_PCP	3	3	3	17	17	17	25.196	0.0015987	3.1363	163340000	4
41	DYNLT3	A6NGJ0;P51808;F2Z328	A6NGJ0;P51808	Dynein light chain Tctex-type 3	DYNLT3	2.3006	0.777675	ACP UP	0.0243538	3.68903	2.03857	2.12271	2.86249	2.68837	2.48958	2.27369	1.28168	1.61409	1.88574	2.12513	1.26783	ACP_PCP	3	3	3	21.7	21.7	21.7	16.979	0	101.02	774940000	16
42	FBLL1	A6NHQ2;R4GMW7	A6NHQ2;R4GMW7	rRNA/tRNA 2-O-methyltransferase fibrillarin-like protein 1	FBLL1	1.58679	1.80534	ACP UP	0.0662075	2.66356	1.11893	2.66863	2.82768	2.80583	3.21377	-0.0571383	-0.40807	1.69818	-0.365285	0.554915	-0.0250166	ACP_PCP	12	10	10	38.7	35.4	35.4	34.675	0	64.162	2612500000	57
43	MRPL23	A6NJD9;A8MVT4;A8MYK1;Q16540;H7C2P7	A6NJD9;A8MVT4;A8MYK1;Q16540;H7C2P7	39S ribosomal protein L23, mitochondrial	MRPL23	1.89751	-1.12315	PCP UP	0.0405482	-3.10297	0.13102	-1.60863	-0.418562	-0.94129	-0.582932	-1.82233	0.0991023	0.64187	0.333871	-0.255288	0.427283	ACP_PCP	3	3	3	27.6	27.6	27.6	18.529	0	22.41	324780000	21
44	FCGR1A	A6NKC4;P12314;A0A087WXZ6;Q92637;P12314-2;A0A087WVS4;A0A087WUG7;C9JSN8;Q92637-3;Q92637-2	A6NKC4;P12314;A0A087WXZ6;Q92637;P12314-2;A0A087WVS4;A0A087WUG7;C9JSN8;Q92637-3;Q92637-2	Putative high affinity immunoglobulin gamma Fc receptor IC;High affinity immunoglobulin gamma Fc receptor I;High affinity immunoglobulin gamma Fc receptor IB	FCGR1A	1.38815	-3.19261	PCP UP	0.0898657	-2.38469	-0.295641	-2.5535	-6.74204	-3.96631	-6.44495	-0.373035	0.821592	-0.115442	0.0789675	-1.79685	-0.00479843	ACP_PCP	4	4	4	13.9	13.9	13.9	32.163	0	12.494	346780000	21
45	CNIH4	A6NLH6;Q9P003	A6NLH6;Q9P003	Protein cornichon homolog 4	CNIH4	3.87411	-1.06467	PCP UP	0.00653659	-6.34523	3.35773	3.74684	3.15158	3.53001	3.21388	2.95413	4.33299	4.63845	4.59022	4.42854	3.96165	ACP_PCP	1	1	1	14.6	14.6	14.6	15.771	0	12.266	890560000	33
47	MLLT4	A8MQ02;J3KN01;P55196-1;P55196;P55196-5;Q5TIG5;P55196-2;P55196-6;P55196-3;H0Y8L4;H0Y9I0	A8MQ02;J3KN01;P55196-1;P55196;P55196-5;Q5TIG5;P55196-2;P55196-6;P55196-3	Afadin	AFDN	2.2089	-2.12627	PCP UP	0.0248476	-3.55353	-3.84573	-6.0017	-3.03537	-5.18745	-2.77183	-5.25239	-2.2184	-2.15323	-2.0722	-2.4308	-2.2394	ACP_PCP	6	6	6	4.8	4.8	4.8	201.8	0	13.875	378950000	21
48	GSK3A	M0QYV0;A8MT37;P49840	M0QYV0;A8MT37;P49840	Glycogen synthase kinase-3 alpha	GSK3A	1.34906	1.96885	ACP UP	0.0971908	2.32975	-2.86635	-3.70634	-2.11544	-1.82062	-1.51255	1.16252	-4.69231	-4.47743	-3.51246	-3.97157	-2.23947	ACP_PCP	5	5	3	30.5	30.5	21.6	19.274	0	17.763	123890000	9
49	B9D1	H7C3B7;A8MTX4;A8MYG7;Q9UPM9-2;Q9UPM9	H7C3B7;A8MTX4;A8MYG7;Q9UPM9-2;Q9UPM9	B9 domain-containing protein 1	B9D1	1.53928	2.77059	ACP UP	0.069652	2.59682	-0.650988	-4.66545	-0.763252	-4.09742	-0.811418	1.31977	-5.11896	-4.52925	-3.50495	-4.71418	-4.04291	ACP_PCP	2	2	2	20.3	20.3	20.3	14.93	0.0023645	2.9647	79970000	3
50	NUDT19	A8MXV4	A8MXV4	Nucleoside diphosphate-linked moiety X motif 19, mitochondrial	NUDT19	1.4299	-1.22554	PCP UP	0.0870981	-2.44332	-0.486094	-2.31049	-1.33583	-2.87377	-0.386756	-1.55537	-0.530872	0.217985	0.132437	-1.1579	0.00911659	ACP_PCP	8	8	8	25.9	25.9	25.9	42.233	0	14.174	369450000	24
51	MYO1G	B0I1T2;B0I1T2-4;B0I1T2-3;F8WEW9;B0I1T2-2	B0I1T2;B0I1T2-4	Unconventional myosin-Ig;Minor histocompatibility antigen HA-2	MYO1G	1.73164	-3.21874	PCP UP	0.0510146	-2.86754	-1.09185	-5.42683	-4.49482	-5.22895	-7.93153	-2.57616	-0.557121	-2.32353	-1.17654	-1.68364	-0.457252	ACP_PCP	21	21	21	25	25	25	116.44	0	83.095	1085600000	40
52	UBE2I	H3BPC4;H3BQQ9;B0QYN7;P63279	H3BPC4;H3BQQ9;B0QYN7;P63279	SUMO-conjugating enzyme UBC9	UBE2I	1.8333	5.05992	ACP UP	0.0415367	3.01154	-4.53426	3.69707	3.08179	3.01458	2.01006	-0.53959	-5.85843	-3.68856	-4.84864	-5.07568	-0.220262	ACP_PCP	3	3	3	57.1	57.1	57.1	7.8891	0	7.8106	366850000	10
53	UQCC1	F8WCR2;B1AKV4;B1AKV2;F6UTR7;B1AKV6;B1AKV3;Q9NVA1-4;Q9NVA1-2;Q9NVA1	F8WCR2;B1AKV4;B1AKV2;F6UTR7;B1AKV6;B1AKV3;Q9NVA1-4;Q9NVA1-2;Q9NVA1	Ubiquinol-cytochrome-c reductase complex assembly factor 1	UQCC1	2.2402	-1.57984	PCP UP	0.0243529	-3.59962	-1.05891	-2.81391	-1.38255	-2.15086	-1.13895	-3.32237	-0.521275	-0.613509	-0.0932835	-0.639779	-0.122569	ACP_PCP	1	1	1	9.7	9.7	9.7	13.821	0.00082833	3.5397	127280000	5
54	ATP1A2	B1AKY9;P50993;H0Y7C1	B1AKY9;P50993;H0Y7C1	Sodium/potassium-transporting ATPase subunit alpha-2	ATP1A2	1.4008	4.14884	ACP UP	0.0874405	2.40245	4.43165	-1.19121	-0.301107	-1.36301	1.23053	4.94581	-7.08725	-2.42376	1.15871	-2.92333	-3.00802	ACP_PCP	41	26	24	43.7	26.9	24.1	110.86	0	270.8	9261500000	119
55	CD58	B1AMW1;P19256-2;P19256-3;P19256;H0YDI1	B1AMW1;P19256-2;P19256-3;P19256	Lymphocyte function-associated antigen 3	CD58	2.32878	-2.26951	PCP UP	0.0214535	-3.73096	1.93616	-1.2452	-0.688167	0.253274	-0.985115	1.46234	2.4015	2.56686	2.59796	2.39141	2.0009	ACP_PCP	3	3	3	13.8	13.8	13.8	27.018	0	8.1839	697760000	8
56	SPRR3	B1AN48;Q9UBC9	B1AN48;Q9UBC9	Small proline-rich protein 3	SPRR3	1.44251	-3.56339	PCP UP	0.0816227	-2.46101	1.57805	-5.07451	-3.97286	0.948756	-6.13398	-2.16937	0.69859	1.77521	0.680049	1.27566	1.03419	ACP_PCP	4	4	4	25.2	25.2	25.2	17.058	0	15.948	689300000	10
57	MMP28	B3KV06;Q9H239;C0H5X0;A0A087X1Y9;Q9H239-2	B3KV06;Q9H239	Matrix metalloproteinase-28	MMP28	1.45405	-2.295	PCP UP	0.0811013	-2.47721	-4.88263	-5.37258	-5.32031	-0.548298	-5.76204	-4.28673	-1.58273	-2.17538	-2.56957	-1.04474	-2.96303	ACP_PCP	5	5	5	12.4	12.4	12.4	57.618	0	13.077	147460000	11
58	PTDSS1	B4DE85;P48651-2;P48651	B4DE85;P48651-2;P48651	Phosphatidylserine synthase 1	PTDSS1	3.70034	-2.20221	PCP UP	0.006	-6.0127	-2.52184	-0.694232	-1.95963	-1.57389	-1.39956	-2.42838	0.376088	0.802156	-0.165557	0.157552	1.02618	ACP_PCP	5	5	5	21.9	21.9	21.9	34.579	0	22.997	336160000	24
59	MSI2	B4DHE8;Q96DH6-2;Q96DH6;B4DM51;Q96DH6-3;J3KTC1;J3QKT5	B4DHE8;Q96DH6-2;Q96DH6;B4DM51;Q96DH6-3;J3KTC1	RNA-binding protein Musashi homolog 2	MSI2	2.7051	2.68836	ACP UP	0.0139208	4.30643	0.784873	2.92098	2.21976	2.17343	2.54448	2.29534	-2.45137	1.13553	-0.979292	-0.272145	-0.0921448	ACP_PCP	8	8	7	32.4	32.4	28.7	34.812	0	69.423	1066200000	31
60	SEPTIN5	C9JM82;B4DJ62;G3XAH0;Q99719;F8W9E5;E7EQM7;E7EPG2;E7EX32;Q99719-2;A0A087WWZ5	C9JM82;B4DJ62;G3XAH0;Q99719;F8W9E5;E7EQM7;E7EPG2;E7EX32;Q99719-2	Septin-5	SEPTIN5	1.90315	2.66545	ACP UP	0.0383873	3.11102	-0.0598307	-2.22442	-1.20515	-2.88173	-0.998414	0.663121	-5.96647	-2.3603	-2.73302	-3.08165	-4.77449	ACP_PCP	5	5	5	20.9	20.9	20.9	34.672	0	9.4101	288660000	12
61	CS	B4DJV2;O75390;H0YIC4;F8VRI6;F8VPA1;F8VPF9;F8VR34;F8W1S4;H0YH82;F8VRP1;F8VX68;F8VTT8;F8W4S1;F8W642;F8VZK9;F8VX07;F8VWQ5;F8W0J2;F8VU34	B4DJV2;O75390	Citrate synthase;Citrate synthase, mitochondrial	CS	3.84142	-1.36688	PCP UP	0.00676923	-6.28178	5.97924	5.11412	4.90526	5.35099	5.18731	5.07415	6.87113	6.39268	7.0651	6.24856	6.59946	ACP_PCP	17	17	16	45.7	45.7	43.7	50.431	0	224.64	34618000000	393
62	SLC25A10	B4DLN1;P52815;I3L1E8;F6QW41	B4DLN1		SLC25A10	2.48436	-1.3378	PCP UP	0.0183102	-3.96523	1.7418	2.00479	1.06198	2.14536	1.01925	0.238962	2.81479	2.55814	2.8749	2.43725	2.84736	ACP_PCP	14	14	5	39.6	39.6	14.3	48.099	0	50.156	3055500000	57
63	VNN2	E9PRD9;E9PLK5;E9PQ75;E9PL76;B4DQB2;J3KQQ7;J3KQ55;J3QT03;O95498-5;O95498-3;O95498-4;O95498-2;O95498-6;O95498;E9PK31	E9PRD9;E9PLK5;E9PQ75;E9PL76;B4DQB2;J3KQQ7;J3KQ55;J3QT03;O95498-5;O95498-3;O95498-4;O95498-2;O95498-6;O95498;E9PK31	Vascular non-inflammatory molecule 2	VNN2	2.29872	-3.20473	PCP UP	0.0218261	-3.68623	-1.63121	-4.5556	-4.27167	-6.59553	-3.59789	-5.25269	0.697051	-1.4724	-1.16804	-2.20682	-1.41332	ACP_PCP	2	2	2	37.3	37.3	37.3	11.498	0.00042301	3.8252	68277000	3
64	SEC61A1	B4DR61;P61619;F8W776;Q8TC24;Q9H9S3-2;Q9H9S3-3;Q9H9S3;A6NK38;F2Z2C7;A6NIF9;C9JJV4;P61619-3;H7C1Q9;H7C069;H7C1S8	B4DR61;P61619;F8W776;Q8TC24;Q9H9S3-2;Q9H9S3-3;Q9H9S3	Protein transport protein Sec61 subunit alpha isoform 1;Protein transport protein Sec61 subunit alpha isoform 2	SEC61A1	2.01635	-0.832823	PCP UP	0.0356593	-3.27338	3.65905	3.84453	3.06826	4.17905	3.64044	2.76558	4.41051	4.63364	4.39552	3.95722	4.39799	ACP_PCP	10	10	7	16	16	12.2	52.949	0	104.12	9095200000	81
66	DERL1	B4E1G1;Q9BUN8-2;Q9BUN8;E5RGY0	B4E1G1;Q9BUN8-2;Q9BUN8;E5RGY0	Derlin-1	DERL1	1.57616	-2.62565	PCP UP	0.0663674	-2.64861	-0.149317	-3.80897	1.69409	-3.29473	-2.31187	-0.458139	1.53275	1.65001	0.0249204	1.39465	1.58515	ACP_PCP	4	4	4	22.5	22.5	22.5	17.033	0	7.4882	522480000	20
67	MPV17	B5MC53;B5MCF8;P39210;C9J473;H0Y6M5;E7EX18;G5E9F5;A8MPV4	B5MC53;B5MCF8;P39210;C9J473;H0Y6M5;E7EX18	Protein Mpv17	MPV17	1.3741	-0.728967	PCP UP	0.0986701	-2.36495	1.72516	1.21655	1.20787	1.09643	1.07184	0.322971	1.73533	1.99889	2.17242	0.900592	2.37163	ACP_PCP	3	3	3	30	30	30	18.628	0	24.894	509950000	54
68	EPCAM	B5MCA4;P16422;C9JKY3	B5MCA4;P16422;C9JKY3	Epithelial cell adhesion molecule	EPCAM	1.35494	3.13943	ACP UP	0.0951196	2.33802	-1.85092	0.547041	0.238128	2.09843	0.141331	-5.65046	-1.70096	-4.38403	-5.36024	-3.64101	-4.34128	ACP_PCP	4	4	4	20.2	20.2	20.2	37.893	0	26.382	429770000	8
69	TBC1D10A	B5MD46;Q9BXI6;Q9BXI6-2;H0Y2U5;H7C1Q1;H7C471;H0Y5R9;F8WCD1	B5MD46;Q9BXI6;Q9BXI6-2;H0Y2U5;H7C1Q1	TBC1 domain family member 10A	TBC1D10A	2.57047	-2.35333	PCP UP	0.015745	-4.09702	-2.30994	-3.47728	-3.23741	-3.68544	-5.33005	-4.85108	-2.44341	-0.632706	-1.00601	-1.3955	-1.83172	ACP_PCP	3	3	3	9	9	9	47.913	0.00022242	4.5267	159990000	9
70	EIF3C	Q99613;B5ME19;Q99613-2;H3BPE4;H3BPE3;H3BTY8	Q99613;B5ME19;Q99613-2	Eukaryotic translation initiation factor 3 subunit C;Eukaryotic translation initiation factor 3 subunit C-like protein	EIF3C	2.70222	-2.11227	PCP UP	0.013971	-4.30191	2.32825	2.04458	2.00797	0.110464	1.89917	0.412105	3.52369	4.29023	3.7204	2.64996	3.71253	ACP_PCP	22	22	22	29.8	29.8	29.8	105.34	0	55.059	10419000000	81
71	APC	B7Z2B6;E9PFT7;P25054	B7Z2B6;E9PFT7;P25054	Adenomatous polyposis coli protein	APC	1.94805	2.56679	ACP UP	0.0359399	3.17524	-1.87581	-2.49046	-1.87354	0.17232	-3.28954	-0.835262	-2.3729	-3.2413	-6.09078	-4.89996	-4.7226	ACP_PCP	2	2	2	2	2	2	126.17	0.00021501	4.0584	481460000	2
72	LPXN	B7Z5P7;O60711;O60711-2	B7Z5P7;O60711;O60711-2	Leupaxin	LPXN	1.98478	-2.38385	PCP UP	0.0346124	-3.22794	-6.71973	-6.6756	-6.64943	-6.3123	-4.63295	-4.73271	-2.6632	-5.38809	-4.89668	-2.3125	-2.58921	ACP_PCP	2	2	2	7.1	7.1	7.1	41.643	0.00022227	4.5143	39954000	10
75	MTHFD1L	B7ZM99;Q6UB35;A0A087WVM4;Q4VXM1;Q4VXM0;H0Y327;Q6UB35-2	B7ZM99;Q6UB35;A0A087WVM4	Monofunctional C1-tetrahydrofolate synthase, mitochondrial	MTHFD1L	1.51302	-1.17955	PCP UP	0.0754224	-2.55997	-3.65455	-5.70841	-3.67286	-4.9115	-3.88193	-3.28877	-3.21814	-3.17492	-3.61045	-2.55528	-2.47512	ACP_PCP	3	3	2	3.2	3.2	2.6	105.89	0.00042644	3.9391	142070000	15
76	FAM126A	B8ZZJ1;Q9BYI3;B8ZZA2;H7C0W7	B8ZZJ1;Q9BYI3;B8ZZA2;H7C0W7	Hyccin	FAM126A	1.97652	-1.80752	PCP UP	0.0355286	-3.21608	-3.1307	-5.61969	-5.09911	-4.27719	-4.64463	-2.74698	-2.43717	-1.85708	-3.10679	-3.00587	-1.82073	ACP_PCP	3	3	3	12.9	12.9	12.9	46.919	0	8.1799	68225000	10
77	SSR1	C9J3L8;C9J5W0;E9PAL7;C9IZQ1;P43307;P43307-2	C9J3L8;C9J5W0;E9PAL7;C9IZQ1;P43307;P43307-2	Translocon-associated protein subunit alpha	SSR1	1.62955	-0.621667	PCP UP	0.0676379	-2.72366	3.02566	2.92737	3.22619	2.17566	3.00678	2.48827	3.76747	3.38452	2.8642	3.45051	3.68323	ACP_PCP	4	4	4	19.2	19.2	19.2	29.573	0	19.911	3224900000	125
78	PFN2	C9J0J7;G5E9Q6;P35080-2	C9J0J7;G5E9Q6;P35080-2	Profilin;Profilin-2	PFN2	1.92932	3.97764	ACP UP	0.036357	3.14843	2.16163	2.79713	2.81065	2.94323	2.30597	5.94898	0.578579	-0.0103092	0.766253	-5.63342	0.216999	ACP_PCP	3	3	2	34.1	34.1	18.7	9.8402	0	28.835	1394500000	6
79	SRI	C9J0K6;P30626-2;P30626;P30626-3;B4DHQ6	C9J0K6;P30626-2;P30626;P30626-3;B4DHQ6	Sorcin	SRI	2.4515	1.90113	ACP UP	0.0184545	3.91534	4.66198	4.33249	5.2447	5.05262	4.76213	7.1797	3.03803	2.86112	3.20967	3.63496	3.77856	ACP_PCP	12	12	12	85.2	85.2	85.2	17.605	0	142.71	11971000000	126
80	POLR2B	C9J2Y9;P30876;C9J4M6	C9J2Y9;P30876;C9J4M6	DNA-directed RNA polymerase;DNA-directed RNA polymerase II subunit RPB2	POLR2B	1.55996	0.800587	ACP UP	0.0719023	2.62586	-1.57562	-0.475133	-0.59781	0.0517262	-0.508391	-0.445865	-1.64572	-1.54937	-1.6226	-0.566831	-1.57766	ACP_PCP	19	19	19	19.6	19.6	19.6	133.06	0	31.88	1230200000	34
81	ALG3	H7C0X4;C9J7S5;Q92685-2;Q92685	H7C0X4;C9J7S5;Q92685-2;Q92685	Dol-P-Man:Man(5)GlcNAc(2)-PP-Dol alpha-1,3-mannosyltransferase	ALG3	2.90993	-2.77976	PCP UP	0.0108129	-4.63355	-6.15495	-5.11661	-6.87159	-3.94995	-5.14448	-5.31947	-2.63634	-3.07546	-2.78396	-3.68912	-1.04718	ACP_PCP	2	2	2	6.2	6.2	6.2	36.898	0.00021877	4.2842	41678000	8
82	SSR3	C9JA28;Q9UNL2;Q9UNL2-2	C9JA28;Q9UNL2;Q9UNL2-2	Translocon-associated protein subunit gamma	SSR3	1.59012	-2.50371	PCP UP	0.0650816	-2.66824	-0.195844	0.803711	-2.0241	1.21095	-3.38296	-3.25007	1.17681	1.8055	0.506025	1.63256	1.69905	ACP_PCP	1	1	1	8	8	8	20.161	0	9.3147	312050000	31
83	SIDT2	E9PMC3;F5H8L4;C9JBG5;Q8NBJ9;Q8NBJ9-2	E9PMC3;F5H8L4;C9JBG5;Q8NBJ9;Q8NBJ9-2	SID1 transmembrane family member 2	SIDT2	3.35741	-1.36036	PCP UP	0.00795506	-5.38927	-2.45996	-2.0446	-2.76383	-2.28191	-2.18707	-2.21162	-1.50079	-1.11075	-1.44828	-0.474595	-0.287934	ACP_PCP	2	2	2	20	20	20	12.51	0.005654	2.4869	59683000	8
84	GPS1	C9JFE4;Q13098-5;Q13098;Q13098-7;A0A096LP07;A0A096LPJ3;A8K070;Q13098-6;J3QQX0;J3QS84;J3QS88;J3KTB0;J3QLE8;J3QLT0;J3QL53;J3KRE8;J3KSA5;J3KRJ4	C9JFE4;Q13098-5;Q13098;Q13098-7;A0A096LP07;A0A096LPJ3;A8K070;Q13098-6	COP9 signalosome complex subunit 1	GPS1	1.8602	1.57531	ACP UP	0.0416164	3.04979	-0.851337	0.65815	1.57516	-0.415293	1.48022	0.634153	-0.072049	-1.63799	-1.68649	-0.989154	-0.923352	ACP_PCP	9	9	9	22.1	22.1	22.1	53.371	0	20.349	922100000	27
86	MRPL39	C9JG87;Q9NYK5;Q9NYK5-2	C9JG87;Q9NYK5;Q9NYK5-2	39S ribosomal protein L39, mitochondrial	MRPL39	2.53093	-1.35122	PCP UP	0.0171368	-4.0363	0.118229	-0.452752	-0.0164133	-0.957045	-0.159985	-1.4599	0.576441	0.866899	1.33468	0.237499	1.30069	ACP_PCP	8	8	8	30.6	30.6	30.6	34.032	0	15.459	726870000	30
87	TEX264	C9JXQ7;C9JHH5;Q9Y6I9;C9JL43;C9JUC3;C9J7N0;A0A087WTU3	C9JXQ7;C9JHH5;Q9Y6I9;C9JL43;C9JUC3;C9J7N0;A0A087WTU3	Testis-expressed sequence 264 protein	TEX264	2.4785	-2.57036	PCP UP	0.0177439	-3.95631	-2.09045	-4.62058	-2.25438	-4.19816	-1.04047	-3.43964	-0.0744393	0.0730495	-0.13879	-1.07329	-0.637798	ACP_PCP	2	2	2	10.2	10.2	10.2	24.129	0.00021358	3.9655	145530000	3
88	MRPS34	C9JJ19;P82930;A0A087WUZ8	C9JJ19;P82930;A0A087WUZ8	28S ribosomal protein S34, mitochondrial	MRPS34	1.7276	-0.740321	PCP UP	0.0561178	-2.86184	0.853323	0.812663	1.0601	0.827119	1.18477	-0.282273	1.15241	1.70349	1.40232	1.36729	1.78919	ACP_PCP	8	8	8	42.2	42.2	42.2	26.332	0	20.45	939020000	63
89	FARP1	C9JME2;Q9Y4F1;Q9Y4F1-2;M0R262;M0QYB0;H0Y783;M0QXT1;Q9Y4F1-3	C9JME2;Q9Y4F1;Q9Y4F1-2	FERM, RhoGEF and pleckstrin domain-containing protein 1	FARP1	1.65779	2.95834	ACP UP	0.057422	2.76341	-0.914445	-4.15163	-0.331669	-3.29043	0.682936	-0.636042	-5.41119	-2.94035	-3.74995	-6.75181	-3.13944	ACP_PCP	16	16	15	15.6	15.6	15.6	122.09	0	40.207	936680000	38
90	PARL	H7C0U0;F8WCQ4;C9JNP8;Q9H300-2;Q9H300	H7C0U0;F8WCQ4;C9JNP8;Q9H300-2;Q9H300	Presenilins-associated rhomboid-like protein, mitochondrial;P-beta	PARL	2.81718	-3.2446	PCP UP	0.0114514	-4.4841	-1.67889	-5.09905	-5.1732	-4.78799	-2.74739	-2.10607	-0.533591	-0.344751	-0.195748	-0.422212	-0.274494	ACP_PCP	1	1	1	12.6	12.6	12.6	17.608	0.00123	3.4281	95897000	12
91	CCDC58	C9JQ41;H7C525;Q4VC31	C9JQ41;H7C525;Q4VC31	Coiled-coil domain-containing protein 58	CCDC58	3.27001	-0.966648	PCP UP	0.00919626	-5.23683	-0.238541	0.683244	0.163065	0.484687	0.132909	-0.146719	0.864339	0.994255	1.45182	1.1834	1.2383	ACP_PCP	2	2	2	21.5	21.5	21.5	15.296	0.00022528	4.7214	306730000	6
92	GYG1	C9JQ42;P46976-2;P46976;G5E9W8;P46976-3;C9J8R8;C9J7C7	C9JQ42;P46976-2;P46976;G5E9W8;P46976-3	Glycogenin-1	GYG1	1.37447	1.29385	ACP UP	0.0950783	2.36548	2.55836	0.664905	2.23245	0.873289	2.17647	3.20369	1.75336	0.406576	0.703334	-0.419034	0.844178	ACP_PCP	5	5	5	21.1	21.1	21.1	29.978	0	16.609	1180100000	16
93	PCCB	E9PDR0;C9JQS9;E7EX59;P05166;P05166-2;E7EUY3;E7ETT1;E7ETT4;E9PEC3;F8WBI9;E7ENC1;H7C5C9;C9JVW9;C9JVY9;C9JAW3	E9PDR0;C9JQS9;E7EX59;P05166;P05166-2;E7EUY3;E7ETT1;E7ETT4;E9PEC3;F8WBI9	Propionyl-CoA carboxylase beta chain, mitochondrial	PCCB	2.13494	-1.69708	PCP UP	0.0283683	-3.44527	1.7974	0.324907	-0.0660798	0.0936389	0.284173	-0.396756	1.7521	1.84953	2.90772	0.810895	2.86288	ACP_PCP	21	21	21	53.3	53.3	53.3	59.403	0	307.17	2647100000	131
96	AHSG	C9JV77;P02765;CON__P12763	C9JV77;P02765	Alpha-2-HS-glycoprotein;Alpha-2-HS-glycoprotein chain A;Alpha-2-HS-glycoprotein chain B	AHSG	1.35825	4.31752	ACP UP	0.0942777	2.34268	0.519745	3.68995	1.17205	7.08597	2.21796	3.56011	2.02234	-5.96949	-4.53615	1.89636	0.204191	ACP_PCP	8	8	8	36.7	36.7	36.7	39.411	0	304.02	7034800000	117
97	TRIM22	C9JWC5;Q8IYM9-2;Q8IYM9;C9JIU5;C9J060;H7C376;H7C262;H7C2K0;H7BZD3	C9JWC5;Q8IYM9-2;Q8IYM9;C9JIU5;C9J060	E3 ubiquitin-protein ligase TRIM22	TRIM22	1.39865	-2.00688	PCP UP	0.0896727	-2.39944	-2.08646	-1.28599	-2.8884	-1.95805	-6.09568	-1.05582	-0.477239	-0.696084	-0.636925	-0.634505	-0.329493	ACP_PCP	5	5	5	20.3	20.3	20.3	34.866	0	6.6	240760000	10
98	CTNND1	C9JZR2;O60716-21;O60716-19;O60716-18;O60716-17;O60716-13;O60716-11;O60716-10;O60716-9;O60716-5;O60716-3;O60716-2;O60716;O60716-24;O60716-23;O60716-22;O60716-20;O60716-16;O60716-15;O60716-14;O60716-12;O60716-8;O60716-7;O60716-6;O60716-4;O60716-29;O60716-27;O60716-26;O60716-25;O60716-32;O60716-31;O60716-30;O60716-28;E9PRE2;E9PKY0;H0YC95;E9PKL1	C9JZR2;O60716-21;O60716-19;O60716-18;O60716-17;O60716-13;O60716-11;O60716-10;O60716-9;O60716-5;O60716-3;O60716-2;O60716;O60716-24;O60716-23;O60716-22;O60716-20;O60716-16;O60716-15;O60716-14;O60716-12;O60716-8;O60716-7;O60716-6;O60716-4;O60716-29;O60716-27;O60716-26;O60716-25;O60716-32;O60716-31;O60716-30;O60716-28	Catenin delta-1	CTNND1	1.95847	-1.19221	PCP UP	0.0371129	-3.19017	3.26285	4.06608	2.14338	3.89197	2.56685	2.63417	3.97632	4.79764	4.39865	4.18302	4.07649	ACP_PCP	35	35	35	48.6	48.6	48.6	104.85	0	323.31	20399000000	488
99	PPIL3	C9K058;H7BZ14;Q9H2H8;F8WC82;C9J4N2;B8ZZ77;Q9H2H8-2	C9K058;H7BZ14;Q9H2H8;F8WC82;C9J4N2;B8ZZ77;Q9H2H8-2	Peptidyl-prolyl cis-trans isomerase;Peptidyl-prolyl cis-trans isomerase-like 3	PPIL3	1.94811	3.2344	ACP UP	0.0358714	3.17533	-0.72722	0.276646	0.0803593	-4.96449	-2.42161	0.150393	-4.46889	-5.71952	-2.95037	-4.73794	-4.63355	ACP_PCP	2	2	2	26.2	26.2	26.2	9.0341	0.00022188	4.4857	68228000	4
100	KRT86	CON__O43790;O43790;U3KPR1	CON__O43790;O43790	Keratin, type II cuticular Hb6	KRT86	1.83608	6.47965	ACP UP	0.0411876	3.01549	-0.398844	8.44746	7.03926	11.1785	-0.044054	6.91993	-2.06139	-0.0716831	-0.641736	-1.4378	-0.567105	ACP_PCP	50	49	3	87.4	87.4	10.7	53.5	0	323.31	228550000000	1239
101	KRT38	CON__O76015;O76015;REV__Q7Z3S9-2	CON__O76015;O76015	Keratin, type I cuticular Ha8	KRT38	2.04156	6.29997	ACP UP	0.0309685	3.30976	-0.789761	4.90893	4.01714	8.73252	-2.24572	2.71611	-0.764944	-4.00738	-4.79554	-3.66705	-3.81556	ACP_PCP	30	26	14	85.3	77.6	61.6	50.49	0	323.31	28687000000	220
102	KRT75	CON__O95678;O95678;CON__P07744;H0YID6;Q13515	CON__O95678;O95678	Keratin, type II cytoskeletal 75	KRT75	1.59564	5.71263	ACP UP	0.0629898	2.67598	-3.60576	5.96147	2.78211	7.25935	-3.72551	3.27352	-4.34303	-2.97975	-3.94493	-4.40396	-2.93716	ACP_PCP	38	18	15	50.1	29.6	24.7	59.504	0	262.2	19150000000	77
104	KRT13	CON__P13646-1;K7EQH6;K7EMJ2	CON__P13646-1		KRT13	1.64884	-4.7221	PCP UP	0.0576425	-2.75081	9.99918	6.38803	3.24342	6.6141	-1.19634	4.47848	9.83933	9.67299	10.3986	9.16889	9.13647	ACP_PCP	40	34	4	73.4	62.9	4.1	49.586	0	323.31	419620000000	1809
106	KRT73	CON__Q32MB2;Q86Y46;Q86Y46-2;H0YIC5;CON__Q3SY84;Q3SY84	CON__Q32MB2;Q86Y46;Q86Y46-2;H0YIC5;CON__Q3SY84;Q3SY84	Keratin, type II cytoskeletal 73;Keratin, type II cytoskeletal 71	KRT73	2.30383	-2.99932	PCP UP	0.0217596	-3.69383	-3.4917	-5.59221	-5.38877	-0.85709	-5.09392	-4.64178	-1.00962	-1.31123	-1.45365	-0.977487	-1.13928	ACP_PCP	10	3	2	17.8	9.3	7	58.923	0.0029172	2.8217	315280000	10
107	KRT39	CON__Q6IFU6;Q6A163;J3QRE9	CON__Q6IFU6;Q6A163	Keratin, type I cytoskeletal 39	KRT39	1.38171	3.462	ACP UP	0.0906631	2.37564	-2.00093	-0.0805853	-1.3197	4.85151	-4.44442	-0.394839	-4.51971	-5.73425	-3.40235	-3.40326	-3.07458	ACP_PCP	24	23	21	54.2	52.7	49.1	55.651	0	187.51	2335200000	51
108	Krt42	CON__Q6IFX2	CON__Q6IFX2		Krt42	1.99416	-2.12808	PCP UP	0.0345376	-3.24143	-5.16753	-3.63352	-7.13848	-4.502	-4.43806	-5.0998	-3.93014	-3.3583	-2.47772	-1.46829	-3.10797	ACP_PCP	27	2	2	37.8	7.1	7.1	50.133	0.00041762	3.6508	66253000	5
109	KRT23	CON__Q9C075;Q9C075;Q9C075-2;J3QR55;CON__Q99PS0;Q9UFN7;K7EPI0	CON__Q9C075;Q9C075;Q9C075-2	Keratin, type I cytoskeletal 23	KRT23	1.53074	3.63121	ACP UP	0.0699938	2.58483	-0.85879	-0.393021	-3.27472	4.21185	-4.36967	-0.738378	-4.50355	-2.89645	-4.58468	-5.76102	-4.92928	ACP_PCP	19	16	16	55.7	51.4	51.4	48.131	0	261	1565900000	43
110	ITGB2	D3DSM0;A0A087WX36	D3DSM0;A0A087WX36	Integrin beta	ITGB2	1.50664	-1.44021	PCP UP	0.075496	-2.55102	-2.48773	-4.08221	-4.69062	-2.06183	-4.99995	-3.23031	-2.21409	-2.46096	-1.89491	-2.60964	-1.57989	ACP_PCP	21	1	1	36.8	2.5	2.5	78.354	0	26.634	314830000	18
111	TXNRD2	E7ENA2;D3YTF8;D3YTF9;Q9NNW7-2;Q9NNW7;A0A096LNN4;Q9NNW7-3;A0A096LPK7;A0A096LPD9;E7EWK1;Q9NNW7-4;A0A096LPH4;A0A096LP96;A0A096LPB7;A0A096LNY7	E7ENA2;D3YTF8;D3YTF9;Q9NNW7-2;Q9NNW7;A0A096LNN4;Q9NNW7-3;A0A096LPK7;A0A096LPD9;E7EWK1;Q9NNW7-4	Thioredoxin reductase 2, mitochondrial	TXNRD2	2.21081	-1.93232	PCP UP	0.0249479	-3.55635	0.8714	-1.89979	-0.0766267	-0.368975	1.18246	-1.03404	1.39526	1.8088	2.14389	1.25673	1.95225	ACP_PCP	12	12	12	41.9	41.9	41.9	53.567	0	127.85	1564700000	54
112	SLC41A3	D6R9S7;D6RHE3;D6RDB0;Q96GZ6-6;Q96GZ6-7;Q96GZ6-5;Q96GZ6-9;Q96GZ6-2;Q96GZ6;D6RF72;D6R9M9;D6R9X6;D6RDM3;Q96GZ6-8;Q8IVJ1;Q96JW4	D6R9S7;D6RHE3;D6RDB0;Q96GZ6-6;Q96GZ6-7;Q96GZ6-5;Q96GZ6-9;Q96GZ6-2;Q96GZ6;D6RF72;D6R9M9;D6R9X6	Solute carrier family 41 member 3	SLC41A3	1.76466	1.75835	ACP UP	0.0496581	2.91423	-2.84366	-0.943171	-0.440784	-0.233755	0.527576	-1.87483	-3.02243	-1.88498	-2.70171	-3.55106	-2.4721	ACP_PCP	3	3	3	27	27	27	16.43	0	6.6125	120690000	11
113	TACC2	Q4VXL4;D6RAA5;Q4VXL8;E7EMZ9;E9PBC6;O95359-2;O95359-6;O95359-1;O95359-5;O95359-3;O95359;H0Y9C3;H0Y9Y7;H0Y911;E9PGB3	Q4VXL4;D6RAA5;Q4VXL8;E7EMZ9;E9PBC6;O95359-2;O95359-6;O95359-1;O95359-5;O95359-3;O95359	Transforming acidic coiled-coil-containing protein 2	TACC2	1.36037	-1.09546	PCP UP	0.0982906	-2.34565	-5.36944	-3.71299	-3.41717	-4.62408	-4.33027	-3.5252	-3.62496	-3.6907	-3.61551	-2.21505	-2.19243	ACP_PCP	3	3	3	6.3	6.3	6.3	64.675	0	5.648	90701000	3
114	MRPL27	D6RAN8;Q9P0M9;H7C5U8;D6RE11;B3KN43	D6RAN8;Q9P0M9;H7C5U8	39S ribosomal protein L27, mitochondrial	MRPL27	2.24163	-1.11304	PCP UP	0.0250402	-3.60173	2.01693	1.89077	2.43465	1.80484	2.24783	0.991385	3.04482	3.24345	3.34446	2.10148	3.31965	ACP_PCP	5	5	5	64.5	64.5	64.5	10.474	0	35.729	1270900000	21
115	FAM169A	D6RB01;Q9Y6X4;D6RC41;D6R953	D6RB01;Q9Y6X4	Soluble lamin-associated protein of 75 kDa	FAM169A	4.27106	4.89843	ACP UP	0.00564706	7.15157	-2.73782	0.628891	0.443256	-1.10088	0.864117	-1.43035	-5.61908	-5.60208	-4.48688	-5.5851	-5.97632	ACP_PCP	9	9	9	23.8	23.8	23.8	68.054	0	53.28	474290000	23
116	ELMOD2	D6RBS5;Q8IZ81;D6RHX2;V9GY58	D6RBS5;Q8IZ81;D6RHX2	ELMO domain-containing protein 2	ELMOD2	1.54293	-2.27193	PCP UP	0.069523	-2.60195	-1.01739	-0.736818	0.751323	-1.26346	1.01678	-4.32604	1.60554	1.55437	0.991669	0.995339	1.5664	ACP_PCP	5	5	5	32.1	32.1	32.1	20.204	0	11.43	548050000	23
117	YIPF3	H0Y9A1;D6RFI3;E7EQR8;Q9GZM5;D6RGY8	H0Y9A1;D6RFI3;E7EQR8;Q9GZM5;D6RGY8	Protein YIPF3;Protein YIPF3, 36 kDa form III	YIPF3	1.59487	-2.97664	PCP UP	0.064339	-2.67491	-1.05485	-0.788124	-5.29524	-1.13979	-6.33558	-1.81963	-0.536894	0.568945	0.129253	0.455972	0.571602	ACP_PCP	2	2	2	11.8	11.8	11.8	15.228	0.0053091	2.5515	208230000	5
118	COL12A1	D6RGG3;Q99715;Q99715-4;A0A087X0A8;Q99715-2;H0Y4P7;H0Y5N9;H0Y991	D6RGG3;Q99715;Q99715-4;A0A087X0A8;Q99715-2	Collagen alpha-1(XII) chain	COL12A1	1.53238	-1.13702	PCP UP	0.0731653	-2.58714	2.72199	2.7514	2.2137	1.11146	2.31889	1.57197	3.33637	3.0904	1.96639	3.92632	3.94013	ACP_PCP	100	100	100	42.1	42.1	42.1	333.2	0	323.31	36078000000	1029
119	COX7A2	D6RIE3;P14406;D6RGV5;H0UI06;D6R9C3;D6RA35	D6RIE3;P14406;D6RGV5;H0UI06	Cytochrome c oxidase subunit 7A2, mitochondrial	COX7A2	1.78103	1.84083	ACP UP	0.0479617	2.9374	3.51097	3.10759	2.75968	3.23793	3.01942	2.54196	2.05536	0.487225	2.44536	2.09274	-1.13687	ACP_PCP	3	3	3	34.1	34.1	34.1	10.264	0	24.282	1054200000	35
120	PFDN1	E5RGS4;O60925	E5RGS4;O60925	Prefoldin subunit 1	PFDN1	1.721	2.63763	ACP UP	0.0519377	2.85252	-2.29184	-1.40498	0.476813	-0.51575	-0.182553	-0.240626	-5.19887	-3.63549	-1.6879	-0.870811	-5.26084	ACP_PCP	3	3	3	24.8	24.8	24.8	13.466	0	6.7181	119850000	6
121	SKP1	E5RJR5;P63208;E7ERH2;F8W8N3;P63208-2;E5RGM3	E5RJR5;P63208;E7ERH2;F8W8N3;P63208-2;E5RGM3	S-phase kinase-associated protein 1	SKP1	3.73538	1.45505	ACP UP	0.00603922	6.07882	3.52507	3.29712	3.55741	2.5403	2.76599	3.60311	2.03124	1.71571	1.68567	2.06121	1.30508	ACP_PCP	8	8	7	52.8	52.8	35.6	18.72	0	25.476	2442100000	59
122	ANXA6	E5RK69;H0YC77	E5RK69	Annexin	ANXA6	1.38179	2.36421	ACP UP	0.0915288	2.37575	-3.29616	-3.06067	-6.57376	-2.16919	-0.373665	-2.10506	-6.02103	-4.96756	-6.08197	-3.95044	-5.44879	ACP_PCP	28	1	1	57.2	3	3	51.776	0	32.438	145260000	4
123	SQSTM1	E7EMC7;Q13501-2;Q13501;E9PFW8;C9JRJ8	E7EMC7;Q13501-2;Q13501;E9PFW8	Sequestosome-1	SQSTM1	1.51339	2.00882	ACP UP	0.073289	2.56048	-2.4237	-1.9373	0.192591	-1.28979	-1.36467	0.443334	-2.17543	-2.53667	-5.41446	-3.48654	-1.74729	ACP_PCP	4	4	4	15.3	15.3	15.3	41.013	0	37.583	274890000	10
124	KIAA0319L	E7EN73;Q8IZA0-2;Q8IZA0;C9J519;Q8IZA0-3;B1AN15;H0Y4S8	E7EN73;Q8IZA0-2;Q8IZA0;C9J519;Q8IZA0-3;B1AN15	Dyslexia-associated protein KIAA0319-like protein	KIAA0319L	1.84585	-1.97749	PCP UP	0.0421166	-3.02938	-4.66099	-4.48266	-2.84539	-5.44307	-6.37617	-3.6348	-3.91942	-1.90467	-2.01351	-2.57835	-2.56583	ACP_PCP	4	4	4	3.2	3.2	3.2	113.23	0.00021547	4.0801	104480000	7
125	CPNE8	E7ENV7;Q86YQ8;Q86YQ8-2;Q9HCH3;Q9HCH3-2;Q8IYJ1;A0A087WX62;Q8IYJ1-2	E7ENV7;Q86YQ8;Q86YQ8-2	Copine-8	CPNE8	1.89134	-2.65108	PCP UP	0.0389346	-3.09417	-0.162106	-1.52388	-4.51772	-0.986367	-4.55481	-1.70352	0.896873	-0.154621	0.671332	0.583312	0.0514984	ACP_PCP	8	7	7	18.7	17	17	62.233	0	28.755	681730000	30
126	ADD1	E7EV99;E7ENY0;P35611-2;P35611-6;P35611;P35611-3;P35611-4;H0Y9H2;P35611-5;D6RF25;D6RJE2;H0YFD8;H0YG19;D6RAH3	E7EV99;E7ENY0;P35611-2;P35611-6;P35611;P35611-3;P35611-4;H0Y9H2;P35611-5	Alpha-adducin	ADD1	1.7199	0.837519	ACP UP	0.0559459	2.85097	2.72097	2.10426	1.88373	1.53892	2.32218	2.58321	0.943731	1.9212	1.24708	0.76653	1.89493	ACP_PCP	19	19	18	38	38	36.7	70.055	0	167.14	3736900000	91
127	KCNJ15	E7EPG3;Q99712;C9J0W5;F8VW46;C9JTX1;F8VX74;A8MTZ5;E7EWV2;A8MVK1	E7EPG3;Q99712	ATP-sensitive inward rectifier potassium channel 15	KCNJ15	2.95381	-3.93531	PCP UP	0.010274	-4.70506	-2.8867	-2.41472	-5.82766	-2.46948	-6.42207	-4.03169	-0.110589	-0.307379	-0.982596	0.89716	0.136341	ACP_PCP	3	3	3	13.1	13.1	13.1	27.315	0	5.3618	138640000	4
128	THBS4	E7ES19;P35443;G3XAP6;CON__ENSEMBL:ENSBTAP00000006074;P49747-2;P49747	E7ES19;P35443	Thrombospondin-4	THBS4	2.04555	2.53453	ACP UP	0.0317907	3.31552	-3.63183	-3.03505	-0.563623	-3.02282	0.0900941	-3.55143	-5.14767	-4.21102	-4.22672	-5.27707	-5.23903	ACP_PCP	6	6	5	9.8	9.8	8.3	96.005	0	21.275	260360000	11
129	MRPL22	E7ESL0;J3KQY1;Q9NWU5;Q9NWU5-2;Q9NWU5-3	E7ESL0;J3KQY1;Q9NWU5;Q9NWU5-2;Q9NWU5-3	39S ribosomal protein L22, mitochondrial	MRPL22	2.00831	-1.41893	PCP UP	0.0345577	-3.2618	0.688028	-1.18758	0.120606	0.210764	0.134127	-1.5581	0.82481	1.18213	1.72768	0.697999	1.33523	ACP_PCP	4	4	4	18.4	18.4	18.4	24.325	0	7.2625	643650000	18
130	DAGLB	E7ET49;Q8NCG7-2;Q8NCG7-4;Q8NCG7	E7ET49;Q8NCG7-2;Q8NCG7-4;Q8NCG7	Sn1-specific diacylglycerol lipase beta	DAGLB	1.64197	-1.97843	PCP UP	0.0604887	-2.74113	-2.93616	-4.42123	-6.22293	-2.68873	-5.4849	-5.87285	-2.60974	-2.98118	-2.4425	-3.29808	-1.79869	ACP_PCP	3	3	3	5.5	5.5	5.5	68.951	0	5.794	107030000	19
131	DNPEP	E7ETB3;Q9ULA0;E7EMB6;B9ZVU2;F8WAN0;C9JBE1;E7EPX3;E5RJ35;C9JRG3;C9J1E2	E7ETB3;Q9ULA0;E7EMB6	Aspartyl aminopeptidase	DNPEP	1.52342	1.10974	ACP UP	0.0744695	2.57456	0.550995	3.04688	2.10418	2.53509	1.21731	1.84856	1.03678	0.188931	1.03577	0.929805	0.679182	ACP_PCP	13	13	13	34.1	34.1	34.1	54.502	0	48.47	2214200000	46
132	CFI	G3XAM2;E7ETH0;P05156;A0A087X0I2	G3XAM2;E7ETH0;P05156	Complement factor I;Complement factor I heavy chain;Complement factor I light chain	CFI	1.97891	-1.76831	PCP UP	0.0356719	-3.21952	-4.62193	-3.95931	-4.4665	-5.44302	-5.44927	-3.76008	-1.80159	-4.09081	-3.05168	-1.62914	-3.66867	ACP_PCP	3	3	3	6.8	6.8	6.8	65.059	0	7.7488	95356000	6
133	MAP4	E7EVA0;P27816-6;P27816;P27816-2;P27816-5;P27816-4;H7C4C5;B5MEG9;H0Y2V1;F8W9U4;H7C456	E7EVA0;P27816-6;P27816;P27816-2	Microtubule-associated protein;Microtubule-associated protein 4	MAP4	2.03576	0.708807	ACP UP	0.0355609	3.30138	1.41808	1.42669	1.78288	1.88962	1.96075	0.932375	0.987983	1.03495	0.757419	0.369484	1.14812	ACP_PCP	25	25	25	15.3	15.3	15.3	245.44	0	85.81	10202000000	116
134	PRPF31	E7EVX8;Q8WWY3;E7EU94;E7ESX0;E7EN72;Q8WWY3-2;E7ESA8;Q8WWY3-3	E7EVX8;Q8WWY3;E7EU94;E7ESX0;E7EN72;Q8WWY3-2;E7ESA8;Q8WWY3-3	U4/U6 small nuclear ribonucleoprotein Prp31	PRPF31	1.63437	2.541	ACP UP	0.0607393	2.73045	-5.13258	-0.852541	0.37459	-1.99429	-0.082993	-1.14664	-3.12689	-3.68446	-4.82826	-3.97114	-4.45627	ACP_PCP	5	5	5	16	16	16	54.766	0	23.8	248450000	15
135	PCYOX1L	E7EVZ5;Q8NBM8	E7EVZ5;Q8NBM8	Prenylcysteine oxidase-like	PCYOX1L	2.71279	1.7613	ACP UP	0.0139615	4.31852	-0.0433523	1.06311	1.21323	0.751388	0.952447	0.0194146	-1.04776	-1.48182	-0.470277	-0.24931	-2.26047	ACP_PCP	4	4	4	13.4	13.4	13.4	45.679	0	63.612	436340000	22
136	CSTF2	E9PID8;E7EWR4;P33240-2;P33240	E9PID8;E7EWR4;P33240-2;P33240	Cleavage stimulation factor subunit 2	CSTF2	1.51432	2.02648	ACP UP	0.0732848	2.56179	-3.56	-1.76488	-0.627958	-3.3708	0.0799054	-4.01576	-3.66139	-4.85176	-4.56366	-3.82906	-4.27612	ACP_PCP	3	3	2	10.7	10.7	7.3	46.665	0	7.3676	155970000	5
137	BBS5	E9PBE3;Q8N3I7-2;Q8N3I7;F8WBR7	E9PBE3;Q8N3I7-2;Q8N3I7	Bardet-Biedl syndrome 5 protein	BBS5	1.54717	2.41743	ACP UP	0.0693841	2.60791	-2.75196	-2.85533	-1.33215	-5.07639	-1.96697	-0.232592	-5.95219	-3.811	-4.84668	-6.27906	-3.04438	ACP_PCP	6	6	6	9.9	9.9	9.9	60.976	0	8.3796	177300000	7
138	NNT	E9PCX7;H0Y8P5;D6RCR6	E9PCX7		NNT	3.31647	-1.58492	PCP UP	0.00804255	-5.31756	-4.08995	-3.99372	-3.08977	-3.14754	-3.84652	-4.02294	-2.30863	-2.03564	-1.53177	-2.91512	-1.77627	ACP_PCP	32	1	1	38.6	1.5	1.5	99.728	0.00022114	4.4331	181630000	7
139	CRMP1	E9PD68;Q14194;Q14194-2	E9PD68;Q14194;Q14194-2	Dihydropyrimidinase-related protein 1	CRMP1	1.66111	4.21542	ACP UP	0.0564542	2.76809	0.909502	-4.93128	3.00053	-3.07703	2.72653	1.71334	-3.3558	-3.59444	-4.11464	-5.57032	-4.15726	ACP_PCP	22	18	18	57.7	50	50	62.029	0	168.77	2010300000	87
141	LAD1	E9PDI4;O00515;H0Y901	E9PDI4;O00515;H0Y901	Ladinin-1	LAD1	2.90692	-2.57382	PCP UP	0.0108354	-4.62866	-3.72343	-5.21825	-5.97421	-4.98981	-4.75026	-4.642	-2.78261	-3.52762	-2.72266	-1.87237	-0.640581	ACP_PCP	4	4	4	7.9	7.9	7.9	58.677	0	7.9245	127100000	10
142	ACSF2	E9PF16;Q96CM8-3;Q96CM8;Q96CM8-2;Q96CM8-4;D6RF87	E9PF16;Q96CM8-3;Q96CM8;Q96CM8-2;Q96CM8-4	Acyl-CoA synthetase family member 2, mitochondrial	ACSF2	1.51191	2.58654	ACP UP	0.0729352	2.5584	0.530989	1.50609	-2.75187	1.92155	-1.83096	0.545879	-3.37975	-0.764992	-1.61456	-4.16666	-3.07203	ACP_PCP	9	9	9	19.2	19.2	19.2	63.652	0	30.263	806230000	21
143	TNS1	E9PGF5;E9PF55;Q9HBL0;A0A087WWW7;Q59G71;E7ERH1;E7EMG1;Q9HBL0-2;C9JI43;C9JFT7;C9J8K5	E9PGF5;E9PF55;Q9HBL0;A0A087WWW7;Q59G71	Tensin-1	TNS1	1.53193	2.22478	ACP UP	0.0707893	2.58651	-1.74517	-1.14527	-0.49068	-3.63486	0.130975	0.646458	-4.88694	-1.72824	-3.26817	-4.05784	-2.38151	ACP_PCP	19	18	17	14.9	14.1	13.7	183.22	0	52.722	1245100000	35
144	MAP1A	E9PGC8;P78559;P78559-2	E9PGC8;P78559;P78559-2	Microtubule-associated protein 1A;MAP1A heavy chain;MAP1 light chain LC2	MAP1A	1.93293	3.03505	ACP UP	0.0363756	3.15359	-1.04498	-5.45945	-1.91016	-3.62507	-1.64492	0.169941	-4.48455	-4.70825	-6.34979	-4.90251	-5.99237	ACP_PCP	17	16	16	9.2	8.9	8.9	331.25	0	46.063	982900000	42
145	RPS6KA1	E9PGT3;E9PRI4;Q15418;Q15418-2;Q15418-3;B1AXG1;E9PMM7;E9PAN7;B1AXG2;Q5SVM7;Q5SVM6;V9GXZ1;E7ERL6;E7EWQ5;J3QT34;Q96GX5-2;Q96GX5-3;Q96GX5;O60307;Q9Y2H9;Q6P0Q8-2;Q6P0Q8;O15021-2;O15021-3;O15021-1;O15021	E9PGT3;E9PRI4;Q15418;Q15418-2;Q15418-3	Ribosomal protein S6 kinase;Ribosomal protein S6 kinase alpha-1	RPS6KA1	1.84066	-1.5087	PCP UP	0.043544	-3.022	-0.241594	-0.186132	-1.45241	0.722563	-1.96355	-1.83643	0.920674	0.613216	0.327725	0.943691	0.606903	ACP_PCP	14	14	6	22.4	22.4	11.3	81.471	0	38.013	1451600000	39
146	KIDINS220	E9PH70;Q9ULH0-2;Q9ULH0-4;Q9ULH0;H0Y8E4;Q9ULH0-3;H7C584;Q9ULH0-5	E9PH70;Q9ULH0-2;Q9ULH0-4;Q9ULH0;H0Y8E4;Q9ULH0-3	Kinase D-interacting substrate of 220 kDa	KIDINS220	2.20873	-1.61655	PCP UP	0.0251814	-3.55329	-2.70033	-2.73824	-3.05156	-1.28486	-3.38869	-3.34517	-1.95514	-1.44924	-1.51858	-0.317492	-0.434185	ACP_PCP	11	11	11	9.7	9.7	9.7	145.47	0	13.085	639720000	33
148	MTCH2	E9PIE4	E9PIE4		MTCH2	2.32944	-2.58713	PCP UP	0.0212918	-3.73194	-2.26306	-1.43204	-1.54024	-0.400661	-1.70047	-4.39065	0.438562	0.0865097	0.717668	-0.108687	2.02901	ACP_PCP	11	1	1	59.7	4.6	4.6	28.662	0	10.238	273280000	7
149	THY1	E9PIM6;E9PNQ8;P04216;J3QRJ3	E9PIM6;E9PNQ8;P04216;J3QRJ3	Thy-1 membrane glycoprotein	THY1	1.73707	1.31367	ACP UP	0.0523608	2.87522	6.60147	4.82309	5.6799	4.91572	5.4749	6.21162	3.04959	5.07984	4.14207	4.27264	4.97645	ACP_PCP	3	3	3	25.5	25.5	25.5	17.041	0	215.02	11403000000	92
150	GPSM3	E9PIP3;Q9Y4H4	E9PIP3;Q9Y4H4	G-protein-signaling modulator 3	GPSM3	1.46811	-2.62645	PCP UP	0.078677	-2.49694	-1.66514	-7.351	-4.81077	-4.38383	-5.44362	-5.49074	-1.014	-4.78753	-1.58815	-2.62625	-1.13939	ACP_PCP	2	2	2	23.6	23.6	23.6	17.639	0	13.328	79927000	2
151	BSCL2	E9PIU3;H7BXM1;J3KQ12;Q96G97-4;H0YF20;E9PJK0;E9PSB5;F8W7Q8;Q96G97-3;Q96G97	E9PIU3;H7BXM1;J3KQ12;Q96G97-4;H0YF20;E9PJK0;E9PSB5;F8W7Q8;Q96G97-3;Q96G97	Seipin	BSCL2	1.62738	3.31596	ACP UP	0.0608208	2.72061	2.45453	-0.846768	2.38607	-0.306576	2.48019	1.86657	-0.50712	-5.15411	0.461078	-0.526996	-4.15762	ACP_PCP	2	2	2	14.2	14.2	14.2	25.082	0	55.511	800360000	10
152	MDP1	E9PL57;Q86V88-3;Q86V88-2;Q86V88	E9PL57;Q86V88-3;Q86V88-2;Q86V88	Magnesium-dependent phosphatase 1	MDP1	1.76388	2.27816	ACP UP	0.0489147	2.91312	-4.94332	-2.9658	-1.5482	-3.47799	-2.79436	-0.468019	-4.50876	-4.14435	-4.47959	-6.19578	-5.5604	ACP_PCP	1	1	1	7.6	7.6	7.6	19.536	0.005136	2.5869	45251000	1
153	ARHGEF12	E9PMR6;Q9NZN5-2;Q9NZN5	E9PMR6;Q9NZN5-2;Q9NZN5	Rho guanine nucleotide exchange factor 12	ARHGEF12	2.05746	-0.841392	PCP UP	0.0341996	-3.33275	-2.90727	-3.32287	-3.72512	-3.32307	-4.1902	-2.83395	-2.89648	-2.18778	-2.60812	-2.46923	-2.55016	ACP_PCP	6	6	6	4.3	4.3	4.3	161.91	0	6.1849	286100000	11
154	PPFIBP2	E9PP16;Q8ND30-3;Q8ND30-2;Q8ND30;H0YET1	E9PP16;Q8ND30-3;Q8ND30-2;Q8ND30	Liprin-beta-2	PPFIBP2	3.45224	-2.39536	PCP UP	0.00717808	-5.55755	-5.65577	-4.73566	-5.52077	-5.0855	-6.58459	-5.583	-3.08947	-4.11509	-3.76212	-2.30822	-2.38602	ACP_PCP	4	2	2	6.7	3.5	3.5	81.379	0.0014176	3.2912	72628000	8
155	WNK1	F5GWT4;Q9H4A3-2;Q9H4A3;Q9H4A3-5;Q9H4A3-6;Q9H4A3-7;Q9H4A3-4;F6UYG0	F5GWT4;Q9H4A3-2;Q9H4A3;Q9H4A3-5;Q9H4A3-6;Q9H4A3-7;Q9H4A3-4	Serine/threonine-protein kinase WNK1	WNK1	1.46221	-1.86199	PCP UP	0.0808223	-2.48866	-3.24242	-4.25834	-3.4192	-5.46871	-5.76604	-1.62497	-1.73545	-2.86941	-1.30984	-2.7583	-1.83343	ACP_PCP	4	4	4	2.2	2.2	2.2	225.5	0	5.5467	315340000	4
156	MPI	F5GX71;H3BPB8;P34949;P34949-2;H3BMZ9;H3BPP3;H3BP57;H3BT48;H3BUZ9;H3BPU7;H3BPM5;H3BN01;H3BNY8;H3BT46;B4DYB8	F5GX71;H3BPB8;P34949;P34949-2;H3BMZ9;H3BPP3;H3BP57;H3BT48;H3BUZ9	Mannose-6-phosphate isomerase	MPI	2.24327	2.801	ACP UP	0.0238261	3.60415	-1.38283	-1.13521	-2.73633	-1.32762	-2.75271	0.572944	-2.11652	-5.12493	-3.80523	-5.44623	-4.81355	ACP_PCP	4	4	4	13.9	13.9	13.9	41.205	0	8.6542	158470000	5
157	COPS7A	F5H4U8;F5H7C6;F5GYF7;F5H248;Q9UBW8;F5H4Z0;F5H3M6;G3XAP1;F5GXT7	F5H4U8;F5H7C6;F5GYF7;F5H248;Q9UBW8	COP9 signalosome complex subunit 7a	COPS7A	1.43436	2.64245	ACP UP	0.0837223	2.44958	-2.69115	-2.78799	-0.731446	-4.95328	-1.02871	0.397422	-5.94083	-1.90439	-4.77431	-4.65947	-5.76257	ACP_PCP	3	3	3	28.8	28.8	28.8	13.663	0	9.8097	62424000	4
158	HMGA2	F5H2U8;F5H2A4;P52926;F5H6H0;P52926-3;P52926-6;P52926-4;P52926-5;P52926-2	F5H2U8;F5H2A4;P52926;F5H6H0;P52926-3;P52926-6;P52926-4;P52926-5;P52926-2	High mobility group protein HMGI-C	HMGA2	1.95323	-4.34835	PCP UP	0.0354473	-3.18267	-4.26596	1.92884	-4.7456	-4.77508	-6.53637	-5.18251	-0.435599	0.873371	-0.0253314	1.11263	0.569452	ACP_PCP	2	2	2	31.3	31.3	31.3	10.767	0	67.349	99215000	4
159	SEC23A	F5H365;Q15436;Q15436-2;G3V4V1;G3V1W4;G3V3G5;G3V2R6;G3V5X8;G3V4Q2;G3V5K1	F5H365;Q15436;Q15436-2	Protein transport protein Sec23A	SEC23A	3.23645	-1.224	PCP UP	0.00928302	-5.17895	1.91605	1.53483	1.50652	2.02835	1.44075	0.727247	2.72543	2.86968	2.30638	2.76674	3.07986	ACP_PCP	20	17	17	36.8	31.9	31.9	82.968	0	297.27	5289400000	150
160	CLDN7	I3L3M4;K7EP40;K7EL87;F5H496;I3L3X1;O95471-2;O95471	I3L3M4;K7EP40;K7EL87;F5H496;I3L3X1;O95471-2;O95471	Claudin;Claudin-7	CLDN7	3.12819	-4.93764	PCP UP	0.0092844	-4.99463	-5.08274	-5.75993	-4.73591	-4.40398	-5.46619	-4.97067	0.102339	2.07407	1.13216	0.183455	-4.15333	ACP_PCP	1	1	1	20.5	20.5	20.5	8.8353	0	15.089	35314000	5
161	VPS37B	F5H4M0;Q9H9H4;F5H1F6	F5H4M0;Q9H9H4;F5H1F6	Vacuolar protein sorting-associated protein 37B	VPS37B	2.7866	-1.57159	PCP UP	0.0130681	-4.43531	-3.27653	-3.51169	-3.81363	-3.58438	-3.77452	-2.15682	-1.3542	-2.19262	-1.95547	-1.07686	-2.32751	ACP_PCP	2	2	2	15.9	15.9	15.9	29.693	0	14.295	77429000	13
162	TUBA1C	F5H5D3;Q9BQE3;F8VVB9;F8VQQ4;F8VS66;F8VRZ4;F8VWV9;F8VX09;F8VRK0;F8W0F6;Q9H853;F8VXZ7;C9K0S6	F5H5D3;Q9BQE3	Tubulin alpha-1C chain	TUBA1C	1.63585	0.904693	ACP UP	0.064181	2.73252	8.23343	7.23284	6.94786	7.4029	7.10231	8.64248	6.88829	6.38758	6.37734	6.74918	7.04234	ACP_PCP	25	25	2	64.2	64.2	7.9	57.73	0	323.31	147460000000	1651
163	ATL3	F5H6I7	F5H6I7		ATL3	2.89483	-1.60157	PCP UP	0.0111377	-4.60906	-3.39793	-3.85042	-4.44539	-3.33767	-5.11523	-4.73916	-2.64895	-2.48777	-2.13047	-2.8477	-2.61541	ACP_PCP	17	1	1	45.7	3.1	3.1	58.772	0	18.364	93404000	3
164	MRPL48	F5H702;Q96GC5-3;Q96GC5;F5H8D0	F5H702;Q96GC5-3;Q96GC5	39S ribosomal protein L48, mitochondrial	MRPL48	1.62276	-2.01445	PCP UP	0.0615522	-2.71412	-0.677167	0.395263	0.162847	-0.329903	-0.0424666	-3.96592	1.53136	1.43179	1.39797	0.781564	1.21513	ACP_PCP	4	4	4	40.7	40.7	40.7	12.77	0	13.669	286270000	20
165	DKK3	F6SYF8;Q9UBP4;E9PKW6;E9PKK9;E9PHY3	F6SYF8;Q9UBP4;E9PKW6	Dickkopf-related protein 3	DKK3	2.61866	2.64275	ACP UP	0.0147179	4.17151	-3.14772	-3.20689	-3.06624	-2.82846	0.151696	-2.54533	-4.44551	-5.94606	-5.28144	-4.54655	-5.19663	ACP_PCP	4	4	4	18.1	18.1	18.1	39.95	0	17.986	124400000	9
166	PDE12	F6T1Q0;Q6L8Q7-2;Q6L8Q7	F6T1Q0;Q6L8Q7-2;Q6L8Q7	2,5-phosphodiesterase 12	PDE12	2.05545	2.06663	ACP UP	0.0316965	3.32984	-1.73861	-1.83754	-0.821351	-1.48686	-0.397538	-1.56457	-3.58766	-1.94166	-2.64038	-5.63182	-3.07038	ACP_PCP	6	6	6	20.3	20.3	20.3	52.175	0	15.413	235140000	13
167	POLDIP3	F8WCX5;F6VRR5;Q9BY77;Q6R954;F8WEE2;Q8WUT1;Q9BY77-2	F8WCX5;F6VRR5;Q9BY77;Q6R954;F8WEE2;Q8WUT1;Q9BY77-2	Polymerase delta-interacting protein 3	POLDIP3	2.81411	-6.24982	PCP UP	0.0113684	-4.47918	-4.23773	-5.87752	-1.45412	2.95084	-2.15368	-4.00835	3.80515	4.022	3.45754	3.83271	3.81455	ACP_PCP	4	4	4	18.5	18.5	18.5	30.769	0	8.4179	3211300000	10
168	RANBP1	F6WQW2;P43487-2;P43487;C9JXG8;C9JJ34;C9JGV6;C9JDM3	F6WQW2;P43487-2;P43487;C9JXG8;C9JJ34;C9JGV6	Ran-specific GTPase-activating protein	RANBP1	1.55178	1.8561	ACP UP	0.0694346	2.61437	-1.01142	-2.14243	-2.31879	-0.998612	-0.786676	-0.00180506	-2.27905	-3.22185	-5.55031	-2.23452	-2.04457	ACP_PCP	3	3	3	15.5	15.5	15.5	31.904	0	5.5622	169960000	8
169	NEGR1	F6X2W2;Q7Z3B1;Q7Z3B1-2	F6X2W2;Q7Z3B1;Q7Z3B1-2	Neuronal growth regulator 1	NEGR1	1.5175	3.11332	ACP UP	0.0716442	2.56626	1.42381	-5.22114	0.191348	-2.95331	0.869044	0.504817	-3.37745	-4.53463	-4.06229	-3.29621	-4.61721	ACP_PCP	3	3	3	19.1	19.1	19.1	32.85	0	29.533	399160000	9
170	MICU1	F6XEV2;Q9BPX6-2;Q9BPX6;Q9BPX6-3;S4R3D7;S4R3V1;E9PQV6;Q9BPX6-5;Q9BPX6-4;S4R3W3	F6XEV2;Q9BPX6-2;Q9BPX6;Q9BPX6-3;S4R3D7;S4R3V1;E9PQV6;Q9BPX6-5;Q9BPX6-4	Calcium uptake protein 1, mitochondrial	MICU1	1.57145	-1.64052	PCP UP	0.0684017	-2.642	-3.395	-5.1639	-5.38224	-5.16265	-5.1871	-3.34277	-3.76517	-3.93677	-1.95674	-1.59651	-3.57024	ACP_PCP	4	4	4	12.1	12.1	12.1	54.578	0	6.807	59167000	9
171	CAD	F8VPD4;P27708;H7C2E4;H7BZB3;H7C3Z5	F8VPD4;P27708	CAD protein;Glutamine-dependent carbamoyl-phosphate synthase;Aspartate carbamoyltransferase;Dihydroorotase	CAD	1.56806	1.04865	ACP UP	0.0695958	2.63724	-1.29781	0.29648	-1.18186	-0.193994	-1.46938	-1.33275	-1.39608	-1.87248	-2.61467	-1.37038	-2.30571	ACP_PCP	28	28	28	17	17	17	236.02	0	89.153	1642600000	83
172	SCYL2	F8VSC5;Q6P3W7;H0YI32;H0YIK6	F8VSC5;Q6P3W7	SCY1-like protein 2	SCYL2	1.61797	-1.06716	PCP UP	0.0651454	-2.70738	-3.61708	-3.79895	-2.74563	-4.33414	-2.37893	-2.91174	-2.54179	-2.16468	-2.80538	-2.22076	-1.42032	ACP_PCP	3	3	3	6	6	6	77.053	0	6.2298	199280000	16
173	PPP1CC	F8VYE8;P36873;P36873-2;F8VR82;F8W0W8;A0A087WYY5	F8VYE8;P36873;P36873-2;F8VR82;F8W0W8;A0A087WYY5	Serine/threonine-protein phosphatase;Serine/threonine-protein phosphatase PP1-gamma catalytic subunit	PPP1CC	1.66805	3.29653	ACP UP	0.056152	2.77786	-2.7263	-2.79713	-0.444539	-1.67135	-0.15486	1.85928	-4.96892	-6.32152	-1.28085	-6.01407	-2.84302	ACP_PCP	15	3	3	52.3	7.9	7.9	34.95	0	9.2201	262760000	8
174	AK2	F8W1A4;P54819-2;P54819;P54819-5;P54819-3;F8VY04;P54819-6;F8VZG5;P54819-4;G3V213;F8VPP1	F8W1A4;P54819-2;P54819;P54819-5;P54819-3;F8VY04;P54819-6;F8VZG5;P54819-4;G3V213	Adenylate kinase 2, mitochondrial;Adenylate kinase 2, mitochondrial;Adenylate kinase 2, mitochondrial, N-terminally processed	AK2	2.14116	-1.59617	PCP UP	0.0282839	-3.45434	4.49903	4.48071	2.63691	4.86726	3.04722	3.0798	5.27634	4.7691	5.93691	5.31708	5.52387	ACP_PCP	14	14	14	75.4	75.4	75.4	25.63	0	199.07	11669000000	164
175	UBAP2L	F8W726;Q14157-4;Q14157-1;Q14157-3;Q14157;Q14157-5;Q5VU77;H0Y5H6;H7C2T8	F8W726;Q14157-4;Q14157-1;Q14157-3;Q14157;Q14157-5	Ubiquitin-associated protein 2-like	UBAP2L	1.47598	-1.87873	PCP UP	0.0784971	-2.50798	-4.31694	-3.50539	-2.51891	-3.72868	-2.90911	-5.41062	-1.38334	-0.695291	-3.36451	-3.42085	-0.400378	ACP_PCP	4	4	4	5.5	5.5	5.5	113.63	0	8.8092	186210000	20
176	GOLIM4	F8W785;O00461	F8W785;O00461	Golgi integral membrane protein 4	GOLIM4	2.24046	-1.21893	PCP UP	0.024821	-3.6	-0.361365	-2.25542	-0.466331	-1.31857	-0.688264	-1.10549	0.00467621	0.552561	-0.174949	0.155223	0.394296	ACP_PCP	8	8	8	13.2	13.2	13.2	78.759	0	68.889	1044300000	29
177	FAM162A	F8W7Q4;Q96A26;E9PH05	F8W7Q4;Q96A26;E9PH05	Protein FAM162A	FAM162A	1.71177	-0.916562	PCP UP	0.0561077	-2.83949	5.07179	4.37672	4.69503	5.45559	4.48561	4.58711	5.71915	5.76454	6.53093	4.68901	5.77239	ACP_PCP	5	5	5	32.6	32.6	32.6	16.515	0	120.42	9771800000	74
178	FAM120C	F8W881;Q9NX05;Q9NX05-2	F8W881;Q9NX05	Constitutive coactivator of PPAR-gamma-like protein 2	FAM120C	1.8726	2.85359	ACP UP	0.0400858	3.06745	-2.78675	-3.87558	-1.04964	-3.29719	-0.820284	0.594271	-6.29423	-3.42116	-5.75568	-4.5475	-3.61201	ACP_PCP	15	13	13	19.7	17.2	17.2	99.351	0	64.732	323430000	23
180	ADCK1	F8W9Q8;G3V426;Q86TW2-3;Q86TW2-2;Q86TW2	F8W9Q8;G3V426;Q86TW2-3;Q86TW2-2;Q86TW2	Uncharacterized aarF domain-containing protein kinase 1	ADCK1	2.962	-1.49602	PCP UP	0.0108609	-4.71847	-3.63556	-4.67494	-3.99771	-4.11779	-4.38899	-5.04381	-2.84281	-3.67783	-2.16567	-2.6545	-2.72808	ACP_PCP	1	1	1	6	6	6	24.776	0.005292	2.5227	35580000	4
181	STX3	F8W9Y0;Q13277-2;Q13277-3;Q13277	F8W9Y0;Q13277-2;Q13277-3;Q13277	Syntaxin-3	STX3	1.42012	-1.49158	PCP UP	0.0873121	-2.42959	-3.51294	-3.53255	-1.71041	-3.55918	-1.01398	-4.64183	-1.75177	-1.51067	-1.35732	-1.45639	-1.44167	ACP_PCP	1	1	1	5.4	5.4	5.4	29.636	0.0031104	2.8208	114590000	1
182	MTMR1	Q8NEC6;F8WA39;Q13613-2;Q13613;H0YDX3;H7BZJ1;H7C406;E9PPP8	Q8NEC6;F8WA39;Q13613-2;Q13613;H0YDX3	Myotubularin-related protein 1	MTMR1	1.49051	-1.32367	PCP UP	0.077883	-2.52838	-2.60634	-3.25568	-4.91502	-3.7909	-3.78076	-2.69839	-3.63202	-1.32903	-1.93869	-2.24837	-1.77275	ACP_PCP	3	3	2	11.6	11.6	9.1	39.822	0	4.9282	84760000	7
183	ARPC4	F8WCF6;P59998;P59998-3;F8WDD7;P59998-2;H7C0A3;R4GN08;P59998-4;F8WDW3;F8WE39	F8WCF6;P59998;P59998-3;F8WDD7;P59998-2;H7C0A3	Actin-related protein 2/3 complex subunit 4	ARPC4	1.59223	-0.928165	PCP UP	0.0681668	-2.6712	3.45197	3.09529	2.29637	3.42476	1.96491	3.7079	4.17125	3.65552	4.09016	4.24183	3.43306	ACP_PCP	7	7	7	50.3	50.3	50.3	21.058	0	25.614	5053600000	128
184	STIM1	G0XQ39;Q13586;E9PNJ4;Q13586-2;H0YDB2;E9PIQ8;E9PRZ7;E9PR09;E9PN27;E9PRE4;E9PR07;E9PJ19;E9PMB4	G0XQ39;Q13586;E9PNJ4;Q13586-2;H0YDB2	Stromal interaction molecule 1	STIM1	1.73868	-0.69178	PCP UP	0.055703	-2.8775	1.06595	0.515232	0.464821	1.22118	0.937721	1.19855	1.34202	2.05957	2.07584	1.01856	1.46579	ACP_PCP	13	13	13	19.2	19.2	19.2	88.645	0	32.395	2704300000	71
185	CASP1	G3V169;P29466-2;P29466;P29466-4;P29466-3;B4DVD8;H0YEC7;P29466-5;E9PQW1;Q5FBZ0;Q5EG05-2;Q5EG05	G3V169;P29466-2;P29466;P29466-4;P29466-3;B4DVD8;H0YEC7	Caspase;Caspase-1;Caspase-1 subunit p20;Caspase-1 subunit p10	CASP1	1.70688	-2.79458	PCP UP	0.0529834	-2.8326	-3.47875	-2.54646	-4.88999	-3.2098	-4.09612	-1.56035	-2.08671	-1.54948	3.10471	-1.0173	-0.962893	ACP_PCP	6	6	6	18.3	18.3	18.3	40.943	0	7.6222	477580000	10
186	ATP5J2	G3V325;C9JJT5;P56134-4;P56134-2;O75127	G3V325;C9JJT5;P56134-4;P56134-2	ATP synthase subunit f, mitochondrial	ATP5J2	2.70739	-1.0185	PCP UP	0.0146607	-4.31004	2.33889	1.32274	1.87788	1.8391	2.37519	1.70762	2.85602	2.70126	3.41497	2.46989	3.20151	ACP_PCP	6	6	4	5.5	5.5	2.3	84.109	0	49.564	6840500000	191
187	NDRG2	G3V4S9;Q9UN36-2;Q9UN36;Q9UN36-3;Q9UN36-6;G3V5H8;G3V578;H0YJT9;G3V5L7;Q9UN36-4;Q9UN36-5;G3V2I9;G3V5S0;G3V392;G3V5G0;G3V2A6;G3V5B7;G3V383;H0YJ56;G3V271;G3V5B5;G3V239;G3V5P9;G3V5D7;G3V2S0;G3V3C3;G3V2Y3;G3V5G7;A0A088AWQ3;G3V552;G3V3X3;G3V3P6;G3V4T9;G3V2T2;G3V5A6;G3V280;G3V3P1;G3V5V9;G3V3D5;G3V3X2;G3V285;G3V4S2;G3V358;G3V4X3;G3V420;G3V237;G3V3L1;H7C0X0	G3V4S9;Q9UN36-2;Q9UN36;Q9UN36-3;Q9UN36-6;G3V5H8;G3V578;H0YJT9;G3V5L7;Q9UN36-4;Q9UN36-5;G3V2I9;G3V5S0;G3V392;G3V5G0	Protein NDRG2	NDRG2	1.94307	3.50174	ACP UP	0.0360135	3.1681	1.94528	-0.188356	-1.82902	-0.044874	0.613376	4.06384	-1.90259	-2.15798	-3.0816	-5.23879	-1.32755	ACP_PCP	10	10	9	53.5	53.5	51.5	33.479	0	99.191	908940000	31
188	ATP5MPL	G3V556;P56378;P56378-2	G3V556;P56378;P56378-2	6.8 kDa mitochondrial proteolipid	ATP5MPL	1.54912	-1.77649	PCP UP	0.0697605	-2.61064	5.90804	1.88849	5.57867	4.97248	5.33007	5.20144	6.7539	6.64556	7.07669	6.05338	6.41888	ACP_PCP	3	3	3	19.2	19.2	19.2	11.281	0.00021725	4.1935	6955100000	20
189	GSTZ1	G3V5T0;G3V267;G3V4T6	G3V5T0;G3V267;G3V4T6		GSTZ1	1.72113	-1.51703	PCP UP	0.0531939	-2.85271	0.609209	-0.0783083	-1.56014	-0.870006	-0.683313	-0.632666	1.30963	-0.639313	2.18678	0.886883	1.16181	ACP_PCP	6	6	1	41.1	41.1	6.4	22.61	0	24.195	457360000	23
190	TEP1	G3V5X7;Q99973-2;Q99973;G3V2A4;H0YIZ2;H0YIY9;G3V470;G3V591	G3V5X7;Q99973-2;Q99973;G3V2A4;H0YIZ2;H0YIY9;G3V470	Telomerase protein component 1	TEP1	2.00946	-2.36055	PCP UP	0.0335046	-3.26346	-6.35381	-6.65675	-4.91725	-4.00009	-8.004	-6.1624	-4.0186	-4.85193	-3.77295	-3.02462	-2.60773	ACP_PCP	4	4	4	1.8	1.8	1.8	278.02	0.00041684	3.618	127900000	5
191	ZNF512	G3XAG1;Q96ME7;Q96ME7-2;Q96ME7-3	G3XAG1;Q96ME7;Q96ME7-2;Q96ME7-3	Zinc finger protein 512	ZNF512	3.09475	3.98949	ACP UP	0.00919658	4.93842	-1.67741	1.93826	-0.730513	1.43892	0.764609	-1.28651	-3.18499	-2.72981	-4.83128	-5.23949	-3.58908	ACP_PCP	13	13	13	37.3	37.3	37.3	64.594	0	49.187	863110000	26
192	NAPRT	G5E977;Q6XQN6;Q6XQN6-2;C9J8U2;Q6XQN6-3;H0YDA6;H0YF31;A0A087WUT5	G5E977;Q6XQN6;Q6XQN6-2;C9J8U2;Q6XQN6-3	Nicotinate phosphoribosyltransferase	NAPRT	1.99094	-2.96537	PCP UP	0.0340576	-3.2368	-5.98391	-6.09181	-7.23333	-4.0339	-5.30386	-3.93109	-0.526762	-4.01428	-3.25202	-0.600476	-3.92788	ACP_PCP	5	5	5	15.1	15.1	15.1	62.171	0	23.501	118420000	11
193	TMOD2	G5EA42;Q9NZR1;Q9NZR1-2	G5EA42;Q9NZR1;Q9NZR1-2	Tropomodulin-2	TMOD2	2.64139	2.74873	ACP UP	0.0146306	4.20682	1.1817	-1.87237	-0.75636	-0.571291	-0.897003	0.319766	-2.62785	-2.91492	-4.88965	-3.51301	-1.96117	ACP_PCP	6	6	6	24.4	24.4	24.4	34.492	0	22.026	326380000	15
194	ZYX	H0Y2Y8;Q15942;B4DQX7;C9JJK5;H7C3D3;C9IZ41	H0Y2Y8;Q15942;B4DQX7	Zyxin	ZYX	2.05426	-1.16189	PCP UP	0.0329851	-3.32812	1.37	1.34277	0.296984	1.65351	1.0495	0.811952	1.73271	2.26485	1.53017	2.47538	3.24359	ACP_PCP	10	10	10	29.3	29.3	29.3	57.643	0	42.881	2523900000	49
195	ERI3	H0Y4B0;O43414-3;O43414-2;O43414;F6QUN3;F6UGJ8	H0Y4B0;O43414-3;O43414-2;O43414;F6QUN3	ERI1 exoribonuclease 3	ERI3	2.81167	3.24003	ACP UP	0.0116591	4.47529	-0.867637	0.442631	0.0598619	0.000376083	0.339661	1.22215	-4.05025	-1.69179	-3.15464	-1.19514	-5.11077	ACP_PCP	4	4	4	27.9	27.9	27.9	22.89	0	15.532	287790000	12
196	SLC23A2	H0Y544;Q9UGH3-2;Q9UGH3	H0Y544;Q9UGH3-2;Q9UGH3	Solute carrier family 23 member 2	SLC23A2	5.13828	4.39464	ACP UP	0.00333333	9.17782	-2.04642	0.586235	-1.68175	-0.348853	-0.529965	-1.51045	-5.29979	-4.65578	-5.62633	-5.70355	-5.29707	ACP_PCP	3	3	3	10.5	10.5	10.5	32.78	0.00041982	3.7252	107390000	9
197	GOLGA4	H0Y6I0;Q13439-3;Q13439-4;Q13439;Q13439-5;C9JHJ5	H0Y6I0;Q13439-3;Q13439-4;Q13439;Q13439-5	Golgin subfamily A member 4	GOLGA4	1.55249	1.49279	ACP UP	0.0696534	2.61537	-4.64289	-5.12717	-4.23828	-4.34004	-3.90519	-3.88401	-4.64908	-7.06773	-4.23768	-6.85686	-6.43392	ACP_PCP	7	7	7	3.4	3.4	3.4	246.6	0	13.335	149740000	7
198	FCGR3A	H0Y755;M9MML0;P08637;C9JC71	H0Y755;M9MML0;P08637	Low affinity immunoglobulin gamma Fc region receptor III-A	FCGR3A	1.95174	-4.98019	PCP UP	0.0355486	-3.18053	0.632044	-5.60072	-5.85442	-4.98593	-6.44825	0.623176	3.0274	0.873846	1.4503	-0.127015	1.64799	ACP_PCP	3	3	2	12.9	12.9	8.5	30.725	0	19.326	597730000	22
199	NDUFB5	H0Y886;O43674;E7EWP0;O43674-2;H7C568;A0A087WYD0	H0Y886;O43674;E7EWP0;O43674-2	NADH dehydrogenase [ubiquinone] 1 beta subcomplex subunit 5, mitochondrial	NDUFB5	1.86471	-1.09472	PCP UP	0.042711	-3.05622	1.60315	0.29848	0.279876	0.0863929	1.19421	0.525694	1.38655	2.729	1.8689	1.33033	1.48196	ACP_PCP	4	4	4	19.4	19.4	19.4	23.434	0	7.0668	813930000	23
200	BMP2K	H0Y9P1;Q9NSY1-2;Q9NSY1-3;Q9NSY1	H0Y9P1;Q9NSY1-2;Q9NSY1-3;Q9NSY1	BMP-2-inducible protein kinase	BMP2K	3.00909	-1.56428	PCP UP	0.0102345	-4.79592	-3.70931	-4.69638	-5.66638	-4.69925	-4.63365	-4.69095	-3.16209	-2.69452	-3.78245	-3.09968	-2.85315	ACP_PCP	1	1	1	1.8	1.8	1.8	95.533	0	7.0409	70926000	10
201	TMEM63B	H0YCP6;H3BLW6;Q5T3F8-2;Q5T3F8-3;Q5T3F8	H0YCP6;H3BLW6;Q5T3F8-2;Q5T3F8-3;Q5T3F8	CSC1-like protein 2	TMEM63B	1.85009	-2.23762	PCP UP	0.0415647	-3.03541	-3.96036	-3.60992	-2.93859	-2.06874	-5.95223	-5.69596	-1.63787	-1.06241	-2.40086	-1.36917	-2.52975	ACP_PCP	2	2	2	3.3	3.3	3.3	60.414	0.005289	2.5196	112080000	7
202	MRPL49	H0YDP7;Q13405;E9PNF1	H0YDP7;Q13405	39S ribosomal protein L49, mitochondrial	MRPL49	3.77183	-1.64581	PCP UP	0.00595556	-6.1481	-0.282325	0.128273	-0.285073	-1.28163	0.0213743	-0.781514	1.01355	1.58105	1.35737	0.844167	1.3655	ACP_PCP	4	4	4	34.6	34.6	34.6	14.572	0	26.448	424410000	27
203	METTL7A	H0YI09;Q9H8H3;F8VQX6	H0YI09;Q9H8H3;F8VQX6	Methyltransferase-like protein 7A	METTL7A	2.85611	1.85243	ACP UP	0.0113295	4.54655	4.5267	4.13843	3.98821	4.21635	5.21532	5.61825	3.50407	2.57918	3.3727	1.79937	2.56859	ACP_PCP	12	12	12	52.9	52.9	52.9	28.188	0	240.9	7095200000	103
204	CERS3	H0YN05;Q8IU89;H0YMG6	H0YN05;Q8IU89	Ceramide synthase 3	CERS3	3.11343	-3.80749	PCP UP	0.00914783	-4.96978	-1.9543	-5.30202	-6.13313	-3.74899	-4.26892	-5.10355	-0.319771	0.219669	0.0319106	-2.17486	-0.811931	ACP_PCP	3	3	3	16.7	16.7	16.7	19.722	0	5.3314	105880000	12
205	LSAMP	H3BLU2;Q13449;F5H5G1;C9J5G3	H3BLU2;Q13449;F5H5G1;C9J5G3	Limbic system-associated membrane protein	LSAMP	1.84484	3.80039	ACP UP	0.041181	3.02794	3.35925	1.59786	1.43727	-2.34415	0.998709	3.55196	-0.17847	-3.97049	-1.24022	-1.50683	-4.93855	ACP_PCP	9	9	9	29.6	29.6	29.6	38.014	0	164.14	2356400000	44
206	AKR7A2	H3BLU7;O43488;Q8NHP1;H7C5H7;O95154	H3BLU7;O43488	Aflatoxin B1 aldehyde reductase member 2	AKR7A2	2.12809	0.655407	ACP UP	0.031939	3.43529	1.88506	2.46179	2.19096	2.5115	2.44453	2.74372	1.97425	1.1632	1.90827	1.90756	1.63431	ACP_PCP	9	9	9	40.8	40.8	40.8	34.684	0	40.106	1676600000	55
207	NDUFB10	H3BPJ9;O96000;O96000-2;H3BV16	H3BPJ9;O96000;O96000-2;H3BV16	NADH dehydrogenase [ubiquinone] 1 beta subcomplex subunit 10	NDUFB10	1.37136	-0.684324	PCP UP	0.0997198	-2.36111	3.68608	2.75666	3.64231	3.54287	3.5827	2.39069	3.77862	4.29889	4.35522	3.83441	3.48891	ACP_PCP	10	10	10	62.7	62.7	62.7	19.258	0	80.513	4674100000	97
208	GABARAP	H6UMI1;O95166;F5GZY7;Q9H0R8;Q9H0R8-2;I3L3J4	H6UMI1;O95166;F5GZY7;Q9H0R8;Q9H0R8-2	Gamma-aminobutyric acid receptor-associated protein;Gamma-aminobutyric acid receptor-associated protein-like 1	GABARAP	1.49025	1.1835	ACP UP	0.0785267	2.52802	2.25471	0.703932	2.62474	1.89159	1.934	3.14554	1.47863	0.122953	1.37655	0.16077	1.40569	ACP_PCP	3	3	2	23.5	23.5	23.5	11.658	0	5.4186	574820000	6
210	NFASC	H7BY57;O94856-4;O94856-12;O94856-9;X6RKN2;O94856-10;O94856-3;O94856-8;O94856-11;O94856-6;O94856-7;O94856-13;O94856-5;O94856;O94856-2;D6RBU5;D6RHX4;H7C0L6	H7BY57;O94856-4;O94856-12;O94856-9;X6RKN2;O94856-10;O94856-3;O94856-8;O94856-11;O94856-6;O94856-7;O94856-13;O94856-5;O94856;O94856-2	Neurofascin	NFASC	2.30646	4.18923	ACP UP	0.021486	3.69772	1.53186	-4.86537	-1.18633	0.9929	-0.677148	1.70792	-4.21628	-4.65695	-4.16318	-4.76856	-5.22132	ACP_PCP	17	17	17	23	23	23	116.59	0	141.55	1451900000	37
211	PCMT1	H7BY58;P22061;P22061-2;F6S8N6;C9J0F2;H7C4X2;F8WDT3;F8WAV5;F8WAX2	H7BY58;P22061;P22061-2;F6S8N6	Protein-L-isoaspartate O-methyltransferase;Protein-L-isoaspartate(D-aspartate) O-methyltransferase	PCMT1	1.42144	0.640598	ACP UP	0.0923726	2.43144	2.81129	2.64432	2.91297	1.90441	2.74224	3.19322	1.79202	1.496	2.62577	2.09915	2.29111	ACP_PCP	9	9	9	45.1	45.1	45.1	30.358	0	149.07	2469100000	56
212	TPM1	H7BYY1;F5H7S3;B7Z596;P09493-2;H0YL42;H0YK20	H7BYY1;F5H7S3;B7Z596;P09493-2	Tropomyosin alpha-1 chain	TPM1	2.1599	0.83144	ACP UP	0.0293663	3.48172	2.46787	3.02202	2.15562	2.08849	2.94124	1.74356	1.58686	1.71118	1.62964	1.26288	1.66792	ACP_PCP	21	12	0	55.6	36.7	0	28.747	0	33.612	2891900000	39
213	TMEM168	H7C268;Q9H0V1-2;Q9H0V1	H7C268;Q9H0V1-2;Q9H0V1	Transmembrane protein 168	TMEM168	1.5537	-2.0341	PCP UP	0.069158	-2.61708	-1.39074	-0.635562	-4.73907	-2.83369	-3.42536	-4.59626	-0.761747	-0.361759	-0.684402	-1.60311	-1.1024	ACP_PCP	3	3	3	19	19	19	29.105	0	5.4198	110450000	4
214	TSPAN15	H7C285;O95858	H7C285;O95858	Tetraspanin-15	TSPAN15	5.66781	-5.98349	PCP UP	0.002	-10.629	-3.21968	-6.24618	-4.43338	-4.37672	-5.56691	-5.74438	1.23601	0.542681	0.376564	1.2011	1.90505	ACP_PCP	4	4	4	35.6	35.6	35.6	18.219	0	12.625	193990000	10
215	ALOX15B	I3L1D5;O15296;O15296-3;O15296-4;O15296-2	I3L1D5;O15296;O15296-3;O15296-4;O15296-2	Arachidonate 15-lipoxygenase B	ALOX15B	2.45675	-4.62825	PCP UP	0.0178207	-3.9233	-6.4527	-6.13166	-6.9672	-4.55376	-5.32694	-2.94442	0.0469842	-4.48003	1.55227	0.807994	-1.76652	ACP_PCP	11	11	11	23.3	23.3	23.3	74.486	0	36.717	483920000	23
216	SLC12A4	I3L4N6;Q9UP95-5;Q9UP95-2;Q9UP95-6;Q9UP95;Q9UP95-7;Q9UP95-3;Q9UP95-4;J3QSF2	I3L4N6;Q9UP95-5;Q9UP95-2;Q9UP95-6;Q9UP95;Q9UP95-7;Q9UP95-3	Solute carrier family 12 member 4	SLC12A4	2.39398	-1.16036	PCP UP	0.0208953	-3.82856	-1.40846	-1.09963	-1.10228	-0.750013	-2.29913	-1.46003	0.0316238	0.264582	0.0499662	-0.42303	-0.887652	ACP_PCP	12	12	8	13.3	13.3	9.8	115.05	0	19.546	842300000	48
217	PI4KA	J3KN10;P42356;P42356-2;C9JLI1	J3KN10;P42356	Phosphatidylinositol 4-kinase alpha	PI4KA	1.38352	-1.37725	PCP UP	0.0931148	-2.37819	-3.02505	-5.56723	-3.2594	-4.57589	-4.04559	-2.57273	-3.0263	-1.94445	-2.08045	-3.42959	-1.83788	ACP_PCP	11	11	11	7.8	7.8	7.8	236.83	0	13.759	490920000	27
218	CAMP	J3KNB4;P49913	J3KNB4;P49913	Cathelicidin antimicrobial peptide;Antibacterial protein FALL-39;Antibacterial protein LL-37	CAMP	2.43635	-2.88097	PCP UP	0.0183453	-3.89243	1.47204	-1.20621	-1.58544	-1.30795	-0.578781	-2.78177	2.03395	2.1179	3.08342	0.487348	1.69214	ACP_PCP	6	6	6	26.6	26.6	26.6	19.591	0	66.185	798400000	38
219	TRABD	J3KPT4;Q9H4I3;Q9H4I3-2	J3KPT4;Q9H4I3;Q9H4I3-2	TraB domain-containing protein	TRABD	1.7573	-2.11104	PCP UP	0.0498333	-2.90381	-1.6686	-4.1051	-4.45048	-6.23143	-3.88056	-3.63379	-0.696317	-1.64775	-2.52049	-2.36227	-2.19294	ACP_PCP	2	2	2	6.6	6.6	6.6	42.692	0.00021753	4.2077	122540000	7
220	PHB2	J3KPX7;Q99623;F5GY37;Q99623-2;F5GWA7;F5H3X6;F5H0C5;F5H2D2;U3KPZ5	J3KPX7;Q99623;F5GY37;Q99623-2;F5GWA7;F5H3X6	Prohibitin-2	PHB2	1.78635	-0.981688	PCP UP	0.0498347	-2.94494	5.48318	6.0466	4.72731	5.14948	5.03896	4.10242	6.2358	5.92555	6.4827	5.51522	6.2058	ACP_PCP	17	17	17	59.7	59.7	59.7	33.239	0	323.31	38030000000	537
221	PTRH2	J3KQ48;Q9Y3E5	J3KQ48;Q9Y3E5	Peptidyl-tRNA hydrolase 2, mitochondrial	PTRH2	1.86219	-0.628773	PCP UP	0.0467538	-3.05263	1.32498	1.36402	0.941081	1.67106	0.723894	1.58863	1.85535	2.36754	1.81436	1.53587	1.91547	ACP_PCP	4	4	4	35	35	35	19.325	0	149.98	994180000	49
222	SYT1	J3KQA0;P21579;Q8N9I0	J3KQA0;P21579	Synaptotagmin-1	SYT1	1.95595	3.85393	ACP UP	0.0356035	3.18656	1.85957	-4.91584	-0.275452	-2.12573	1.83376	-1.00082	-5.20957	-3.3765	-4.13771	-5.40762	-4.99199	ACP_PCP	12	9	9	28.4	21.7	21.7	47.26	0	21.612	694670000	26
223	STRA6	J3KQI6;Q9BX79;Q9BX79-6;Q9BX79-5;Q9BX79-4;Q9BX79-3;I3NI08;I3L2B6;Q9BX79-2	J3KQI6;Q9BX79;Q9BX79-6;Q9BX79-5;Q9BX79-4;Q9BX79-3	Stimulated by retinoic acid gene 6 protein homolog	STRA6	2.23837	-3.37117	PCP UP	0.0238564	-3.59692	-1.42195	-3.59687	-6.66926	-5.05567	-6.00908	-2.93836	-1.23775	-0.908078	-0.186456	-1.85712	-0.364072	ACP_PCP	5	5	5	10.8	10.8	10.8	72.647	0	8.7532	249390000	12
224	SUMF2	J3KQJ1;Q8NBJ7;A8MXB9;Q8NBJ7-2;E9PBT8;C9JL30;C9J660;F8WA42;Q8NBJ7-3;J3QT17;H7C3B2;Q8NBJ7-5;F8WEX5;E9PG02;F8WEV7;F8WES7;Q8NBJ7-4	J3KQJ1;Q8NBJ7;A8MXB9;Q8NBJ7-2;E9PBT8;C9JL30;C9J660;F8WA42;Q8NBJ7-3;J3QT17;H7C3B2;Q8NBJ7-5	Sulfatase-modifying factor 2	SUMF2	1.77961	1.55409	ACP UP	0.0484824	2.93539	0.318795	-0.728522	0.735792	0.827651	1.0939	1.17474	-0.0586812	-0.492722	-2.29251	-1.92647	-0.148102	ACP_PCP	6	6	6	20	20	20	35.922	0	16.628	634620000	29
225	SLC39A11	J3QLB2;J3KRX2;J3QS49;Q8N1S5-2;Q8N1S5;J3QQP1;J3QRN3;J3KS66;J3QLA9	J3QLB2;J3KRX2;J3QS49;Q8N1S5-2;Q8N1S5;J3QQP1;J3QRN3;J3KS66;J3QLA9	Zinc transporter ZIP11	SLC39A11	1.35587	-2.09212	PCP UP	0.0959793	-2.33933	-0.759408	-1.12721	-4.39091	-0.00283364	-4.05158	-3.885	-0.0704988	0.355251	-0.532862	-0.524652	-0.614089	ACP_PCP	2	2	2	18.8	18.8	18.8	19.35	0	9.3242	188170000	18
226	ICT1	J3KS15;Q14197;J3QRF8	J3KS15;Q14197	Peptidyl-tRNA hydrolase ICT1, mitochondrial	MRPL58	2.2139	-3.82001	PCP UP	0.0242277	-3.56088	-1.38283	-5.45211	-2.80644	-6.193	-6.31482	-6.39585	-0.745776	-0.394267	-0.269166	-2.98767	-0.29062	ACP_PCP	3	3	3	20.8	20.8	20.8	21.905	0.00022139	4.4457	116910000	6
227	SEPTIN4	J3QRT6;J3KSZ7;O43236-5;O43236-2;O43236-3;O43236;O43236-4;J3QRU3;J3QLR2;J3QLA8;O43236-6	J3QRT6;J3KSZ7;O43236-5;O43236-2;O43236-3;O43236;O43236-4;J3QRU3;J3QLR2;J3QLA8;O43236-6	Septin-4	SEPTIN4	1.4366	-3.64317	PCP UP	0.0825099	-2.45271	-2.37543	-4.60825	-5.14071	-6.88796	-4.21947	-0.0833957	-4.7603	0.678789	1.59818	0.694693	0.575128	ACP_PCP	4	4	4	15.4	15.4	15.4	38.429	0	9.546	461950000	5
228	ARHGDIA	J3KTF8;J3QQX2;P52565;J3KRE2;J3KRY1;P52565-2;J3KS60	J3KTF8;J3QQX2;P52565;J3KRE2;J3KRY1;P52565-2;J3KS60	Rho GDP-dissociation inhibitor 1	ARHGDIA	2.21831	2.01799	ACP UP	0.0244125	3.56737	1.54447	2.15994	3.07932	2.76973	2.34823	3.2977	-1.40832	1.65237	0.3422	1.36996	0.620017	ACP_PCP	6	6	6	41.8	41.8	41.8	21.614	0	63.291	1486200000	21
229	CHERP	J3QK89;Q8IWX8	J3QK89;Q8IWX8	Calcium homeostasis endoplasmic reticulum protein	CHERP	1.5368	1.7385	ACP UP	0.0708165	2.59335	-1.84093	-0.301036	-0.994164	-0.891851	-0.254223	-1.74864	-3.62841	-1.172	-4.81135	-1.71784	-2.38859	ACP_PCP	5	5	5	5.4	5.4	5.4	104.93	0	16.743	438330000	13
230	FDXR	J3QQX3;J3QKZ8;J3QQW7	J3QQX3		FDXR	2.38685	-1.8537	PCP UP	0.0201321	-3.81785	-3.01364	-5.08901	-4.50015	-3.78276	-4.11594	-3.18346	-1.38876	-1.9333	-1.70289	-3.49714	-1.94687	ACP_PCP	18	2	1	45.6	7.8	5.2	50.619	0.001979	3.0248	100220000	4
231	TMCO1	J3QQY2;J9JIE6;Q9UM00-2;Q9UM00;J3KS45	J3QQY2;J9JIE6;Q9UM00-2;Q9UM00	Transmembrane and coiled-coil domain-containing protein 1	TMCO1	2.243	-0.758092	PCP UP	0.0262805	-3.60375	2.42709	2.11299	2.09104	3.08428	1.90822	1.92165	3.15363	2.96951	3.14118	3.02923	2.78464	ACP_PCP	3	3	3	35.6	35.6	35.6	11.372	0	14.1	935740000	29
232	MYL12A	J3QRS3;P19105;O14950	J3QRS3;P19105;O14950	Myosin regulatory light chain 12A;Myosin regulatory light chain 12B	MYL12A	1.90788	-0.686505	PCP UP	0.042131	-3.11778	5.57694	5.91062	4.69288	5.07706	5.2947	5.01467	5.92762	5.95159	5.56035	6.24432	6.05437	ACP_PCP	11	11	5	61	61	28.8	20.457	0	323.31	18637000000	513
233	EXOC6B	J3QT38;Q9Y2D4-2;Q9Y2D4	J3QT38;Q9Y2D4-2;Q9Y2D4	Exocyst complex component 6B	EXOC6B	3.10958	-1.82041	PCP UP	0.00951261	-4.9633	-4.94988	-4.82604	-5.30585	-5.04757	-5.98934	-4.06509	-2.92453	-2.82174	-2.67172	-4.00146	-3.63162	ACP_PCP	2	2	2	3.7	3.7	3.7	79.368	0.00042391	3.8431	67617000	5
234	BAG1	J3QTA2;Q99933-4;Q99933-3;Q99933;Q99933-2	J3QTA2;Q99933-4;Q99933-3;Q99933;Q99933-2	BAG family molecular chaperone regulator 1	BAG1	1.4837	-1.65089	PCP UP	0.0778072	-2.51882	-2.85708	-4.51976	-3.79828	-3.7372	-6.17213	-5.09376	-2.55691	-1.87773	-1.97338	-2.8783	-4.2744	ACP_PCP	2	2	2	7.8	7.8	7.8	38.76	0	6.2058	53798000	5
235	NUDT16L1	K7EIN2;Q9BRJ7;K7ENA3;W4VSQ8;Q9BRJ7-2	K7EIN2;Q9BRJ7;K7ENA3;W4VSQ8;Q9BRJ7-2	Protein syndesmos	NUDT16L1	4.31526	4.62297	ACP UP	0.0064	7.24566	-0.526331	-0.602008	0.730567	0.22468	1.28621	2.82705	-4.81613	-4.34352	-3.77392	-3.81798	-3.07981	ACP_PCP	7	7	6	45.5	45.5	39.9	21.809	0	29.199	524120000	24
237	FAM210A	K7EK00;Q96ND0;K7ERQ2	K7EK00;Q96ND0;K7ERQ2	Protein FAM210A	FAM210A	2.29028	-3.00674	PCP UP	0.0221887	-3.6737	-0.838656	-4.69891	-1.3362	-4.58586	-1.57467	-3.72291	-0.0958862	0.683767	0.66476	-0.638301	0.455016	ACP_PCP	3	3	3	10.8	10.8	10.8	30.292	0	6.202	322990000	8
238	PPL	K7EKI8;O60437;K7EQ71;REV__H7C1E6;M0QZ12;REV__Q8NDI1-3;REV__Q8NDI1-2;REV__Q8NDI1;Q96CP6-2;Q96CP6-3;Q96CP6	K7EKI8;O60437;K7EQ71	Periplakin	PPL	1.39875	-2.1244	PCP UP	0.0894811	-2.39958	2.68348	1.2502	-1.15911	1.77509	-1.20741	-0.981048	2.74641	3.44088	3.52694	1.7791	1.09633	ACP_PCP	76	76	76	48.2	48.2	48.2	204.49	0	323.31	15006000000	426
239	DPY19L3	K7ELH8;Q6ZPD9;Q8N6Q4;K7ELG1;Q6ZPD9-2	K7ELH8;Q6ZPD9	Probable C-mannosyltransferase DPY19L3	DPY19L3	2.08626	2.23673	ACP UP	0.0301301	3.37446	-2.12109	-1.6863	-0.434424	-2.78228	-0.595035	-0.15395	-3.68451	-4.14529	-2.50416	-5.02629	-2.30098	ACP_PCP	3	3	3	6	6	6	79.509	0	10.445	320480000	5
240	UBA2	K7EPL2;Q9UBT2;Q9UBT2-2	K7EPL2;Q9UBT2	SUMO-activating enzyme subunit 2	UBA2	1.47891	2.37122	ACP UP	0.0774663	2.5121	-7.0128	-1.40914	-2.15371	-2.857	-1.98927	-2.949	-5.64811	-5.05353	-4.83922	-6.39009	-5.23426	ACP_PCP	3	3	3	14.1	14.1	14.1	29.385	0	5.2783	54309000	7
241	HDHD2	K7ER15;Q9H0R4;K7EMY7;Q9H0R4-2;K7EQD2;K7EJQ8	K7ER15;Q9H0R4;K7EMY7;Q9H0R4-2;K7EQD2	Haloacid dehalogenase-like hydrolase domain-containing protein 2	HDHD2	2.0755	2.87028	ACP UP	0.0301657	3.35887	-0.909839	-0.820988	-0.301107	-1.75157	-0.0920499	1.46808	-2.28261	-2.79643	-2.1992	-2.73752	-6.34186	ACP_PCP	4	4	4	34.8	34.8	34.8	22.49	0	8.6892	225430000	17
242	BLMH	K7ES02;Q13867;K7ESE8;J3KSD8;J3KS79;K7ENH5	K7ES02;Q13867;K7ESE8;J3KSD8	Bleomycin hydrolase	BLMH	3.16029	2.10084	ACP UP	0.00910714	5.0489	0.350922	0.212093	-1.00175	0.189692	-0.144863	-1.09865	-1.46229	-3.09625	-2.46838	-1.7178	-3.0033	ACP_PCP	3	3	3	9.4	9.4	9.4	37.198	0.00021612	4.1426	380610000	4
243	MRPL4	K7ES61;Q9BYD3;K7ELQ0;X6RAY8;Q9BYD3-2;K7EKI4;K7ELF1;K7EJ73	K7ES61;Q9BYD3;K7ELQ0;X6RAY8;Q9BYD3-2;K7EKI4;K7ELF1	39S ribosomal protein L4, mitochondrial	MRPL4	2.28444	-1.92749	PCP UP	0.0228377	-3.66504	0.208364	-1.03226	0.48087	-1.20405	0.453132	-1.96003	1.24373	1.56343	1.89919	0.444026	1.94211	ACP_PCP	7	7	7	32.3	32.3	32.3	33.792	0	35.827	817180000	38
244	G6PC3	K7ESE6;Q9BUM1	K7ESE6;Q9BUM1	Glucose-6-phosphatase 3	G6PC3	1.61609	2.88445	ACP UP	0.0614851	2.70473	-0.901568	-6.36987	-1.04666	-1.1098	-1.0018	0.0280895	-5.31143	-4.20459	-5.05459	-4.51425	-4.00539	ACP_PCP	2	2	2	8.2	8.2	8.2	27.607	0.0040486	2.7045	75558000	2
245	DCAKD	K7ESP4;Q8WVC6;Q8WVC6-2	K7ESP4;Q8WVC6	Dephospho-CoA kinase domain-containing protein	DCAKD	1.97262	1.46557	ACP UP	0.0360068	3.21048	2.60066	2.95855	2.59198	2.98904	2.84471	3.47937	0.336357	2.57955	2.49574	0.470025	1.34409	ACP_PCP	10	10	10	47.8	47.8	47.8	24.177	0	45.771	2102000000	75
246	SLC35A4	L0R6Q1	L0R6Q1		SLC35A4	1.6601	-1.7551	PCP UP	0.0587803	-2.76666	2.03229	2.09415	-0.912829	2.34314	-0.307026	0.908743	2.59123	3.06877	3.20528	2.46697	2.57533	ACP_PCP	4	4	4	43.7	43.7	43.7	11.133	0	14.133	775560000	57
249	ATP5SL	M0QZP7;Q9NW81-5;Q9NW81;Q9NW81-4	M0QZP7;Q9NW81-5;Q9NW81;Q9NW81-4	ATP synthase subunit s-like protein	DMAC2	1.53012	-3.35727	PCP UP	0.0700415	-2.58396	-1.48004	-6.0408	-3.62974	-5.5389	-5.76693	-3.91491	-5.53851	-0.0636782	-0.342192	-0.136825	0.891453	ACP_PCP	1	1	1	8	8	8	16.836	0.002365	2.9653	62086000	3
250	SAE1	M0QZS6;Q9UBE0;M0QX65;B3KNJ4;Q9UBE0-2;Q9UBE0-3;M0R054	M0QZS6;Q9UBE0;M0QX65;B3KNJ4;Q9UBE0-2;Q9UBE0-3	SUMO-activating enzyme subunit 1;SUMO-activating enzyme subunit 1, N-terminally processed	SAE1	2.49778	2.55238	ACP UP	0.0171307	3.98566	-4.05167	-1.49587	-2.28393	-1.97574	-1.91162	-3.20608	-6.52854	-4.28825	-3.50367	-5.55006	-5.3288	ACP_PCP	3	3	3	10.9	10.9	10.9	29.422	0.00082457	3.4818	67733000	5
251	ATP1A3	M0R116;P13637;P13637-2;P13637-3;M0QXF2	M0R116;P13637;P13637-2;P13637-3	Sodium/potassium-transporting ATPase subunit alpha-3	ATP1A3	1.72586	4.76371	ACP UP	0.0510822	2.85938	4.08529	-5.71472	0.555472	-2.25858	1.17416	1.73073	-4.64042	-3.66319	-3.13808	-6.51429	-6.21892	ACP_PCP	36	18	17	44	22.3	20.7	108.28	0	281.93	4348900000	65
252	PDLIM1	O00151	O00151	PDZ and LIM domain protein 1	PDLIM1	1.44482	-2.68495	PCP UP	0.0817186	-2.46426	3.36831	4.16662	-0.0815575	2.36043	-1.36343	-1.10811	3.27732	4.38174	3.83933	3.79981	4.24511	ACP_PCP	16	16	16	67.2	67.2	67.2	36.071	0	228.24	5143400000	133
253	RAB27B	O00194;K7ES41;K7EJ38	O00194	Ras-related protein Rab-27B	RAB27B	3.73061	-2.60066	PCP UP	0.00623256	-6.06979	1.56968	-0.706573	-0.902072	0.470352	-0.527926	-0.19164	2.26397	2.40364	2.57731	2.84543	2.6728	ACP_PCP	7	5	5	35.8	27.5	27.5	24.608	0	99.507	1172500000	46
254	NDUFS8	O00217;E9PPW7;E9PKH6;E9PN51;F8W9K7;Q08E91	O00217;E9PPW7;E9PKH6;E9PN51;F8W9K7	NADH dehydrogenase [ubiquinone] iron-sulfur protein 8, mitochondrial	NDUFS8	2.47005	-0.751846	PCP UP	0.0202439	-3.94347	1.67724	0.804962	1.39155	1.19123	1.30143	1.02505	1.86731	2.45246	1.53937	1.99913	2.06052	ACP_PCP	6	6	6	34.8	34.8	34.8	23.705	0	33.35	1409400000	117
255	IPO5	O00410;O00410-3;H0Y8C6;O00410-2;E7ETV3;H0Y3V4;C9JMV5;C9JZ53;E7EWK4;E7EX05;E7EQT5;E7EV12;C9JXE0;C9JZD8;C9J875;C9JQT6;E7ESA1;E7ESZ1;E7ETV8;O60518	O00410;O00410-3;H0Y8C6;O00410-2	Importin-5	IPO5	2.09339	2.42013	ACP UP	0.0293252	3.38481	-0.728169	0.00167383	-0.655196	-0.574603	0.219457	-0.373305	-1.1148	-3.66341	-4.13352	-0.70728	-4.24008	ACP_PCP	17	17	17	20.7	20.7	20.7	123.63	0	33.403	1010300000	56
256	NDUFA4	O00483	O00483	Cytochrome c oxidase subunit NDUFA4	NDUFA4	2.1302	0.983147	ACP UP	0.0301907	3.43837	3.95213	3.72005	3.72713	3.45481	3.95258	3.64855	2.39159	3.95526	2.4351	2.3872	2.62781	ACP_PCP	3	3	3	37	37	37	9.3697	0	27.269	2164700000	49
257	VWA5A	O00534;B4DHS6;O00534-3;O00534-2;O00534-4	O00534;B4DHS6;O00534-3;O00534-2	von Willebrand factor A domain-containing protein 5A	VWA5A	1.59038	1.99582	ACP UP	0.0654961	2.66859	-0.664479	-3.1764	0.113207	-1.82457	-0.0704105	0.860582	-2.75055	-2.77196	-3.0421	-1.50706	-3.87581	ACP_PCP	18	18	18	33.7	33.7	33.7	86.488	0	50.918	697380000	44
259	PIR	O00625	O00625	Pirin	PIR	1.58961	2.82537	ACP UP	0.065009	2.66752	-5.01328	0.404497	-3.63912	0.169701	-1.08765	-0.400048	-3.3376	-5.43721	-4.10803	-5.10863	-4.10696	ACP_PCP	4	4	4	18.6	18.6	18.6	32.113	0	6.875	172490000	9
260	KPNA4	O00629;H7C4F6	O00629	Importin subunit alpha-3	KPNA4	2.00154	1.308	ACP UP	0.0351018	3.25205	-1.50085	-1.37778	-1.06954	-1.42678	-1.15364	-0.706305	-1.49011	-2.599	-3.35586	-1.62249	-3.50164	ACP_PCP	3	2	2	8.1	5.2	5.2	57.886	0	19.451	193230000	9
261	PPAP2A	O14494;O14494-2	O14494;O14494-2	Lipid phosphate phosphohydrolase 1	PLPP1	1.33001	-2.73913	PCP UP	0.0996314	-2.30296	0.729207	0.669414	-3.11399	-1.30687	-4.98287	-4.64754	-0.268107	1.53474	0.445035	0.0431878	1.39695	ACP_PCP	3	3	3	15.5	15.5	15.5	32.156	0	7.9081	347900000	7
262	ADAM10	O14672;O14672-2;H0YNC5	O14672;O14672-2	Disintegrin and metalloproteinase domain-containing protein 10	ADAM10	4.59591	-1.5886	PCP UP	0.00485714	-7.86482	1.3694	0.137187	0.593428	0.840021	0.997925	0.672858	2.32381	2.07944	2.33026	2.59043	2.46139	ACP_PCP	14	14	14	26.9	26.9	26.9	84.141	0	108.55	4145200000	103
263	EI24	O14681-3;O14681;E9PLB8;E9PL33;B7ZB74;E9PM05;E9PS58;E9PK61	O14681-3;O14681;E9PLB8;E9PL33;B7ZB74;E9PM05;E9PS58;E9PK61	Etoposide-induced protein 2.4 homolog	EI24	1.39326	-1.23069	PCP UP	0.0921023	-2.39187	-1.76007	-3.51318	-3.41025	-1.7692	-3.41139	-3.33325	-2.08808	-0.354193	-1.22385	-2.42288	-2.08866	ACP_PCP	2	2	2	6.7	6.7	6.7	37.461	0.0051311	2.5799	99264000	3
264	PRMT5	O14744-2;O14744;O14744-3;O14744-5;O14744-4;G3V580;G3V5L5;G3V2L6;C9JSX3;H0YJX6;H0YJ77;G3V5T6;H0YJD3;G3V2X6	O14744-2;O14744;O14744-3;O14744-5;O14744-4;G3V580	Protein arginine N-methyltransferase 5;Protein arginine N-methyltransferase 5, N-terminally processed	PRMT5	2.69059	1.05795	ACP UP	0.0147652	4.28365	-0.334574	-0.246882	-0.757305	-0.362155	-0.596066	0.259969	-1.09169	-2.00115	-1.33827	-0.831775	-1.72436	ACP_PCP	9	9	9	16.6	16.6	16.6	71.319	0	16.388	725330000	26
265	SLC9A3R1	O14745;J3QRP6;O14745-2;J3QRA3	O14745;J3QRP6;O14745-2	Na(+)/H(+) exchange regulatory cofactor NHE-RF1	SLC9A3R1	1.55376	-2.27169	PCP UP	0.0688417	-2.61715	2.7271	2.575	-1.69978	2.0497	-0.552043	1.30036	2.86533	3.53823	4.43234	3.35794	2.49824	ACP_PCP	21	21	20	55	55	55	38.868	0	132.13	4754500000	114
266	TNPO2	O14787-2;A0A075B780;O14787;K7ESC1	O14787-2;A0A075B780;O14787	Transportin-2	TNPO2	1.57575	1.35892	ACP UP	0.0683738	2.64803	-2.86252	-2.39927	-1.62222	-2.43609	-1.80604	-1.07588	-2.7378	-2.79545	-5.23065	-3.1606	-3.03842	ACP_PCP	12	8	8	18.5	14.2	14.2	100.41	0	12.129	256780000	18
267	SCAMP3	O14828;O14828-2	O14828;O14828-2	Secretory carrier-associated membrane protein 3	SCAMP3	1.49355	-0.740484	PCP UP	0.0810618	-2.53264	0.979771	-0.266628	1.16764	0.814604	0.269538	-0.257246	1.22345	1.00076	1.31611	1.02249	1.39601	ACP_PCP	4	4	4	17	17	17	38.287	0	71.501	735580000	14
268	IRF6	O14896;O14896-2;B1AJU4	O14896;O14896-2;B1AJU4	Interferon regulatory factor 6	IRF6	1.47185	-3.64025	PCP UP	0.0774609	-2.50219	-0.081026	0.631096	-7.38086	0.595559	-3.86163	-3.49497	1.50719	1.24796	0.901811	1.67907	1.53868	ACP_PCP	7	7	7	19.3	19.3	19.3	53.129	0	79.06	899400000	34
269	TAX1BP3	O14907;A0A087X282	O14907	Tax1-binding protein 3	TAX1BP3	1.43023	-1.47222	PCP UP	0.0862362	-2.44377	1.30419	1.59537	-0.278395	1.77156	-0.690013	2.63237	2.276	2.45444	2.00414	3.06518	2.84055	ACP_PCP	4	4	4	44.4	44.4	44.4	13.735	0	45.523	777900000	30
270	GIPC1	O14908;O14908-2;K7EM11;K7ESN1;K7ELJ2;K7EJ33;K7EIT0;A0A087X028;Q9NZT2-2;Q9NZT2	O14908	PDZ domain-containing protein GIPC1	GIPC1	2.17375	-1.70057	PCP UP	0.0267568	-3.50197	-0.0560629	-1.70201	-2.1535	-0.810782	-0.806849	0.460513	0.341532	0.702707	1.3612	1.41405	0.459467	ACP_PCP	9	9	9	40.5	40.5	40.5	36.049	0	32.914	560040000	30
271	TIMM23	O14925;Q5SRD1;B4DDK6	O14925;Q5SRD1;B4DDK6	Mitochondrial import inner membrane translocase subunit Tim23;Putative mitochondrial import inner membrane translocase subunit Tim23B	TIMM23	1.68043	-2.33257	PCP UP	0.0556737	-2.7953	-0.143918	-2.59662	-4.1333	-1.55919	-1.30886	-4.68288	0.375732	-0.301042	0.399887	-1.17023	0.337853	ACP_PCP	2	2	2	12.9	12.9	12.9	21.943	0	22.743	175800000	15
272	UQCRQ	O14949	O14949	Cytochrome b-c1 complex subunit 8	UQCRQ	2.68972	-1.12422	PCP UP	0.0145153	-4.28229	5.49678	5.09906	4.07854	5.08426	4.32058	4.37562	5.6971	6.04862	6.0205	5.66952	5.89774	ACP_PCP	5	5	5	45.1	45.1	45.1	9.9062	0	45.76	7149500000	68
273	PPP1R12A	O14974-5;O14974-4;O14974-3;O14974;O14974-2;H0YHL8;F8VZN8;F8VW28;H0YIM2;H0YIS3	O14974-5;O14974-4;O14974-3;O14974;O14974-2;H0YHL8;F8VZN8	Protein phosphatase 1 regulatory subunit 12A	PPP1R12A	1.90091	-1.03707	PCP UP	0.0406907	-3.10782	0.321401	0.305189	-0.0329115	-0.172755	-0.709329	1.23091	1.21823	1.35692	0.745239	0.893505	1.75688	ACP_PCP	7	7	7	8.4	8.4	8.4	105.64	0	31.279	2579600000	24
274	SPTBN2	O15020-2;O15020;A4QPE4;E9PJZ2;Q96T49-2;Q96T49	O15020-2;O15020	Spectrin beta chain, non-erythrocytic 2	SPTBN2	1.5746	-1.43666	PCP UP	0.0683746	-2.64642	0.0269001	-2.29425	-0.743939	0.779138	-0.592703	-1.32633	0.220476	1.40803	1.44687	0.391873	0.256713	ACP_PCP	61	50	50	30	25.5	25.5	268.31	0	267.03	5026300000	169
276	ARPC1B	O15143;C9J4Z7;F8VXW2;C9JEY1;C9JQM8;C9JFG9;C9J6C8;C9JBJ7;C9K057;C9JTT6;C9JM51;F8WEB3	O15143	Actin-related protein 2/3 complex subunit 1B	ARPC1B	2.96945	-1.56799	PCP UP	0.0109262	-4.73067	3.81394	3.42197	2.48241	3.95799	2.38229	3.0863	4.70134	4.64476	4.84174	5.28924	4.31693	ACP_PCP	15	15	14	54.6	54.6	48.4	40.949	0	323.31	9624300000	165
277	ARPC2	O15144;H7C3F9;C9JTV5;G5E9J0;G5E9S7	O15144	Actin-related protein 2/3 complex subunit 2	ARPC2	1.94886	-1.06329	PCP UP	0.0382903	-3.17641	4.01729	4.10468	3.29392	4.76021	3.23685	4.24527	5.43687	4.83649	5.29875	5.27149	4.18804	ACP_PCP	16	16	16	52	52	52	34.333	0	203.2	15596000000	216
278	VGF	O15240;Q05BJ3	O15240;Q05BJ3	Neurosecretory protein VGF;Neuroendocrine regulatory peptide-1;Neuroendocrine regulatory peptide-2;Antimicrobial peptide VGF[554-577]	VGF	1.3303	2.54475	ACP UP	0.0997365	2.30336	-0.0904911	-4.49406	0.267625	-4.30022	-0.309479	-0.966588	-3.59032	-4.5772	-2.83296	-3.78744	-6.18019	ACP_PCP	6	6	6	12.5	12.5	12.5	67.257	0	23.773	617540000	20
279	SURF4	Q5T8U5;O15260;O15260-2;O15260-3;B7Z1G8	Q5T8U5;O15260;O15260-2;O15260-3;B7Z1G8	Surfeit locus protein 4	SURF4	1.88038	-0.764225	PCP UP	0.0436207	-3.07853	3.94664	3.68358	4.44389	4.26277	4.52494	3.14743	4.81044	4.95914	4.46285	4.73545	4.86094	ACP_PCP	6	6	6	35.5	35.5	35.5	21.127	0	125.89	5682900000	274
280	SPTLC2	O15270;H0YJV2	O15270;H0YJV2	Serine palmitoyltransferase 2	SPTLC2	2.24622	-2.31963	PCP UP	0.0239695	-3.60851	-2.63606	-3.18311	-3.86165	-6.37418	-4.03144	-4.3877	-1.57295	-0.819759	-2.6804	-1.691	-2.03283	ACP_PCP	5	5	5	12.3	12.3	12.3	62.924	0	30.24	194810000	22
281	ARPC5	O15511;O15511-2;B1ALC0	O15511;O15511-2;B1ALC0	Actin-related protein 2/3 complex subunit 5	ARPC5	2.2051	-1.08512	PCP UP	0.0265372	-3.54795	2.36116	2.18019	1.60604	1.38602	1.46135	1.17797	3.32337	2.03233	3.00023	3.15338	2.39356	ACP_PCP	4	3	3	29.8	24.5	24.5	16.32	0	18.251	1848100000	43
282	KCNN4	O15554;M0R2F1;M0QZ70;M0R1J0;D1MQ08	O15554;M0R2F1;M0QZ70;M0R1J0;D1MQ08	Intermediate conductance calcium-activated potassium channel protein 4	KCNN4	1.39953	-1.47167	PCP UP	0.09043	-2.40068	-5.10691	-7.06678	-6.6194	-5.09334	-5.12597	-3.99193	-3.94777	-3.43774	-3.06876	-5.13754	-4.55344	ACP_PCP	2	2	2	6.3	6.3	6.3	47.695	0.0016019	3.1601	14153000	4
283	SIPA1L1	O43166-3;O43166-2;O43166;F5GYF8;H0YJY2	O43166-3;O43166-2;O43166;F5GYF8;H0YJY2	Signal-induced proliferation-associated 1-like protein 1	SIPA1L1	1.96126	-1.83674	PCP UP	0.0359529	-3.19418	-5.5484	-4.18335	-5.56665	-4.251	-6.33331	-3.50858	-3.26834	-2.23969	-3.44752	-4.02302	-2.33046	ACP_PCP	4	3	3	3.1	2.4	2.4	197.41	0.0042089	2.6399	214870000	2
284	PHGDH	O43175;Q5SZU1	O43175;Q5SZU1	D-3-phosphoglycerate dehydrogenase	PHGDH	3.84279	5.74952	ACP UP	0.00648276	6.28443	1.75862	3.9068	1.20229	3.68946	1.85381	3.11514	-3.37811	0.0929871	-3.83935	-4.71684	-3.96788	ACP_PCP	14	14	14	35.3	35.3	35.3	56.65	0	90.364	3221000000	102
285	DYNC1LI2	O43237;O43237-2;B4E2E0;J3KRI4;H3BUM4;J3KRZ2	O43237;O43237-2;B4E2E0	Cytoplasmic dynein 1 light intermediate chain 2	DYNC1LI2	2.12403	1.39676	ACP UP	0.0292557	3.42937	0.251102	0.274107	1.32717	-0.0428628	1.62581	1.7497	-0.231667	-0.609469	-1.24733	0.0434466	-0.617921	ACP_PCP	14	14	13	39.4	39.4	36.8	54.099	0	58.342	1333800000	62
286	SPINT1	O43278;H3BVD9;O43278-2;H3BR01;H3BTQ8;H3BMB6;H3BNW5;H3BSM2	O43278;H3BVD9;O43278-2;H3BR01;H3BTQ8;H3BMB6	Kunitz-type protease inhibitor 1	SPINT1	1.78235	-2.84867	PCP UP	0.046759	-2.93927	-1.13476	-0.444082	-4.12393	0.708298	-2.36245	-4.52939	0.955407	0.764204	0.82012	1.76247	0.0359093	ACP_PCP	8	8	8	17	17	17	58.397	0	15.084	762750000	22
287	GPAA1	O43292;E9PLV6;E9PPZ9;O43292-2;E9PLG8;E9PM11;E9PQ31;E9PM94	O43292;E9PLV6;E9PPZ9;O43292-2	Glycosylphosphatidylinositol anchor attachment 1 protein	GPAA1	1.38741	-0.898752	PCP UP	0.0950625	-2.38365	-0.614387	0.421791	-1.58429	0.45028	0.372882	-0.199747	0.927259	0.890226	0.857585	0.380799	0.476666	ACP_PCP	5	5	5	8.1	8.1	8.1	67.622	0	6.0906	781180000	21
288	HTRA2	O43464;O43464-4;O43464-3;O43464-2	O43464;O43464-4;O43464-3	Serine protease HTRA2, mitochondrial	HTRA2	1.88377	-1.00329	PCP UP	0.0415965	-3.08337	-1.94104	-1.89705	-3.07223	-2.24617	-2.03742	-1.42186	-0.696502	-1.56866	-1.56704	-1.25534	-0.409131	ACP_PCP	3	3	3	8.1	8.1	8.1	48.84	0.00022457	4.6522	259860000	10
289	EPB41L2	O43491;Q6R5J7;Q6ZSX4;E9PMV8	O43491	Band 4.1-like protein 2	EPB41L2	2.02792	1.83686	ACP UP	0.0332045	3.29007	3.31122	3.71962	1.80682	1.77264	1.57969	3.9269	1.19032	0.585434	1.79917	0.0155537	0.655991	ACP_PCP	27	27	0	31.8	31.8	0	112.59	0	188.35	10609000000	183
291	TIMM44	O43615;M0QXU7;M0R301;M0QXM9;M0R124	O43615;M0QXU7	Mitochondrial import inner membrane translocase subunit TIM44	TIMM44	2.72986	-1.1623	PCP UP	0.0143396	-4.34541	0.505381	0.421709	-0.0913503	-0.316129	-0.0731547	-0.897173	1.39608	0.938131	1.36252	0.595726	1.14344	ACP_PCP	12	12	12	32.1	32.1	32.1	51.355	0	48.139	1288200000	56
292	NCK2	O43639;E7EPF5;E7ERP6;E9PEE2	O43639;E7EPF5	Cytoplasmic protein NCK2	NCK2	1.91427	-1.5892	PCP UP	0.0386185	-3.12691	-3.97845	-1.49618	-4.33391	-3.66342	-4.25277	-3.14264	-2.28311	-1.24988	-2.1149	-1.71419	-2.08139	ACP_PCP	3	3	3	8.9	8.9	8.9	42.915	0.0012222	3.3509	107610000	5
293	NDUFB3	O43676;C9JKQ2	O43676;C9JKQ2	NADH dehydrogenase [ubiquinone] 1 beta subcomplex subunit 3	NDUFB3	3.01999	-1.00522	PCP UP	0.010973	-4.81393	3.33529	2.82421	2.98873	3.10396	3.10374	2.31147	3.64033	4.32468	4.26627	3.90058	3.61705	ACP_PCP	3	3	3	28.6	28.6	28.6	11.402	0	15.83	1935400000	26
294	ACTN4	O43707;O43707-2;F5GXS2;O43707-3;H7C144;K7EP19	O43707;O43707-2;F5GXS2;O43707-3	Alpha-actinin-4	ACTN4	1.69265	-1.1548	PCP UP	0.0567388	-2.81252	6.72688	6.93899	4.78344	6.22282	5.12485	5.42508	6.97163	7.35039	7.02001	7.06294	6.72075	ACP_PCP	56	56	29	67.5	67.5	40.4	104.85	0	323.31	164680000000	1943
295	SYNGR3	O43761;Q96L30	O43761;Q96L30	Synaptogyrin-3	SYNGR3	1.68208	4.18278	ACP UP	0.0544531	2.79762	1.71606	-6.54706	-0.0484085	-3.56622	-0.724253	1.60729	-5.44461	-6.7934	-5.46286	-4.75964	-4.75556	ACP_PCP	2	2	2	11.8	11.8	11.8	24.555	0	52.877	308120000	4
296	SLC25A20	O43772;C9JPE1;F8WEF6	O43772;C9JPE1	Mitochondrial carnitine/acylcarnitine carrier protein	SLC25A20	2.50439	-1.04635	PCP UP	0.0182895	-3.99575	3.02286	1.8931	2.59575	2.32828	2.58311	2.93034	3.78137	3.70254	3.79299	2.80483	3.94455	ACP_PCP	14	14	14	49.8	49.8	49.8	32.943	0	44.497	5399300000	101
297	LANCL1	O43813;E9PHS0;F8WDS9	O43813;E9PHS0	LanC-like protein 1	LANCL1	1.81913	1.36168	ACP UP	0.0458397	2.99141	2.05563	3.28135	1.10046	3.06396	2.17746	3.28406	1.05231	1.40967	1.5491	1.47152	0.178095	ACP_PCP	12	12	12	30.1	30.1	30.1	45.283	0	38.548	2688700000	59
298	AHCYL1	O43865-2;O43865	O43865-2;O43865	Putative adenosylhomocysteinase 2	AHCYL1	3.00575	0.927005	ACP UP	0.0107949	4.79039	2.25665	2.45585	2.80406	2.45477	2.59937	3.24789	1.8347	1.36207	1.49343	1.81224	2.04468	ACP_PCP	13	13	5	26.9	26.9	10.6	53.753	0	47.539	4267900000	77
299	PDE6D	O43924;B8ZZK5;C9IZ52	O43924;B8ZZK5	Retinal rod rhodopsin-sensitive cGMP 3,5-cyclic phosphodiesterase subunit delta	PDE6D	2.50187	2.90225	ACP UP	0.0168143	3.99189	-1.576	-0.828948	-1.07465	-0.606427	-0.361216	0.149296	-4.4008	-2.35868	-1.43718	-5.54546	-4.35077	ACP_PCP	3	3	3	25.3	25.3	25.3	17.42	0.0012313	3.4409	63696000	7
300	ORC4	O43929;O43929-2;O43929-3;C9JGH7;C9J2X8;Q53SE3;Q5THS9;Q96NJ5-3;Q96NJ5-2;Q96NJ5	O43929;O43929-2;O43929-3	Origin recognition complex subunit 4	ORC4	1.33893	2.68495	ACP UP	0.0982969	2.31551	-6.49266	-2.40453	-2.27513	-3.25785	-2.58033	1.36821	-6.1906	-5.34835	-5.48152	-4.83181	-4.60771	ACP_PCP	5	5	2	11.7	11.7	4.4	50.377	0	20.704	200540000	12
301	AKR1B10	O60218	O60218	Aldo-keto reductase family 1 member B10	AKR1B10	2.71176	-4.45225	PCP UP	0.0133333	-4.3169	-1.92913	-2.87459	-0.665732	-4.97481	-2.21848	0.34239	3.36988	0.751932	3.1613	3.929	0.782172	ACP_PCP	16	16	10	59.2	59.2	31.6	36.019	0	71.069	1892100000	44
302	TIMM8A	O60220	O60220	Mitochondrial import inner membrane translocase subunit Tim8 A	TIMM8A	1.92798	-1.33009	PCP UP	0.0383899	-3.1465	0.341849	0.96149	-0.761095	0.407537	-1.56977	-0.218509	1.2726	1.12758	1.11091	0.915466	1.52517	ACP_PCP	1	1	1	11.3	11.3	11.3	10.998	0	24.326	261800000	9
303	TMPRSS11D	O60235;H0Y8K7	O60235	Transmembrane protease serine 11D;Transmembrane protease serine 11D non-catalytic chain;Transmembrane protease serine 11D catalytic chain	TMPRSS11D	3.0044	-3.93146	PCP UP	0.0098806	-4.78817	1.69026	-1.38685	-1.47246	-1.15926	-3.774	-1.07594	2.31135	3.21513	3.54382	2.25615	2.34895	ACP_PCP	9	9	8	28.9	28.9	27.3	46.263	0	42.498	1527800000	40
304	GNG7	O60262;K7ESC6	O60262;K7ESC6	Guanine nucleotide-binding protein G(I)/G(S)/G(O) subunit gamma-7;Guanine nucleotide-binding protein subunit gamma	GNG7	3.04254	5.98733	ACP UP	0.00960656	4.85131	3.18356	1.04093	2.77731	0.138706	4.10326	4.31761	-0.947687	-5.66962	-0.605281	-4.89587	-4.8504	ACP_PCP	5	5	5	77.9	77.9	77.9	7.5217	0	18.084	807410000	12
305	MPZL2	O60487	O60487	Myelin protein zero-like protein 2	MPZL2	2.13298	-2.44397	PCP UP	0.0276182	-3.44242	-0.451148	-0.303275	-3.57855	-0.286103	-2.71499	-1.19603	-0.0470788	1.58669	1.92673	1.10003	0.545058	ACP_PCP	4	4	4	18.1	18.1	18.1	24.484	0	7.6684	321020000	20
306	TSPAN1	O60635	O60635	Tetraspanin-1	TSPAN1	2.84281	-5.80036	PCP UP	0.0111515	-4.52516	1.32294	-6.40594	-3.3646	-5.73469	-4.49139	-5.22654	1.80589	2.60696	1.93939	1.32148	1.41124	ACP_PCP	1	1	1	5.4	5.4	5.4	26.301	0	5.3879	237170000	3
307	PLIN3	O60664-4;O60664;O60664-3;K7ERZ3;O60664-2;K7EL96;K7ER39	O60664-4;O60664;O60664-3;K7ERZ3;O60664-2	Perilipin-3	PLIN3	1.69157	-1.88761	PCP UP	0.0549665	-2.811	1.76534	2.51547	-0.81858	2.55132	-0.319102	0.874542	3.15535	2.43967	2.88674	3.62023	2.81022	ACP_PCP	15	15	15	52.6	52.6	52.6	45.803	0	142.59	4035100000	117
308	UGDH	O60701;O60701-2;O60701-3;E7ER83;E7ETF4;E7EV97;E7ER95;D6RHF4;E9PBD2	O60701;O60701-2;O60701-3	UDP-glucose 6-dehydrogenase	UGDH	2.55083	-3.04741	PCP UP	0.0158594	-4.06682	-2.40883	-1.27282	-2.28298	-1.49993	-2.56473	-2.50012	1.92381	-1.29284	-0.013093	3.2581	0.919914	ACP_PCP	21	21	21	56.7	56.7	56.7	55.023	0	93.163	1424200000	72
309	PRAF2	O60831;A6NM71;A6NP52	O60831;A6NM71	PRA1 family protein 2	PRAF2	1.62025	2.07625	ACP UP	0.0618807	2.71059	3.04655	0.791281	3.66457	1.50793	3.82544	3.83506	1.5144	1.69264	-1.29523	0.5555	1.0438	ACP_PCP	5	5	5	27	27	27	19.258	0	11.012	1158100000	14
310	EDF1	O60869-2;O60869-3;O60869	O60869-2;O60869-3;O60869	Endothelial differentiation-related factor 1	EDF1	1.42001	2.04334	ACP UP	0.086511	2.42943	-1.252	-0.219054	0.680458	0.0207898	0.0806451	-0.176578	-4.39802	-4.05517	-0.722111	-0.0333815	-1.72945	ACP_PCP	2	2	2	18	18	18	15.48	0	12.934	248150000	5
311	DNAJC13	O75165;H0Y8Q2;H0YA63	O75165	DnaJ homolog subfamily C member 13	DNAJC13	3.79729	-1.46757	PCP UP	0.00638095	-6.19679	-1.69588	-1.75692	-2.55465	-2.94421	-2.00241	-2.3021	-0.753933	-0.509465	-0.754399	-1.0924	-0.598755	ACP_PCP	28	28	28	15.6	15.6	15.6	254.41	0	74.765	1604900000	100
313	NDUFS7	O75251;F5H5N1;A0A087WXF6;A0A087WTI3;F5GXJ1;O75251-2	O75251;F5H5N1;A0A087WXF6;A0A087WTI3;F5GXJ1;O75251-2	NADH dehydrogenase [ubiquinone] iron-sulfur protein 7, mitochondrial	NDUFS7	1.55532	-0.894412	PCP UP	0.0716282	-2.61935	1.56269	0.0446258	1.11916	0.845834	1.49792	0.371526	1.50627	2.29067	2.38643	1.5367	1.28679	ACP_PCP	4	4	4	18.3	18.3	18.3	23.563	0	10.576	1018800000	63
314	NDUFS2	O75306;O75306-2	O75306;O75306-2	NADH dehydrogenase [ubiquinone] iron-sulfur protein 2, mitochondrial	NDUFS2	2.6438	-0.81895	PCP UP	0.0160618	-4.21057	3.57712	3.08662	3.49548	3.55448	3.88968	3.3833	4.04712	4.87142	4.56181	4.08568	4.01762	ACP_PCP	19	19	19	51.2	51.2	51.2	52.545	0	154.48	12616000000	212
315	ENTPD3	O75355-2;O75355;C9J0J3	O75355-2;O75355	Ectonucleoside triphosphate diphosphohydrolase 3	ENTPD3	2.02176	-2.17104	PCP UP	0.0331993	-3.28118	0.0843105	-0.280569	-2.02095	-0.178719	-3.06056	-2.69234	0.852323	1.65186	0.376623	0.560226	0.623472	ACP_PCP	5	5	5	14.8	14.8	14.8	50.761	0	37.505	665240000	21
316	SH3BGRL	O75368	O75368	SH3 domain-binding glutamic acid-rich-like protein	SH3BGRL	2.70988	4.09725	ACP UP	0.0133668	4.31395	0.295158	0.836118	1.37781	0.872121	1.50856	2.55394	-1.45069	-3.60698	-5.32625	0.153786	-4.05303	ACP_PCP	4	4	4	61.4	61.4	61.4	12.774	0	21.586	421670000	18
317	FLNB	O75369-2;O75369-9;O75369;O75369-8;O75369-6;O75369-3;E7EN95;O75369-7;O75369-5;O75369-4;H7C5L4	O75369-2;O75369-9;O75369;O75369-8;O75369-6;O75369-3;E7EN95;O75369-7;O75369-5;O75369-4	Filamin-B	FLNB	1.58679	-1.2819	PCP UP	0.0675643	-2.66355	3.15096	4.33075	2.00959	4.39955	2.58311	2.13006	4.18056	4.35252	4.42717	4.57866	4.37393	ACP_PCP	114	104	102	57.4	54.2	53.1	275.66	0	323.31	62426000000	1159
318	NDUFS6	O75380;D6RBT3	O75380;D6RBT3	NADH dehydrogenase [ubiquinone] iron-sulfur protein 6, mitochondrial	NDUFS6	1.87272	-1.91862	PCP UP	0.0405053	-3.06762	0.774514	0.771613	0.302442	-1.86044	1.09221	0.258895	1.09324	3.13899	3.06523	2.23781	1.17387	ACP_PCP	4	4	4	31.5	31.5	31.5	13.711	0	65.947	801180000	25
319	PMPCB	O75439;G3V0E4;F8WAZ6	O75439;G3V0E4	Mitochondrial-processing peptidase subunit beta	PMPCB	2.0373	-1.61466	PCP UP	0.0329588	-3.30361	0.123747	-2.36015	0.241988	-0.2387	0.0422964	-1.44354	1.1764	1.12718	0.906296	0.594278	1.2405	ACP_PCP	8	8	8	19.2	19.2	19.2	54.366	0	23.389	1005600000	50
321	ERLIN1	O75477;B0QZ43	O75477;B0QZ43	Erlin-1	ERLIN1	2.56185	-1.40687	PCP UP	0.01631	-4.08376	1.46548	1.43319	-0.237649	0.516406	0.298782	0.470342	2.23864	2.22555	1.99148	1.39619	2.47129	ACP_PCP	13	10	10	44.8	35.8	35.8	38.925	0	48.206	1895500000	84
322	NDUFS3	O75489;E9PS48;O75489-2;E9PKL8;G3V194	O75489	NADH dehydrogenase [ubiquinone] iron-sulfur protein 3, mitochondrial	NDUFS3	2.2982	-0.674731	PCP UP	0.0248456	-3.68547	3.07176	2.32129	2.85156	2.53661	3.08638	2.44914	3.28393	3.73615	3.61093	3.12072	3.21922	ACP_PCP	9	9	9	38.3	38.3	38.3	30.241	0	183.86	4895300000	177
323	PRKRA	O75569;O75569-3;O75569-2;G5E9Q4;F8WEG8;C9JMM3	O75569;O75569-3;O75569-2;G5E9Q4	Interferon-inducible double-stranded RNA-dependent protein kinase activator A	PRKRA	1.82502	1.71349	ACP UP	0.0442788	2.99978	2.38673	2.16972	3.33411	1.59209	3.13339	2.70209	-0.516621	2.32874	0.276481	1.91334	0.195751	ACP_PCP	11	11	11	44.4	44.4	44.4	34.404	0	119.56	1994100000	57
324	PGLYRP1	O75594	O75594	Peptidoglycan recognition protein 1	PGLYRP1	2.28599	-3.60305	PCP UP	0.0222054	-3.66733	-1.47827	-7.26602	-4.11247	-5.47046	-5.36221	-3.89456	0.0281121	-2.54955	-0.0560874	-1.60879	-0.785103	ACP_PCP	1	1	1	7.7	7.7	7.7	21.731	0	11.622	117500000	2
325	RP2	O75695	O75695	Protein XRP2	RP2	1.62552	-1.2255	PCP UP	0.0633469	-2.71799	0.790452	0.000446737	-1.80684	0.154174	-0.814501	0.479692	1.17707	0.618048	1.02132	1.47181	0.84209	ACP_PCP	6	6	6	12	12	12	39.641	0	9.5339	803330000	19
326	PALM	O75781;O75781-2;A0A087WTK8;A0A087WWY4	O75781;O75781-2	Paralemmin-1	PALM	3.92575	3.92899	ACP UP	0.00614286	6.44636	1.09694	0.0682454	-0.344298	-0.904094	-0.0628405	0.758573	-5.48826	-2.48152	-4.70583	-3.67713	-2.78178	ACP_PCP	8	8	8	24.5	24.5	24.5	42.075	0	105.34	566210000	19
327	ATP6AP2	O75787-2;O75787;H0Y750;H7C240;H7C3E1	O75787-2;O75787;H0Y750;H7C240;H7C3E1	Renin receptor	ATP6AP2	1.33697	2.15412	ACP UP	0.0989568	2.31275	-0.736822	-1.01996	2.23202	0.333082	2.3577	0.5704	-4.37803	-0.395081	-1.56749	-0.39404	-0.922261	ACP_PCP	6	6	6	23.6	23.6	23.6	35.612	0	73.903	838810000	32
328	STAM2	O75886;O75886-2	O75886;O75886-2	Signal transducing adapter molecule 2	STAM2	1.93626	-1.29684	PCP UP	0.0382637	-3.15836	-3.90496	-2.74178	-3.29067	-4.53367	-3.98277	-3.52521	-1.90584	-1.63524	-3.15936	-1.94989	-3.18137	ACP_PCP	4	2	2	8.2	4.6	4.6	58.164	0	6.0476	111270000	7
329	ALDH1L1	O75891;O75891-3;Q8TBP8;O75891-2;C9IZ36;C9JYZ6;C9JY00	O75891;O75891-3;Q8TBP8;O75891-2	Cytosolic 10-formyltetrahydrofolate dehydrogenase	ALDH1L1	1.41428	2.43187	ACP UP	0.0869532	2.42138	-0.740428	-5.26475	-3.48773	-5.13196	-2.2053	-0.116541	-5.04512	-5.08425	-5.70541	-5.81575	-4.6311	ACP_PCP	8	8	7	11.5	11.5	10.6	98.828	0	35.203	393260000	19
330	DHRS3	O75911;O75911-2;Q5SUY4	O75911	Short-chain dehydrogenase/reductase 3	DHRS3	2.24906	-1.93439	PCP UP	0.0238596	-3.61269	0.792625	0.803936	-1.11264	0.968511	-1.71651	0.278492	1.71854	1.9743	2.41703	2.13214	1.44195	ACP_PCP	8	8	8	33.4	33.4	33.4	33.548	0	25.102	1011400000	42
331	ARL6IP5	O75915;F8WF90;C9JQU6;F8WF33	O75915	PRA1 family protein 3	ARL6IP5	2.08288	-0.75771	PCP UP	0.0334444	-3.36957	6.02131	5.85064	5.23012	5.54469	5.89718	5.27625	6.78742	6.65214	5.72073	6.38428	6.42747	ACP_PCP	7	7	7	32.4	32.4	32.4	21.614	0	87.82	10322000000	163
332	DYSF	O75923-15;O75923-3;O75923-9;O75923;O75923-14;O75923-6;O75923-12;O75923-5;O75923-11;O75923-4;O75923-10;O75923-2;O75923-8;O75923-7;O75923-13	O75923-15;O75923-3;O75923-9;O75923;O75923-14;O75923-6;O75923-12;O75923-5;O75923-11;O75923-4;O75923-10;O75923-2;O75923-8;O75923-7;O75923-13	Dysferlin	DYSF	3.59677	-2.38318	PCP UP	0.00682759	-5.81998	-1.6746	-2.72974	-1.64153	-1.15812	-0.740983	-2.90291	0.928359	0.885717	0.302085	0.59072	0.169118	ACP_PCP	40	37	37	25.7	24.3	24.3	222.31	0	142.41	3409300000	137
333	FLOT1	O75955;O75955-2;A2AB12;A2AB10;A2AB13;A2AB09;A2AB11;A2ABJ5	O75955;O75955-2;A2AB12;A2AB10	Flotillin-1	FLOT1	1.66238	-1.30875	PCP UP	0.0595095	-2.76987	2.67465	2.63836	0.873374	2.6327	0.548236	2.4374	2.79139	3.74749	3.61387	3.23913	2.98914	ACP_PCP	18	18	18	56	56	56	47.355	0	216.83	5784600000	192
334	ATP5L	O75964;E9PN17	O75964;E9PN17	ATP synthase subunit g, mitochondrial	ATP5L	1.82345	-0.862601	PCP UP	0.0474513	-2.99755	6.11202	4.8876	5.67424	4.94643	5.89424	5.31208	6.33941	6.46273	6.80995	5.62179	6.43463	ACP_PCP	7	7	7	54.4	54.4	54.4	11.428	0	80.522	14181000000	112
335	NEBL	O76041-2;F6TRT2;O76041	O76041-2	Nebulette	NEBL	2.33094	3.78323	ACP UP	0.0210983	3.73419	1.18863	-1.92817	0.610172	-0.787351	0.501922	2.95314	-3.37479	-0.795873	-4.55913	-2.97562	-5.09545	ACP_PCP	7	7	7	31.1	31.1	31.1	31.196	0	24.137	719350000	18
336	TM7SF2	O76062;E9PLS9;O76062-2;E9PLL1;H0YEN6;E9PS18;E9PRQ1;E9PS09;E9PLI3;E9PK81;H0YDY5;E9PQZ7;E9PP79;E9PQ50;H0YCI8	O76062;E9PLS9;O76062-2;E9PLL1;H0YEN6;E9PS18;E9PRQ1;E9PS09;E9PLI3	Delta(14)-sterol reductase	TM7SF2	2.27376	3.26367	ACP UP	0.0224762	3.64922	-3.9947	-0.896569	0.171393	-1.07511	0.616894	-3.15299	-5.11331	-5.03748	-3.89466	-3.60943	-5.60604	ACP_PCP	4	4	4	11.5	11.5	11.5	46.405	0	6.6994	173540000	9
337	DDAH1	O94760;O94760-2	O94760;O94760-2	N(G),N(G)-dimethylarginine dimethylaminohydrolase 1	DDAH1	4.47817	6.13248	ACP UP	0.00523077	7.60041	3.66632	2.23845	1.39138	0.844471	1.31612	4.51414	-5.37593	-3.38794	-2.21935	-3.8567	-4.18007	ACP_PCP	16	16	15	67	67	64.2	31.121	0	63.781	2371600000	70
338	STK10	O94804;H0YB71	O94804	Serine/threonine-protein kinase 10	STK10	2.10574	-1.79468	PCP UP	0.0293115	-3.40276	-3.33147	-3.92982	-5.26855	-3.25158	-4.98348	-4.22698	-3.55487	-3.08467	-1.5861	-2.13306	-1.4945	ACP_PCP	5	5	4	5.8	5.8	4.6	112.13	0	17.145	263720000	13
339	MYO1D	O94832;K7EIG7;J3QRN6;J3KRL0;J3QRR2	O94832;K7EIG7;J3QRN6	Unconventional myosin-Id	MYO1D	1.48329	-0.912686	PCP UP	0.0810621	-2.51824	0.914149	0.926208	0.600134	0.925027	0.100643	-0.828456	0.823071	1.69055	1.57213	0.9288	1.74697	ACP_PCP	33	33	33	39.6	39.6	39.6	116.2	0	77.249	4567500000	157
340	FARP2	O94887;O94887-3;O94887-2;H7C3M7	O94887;O94887-3;O94887-2	FERM, RhoGEF and pleckstrin domain-containing protein 2	FARP2	2.3868	-2.27826	PCP UP	0.0202092	-3.81777	-3.9274	-4.6466	-4.20938	-5.04626	-5.29318	-4.00179	-4.52994	-1.46769	-2.00251	-1.14044	-2.07197	ACP_PCP	4	3	3	4.4	3.7	3.7	119.89	0.0014225	3.3338	204300000	2
341	PROSC	O94903;E5RG77;E5RFZ4;H0YBG2;E5RFX7	O94903;E5RG77;E5RFZ4;H0YBG2;E5RFX7	Proline synthase co-transcribed bacterial homolog protein	PLPBP	1.36928	2.33689	ACP UP	0.0936357	2.35817	0.105441	0.812886	-1.02866	0.923075	-1.1648	0.8424	-0.766011	-0.659769	-4.57589	-0.509219	-4.76493	ACP_PCP	4	4	4	18.5	18.5	18.5	30.344	0	7.6839	403560000	7
342	NDUFA7	O95182;M0R0N0;M0R1K9	O95182;M0R0N0	NADH dehydrogenase [ubiquinone] 1 alpha subcomplex subunit 7	NDUFA7	2.02301	-0.805446	PCP UP	0.0355	-3.28298	3.90112	3.15836	3.41605	3.44562	3.78374	3.11047	3.6784	4.95634	4.51881	4.23062	3.98918	ACP_PCP	8	8	8	70.8	70.8	70.8	12.551	0	141.22	4906100000	67
343	LETM1	O95202;O95202-2;O95202-3	O95202	LETM1 and EF-hand domain-containing protein 1, mitochondrial	LETM1	3.10983	-2.15312	PCP UP	0.00945763	-4.96372	2.30853	0.862253	-0.285524	0.968062	-0.192371	0.911353	3.06133	2.84303	2.8843	2.65356	3.13365	ACP_PCP	23	23	23	37.1	37.1	37.1	83.353	0	231.17	5935100000	199
344	LYPD3	O95274	O95274	Ly6/PLAUR domain-containing protein 3	LYPD3	2.04997	-2.97775	PCP UP	0.0311546	-3.32192	-2.57798	-6.60716	-6.15363	-3.97253	-4.37279	-4.58181	-0.997133	-1.8684	-0.721501	-0.816762	-4.26236	ACP_PCP	3	3	3	10.1	10.1	10.1	35.97	0	15.072	108590000	9
346	CD2BP2	O95400	O95400	CD2 antigen cytoplasmic tail-binding protein 2	CD2BP2	1.5166	3.15881	ACP UP	0.0715556	2.565	-6.19401	-0.34384	0.437427	-0.842775	0.140913	-2.41368	-2.96579	-5.26192	-3.82517	-5.61273	-5.80839	ACP_PCP	4	4	4	13.5	13.5	13.5	37.646	0	7.9144	161900000	7
347	SVIL	O95425-2;O95425-4;O95425-3;O95425	O95425-2;O95425-4;O95425-3;O95425	Supervillin	SVIL	2.34232	-2.38021	PCP UP	0.0211347	-3.75116	-4.40991	-4.3076	-6.33538	-5.97605	-4.77148	-3.02661	-3.35159	-1.8393	-3.14219	-2.29571	-1.49272	ACP_PCP	11	11	11	6.2	6.2	6.2	200.84	0	11.666	334930000	20
348	SEC24A	O95486;O95486-2	O95486	Protein transport protein Sec24A	SEC24A	1.42234	-1.14484	PCP UP	0.0883043	-2.4327	-3.15957	-3.19498	-2.58245	-2.53623	-3.18312	-4.69819	-2.41421	-2.3682	-3.03716	-1.39341	-1.19162	ACP_PCP	9	8	8	10.2	9.5	9.5	119.75	0	13.937	239760000	12
349	TDP2	X6R5A3;O95551-3;O95551;O95551-2	X6R5A3;O95551-3;O95551;O95551-2	Tyrosyl-DNA phosphodiesterase 2	TDP2	1.36008	-2.32291	PCP UP	0.0950182	-2.34525	-5.46789	-0.658234	-4.71577	-1.1526	-3.65494	-0.55552	-0.80766	-0.230022	-0.118609	-0.427583	-0.305707	ACP_PCP	2	2	2	6.6	6.6	6.6	34.461	0	4.913	162110000	7
350	ETHE1	O95571;M0QXB5;M0QY80;M0QX80	O95571;M0QXB5	Persulfide dioxygenase ETHE1, mitochondrial	ETHE1	3.59012	-2.41645	PCP UP	0.00668852	-5.80775	3.4248	1.15231	1.94254	1.74474	1.51491	1.19111	4.17689	4.43024	4.72672	4.31153	3.57885	ACP_PCP	10	10	10	55.1	55.1	55.1	27.873	0	149.37	4912700000	86
351	ASMTL	O95671-2;O95671;O95671-3	O95671-2;O95671;O95671-3	N-acetylserotonin O-methyltransferase-like protein	ASMTL	1.51358	1.95389	ACP UP	0.0733199	2.56076	-5.52331	-3.69127	-5.16554	-3.84946	-2.3007	-1.3566	-6.02891	-6.22387	-5.24649	-5.71592	-4.79336	ACP_PCP	4	4	4	11.7	11.7	11.7	67.192	0	9.6945	68036000	4
352	SDPR	O95810	O95810	Serum deprivation-response protein	CAVIN2	2.09087	2.29225	ACP UP	0.0297959	3.38115	-0.239238	1.75767	2.09891	2.8235	1.78198	2.00431	-1.44278	0.549192	0.238127	-2.29865	0.0154908	ACP_PCP	9	9	9	28.7	28.7	28.7	47.173	0	51.443	1713400000	24
353	MLYCD	O95822-2;O95822	O95822-2;O95822	Malonyl-CoA decarboxylase, mitochondrial	MLYCD	2.20962	-1.82439	PCP UP	0.0250283	-3.55459	-0.814364	-3.10746	-1.18723	-2.58753	-1.94567	-3.29017	-0.6941	-0.0162257	0.338371	-1.10708	-0.176025	ACP_PCP	6	6	6	17.8	17.8	17.8	50.945	0	18.807	447140000	35
354	AIFM1	O95831-3;O95831;O95831-2;E9PMA0;O95831-5;O95831-6;O95831-4	O95831-3;O95831;O95831-2;E9PMA0;O95831-5	Apoptosis-inducing factor 1, mitochondrial	AIFM1	2.62722	-0.982701	PCP UP	0.0160474	-4.18479	2.76423	1.9812	2.27364	2.35798	2.65275	1.88614	3.34996	3.3435	3.91168	2.70876	3.19621	ACP_PCP	17	17	17	30.4	30.4	30.4	66.294	0	102.73	6923400000	163
355	CLDN1	O95832	O95832	Claudin-1	CLDN1	1.90885	-4.13793	PCP UP	0.0376596	-3.11917	1.81826	0.865116	-1.73865	3.51023	-4.20408	-2.64035	3.9073	3.87291	3.76127	3.63352	3.52342	ACP_PCP	6	6	6	40.8	40.8	40.8	22.744	0	162.2	1507800000	91
356	DDAH2	O95865;Q5SSV3;Q5SRR8;H0Y7N1	O95865;Q5SSV3;Q5SRR8;H0Y7N1	N(G),N(G)-dimethylarginine dimethylaminohydrolase 2	DDAH2	1.98082	3.49126	ACP UP	0.0344758	3.22226	2.09569	3.67107	0.175432	2.29309	0.876119	3.24532	-0.446961	0.379553	-1.16706	-0.638511	-5.28604	ACP_PCP	11	10	10	60.4	57.5	57.5	29.644	0	60.869	1766400000	58
357	TOMM40	O96008-2;O96008;K7EJ57;K7EKG4	O96008-2;O96008;K7EJ57;K7EKG4	Mitochondrial import receptor subunit TOM40 homolog	TOMM40	2.56457	-1.35157	PCP UP	0.01625	-4.08795	2.83555	2.39955	2.01258	2.55958	2.17943	0.981304	3.44281	3.56772	3.46591	3.00265	4.08542	ACP_PCP	7	7	7	26.4	26.4	26.4	34.441	0	23.706	1960400000	58
358	CYB5A	P00167-2;P00167;P00167-3;J3KNC7	P00167-2;P00167;P00167-3	Cytochrome b5	CYB5A	2.81309	1.8854	ACP UP	0.0122391	4.47755	3.92345	4.167	4.39459	4.21488	5.08163	4.86358	2.77955	3.07945	3.57008	1.19502	2.15318	ACP_PCP	5	5	5	67.3	67.3	67.3	11.268	0	41.377	3296100000	43
359	GLUD1	P00367;P00367-3;P00367-2;P49448;REV__E7EV89;REV__P29375-2;REV__P29375;REV__F5H1F7;A6NF36	P00367;P00367-3;P00367-2;P49448	Glutamate dehydrogenase 1, mitochondrial;Glutamate dehydrogenase 2, mitochondrial	GLUD1	2.26056	-1.15023	PCP UP	0.0243423	-3.62969	5.80159	4.90702	4.13947	4.31726	4.22235	5.16633	5.78823	5.96582	6.09927	5.48498	6.20785	ACP_PCP	30	30	30	59	59	59	61.397	0	305.46	45183000000	693
360	GSR	P00390-2;P00390;P00390-3;P00390-4;P00390-5;H0YC68;E5RI06	P00390-2;P00390;P00390-3;P00390-4;P00390-5	Glutathione reductase, mitochondrial	GSR	3.16818	-0.989714	PCP UP	0.00976667	-5.0623	3.81223	3.63838	3.83873	3.63908	3.27928	3.65765	4.64291	4.8674	5.08898	4.62713	3.94327	ACP_PCP	17	17	17	49.9	49.9	49.9	51.7	0	288.45	12343000000	188
361	MT-CO2	P00403	P00403	Cytochrome c oxidase subunit 2	MT-CO2	2.40086	1.21359	ACP UP	0.0206036	3.8389	5.71614	5.48977	5.80871	5.5839	6.18555	5.53456	3.82367	5.60454	4.7339	3.87511	4.4937	ACP_PCP	7	7	7	35.2	35.2	35.2	25.565	0	107.45	10264000000	203
362	SOD1	P00441;H7BYH4	P00441;H7BYH4	Superoxide dismutase [Cu-Zn]	SOD1	3.68045	1.93379	ACP UP	0.00581132	5.97538	2.65629	4.24722	3.29001	3.94342	3.64028	3.50112	2.03852	1.78476	1.89283	1.60806	0.73882	ACP_PCP	5	5	5	53.9	53.9	53.9	15.936	0	118.88	2587200000	70
363	F13A1	P00488;Q9NQP5;A6PVK5;H0Y796;H0Y4W5	P00488	Coagulation factor XIII A chain	F13A1	1.61165	-1.92679	PCP UP	0.0632409	-2.69849	3.7501	2.15211	2.14099	1.67659	2.20458	3.31801	6.53905	2.32877	4.19915	4.25796	5.011	ACP_PCP	32	32	31	50.7	50.7	49.7	83.266	0	323.31	23595000000	363
364	HPRT1	P00492	P00492	Hypoxanthine-guanine phosphoribosyltransferase	HPRT1	1.99387	3.12035	ACP UP	0.0340945	3.24102	0.621894	-0.445307	2.01046	-0.273673	2.49065	1.32167	-1.42434	-5.40585	-1.13098	-0.34471	-2.52446	ACP_PCP	9	9	8	56.4	56.4	53.2	24.579	0	21.371	623780000	26
365	F2	P00734;E9PIT3;CON__P00735;C9JV37	P00734;E9PIT3	Prothrombin;Activation peptide fragment 1;Activation peptide fragment 2;Thrombin light chain;Thrombin heavy chain	F2	1.82697	1.88228	ACP UP	0.0438743	3.00255	2.9336	2.46261	2.67378	4.87119	3.47203	4.19679	2.08213	0.2848	0.355523	2.39634	2.64481	ACP_PCP	26	26	26	50.8	50.8	50.8	70.036	0	323.01	9133900000	221
366	MT-ATP6	P00846	P00846	ATP synthase subunit a	MT-ATP6	2.23763	-1.13218	PCP UP	0.0247832	-3.59582	5.95247	4.54756	4.44531	4.5061	5.02237	5.32604	6.07936	5.82006	6.66595	5.62242	6.30635	ACP_PCP	3	3	3	11.1	11.1	11.1	24.817	0	10.631	4233900000	40
367	CA2	P00918;E5RID5;E5RK37	P00918	Carbonic anhydrase 2	CA2	1.7076	1.91961	ACP UP	0.053598	2.83361	1.3991	0.0251745	-2.12859	1.29052	-0.638334	0.340075	-0.800982	-2.06788	-1.55808	-3.01884	-1.91228	ACP_PCP	5	5	5	26.5	26.5	26.5	29.246	0	14.895	519740000	19
368	ASS1	P00966;Q5T6L6;Q5T6L5	P00966;Q5T6L6;Q5T6L5	Argininosuccinate synthase	ASS1	2.08918	-1.62048	PCP UP	0.0306908	-3.37871	0.650868	1.83804	0.0809155	1.29783	-0.873003	-0.467249	2.3851	1.83887	2.17917	2.00469	1.80072	ACP_PCP	8	8	8	23.5	23.5	23.5	46.53	0	29.076	1816900000	45
369	SERPINC1	P01008;Q8TCE1;CON__P41361	P01008	Antithrombin-III	SERPINC1	1.73948	1.84106	ACP UP	0.0514526	2.87863	3.56633	2.9727	6.24627	3.31722	5.3211	3.91453	3.11475	1.349	2.66437	2.12011	2.6616	ACP_PCP	31	31	31	54.7	54.7	54.7	52.602	0	323.31	15484000000	325
371	GH1	P01241;P01241-4;P01241-3;P01241-5;B1A4G9;A0A087WUG6;H0YM39;A0A087WX75;P0DML3;P0DML2;B1A4H2;P0DML3-3;J3QT06;A0A087X0G4;Q14406-4;Q14406-3;Q14406-2;Q14406;P01242-4;P01242-2;A6NFB4;P0DML3-2	P01241;P01241-4;P01241-3;P01241-5;B1A4G9	Somatotropin	GH1	1.63747	5.8369	ACP UP	0.0587751	2.7348	5.76276	0.380956	11.7412	5.93313	11.5478	5.4281	-0.215869	4.10667	-1.55515	2.28041	0.194444	ACP_PCP	20	20	4	66.8	66.8	23.5	24.847	0	323.31	254210000000	1646
372	HBD	P02042;E9PFT6;E9PEW8;C9JRG0;A8MUF7	P02042;E9PFT6;E9PEW8	Hemoglobin subunit delta	HBD	1.4602	1.40229	ACP UP	0.0817521	2.48584	5.3531	3.79431	3.31987	3.71072	5.17928	5.70861	4.0201	1.8094	3.4561	3.0668	3.19104	ACP_PCP	12	5	5	84.4	44.9	44.9	16.055	0	221.41	7073100000	109
373	COL1A1	P02452;I3L3H7;CON__Q862S4	P02452	Collagen alpha-1(I) chain	COL1A1	2.35057	-2.83612	PCP UP	0.0207198	-3.76349	5.84499	4.09284	2.94881	2.20493	3.04283	5.82196	6.68511	7.55866	6.93593	5.72102	7.24351	ACP_PCP	22	22	20	21.4	21.4	20.5	138.94	0	323.31	183990000000	422
374	COL3A1	P02461;P02461-2;CON__P04258;H7C435	P02461;P02461-2	Collagen alpha-1(III) chain	COL3A1	2.54487	-3.22726	PCP UP	0.0159225	-4.05768	4.03317	1.78322	0.993823	0.446326	1.14277	4.16125	5.23348	6.03674	5.31147	4.04809	5.97365	ACP_PCP	19	19	18	15.1	15.1	14.7	138.56	0	159.06	60967000000	62
375	APOE	P02649;H0Y7L5;E9PEV4;E7ERP7;CON__Q03247	P02649;H0Y7L5;E9PEV4;E7ERP7	Apolipoprotein E	APOE	1.38263	2.27996	ACP UP	0.0915461	2.37693	3.21811	5.86928	6.90386	5.06321	3.43127	4.62934	5.17554	0.958477	0.953059	3.30851	2.46716	ACP_PCP	22	22	22	76	76	76	36.154	0	323.31	20946000000	220
376	APCS	P02743	P02743	Serum amyloid P-component;Serum amyloid P-component(1-203)	APCS	1.78014	2.44266	ACP UP	0.0471846	2.93614	2.91989	5.18796	7.69503	5.82065	3.44103	3.53122	2.83781	2.13265	2.01313	2.18835	2.44458	ACP_PCP	10	10	10	41.3	41.3	41.3	25.387	0	100.02	11309000000	120
377	C9	P02748;CON__Q3MHN2;REV__Q4AC99;Q96BY6-2	P02748	Complement component C9;Complement component C9a;Complement component C9b	C9	1.97642	4.03954	ACP UP	0.0344599	3.21594	1.2453	5.07192	2.78814	5.65055	0.607023	4.60156	1.03907	-4.02014	-0.6235	0.900027	-0.856089	ACP_PCP	19	19	18	36.5	36.5	35.4	63.173	0	227.65	8960400000	173
378	RBP4	Q5VY30;P02753	Q5VY30;P02753	Retinol-binding protein 4;Plasma retinol-binding protein(1-182);Plasma retinol-binding protein(1-181);Plasma retinol-binding protein(1-179);Plasma retinol-binding protein(1-176)	RBP4	1.48672	3.80168	ACP UP	0.0754529	2.52306	-1.99019	0.62331	3.6532	-0.327905	4.61424	-2.74911	-1.15423	-5.43111	-3.07828	-2.00418	-4.15432	ACP_PCP	7	7	7	55.3	55.3	55.3	22.974	0	110.78	1144500000	26
379	TFRC	P02786;F8WBE5	P02786	Transferrin receptor protein 1;Transferrin receptor protein 1, serum form	TFRC	2.14193	-2.96947	PCP UP	0.0269451	-3.45546	1.13111	-2.01376	-1.84124	1.77573	-2.22114	-1.72853	2.34426	0.891283	2.45871	2.92973	2.14186	ACP_PCP	23	23	2	36.6	36.6	3.9	84.87	0	134.98	3487100000	113
380	FTL	P02792;A0A087X1B9	P02792;A0A087X1B9	Ferritin light chain;Ferritin	FTL	1.58407	2.99408	ACP UP	0.0652948	2.65972	6.04109	7.03451	5.11954	5.32229	3.3432	8.76415	4.1681	1.99251	2.50186	5.42613	0.628294	ACP_PCP	10	10	10	58.3	58.3	58.3	20.019	0	207.49	26114000000	297
382	MT-ND4	P03905	P03905	NADH-ubiquinone oxidoreductase chain 4	MT-ND4	2.30349	-0.713658	PCP UP	0.0242995	-3.69331	1.46357	0.968951	1.1795	1.23219	1.74417	0.863049	1.80912	2.20553	2.36194	1.78421	1.61701	ACP_PCP	3	3	3	6.8	6.8	6.8	51.58	0	6.9566	799170000	22
383	MT-ATP8	P03928	P03928	ATP synthase protein 8	MT-ATP8	3.73366	-1.98455	PCP UP	0.00591304	-6.07556	4.60186	3.8227	3.9389	3.28892	3.38859	3.7496	5.85201	4.92794	6.66441	5.68136	5.78916	ACP_PCP	4	4	4	52.9	52.9	52.9	7.9916	0	14.919	2845300000	39
384	VTN	P04004;CON__Q3ZBS7;F5GX75;H0YJW9	P04004	Vitronectin;Vitronectin V65 subunit;Vitronectin V10 subunit;Somatomedin-B	VTN	2.14206	3.00939	ACP UP	0.026978	3.45566	3.67932	4.09231	7.00155	7.19443	5.16995	5.80358	3.34266	1.90563	2.91352	0.322081	3.92008	ACP_PCP	21	21	21	55.9	55.9	55.9	54.305	0	170.85	30157000000	327
385	CAT	P04040	P04040	Catalase	CAT	1.42366	1.03559	ACP UP	0.0885781	2.43456	2.77518	2.1231	0.610915	1.77721	2.32943	3.09709	1.5158	0.51273	1.37139	1.08459	0.931621	ACP_PCP	21	21	21	51.6	51.6	51.6	59.755	0	112.6	4018100000	88
386	CSTB	P04080	P04080	Cystatin-B	CSTB	1.64748	-1.16204	PCP UP	0.06127	-2.7489	5.01867	5.45139	5.19582	5.4296	5.10292	5.11027	7.02868	6.04038	7.55275	6.41852	4.86045	ACP_PCP	6	6	6	83.7	83.7	83.7	11.139	0	140.42	12246000000	119
387	ANXA1	P04083;Q5T3N1;Q5T3N0	P04083	Annexin A1	ANXA1	1.55113	-1.70254	PCP UP	0.0697895	-2.61347	8.58857	7.44931	6.32886	8.25189	5.51418	9.308	9.48196	9.29192	9.03655	9.36268	9.20693	ACP_PCP	28	28	28	75.1	75.1	75.1	38.714	0	323.31	249040000000	2334
388	ATP1B1	P05026-2;P05026;V9GYR2	P05026-2;P05026;V9GYR2	Sodium/potassium-transporting ATPase subunit beta-1	ATP1B1	2.39256	1.64707	ACP UP	0.0201078	3.82643	6.23224	5.54203	6.18852	5.32319	6.33465	5.70078	3.83795	4.95379	5.40596	2.98006	4.02138	ACP_PCP	14	14	14	46.5	46.5	46.5	34.893	0	154.17	20772000000	194
389	S100A8	P05109	P05109	Protein S100-A8;Protein S100-A8, N-terminally processed	S100A8	2.03668	-3.35493	PCP UP	0.0318069	-3.30271	9.86641	4.33184	5.14338	6.55058	5.74036	6.3578	10.7408	10.1874	10.9524	8.07463	8.47798	ACP_PCP	10	10	10	54.8	54.8	54.8	10.834	0	107.12	132250000000	327
390	SLC25A5	P05141;Q9H0C2	P05141	ADP/ATP translocase 2;ADP/ATP translocase 2, N-terminally processed	SLC25A5	3.67753	-1.77181	PCP UP	0.00585185	-5.96993	4.38931	2.96485	2.91007	3.93381	3.2972	3.28277	4.96409	5.51902	5.60835	4.81768	5.26491	ACP_PCP	16	6	6	45.3	19.5	19.5	32.852	0	110.77	13694000000	446
391	MPO	P05164-2;P05164;P05164-3;J3QSF7	P05164-2;P05164;P05164-3	Myeloperoxidase;Myeloperoxidase;89 kDa myeloperoxidase;84 kDa myeloperoxidase;Myeloperoxidase light chain;Myeloperoxidase heavy chain	MPO	2.27413	-2.97908	PCP UP	0.0225684	-3.64976	3.32176	0.411742	1.24333	-1.0801	1.14266	2.6602	4.80384	4.08224	5.36813	2.7192	4.3383	ACP_PCP	32	32	27	56.9	56.9	51.1	73.853	0	323.31	27964000000	429
392	PCCA	P05165-2;P05165;P05165-3;H0Y5U0;Q5JTW6;Q5JVH2	P05165-2;P05165;P05165-3	Propionyl-CoA carboxylase alpha chain, mitochondrial	PCCA	1.40582	-0.675059	PCP UP	0.0946864	-2.40951	2.31228	1.53729	1.21083	1.98541	2.11773	1.2797	2.38656	2.43136	3.08351	1.77067	2.4059	ACP_PCP	22	22	22	40.6	40.6	40.6	77.047	0	144.16	6154700000	118
393	HLA-A	P05534	P05534	HLA class I histocompatibility antigen, A-24 alpha chain	HLA-A	1.80187	-0.770095	PCP UP	0.0499281	-2.96694	5.2749	4.15697	4.23107	4.34726	4.41424	4.32856	5.95082	4.76369	5.01777	5.08355	5.32881	ACP_PCP	17	17	1	48.5	48.5	3	40.688	0	323.31	21190000000	279
394	COL5A2	P05997;A0A087WYX9	P05997;A0A087WYX9	Collagen alpha-2(V) chain	COL5A2	2.46466	-3.1372	PCP UP	0.0179244	-3.9353	1.19073	-2.22121	-2.20267	-3.28308	-1.43833	0.339171	2.05775	2.28939	1.48372	1.15783	2.35113	ACP_PCP	10	9	9	11.1	10.7	10.7	144.91	0	146.4	5824600000	59
395	ATP5B	P06576;H0YH81;F8W079	P06576;H0YH81;F8W079	ATP synthase subunit beta, mitochondrial;ATP synthase subunit beta	ATP5B	2.51025	-1.06586	PCP UP	0.0180199	-4.00468	7.62775	6.7668	7.045	6.76164	7.36494	6.44797	8.05067	8.16869	8.5584	7.34654	8.21672	ACP_PCP	29	29	18	74.7	74.7	43.9	56.559	0	323.31	163290000000	2759
396	S100A9	P06702	P06702	Protein S100-A9	S100A9	2.05922	-3.20881	PCP UP	0.0307753	-3.33529	9.62022	4.92791	4.7953	6.53439	5.46624	6.15239	10.5349	9.92153	10.6873	7.88168	8.26573	ACP_PCP	10	10	10	86.8	86.8	86.8	13.242	0	323.31	128040000000	782
397	LDHB	P07195;A8MW50;C9J7H8;F5H793	P07195;A8MW50;C9J7H8	L-lactate dehydrogenase B chain;L-lactate dehydrogenase	LDHB	1.87694	1.3826	ACP UP	0.0410461	3.07363	5.0115	4.52436	3.75751	4.01195	4.29023	6.13726	3.69486	2.87741	3.15296	3.91952	2.55289	ACP_PCP	18	16	16	54.2	48.8	48.8	36.638	0	173.9	12306000000	220
398	NEFL	P07196;A0A087X0W2	P07196;A0A087X0W2	Neurofilament light polypeptide	NEFL	1.3729	4.88618	ACP UP	0.091469	2.36326	3.40637	2.27228	-4.47114	5.70052	-5.39558	2.62739	-4.51285	-4.7529	-2.9093	-3.97759	-4.8284	ACP_PCP	24	20	20	43.8	38.5	38.5	61.516	0	152.31	9252200000	74
399	P4HB	P07237;H7BZ94;F5H8J2;H0Y3Z3;I3L398;I3L312;I3L0S0;I3L4M2;I3NI03;I3L3U6;I3L3P5;I3L514;I3L1Y5;REV__H0YJG4;REV__Q9HCK8-2;REV__Q9HCK8	P07237;H7BZ94;F5H8J2;H0Y3Z3	Protein disulfide-isomerase	P4HB	3.55728	-1.21358	PCP UP	0.0072	-5.74755	4.95186	4.73235	5.37294	5.0757	5.43856	4.40712	6.47237	5.75999	6.1036	6.41127	6.30276	ACP_PCP	30	30	30	61.4	61.4	61.4	57.116	0	323.31	56456000000	761
400	ANXA2	P07355;P07355-2;H0YN42;H0YMD0;H0YMU9;H0YM50;H0YKS4;H0YN28;H0YL33;H0YMM1;H0YKZ7;H0YLV6;H0YMT9;H0YKX9;H0YKL9;H0YMW4;H0YKV8;H0YMD9	P07355;P07355-2;H0YN42;H0YMD0;H0YMU9;H0YM50;H0YKS4	Annexin A2;Annexin	ANXA2	1.75481	-1.74533	PCP UP	0.0501223	-2.90029	9.52436	8.70206	6.76748	8.95774	6.54335	9.43427	9.96644	10.1687	10.1606	10.1668	9.87187	ACP_PCP	34	34	7	79.1	79.1	16.2	38.604	0	323.31	495390000000	4857
401	C8G	P07360;Q5SQ08	P07360;Q5SQ08	Complement component C8 gamma chain	C8G	1.76317	3.70376	ACP UP	0.0480109	2.91212	1.01058	2.54492	1.77851	3.37214	2.54869	1.50384	1.74327	-4.84154	-4.68033	-0.270999	0.163017	ACP_PCP	9	9	9	52	52	52	22.277	0	41.112	1257600000	28
402	DCN	P07585;F8VXZ8;F8VUF6;F8VWU0;P07585-2;F8VX58;P07585-4;P07585-3;F8VNV6;H0YIH3;H0YI87;F8VNW0;F8VU58;F8VSI3;P07585-5	P07585;F8VXZ8;F8VUF6;F8VWU0	Decorin	DCN	1.70317	-2.37263	PCP UP	0.0535057	-2.82737	6.55518	3.26622	5.65941	1.93397	5.18852	6.00732	7.49003	7.49804	7.27806	6.13944	7.29976	ACP_PCP	15	14	14	46.8	44.6	44.6	39.746	0	323.31	57404000000	367
403	CTSB	P07858;E9PR54;E9PJ67;E9PCB3;E9PKQ7;E9PNL5;E9PHZ5;E9PLY3;E9PSG5;E9PQM1;E9PS78;R4GMQ5	P07858	Cathepsin B;Cathepsin B light chain;Cathepsin B heavy chain	CTSB	2.0448	-1.45403	PCP UP	0.0328722	-3.31444	3.40303	4.92344	3.35293	5.54401	3.65572	4.72123	5.66427	5.4935	5.92568	6.20756	5.31278	ACP_PCP	12	12	12	41.9	41.9	41.9	37.821	0	323.31	19876000000	252
405	UQCRH	P07919;A0A096LP55	P07919	Cytochrome b-c1 complex subunit 6, mitochondrial	UQCRH	1.51667	-0.639582	PCP UP	0.0795938	-2.5651	4.17176	4.02419	4.09704	2.95833	4.09293	3.53787	4.06108	4.83753	4.6442	4.48992	4.23361	ACP_PCP	4	4	3	36.3	36.3	29.7	10.739	0	23.131	3556500000	53
406	LYN	P07948-2;P07948;E5RJ37	P07948-2;P07948	Tyrosine-protein kinase Lyn	LYN	1.42922	-1.22425	PCP UP	0.0871144	-2.44235	0.255711	-2.39068	-0.519852	-1.87051	-0.449035	-0.139528	0.81715	0.747314	0.224833	-0.254155	0.324505	ACP_PCP	12	12	10	29.5	29.5	25.9	56.033	0	42.619	1058700000	46
407	TPM2	P07951-2;CON__Q3SX28	P07951-2;CON__Q3SX28	Tropomyosin beta chain	TPM2	1.97442	-1.14281	PCP UP	0.0364784	-3.21306	0.585586	-0.397137	0.13061	0.507426	0.755405	0.705477	2.11964	0.435413	2.09726	1.122	1.84586	ACP_PCP	20	8	0	46.8	24.3	0	32.989	0	134.52	1669700000	38
408	FH	P07954-2;P07954	P07954-2;P07954	Fumarate hydratase, mitochondrial	FH	2.38958	-1.24077	PCP UP	0.0209357	-3.82195	4.11325	2.75106	3.39997	2.94643	3.8156	2.74153	4.8714	4.3261	5.07241	3.85261	4.55452	ACP_PCP	22	22	22	69.2	69.2	69.2	50.212	0	268.72	13638000000	320
409	THBS1	P07996;P07996-2;CON__Q28194;A8MZG1	P07996;P07996-2;CON__Q28194	Thrombospondin-1	THBS1	1.41486	1.4962	ACP UP	0.0881596	2.4222	1.53236	2.903	0.94072	1.47915	2.318	1.40491	0.180639	1.12565	-1.72441	0.0493204	1.70292	ACP_PCP	28	28	25	27.5	27.5	25.1	129.38	0	189.22	5522000000	160
410	ANXA6	P08133;P08133-2;E7EMC6;E5RJF5;E5RK63;E5RI05;E5RFF0;E5RJR0;E5RIU8	P08133;P08133-2	Annexin A6	ANXA6	2.47207	1.90485	ACP UP	0.0180067	3.94654	5.8355	4.98975	6.96876	4.96424	7.09111	6.69065	4.56975	3.80951	3.66585	4.02116	4.85948	ACP_PCP	49	49	22	68.8	68.8	31.8	75.872	0	323.31	83622000000	1240
411	PFKM	P08237;P08237-3;P08237-2;F8VX13;F8VNX2;F8VZQ1;F8VSL1;F8VP00;F8VW30;F8VZI0;F8W1J8;F8VSF7;F8VUB8;F8VTQ3;F8VYK8;F8VVE3;H0YHB8	P08237;P08237-3;P08237-2	ATP-dependent 6-phosphofructokinase, muscle type	PFKM	2.92796	2.15931	ACP UP	0.0107273	4.66286	2.24164	1.35304	3.26528	0.915067	2.82625	3.27668	0.161675	0.306791	0.403613	0.186441	-0.2901	ACP_PCP	22	20	19	37.3	35	33.8	85.182	0	242.04	4545400000	101
412	ELANE	P08246	P08246	Neutrophil elastase	ELANE	1.62675	-1.88859	PCP UP	0.0615087	-2.71972	4.60965	2.43975	2.81087	2.04507	4.1741	4.02193	5.64769	5.4288	6.64916	3.21306	5.25536	ACP_PCP	6	6	6	34.1	34.1	34.1	28.518	0	162.54	9614300000	69
413	SYP	P08247;H7C4W3;F2Z3E1;P08247-2;G5E9A2	P08247;H7C4W3	Synaptophysin	SYP	2.29496	6.25606	ACP UP	0.0217827	3.68065	4.11659	-2.86891	4.59906	0.0436591	5.17002	3.35184	-5.88263	-0.92637	-5.343	-1.80406	-5.31403	ACP_PCP	7	7	7	20.4	20.4	20.4	33.845	0	55.214	3640600000	31
414	CTSG	P08311	P08311	Cathepsin G	CTSG	1.80704	-1.88914	PCP UP	0.045831	-2.97427	4.38045	2.21028	3.8852	1.82584	3.93048	3.43028	6.47992	4.96851	5.97907	3.79269	4.61093	ACP_PCP	11	11	11	47.1	47.1	47.1	28.837	0	183	13800000000	195
415	MME	P08473;C9JR96;C9J9X7;C9IYX7;C9JDZ3;A0A087WWM7;Q3KQS6	P08473	Neprilysin	MME	2.94541	-5.80388	PCP UP	0.0103056	-4.69133	2.48501	-4.44531	-4.45675	-2.31313	-3.66157	-3.72868	3.01682	2.64714	3.87466	3.91729	2.1298	ACP_PCP	24	24	24	37.2	37.2	37.2	85.513	0	195.2	5348200000	139
416	PDHA1	P08559;P08559-2;P08559-4;P08559-3;Q5JPU3;Q5JPT9;Q5JPU0;Q5JPU1;Q5JPU2	P08559;P08559-2;P08559-4;P08559-3	Pyruvate dehydrogenase E1 component subunit alpha, somatic form, mitochondrial	PDHA1	2.77449	-0.936009	PCP UP	0.0140194	-4.41606	4.13744	3.59027	3.87363	3.21845	3.70861	3.24532	4.47328	4.62369	5.05908	4.11256	4.55621	ACP_PCP	20	20	17	55.9	55.9	47.2	43.295	0	120.91	12357000000	201
417	CYC1	P08574	P08574	Cytochrome c1, heme protein, mitochondrial	CYC1	2.55137	-0.766064	PCP UP	0.01804	-4.06766	3.84219	3.17957	3.24255	2.7829	3.48571	3.10675	4.17168	4.04016	3.90113	3.73589	4.34786	ACP_PCP	10	10	10	26.5	26.5	26.5	35.422	0	153.94	6830100000	183
418	PTPRC	X6R433;P08575-2;P08575;M3ZCP1;A0A075B788;E9PKH0;M9MMK9	X6R433;P08575-2;P08575;M3ZCP1;A0A075B788	Protein-tyrosine-phosphatase;Receptor-type tyrosine-protein phosphatase C	PTPRC	1.51548	-1.69856	PCP UP	0.0736402	-2.56341	1.56069	-0.613659	-1.06257	-0.578313	-2.03134	0.962823	2.1966	1.08439	1.31393	0.454618	1.97465	ACP_PCP	31	31	31	32.6	32.6	32.6	131.13	0	315.36	5489000000	148
419	NFIC	P08651-4;P08651-3;P08651-2;P08651-5;P08651-6;P08651;U3KPY9;A0A087WXP2;Q5W0Y9;Q5VW27;Q5VW30;Q5VW26;O00712-2;O00712;O00712-4;O00712-5	P08651-4;P08651-3;P08651-2;P08651-5;P08651-6;P08651	Nuclear factor 1 C-type	NFIC	1.49087	1.67708	ACP UP	0.076902	2.52889	-0.43354	1.84264	0.43659	1.47277	0.0471043	0.00447769	-2.57598	0.647396	-0.809641	-2.20157	-0.637242	ACP_PCP	7	7	5	29.3	29.3	22.7	45.412	0	33.881	694770000	27
420	SERPINF2	P08697;P08697-2;C9JMH6;C9JPV4;CON__P28800	P08697;P08697-2;C9JMH6	Alpha-2-antiplasmin	SERPINF2	1.89966	1.19467	ACP UP	0.0401997	3.10604	1.60814	1.39255	1.4139	1.76244	1.95505	2.15391	1.22567	0.955599	-0.917875	0.235014	1.09988	ACP_PCP	9	9	9	25.7	25.7	25.7	54.565	0	33.998	1633900000	48
421	GNAI3	P08754	P08754	Guanine nucleotide-binding protein G(k) subunit alpha	GNAI3	2.25834	-1.11448	PCP UP	0.0243293	-3.62641	2.11024	1.23477	0.422874	1.18392	0.476166	1.66055	2.10053	2.59296	2.3759	2.228	2.18212	ACP_PCP	15	7	7	52.5	31.4	31.4	40.532	0	79.346	1804300000	62
422	ANXA5	P08758;D6RBL5;D6RBE9;E9PHT9;D6RCN3	P08758;D6RBL5;D6RBE9	Annexin A5;Annexin	ANXA5	1.94288	1.48355	ACP UP	0.0373268	3.16783	5.53329	4.69262	6.25679	6.50406	6.27292	7.13761	4.77012	4.06483	3.79774	5.49568	4.78493	ACP_PCP	21	21	21	74.1	74.1	74.1	35.936	0	323.31	40110000000	971
423	ENO2	P09104;P09104-2;F5H0C8;F5H1C3;U3KQP4;U3KQQ1	P09104;P09104-2;F5H0C8	Gamma-enolase;Enolase	ENO2	4.14339	4.79569	ACP UP	0.00504348	6.88478	1.12551	-1.18577	1.23047	0.998667	0.939625	1.6429	-2.66665	-5.57943	-3.56112	-3.0062	-5.20552	ACP_PCP	13	11	10	43.8	38.2	36.4	47.268	0	42.249	908700000	47
424	ACAA1	P09110;H7C131;C9JDE9;P09110-2;H0Y4D4;B4DVF4	P09110;H7C131;C9JDE9;P09110-2;H0Y4D4	3-ketoacyl-CoA thiolase, peroxisomal	ACAA1	1.5991	-0.618849	PCP UP	0.0697268	-2.68086	1.72861	0.757843	0.823878	1.87266	1.02494	1.65558	1.76796	2.08326	1.83558	2.05288	1.90749	ACP_PCP	9	9	9	39.2	39.2	39.2	44.292	0	48.945	1740400000	102
425	RBP1	P09455-2;P09455-3	P09455-2;P09455-3	Retinol-binding protein 1	RBP1	1.83945	3.97088	ACP UP	0.0413255	3.02029	-0.560646	-1.41763	-3.23258	-5.95881	0.176717	1.63549	-6.92083	-4.32994	-4.18515	-6.41024	-5.80613	ACP_PCP	5	5	1	41.8	41.8	13.7	17.104	0	16.2	185220000	9
426	GNAO1	P09471-2;P09471;H3BN82;H3BTM2;H3BQG8;A0A087WTB6	P09471-2;P09471;H3BN82;H3BTM2	Guanine nucleotide-binding protein G(o) subunit alpha	GNAO1	1.42218	5.31731	ACP UP	0.0845051	2.43247	5.20233	-6.20829	4.71922	-1.55587	4.80491	5.06906	-4.18584	-4.0779	-2.78872	-2.96224	-2.54571	ACP_PCP	16	13	13	47.7	38.7	38.7	40.086	0	231.51	7436900000	133
427	CLTB	P09497-2;P09497;D6RJD1;H0Y9Q6	P09497-2;P09497	Clathrin light chain B	CLTB	3.10811	-1.51618	PCP UP	0.00944	-4.96083	3.7673	3.32433	3.8792	3.80071	3.92109	2.50157	4.99325	4.45233	5.07947	5.70259	5.01511	ACP_PCP	11	11	11	34.6	34.6	34.6	23.181	0	67.124	5987900000	74
428	COX6C	P09669	P09669	Cytochrome c oxidase subunit 6C	COX6C	2.03864	1.05976	ACP UP	0.0341449	3.30554	5.08663	5.36192	5.8491	5.44511	5.93657	5.74051	3.97357	5.74478	4.35372	4.18567	4.29334	ACP_PCP	7	7	7	49.3	49.3	49.3	8.7813	0	9.9928	7180600000	50
429	TACSTD2	P09758;REV__Q92917	P09758	Tumor-associated calcium signal transducer 2	TACSTD2	2.15488	-5.25312	PCP UP	0.0258861	-3.47438	5.18667	2.11818	-2.03256	3.20522	-3.64785	0.400675	6.24199	5.9957	6.88425	6.26299	5.23927	ACP_PCP	12	12	12	42.7	42.7	42.7	35.709	0	174.89	18240000000	235
430	PARP1	P09874;Q5VX84;Q5VX85	P09874	Poly [ADP-ribose] polymerase 1	PARP1	1.56639	1.79998	ACP UP	0.0682056	2.63489	0.0571511	2.5553	3.03779	2.12369	3.84143	0.706701	-0.220167	1.17935	-0.125799	0.167188	0.267933	ACP_PCP	41	41	41	49.7	49.7	49.7	113.08	0	323.31	7595900000	188
431	UCHL1	P09936;D6RE83;D6R956;D6R974;D6RF53	P09936;D6RE83;D6R956;D6R974	Ubiquitin carboxyl-terminal hydrolase isozyme L1;Ubiquitin carboxyl-terminal hydrolase	UCHL1	2.66255	6.0593	ACP UP	0.0139619	4.2398	4.43301	-1.59978	5.49346	0.864931	5.05004	5.65722	-2.47973	-2.7725	-0.929566	-3.89037	-3.64193	ACP_PCP	7	7	7	43.9	43.9	43.9	24.824	0	258.62	5448900000	62
433	C4B	P0C0L5;F5GXS0	P0C0L5;F5GXS0	Complement C4-B;Complement C4 beta chain;Complement C4-B alpha chain;C4a anaphylatoxin;C4b-B;C4d-B;Complement C4 gamma chain	C4B	1.55128	1.97472	ACP UP	0.069408	2.61367	-1.89309	-1.10184	-1.36808	-1.77149	-2.55708	-1.57063	-2.82194	-3.6851	-5.42687	-1.17387	-5.31764	ACP_PCP	56	3	3	38.9	2.8	2.8	192.75	0	29.16	664160000	32
434	DLAT	P10515;H0YDD4;E9PEJ4	P10515;H0YDD4;E9PEJ4	Dihydrolipoyllysine-residue acetyltransferase component of pyruvate dehydrogenase complex, mitochondrial;Acetyltransferase component of pyruvate dehydrogenase complex	DLAT	1.81404	-0.778327	PCP UP	0.0490688	-2.98419	3.98628	2.95047	3.63325	3.08324	3.57752	3.32593	3.88503	4.26029	4.82581	3.58907	4.46201	ACP_PCP	17	17	17	37.6	37.6	37.6	68.996	0	152	14610000000	273
435	COX5B	P10606	P10606	Cytochrome c oxidase subunit 5B, mitochondrial	COX5B	1.51899	0.878202	ACP UP	0.076499	2.56835	5.30016	4.62149	5.7095	5.09611	6.15353	4.57331	3.82734	5.09404	4.59424	4.15973	4.14539	ACP_PCP	5	5	5	30.2	30.2	30.2	13.696	0	17.691	9703100000	47
436	ESD	P10768;X6RA14;H7BZT7;U3KQT1	P10768;X6RA14;H7BZT7;U3KQT1	S-formylglutathione hydrolase	ESD	2.45627	2.12093	ACP UP	0.0183709	3.92257	2.45315	3.41732	2.45955	3.18147	2.71857	4.01694	2.10421	0.243097	1.53409	1.45751	-0.737715	ACP_PCP	14	14	14	70.6	70.6	70.6	31.462	0	136.59	2643100000	93
437	CLU	P10909-4;P10909;P10909-5;P10909-2;P10909-3;H0YC35;H0YLK8;H0YAS8;E7ERK6;E7ETB4;E5RG36;E5RGB0;E5RH61;E5RJZ5	P10909-4;P10909;P10909-5;P10909-2;P10909-3;H0YC35	Clusterin;Clusterin beta chain;Clusterin alpha chain;Clusterin	CLU	5.31291	2.96675	ACP UP	0.005	9.63664	4.73424	4.9125	5.96986	5.68504	5.2569	6.00553	3.12511	1.82867	2.34778	2.50112	2.50032	ACP_PCP	17	17	17	41.1	41.1	41.1	48.803	0	323.31	18605000000	235
438	MAP2	P11137-3;P11137;E7EV03;P11137-2;P11137-4	P11137-3;P11137	Microtubule-associated protein 2	MAP2	1.90965	2.426	ACP UP	0.0383168	3.12031	-2.15219	-5.63199	-1.72345	-4.14856	-2.04502	-3.05391	-5.79988	-5.4284	-4.01832	-6.28443	-6.22824	ACP_PCP	9	9	9	6.4	6.4	6.4	199.08	0	22.355	390540000	14
439	PDHB	P11177-2;P11177;P11177-3;C9J634;F8WF02	P11177-2;P11177;P11177-3;C9J634	Pyruvate dehydrogenase E1 component subunit beta, mitochondrial	PDHB	2.28021	-0.86179	PCP UP	0.024453	-3.65877	4.01017	3.63865	3.83768	3.28756	3.77128	3.06555	4.1159	4.73498	5.01542	3.99039	4.46134	ACP_PCP	14	14	14	55.4	55.4	55.4	37.2	0	135.98	8987400000	292
440	DBT	P11182;Q5VVL7	P11182;Q5VVL7	Lipoamide acyltransferase component of branched-chain alpha-keto acid dehydrogenase complex, mitochondrial	DBT	1.41429	-0.617248	PCP UP	0.0942094	-2.42139	1.71927	1.61951	0.929154	1.70016	0.83369	0.882976	1.72234	2.35184	2.10944	1.3149	1.99168	ACP_PCP	15	15	15	39.2	39.2	39.2	53.486	0	55.219	2756400000	129
441	ITGAM	P11215;P11215-2;H3BMV4	P11215;P11215-2	Integrin alpha-M	ITGAM	1.60723	-1.4981	PCP UP	0.0648809	-2.69227	0.54107	-1.32388	-1.41872	-1.09938	-1.69907	1.10036	1.4104	0.484116	1.02043	0.328921	0.996936	ACP_PCP	27	27	25	27.9	27.9	26.4	127.18	0	129.81	2853400000	79
442	PYGB	P11216;H0Y4Z6	P11216	Glycogen phosphorylase, brain form	PYGB	1.88464	1.20921	ACP UP	0.0410909	3.08461	2.15149	1.92683	0.917364	1.72939	1.47314	3.23708	0.564569	0.456087	0.78499	1.39564	0.282056	ACP_PCP	36	29	26	51.5	43.5	39.3	96.695	0	220.04	5098600000	221
443	PC	P11498;P11498-2;E9PRE7;E9PS68	P11498	Pyruvate carboxylase, mitochondrial	PC	1.74216	-1.76144	PCP UP	0.0514927	-2.88241	1.95207	-1.51623	0.696034	0.0623331	0.698536	1.71529	2.15331	1.78855	2.43217	2.13927	3.3006	ACP_PCP	32	32	32	40.2	40.2	40.2	129.63	0	241.78	6561000000	250
444	EPX	P11678	P11678	Eosinophil peroxidase;Eosinophil peroxidase light chain;Eosinophil peroxidase heavy chain	EPX	1.39198	-3.82205	PCP UP	0.0890676	-2.39007	-0.333153	-4.84896	-4.68763	-7.21976	-5.92311	-3.20142	0.461767	-0.111777	2.31123	-5.49204	0.0960561	ACP_PCP	23	18	18	32.4	27.1	27.1	81.04	0	35.863	1040200000	42
445	IGF2R	P11717;S4R328	P11717	Cation-independent mannose-6-phosphate receptor	IGF2R	1.45162	-1.9638	PCP UP	0.0817273	-2.4738	-0.406448	0.0535817	-2.61575	0.99659	-3.13297	-2.72584	0.0777223	0.851135	0.805868	0.695876	0.862679	ACP_PCP	32	32	32	13.6	13.6	13.6	274.37	0	122.25	4290500000	91
446	COX6A1	P12074;H0YIV9	P12074;H0YIV9	Cytochrome c oxidase subunit 6A1, mitochondrial	COX6A1	2.99571	2.41401	ACP UP	0.0103099	4.77384	5.96197	4.72927	6.20147	5.62901	6.19874	5.10261	2.05043	4.47067	3.43343	2.24084	3.92048	ACP_PCP	2	2	2	43.1	43.1	43.1	12.155	0	75.199	6527000000	44
447	COL11A1	P12107-4;P12107-3;P12107;P12107-2;C9JMN2	P12107-4;P12107-3;P12107;P12107-2	Collagen alpha-1(XI) chain	COL11A1	2.02259	-3.65594	PCP UP	0.0323636	-3.28238	-0.214753	-2.24034	-5.72794	-4.90848	-5.28146	-1.58518	-0.378841	1.85922	1.02076	-0.447795	-0.405452	ACP_PCP	3	3	3	2.4	2.4	2.4	167.75	0	34.102	2257100000	17
448	SLC25A6	P12236;I7HJJ0	P12236;I7HJJ0	ADP/ATP translocase 3;ADP/ATP translocase 3, N-terminally processed	SLC25A6	2.63674	-1.09441	PCP UP	0.0155285	-4.19958	7.78527	6.49361	7.06284	6.80575	7.31291	6.66184	7.8877	8.36325	8.55944	7.63397	8.12956	ACP_PCP	19	19	5	61.4	61.4	14.8	32.866	0	323.31	124060000000	826
449	CKB	P12277;H0YJG0;G3V4N7;G3V461;H0YJK0;P06732;G3V2I1	P12277;H0YJG0;G3V4N7	Creatine kinase B-type	CKB	1.88149	4.51205	ACP UP	0.0389766	3.08013	3.75057	-2.65861	-0.266776	2.72824	0.574636	6.12818	-3.98699	-3.65564	-2.03346	-1.90051	-2.43676	ACP_PCP	22	22	21	80.8	80.8	79.3	42.644	0	323.31	5040000000	181
450	GZMA	P12544-2;P12544	P12544-2;P12544	Granzyme A	GZMA	2.64883	-5.03765	PCP UP	0.0142991	-4.2184	-2.52106	-7.52124	-6.4854	-5.85867	-5.59705	-3.6282	0.744353	1.47998	0.0840549	-3.88478	0.421617	ACP_PCP	4	4	4	20.8	20.8	20.8	27.108	0	11.774	453960000	11
451	RNASE3	P12724	P12724	Eosinophil cationic protein	RNASE3	1.85632	-3.08677	PCP UP	0.0408204	-3.04428	-3.0673	-1.17186	0.0236758	-2.80487	-2.33155	1.23591	2.22755	-0.325377	3.34268	0.384821	3.04083	ACP_PCP	4	4	4	28.8	28.8	28.8	18.385	0	8.4078	785460000	19
452	COX4I1	P13073;H3BPG0;H3BN72;H3BNV9;Q86WV2;H3BNI5	P13073;H3BPG0;H3BN72;H3BNV9;Q86WV2	Cytochrome c oxidase subunit 4 isoform 1, mitochondrial	COX4I1	1.71092	0.686586	ACP UP	0.0587052	2.8383	6.03088	5.48711	6.20371	6.29987	6.41811	5.89627	5.0799	6.10928	5.46838	4.892	5.29747	ACP_PCP	8	8	8	40.2	40.2	40.2	19.576	0	94.936	20792000000	166
453	IFI30	P13284	P13284	Gamma-interferon-inducible lysosomal thiol reductase	IFI30	1.88299	-3.75751	PCP UP	0.0389425	-3.08225	0.472932	-0.362496	-4.94483	-2.32594	0.908999	-4.41727	2.54785	0.399496	1.3397	3.19332	2.4167	ACP_PCP	3	3	3	22.4	22.4	22.4	27.963	0	45.584	857090000	19
454	LAMP2	P13473-2;H0YCG2	P13473-2;H0YCG2	Lysosome-associated membrane glycoprotein 2	LAMP2	2.86647	-1.11592	PCP UP	0.0120221	-4.56323	2.79137	2.82118	2.24057	3.42405	2.32874	2.13043	3.88135	3.53253	3.87261	4.01944	3.38727	ACP_PCP	7	7	1	17.3	17.3	2	44.955	0	43.019	5277200000	193
455	SCG2	P13521;C9JQI2;C9JDT0	P13521	Secretogranin-2;Secretoneurin;Manserin	SCG2	1.39836	4.88292	ACP UP	0.0875753	2.39903	1.60884	-5.20024	4.62346	-4.13382	5.3696	0.607955	-5.53876	-2.66161	-5.395	-4.65059	-3.77216	ACP_PCP	34	34	34	60.9	60.9	60.9	70.94	0	261.18	8765200000	150
456	NCAM1	P13591;A0A087WX77;A0A087WWD4;A0A087WV75;P13591-5;P13591-6;A0A087WWJ5	P13591;A0A087WX77;A0A087WWD4;A0A087WV75;P13591-5	Neural cell adhesion molecule 1	NCAM1	2.39975	5.26676	ACP UP	0.0193462	3.83723	4.64413	2.69001	1.55632	2.08416	2.18728	5.51508	-5.74786	0.945799	-1.65214	-4.48497	0.169498	ACP_PCP	25	25	2	40.3	40.3	2.2	94.573	0	212.13	10934000000	138
457	ALAD	P13716;P13716-2;B7ZBK6	P13716;P13716-2	Delta-aminolevulinic acid dehydratase	ALAD	3.39097	3.06116	ACP UP	0.00726316	5.44847	0.284686	0.239605	-0.192421	0.485091	0.445831	2.0205	-1.78851	-3.11419	-1.68676	-1.80091	-4.17934	ACP_PCP	7	7	7	29.1	29.1	29.1	36.294	0	15.536	494690000	21
458	PRG2	P13727;P13727-2	P13727;P13727-2	Bone marrow proteoglycan;Eosinophil granule major basic protein	PRG2	2.09279	-4.69287	PCP UP	0.0286946	-3.38395	-3.46327	-5.32279	-5.24905	-5.30977	-4.52038	-2.05055	0.765033	-2.95779	4.55378	-2.3607	1.86751	ACP_PCP	7	7	7	24.3	24.3	24.3	25.205	0	23.61	910860000	29
459	ETFA	P13804;P13804-2;H0YLU7;H0YK49;H0YL12;H0YNX6;H0YKF0;H0YL83;J3KN60	P13804;P13804-2;H0YLU7;H0YK49;H0YL12;H0YNX6;H0YKF0	Electron transfer flavoprotein subunit alpha, mitochondrial	ETFA	3.08731	-1.75775	PCP UP	0.00977778	-4.92596	4.33801	3.95913	3.66189	3.51256	3.82811	2.31754	5.63849	5.26356	5.67012	4.64592	5.58504	ACP_PCP	15	15	15	61.3	61.3	61.3	35.079	0	254.51	16091000000	294
460	ATP1B2	P14415;I3L1V9;I3L3J8	P14415	Sodium/potassium-transporting ATPase subunit beta-2	ATP1B2	1.34349	4.10549	ACP UP	0.0967711	2.32192	3.60085	-5.51666	-0.82377	-2.6685	1.14138	4.19487	-3.81338	-5.06482	-2.17181	-5.48118	-4.0561	ACP_PCP	9	9	9	32.1	32.1	32.1	33.367	0	52.801	1301500000	26
461	IDE	P14735;Q5T5N3;P14735-2	P14735;Q5T5N3;P14735-2	Insulin-degrading enzyme	IDE	1.47308	-1.43069	PCP UP	0.080131	-2.50392	-3.21667	-4.75749	-6.07393	-5.6647	-4.4857	-3.33615	-2.5891	-3.70489	-3.1256	-2.66953	-3.70298	ACP_PCP	2	2	2	2.9	2.9	2.9	117.97	0.0076307	2.345	91248000	3
462	MMP9	P14780	P14780	Matrix metalloproteinase-9;67 kDa matrix metalloproteinase-9;82 kDa matrix metalloproteinase-9	MMP9	1.55649	-2.73127	PCP UP	0.068141	-2.62099	0.267273	-4.20536	-2.55635	-1.75538	-4.30073	-0.629517	2.07756	0.182934	1.75234	-1.77724	0.437341	ACP_PCP	16	16	16	26	26	26	78.457	0	42.808	1460400000	68
463	UQCRB	P14927;B7Z2R2;P14927-2;E5RHG9	P14927;B7Z2R2;P14927-2;E5RHG9	Cytochrome b-c1 complex subunit 7	UQCRB	2.97947	-1.03624	PCP UP	0.0108	-4.74713	4.71535	4.22884	4.08402	3.85059	4.42947	3.85217	5.10613	5.50568	5.37399	4.61329	5.54913	ACP_PCP	9	9	9	61.3	61.3	61.3	13.53	0	99.622	6207400000	116
464	CD46	P15529-15;P15529-12;P15529-14;P15529-11;P15529-13;P15529-10;P15529;P15529-9;P15529-7;P15529-8;P15529-4;P15529-6;P15529-3;P15529-5;P15529-2;P15529-16	P15529-15;P15529-12;P15529-14;P15529-11;P15529-13;P15529-10;P15529;P15529-9;P15529-7;P15529-8;P15529-4;P15529-6;P15529-3;P15529-5;P15529-2	Membrane cofactor protein	CD46	1.89567	-3.34275	PCP UP	0.0385633	-3.10035	0.64177	-4.40276	-4.42234	-0.732212	-0.411806	-4.056	0.723937	2.21714	1.3408	0.588652	0.690418	ACP_PCP	4	4	4	12.4	12.4	12.4	39.313	0	10.898	552590000	20
465	RPA2	Q5TEJ7;P15927;P15927-2;P15927-3	Q5TEJ7;P15927;P15927-2;P15927-3	Replication protein A 32 kDa subunit	RPA2	2.39426	1.63565	ACP UP	0.0201446	3.82897	-0.171511	1.86148	1.94032	2.29489	1.5844	2.13035	-0.147048	0.514763	-0.127839	-0.0931196	-0.291748	ACP_PCP	2	2	2	11.2	11.2	11.2	19.433	0.00041824	3.6758	529360000	6
466	ACADS	P16219;E9PE82	P16219;E9PE82	Short-chain specific acyl-CoA dehydrogenase, mitochondrial	ACADS	2.66266	-1.03869	PCP UP	0.01493	-4.23997	0.903056	0.181393	0.710451	-0.196211	0.0414039	0.565877	1.10478	1.77538	1.65149	0.907679	1.59243	ACP_PCP	8	8	8	21.1	21.1	21.1	44.297	0	26.084	1168400000	42
467	POR	P16435;H0Y4R2;E7EMD0;E7EWU0	P16435;H0Y4R2;E7EMD0	NADPH--cytochrome P450 reductase	POR	2.52996	1.16489	ACP UP	0.0178397	4.03483	2.36993	2.15855	2.81195	2.43881	2.81153	1.47076	0.868258	1.67931	1.56235	1.15916	0.624436	ACP_PCP	23	23	23	36.5	36.5	36.5	76.689	0	124.21	4724400000	175
468	ATP2A2	P16615;P16615-5;P16615-2;P16615-3;P16615-4;H7C5W9;O14983-2;O14983;O14983-3;H3BVB2;J3QSY6;H3BTW4	P16615;P16615-5;P16615-2;P16615-3;P16615-4;H7C5W9	Sarcoplasmic/endoplasmic reticulum calcium ATPase 2	ATP2A2	3.09983	-0.786806	PCP UP	0.0103497	-4.94694	3.9381	3.56451	3.13943	3.48832	3.48737	3.55598	4.41081	4.53629	4.57367	3.96666	4.09136	ACP_PCP	42	42	36	44.6	44.6	37.9	114.76	0	323.31	23483000000	516
469	CPE	P16870-2;P16870;D6RF88;C9JE88;D6R930;H0YAM0	P16870-2;P16870	Carboxypeptidase E	CPE	2.29119	7.00813	ACP UP	0.021795	3.67506	1.51146	-2.50326	6.70469	-2.17509	6.9509	2.18521	-6.60478	-4.14847	-4.66273	-5.20448	-3.85862	ACP_PCP	24	24	24	59.1	59.1	59.1	49.885	0	323.31	17622000000	221
470	TMEM11	P17152	P17152	Transmembrane protein 11, mitochondrial	TMEM11	3.21182	-1.20808	PCP UP	0.00909735	-5.1367	1.76372	1.25481	0.975337	0.878286	1.08049	0.85913	2.33674	2.26835	2.53587	1.68435	2.89155	ACP_PCP	3	3	3	17.7	17.7	17.7	21.541	0	29.469	953490000	25
471	BPI	P17213;H0Y738	P17213;H0Y738	Bactericidal permeability-increasing protein	BPI	2.81392	-1.74213	PCP UP	0.0122581	-4.47887	-3.28383	-2.2665	-2.40885	-2.29272	-2.24894	-3.30038	0.240606	-1.57104	-0.629512	-1.65459	-0.842501	ACP_PCP	3	3	3	7.2	7.2	7.2	53.899	0.00021867	4.2762	266580000	13
472	PRKCA	P17252;J3KRN5;H3BV73;J3KN97;P05129-2;P05129;M0R0I9	P17252;J3KRN5	Protein kinase C alpha type	PRKCA	1.81571	2.97952	ACP UP	0.043788	2.98657	2.6587	1.37371	-1.56763	0.216498	0.810436	3.57858	-0.739094	-1.44664	-0.824141	-1.82203	-4.17378	ACP_PCP	19	19	14	39.1	39.1	26.9	76.749	0	99.943	2866200000	92
473	JUNB	P17275	P17275	Transcription factor jun-B	JUNB	3.04742	-2.34109	PCP UP	0.00972308	-4.85942	-2.58339	-4.33581	-4.28072	-5.20152	-2.68006	-3.73264	-1.39558	-1.77365	-1.34609	-0.976151	-1.81488	ACP_PCP	1	1	1	4	4	4	35.879	0.0084621	2.2184	70599000	4
475	NDUFB7	P17568;M0R3B8	P17568	NADH dehydrogenase [ubiquinone] 1 beta subcomplex subunit 7	NDUFB7	1.56808	-0.756462	PCP UP	0.071218	-2.63727	3.37145	2.64774	3.42431	3.21859	3.68787	2.66485	3.59758	4.52391	4.47326	3.42808	3.60516	ACP_PCP	7	7	7	48.2	48.2	48.2	16.402	0	44.396	2834100000	77
476	SYN1	P17600-2;P17600;A0A087WW91	P17600-2;P17600	Synapsin-1	SYN1	1.45914	3.12653	ACP UP	0.0797527	2.48436	1.21322	-3.71449	0.0249242	-5.53316	-0.214451	-0.00603892	-4.97934	-2.79433	-4.36009	-5.45455	-4.90268	ACP_PCP	10	10	9	24.7	24.7	22.3	70.032	0	30.611	841380000	25
477	PTPRA	P18433-4;P18433-2;P18433-3;P18433;Q5JWG0;S4R2Y5	P18433-4;P18433-2;P18433-3;P18433	Receptor-type tyrosine-protein phosphatase alpha	PTPRA	1.73217	-2.01654	PCP UP	0.0517598	-2.8683	-1.00687	-3.86453	-2.72292	-4.47431	-1.70805	-1.88809	-1.18865	0.303501	-0.135629	-1.84278	-0.107732	ACP_PCP	9	9	8	14	14	13	89.702	0	15.187	508320000	18
478	IL1RN	P18510-2;P18510-4;P18510;P18510-3	P18510-2;P18510-4;P18510;P18510-3	Interleukin-1 receptor antagonist protein	IL1RN	3.24796	-5.82955	PCP UP	0.00813187	-5.19876	1.21813	-2.29805	-3.53865	0.985907	-4.04061	-2.99927	4.41034	3.776	4.79804	4.89113	2.37844	ACP_PCP	6	6	6	41.5	41.5	41.5	17.888	0	87.762	1788000000	44
479	SDC1	P18827;E9PHH3;H7C1K4	P18827;E9PHH3;H7C1K4	Syndecan-1	SDC1	1.56168	-3.09447	PCP UP	0.0678176	-2.62829	1.61464	1.11502	-1.24588	0.961558	-3.82363	-3.73627	2.71429	2.46237	3.12612	2.22244	0.68501	ACP_PCP	2	2	2	9.4	9.4	9.4	32.461	0	21.408	634100000	10
480	ATP5J	P18859;P18859-2;A8MUH2	P18859;P18859-2;A8MUH2	ATP synthase-coupling factor 6, mitochondrial	ATP5J	3.87027	-1.83284	PCP UP	0.00618182	-6.33776	4.06364	4.24907	3.79626	4.18647	3.79451	2.72396	5.45561	5.79714	5.93606	5.11583	5.87117	ACP_PCP	5	5	5	47.2	47.2	47.2	12.587	0	308.24	5821500000	80
481	PAM	P19021-4;P19021-3;P19021-6;P19021;P19021-5;P19021-2;H7BYD9;H0Y9I4;D6RG20;F8W8D9	P19021-4;P19021-3;P19021-6;P19021;P19021-5;P19021-2;H7BYD9	Peptidyl-glycine alpha-amidating monooxygenase;Peptidylglycine alpha-hydroxylating monooxygenase;Peptidyl-alpha-hydroxyglycine alpha-amidating lyase	PAM	1.44622	2.30352	ACP UP	0.082034	2.46622	-1.70908	-3.24461	1.15382	-0.932062	1.08535	-3.5278	-2.8057	-3.72335	-3.93248	-3.53627	-3.49844	ACP_PCP	16	16	16	22.7	22.7	22.7	98.761	0	67.771	848150000	39
482	GNAZ	P19086	P19086	Guanine nucleotide-binding protein G(z) subunit alpha	GNAZ	1.35298	3.08096	ACP UP	0.0955844	2.33527	0.280796	-6.07908	0.724251	-3.4464	1.24726	-0.717491	-5.30102	-4.95246	-3.71911	-3.92804	-4.16305	ACP_PCP	9	8	8	33.8	31.5	31.5	40.923	0	29.115	404650000	26
483	NCL	P19338;H7BY16;C9JYW2;C9JLB1;C9J1H7;C9JWL1	P19338;H7BY16	Nucleolin	NCL	1.34992	1.2572	ACP UP	0.0989627	2.33097	3.21211	4.85023	4.30502	3.55696	4.46574	2.41062	2.32895	3.77494	1.59431	3.02678	1.9896	ACP_PCP	20	20	20	28.5	28.5	28.5	76.613	0	323.31	16036000000	322
484	HK1	P19367-4;P19367-2;P19367;P19367-3;B1AR63;B1AR62;B1AR61	P19367-4;P19367-2;P19367;P19367-3	Hexokinase-1	HK1	2.01069	-1.18923	PCP UP	0.034826	-3.26523	3.77749	3.31681	3.51799	3.98486	3.63731	2.5476	4.49111	3.52019	5.25737	4.79886	5.19699	ACP_PCP	39	39	33	47.1	47.1	41.5	101.08	0	233.75	25184000000	570
485	POLR2C	P19387;H3BRR2	P19387;H3BRR2	DNA-directed RNA polymerase II subunit RPB3	POLR2C	1.89264	1.51623	ACP UP	0.0401223	3.09602	-2.41289	-0.8143	-0.722411	-0.920326	-0.568557	-0.352638	-3.47248	-2.22822	-2.86641	-1.09841	-2.74157	ACP_PCP	4	4	4	16.7	16.7	16.7	31.441	0	6.2187	198190000	11
486	GGT1	P19440;E7ET76;P19440-2;B5MC34;P19440-3;Q9BX51	P19440;E7ET76;P19440-2	Gamma-glutamyltranspeptidase 1;Gamma-glutamyltranspeptidase 1 heavy chain;Gamma-glutamyltranspeptidase 1 light chain	GGT1	3.52974	-5.00996	PCP UP	0.00685714	-5.69734	1.7885	-1.58761	-3.00806	-0.0105533	-3.27619	-0.302396	3.72129	3.72445	4.17634	3.92145	4.17603	ACP_PCP	13	13	3	23.2	23.2	5.1	61.409	0	101.84	5176200000	113
487	EIF2AK2	P19525;P19525-2;C9JZT2;F8WBH4	P19525;P19525-2	Interferon-induced, double-stranded RNA-activated protein kinase	EIF2AK2	1.6928	2.75591	ACP UP	0.0540854	2.81274	-1.69425	0.0307597	1.10328	-1.22064	0.713607	2.40414	-2.86061	-2.53793	-5.2314	-0.936538	-1.09901	ACP_PCP	13	13	13	29.2	29.2	29.2	62.094	0	28.417	794820000	38
488	SLC9A1	P19634;B1ALD5;P19634-2	P19634	Sodium/hydrogen exchanger 1	SLC9A1	2.08296	-1.74421	PCP UP	0.0307896	-3.36968	0.674566	0.227393	-0.407356	1.10204	-1.42878	-1.67837	1.15369	1.62616	1.76782	1.46977	1.44487	ACP_PCP	7	7	7	10.6	10.6	10.6	90.762	0	19.255	1542200000	38
489	NFKB1	P19838;P19838-2;P19838-3;D6RF93;D6RH30;D6RC45	P19838;P19838-2;P19838-3	Nuclear factor NF-kappa-B p105 subunit;Nuclear factor NF-kappa-B p50 subunit	NFKB1	2.55648	-2.63514	PCP UP	0.0159216	-4.0755	-2.24147	-6.04201	-3.64643	-4.23096	-2.50808	-3.06741	-0.82829	-0.710775	-1.06134	-1.61952	-0.718023	ACP_PCP	7	7	7	10.4	10.4	10.4	105.35	0	92.143	495570000	23
490	TYMP	P19971;P19971-2;C9JGI3	P19971;P19971-2;C9JGI3	Thymidine phosphorylase	TYMP	1.35837	-2.64383	PCP UP	0.0951312	-2.34285	0.0637975	-0.628501	-2.52607	0.240323	-5.41888	0.740781	2.4187	0.374859	1.51348	2.278	0.360301	ACP_PCP	12	12	12	36.7	36.7	36.7	49.955	0	36.539	1293400000	67
491	AZU1	P20160;A0A087WXP0	P20160	Azurocidin	AZU1	2.79073	-2.9771	PCP UP	0.0122842	-4.44187	3.27183	0.422585	1.53976	-0.263578	1.61263	2.04959	4.16523	4.73028	5.52927	3.04381	4.61093	ACP_PCP	7	7	7	43	43	43	26.885	0	49.961	4964700000	54
492	MX2	P20592	P20592	Interferon-induced GTP-binding protein Mx2	MX2	1.91066	-2.78035	PCP UP	0.0380485	-3.12175	-5.43082	-6.04512	-4.14773	-7.91351	-5.41903	-2.7684	-2.73699	-2.45839	-2.5416	-3.8549	-0.943557	ACP_PCP	8	5	5	15.9	9.1	9.1	82.088	0	5.0961	154550000	5
493	M6PR	P20645;F5GX30;H0YGE9;H0YGT2;F5GXE0;F5GXU0;F5H883;H0YF90	P20645;F5GX30;H0YGE9;H0YGT2	Cation-dependent mannose-6-phosphate receptor	M6PR	2.566	-0.955932	PCP UP	0.0171831	-4.09015	1.71285	1.3585	0.718896	1.35008	0.316048	1.38626	2.08668	2.15144	2.08416	2.08308	2.07648	ACP_PCP	4	4	4	17.3	17.3	17.3	30.993	0	53.785	1624500000	34
494	COL5A1	P20908	P20908	Collagen alpha-1(V) chain	COL5A1	2.54681	-2.12839	PCP UP	0.0162727	-4.06065	1.08568	-0.519397	-1.25474	-1.51565	-1.1559	0.450042	1.79927	1.80274	1.58931	0.735222	2.29042	ACP_PCP	12	12	1	10.5	10.5	1.1	183.56	0	151.87	6075500000	70
495	GSTM3	P21266	P21266	Glutathione S-transferase Mu 3	GSTM3	2.21309	3.40999	ACP UP	0.0243842	3.5597	1.76906	0.361424	2.85409	-0.743368	2.35721	4.69706	-2.23226	-2.71238	-1.74592	-0.331422	-0.615073	ACP_PCP	13	13	11	60	60	52.9	26.559	0	50.276	2133700000	33
496	CSRP1	P21291;E9PS42;E9PP21;E9PND2	P21291;E9PS42;E9PP21	Cysteine and glycine-rich protein 1	CSRP1	2.4475	1.49704	ACP UP	0.0193698	3.90929	2.06212	1.4146	2.04066	1.50239	2.19249	2.07898	-0.107649	0.202238	-0.702884	1.14087	1.39158	ACP_PCP	5	5	5	37.8	37.8	37.8	20.567	0	90.191	1207100000	34
498	FPR1	P21462	P21462	fMet-Leu-Phe receptor	FPR1	1.55962	-3.23846	PCP UP	0.0680694	-2.62539	-0.481402	-6.77842	-5.51069	-4.98468	-5.26881	-0.807006	-0.547846	-1.48351	-1.00807	-1.07872	0.45128	ACP_PCP	1	1	1	3.1	3.1	3.1	38.445	0.00042517	3.8949	178840000	6
499	VDAC1	P21796;C9JI87	P21796;C9JI87	Voltage-dependent anion-selective channel protein 1	VDAC1	3.08981	-1.28846	PCP UP	0.00968421	-4.93013	6.12451	4.6678	5.10629	5.5023	5.09179	5.09063	6.48515	6.62659	6.78572	6.01634	6.84794	ACP_PCP	18	18	18	82.3	82.3	82.3	30.772	0	323.31	33258000000	946
500	SDHB	P21912;A0A087WWT1;A0A087WXX8	P21912;A0A087WWT1	Succinate dehydrogenase [ubiquinone] iron-sulfur subunit, mitochondrial	SDHB	2.37376	-0.926387	PCP UP	0.0217003	-3.7982	3.83381	3.31329	3.25425	3.02066	3.48918	2.92887	3.50022	4.31118	4.79201	4.10564	4.45627	ACP_PCP	14	14	14	50.4	50.4	50.4	31.629	0	112.47	9016600000	212
501	CDH3	P22223;P22223-2;J3QR60;J3QL41	P22223;P22223-2	Cadherin-3	CDH3	1.39217	-2.97546	PCP UP	0.0897102	-2.39033	0.946884	1.40675	-3.259	1.65183	-3.3941	-3.46901	2.53606	1.73566	0.193894	2.74717	2.56731	ACP_PCP	12	11	11	18.2	18.2	18.2	91.417	0	54.66	2293100000	64
502	PAICS	P22234;P22234-2;D6RF62;E9PBS1	P22234;P22234-2;D6RF62;E9PBS1	Multifunctional protein ADE2;Phosphoribosylaminoimidazole-succinocarboxamide synthase;Phosphoribosylaminoimidazole carboxylase	PAICS	2.58212	1.47472	ACP UP	0.0161077	4.11498	0.270604	1.13246	0.673395	-0.0759957	0.614753	0.698248	-0.256718	-1.46909	-1.7734	-0.0236273	-1.08954	ACP_PCP	11	11	11	29.4	29.4	29.4	47.079	0	31.267	842280000	53
503	UBA1	P22314-2;P22314;Q5JRR6;Q5JRR9;Q5JRS0;Q5JRS1;Q5JRS3;Q5JRS2	P22314-2;P22314	Ubiquitin-like modifier-activating enzyme 1	UBA1	1.45319	0.907996	ACP UP	0.085468	2.47601	1.38303	2.88814	2.78388	2.69754	2.5462	3.00012	2.1902	1.28724	1.72282	2.23754	0.771313	ACP_PCP	27	27	27	34.2	34.2	34.2	113.8	0	238.52	7805400000	249
504	FDXR	P22570;P22570-7;P22570-4;P22570-5;P22570-2;P22570-3	P22570;P22570-7;P22570-4;P22570-5;P22570-2;P22570-3	NADPH:adrenodoxin oxidoreductase, mitochondrial	FDXR	1.59447	-1.98723	PCP UP	0.0651282	-2.67435	3.33771	2.70841	1.21066	2.73129	-1.15128	2.14166	4.00699	3.54502	4.14486	3.49502	3.89294	ACP_PCP	22	22	3	47.5	47.5	7.1	53.836	0	121.8	7915100000	160
505	UQCRC2	P22695;H3BRG4;H3BSJ9;H3BP04;H3BUE4;H3BUI9;A0A087WVZ4	P22695;H3BRG4;H3BSJ9;H3BP04	Cytochrome b-c1 complex subunit 2, mitochondrial	UQCRC2	3.42405	-0.950205	PCP UP	0.00790805	-5.50721	5.05083	4.46946	4.76466	4.55924	4.70854	4.35953	5.5032	5.77809	5.85538	5.0705	5.80407	ACP_PCP	14	14	14	43.7	43.7	43.7	48.442	0	323.31	23632000000	362
506	TGM1	P22735;P22735-2;H0YMQ8;H0YLT9;H0YN27;H0YNM4;H0YLJ6;H0YKI6	P22735	Protein-glutamine gamma-glutamyltransferase K	TGM1	3.16213	-7.39378	PCP UP	0.00904854	-5.05203	4.48791	-0.325171	-4.26711	-0.356887	-2.83014	-3.72011	6.3545	6.06454	6.67499	5.97288	6.05904	ACP_PCP	37	37	37	52.3	52.3	52.3	89.786	0	323.31	44023000000	351
507	MRC1	P22897;P22897-2	P22897	Macrophage mannose receptor 1	MRC1	2.44187	-2.79793	PCP UP	0.0181961	-3.90076	-1.76021	-3.92207	-1.96512	-2.93242	-2.20366	-0.420623	2.04136	-1.01933	0.0581451	1.43727	0.468785	ACP_PCP	29	29	29	21.8	21.8	21.8	166.01	0	95.077	2638500000	84
508	GCSH	P23434	P23434	Glycine cleavage system H protein, mitochondrial	GCSH	2.31097	2.93324	ACP UP	0.0217333	3.70444	-4.65419	-0.502982	-2.05	0.0764367	-1.71227	-1.38098	-5.08377	-3.67951	-5.39712	-4.26365	-4.76214	ACP_PCP	1	1	1	11.6	11.6	11.6	18.884	0	5.0949	56015000	5
509	JAK1	P23458	P23458	Tyrosine-protein kinase JAK1	JAK1	2.61975	-1.22692	PCP UP	0.0157409	-4.1732	-5.46676	-6.62875	-5.93368	-6.50617	-6.73031	-6.89156	-5.80254	-4.92383	-5.18142	-4.92193	-4.83339	ACP_PCP	2	2	2	2.2	2.2	2.2	133.28	0.0014099	3.2301	49465000	1
510	PTPRZ1	P23471-3;P23471-2;P23471	P23471-3;P23471-2;P23471	Receptor-type tyrosine-protein phosphatase zeta	PTPRZ1	1.45065	2.85297	ACP UP	0.0811483	2.47244	0.978162	-3.25273	-2.80495	-2.50644	-3.39936	1.15906	-5.77856	-5.65671	-1.91083	-5.05726	-4.05006	ACP_PCP	16	16	16	15.1	15.1	15.1	162.66	0	118.29	982510000	30
511	AHCY	P23526;P23526-2	P23526;P23526-2	Adenosylhomocysteinase	AHCY	1.99966	1.17157	ACP UP	0.0356237	3.24935	1.87635	3.74161	2.27873	2.97521	2.9653	2.87973	1.98452	1.03424	1.93785	2.07374	1.04257	ACP_PCP	16	16	16	41.4	41.4	41.4	47.716	0	69.143	3315700000	76
512	DGKA	P23743;G3V4E1;F8W1H7;H0YJH4;P23743-3;G3V327;C9JM35;F8W1M3;P23743-2;F8VWX8;G3V4I3;F8VNZ9;G3V312;H0YJE7	P23743;G3V4E1	Diacylglycerol kinase alpha;Diacylglycerol kinase	DGKA	1.36061	-1.61171	PCP UP	0.0961792	-2.346	-2.07206	-0.926569	-4.77148	-0.759318	-3.05381	-2.43669	-0.781818	-0.866274	-0.638069	-0.145427	-1.19314	ACP_PCP	7	7	7	12.4	12.4	12.4	82.629	0	18.231	560790000	35
513	CPT2	P23786	P23786	Carnitine O-palmitoyltransferase 2, mitochondrial	CPT2	2.17491	-1.46358	PCP UP	0.0269422	-3.50367	2.94367	0.916063	1.9909	2.02651	3.17354	2.61396	3.5334	3.7308	4.4639	3.14846	3.82855	ACP_PCP	25	25	25	44.5	44.5	44.5	73.776	0	280.9	10758000000	302
515	PRTN3	P24158;U3KPS2	P24158;U3KPS2	Myeloblastin	PRTN3	1.77144	-2.93698	PCP UP	0.0476548	-2.92382	1.98636	-0.704558	1.32218	-3.35113	0.582187	2.22674	3.87472	2.9994	3.86441	1.9426	3.72195	ACP_PCP	5	5	5	30.9	30.9	30.9	27.807	0	83.135	2286300000	58
516	ATP5F1	P24539;Q5QNZ2	P24539;Q5QNZ2	ATP synthase F(0) complex subunit B1, mitochondrial	ATP5PB	2.32717	-0.726966	PCP UP	0.0239196	-3.72856	6.45381	5.26172	5.87471	5.70626	5.75916	5.52589	6.69541	6.52205	6.47278	6.20033	6.56222	ACP_PCP	17	17	17	61.7	61.7	61.7	28.908	0	323.31	34529000000	228
517	IGFBP5	P24593;C9JXX4	P24593	Insulin-like growth factor-binding protein 5	IGFBP5	1.48054	4.31414	ACP UP	0.0758112	2.51439	0.678056	1.28648	2.79407	8.18317	4.48664	-0.343298	-3.26192	0.951628	-4.77667	-0.386039	0.139904	ACP_PCP	13	13	13	48.9	48.9	48.9	30.57	0	73.023	9919400000	46
518	POLR2A	P24928;A0A087WWE2;P24928-2	P24928;A0A087WWE2	DNA-directed RNA polymerase II subunit RPB1;DNA-directed RNA polymerase	POLR2A	1.79967	2.30307	ACP UP	0.0458315	2.96382	-5.58703	-3.41736	-3.32151	-3.51286	-2.57336	-1.03542	-6.91602	-5.11685	-6.0695	-4.32189	-5.29736	ACP_PCP	12	12	12	7.9	7.9	7.9	217.17	0	37.821	314560000	19
519	FAS	P25445-6;P25445;A0A087X1Z7	P25445-6;P25445	Tumor necrosis factor receptor superfamily member 6	FAS	1.95777	-2.05007	PCP UP	0.0360607	-3.18917	-0.352193	-3.3106	-3.62133	-2.78644	-2.86658	-0.889917	0.110666	0.198132	-0.206268	-1.08763	-0.287069	ACP_PCP	3	3	3	13.7	13.7	13.7	35.386	0.00041841	3.6819	321980000	6
520	ATP5A1	P25705;P25705-2;P25705-3;K7EK77;K7ERX7;K7ENJ4;K7EJP1;K7EQH4;K7ESA0;REV__C9JJM9;REV__C9JD81;REV__C9J3W7;REV__C9JBN7;REV__C9JEW7;REV__F8WDL9;REV__C9J7X7;REV__C9J718;REV__C9JF32;REV__C9JRT6;REV__F8WDB6;REV__Q9Y5A7-2;REV__Q9Y5A7;REV__H3BM14;REV__H3BM74	P25705;P25705-2;P25705-3	ATP synthase subunit alpha, mitochondrial	ATP5A1	2.42059	-0.885779	PCP UP	0.0209563	-3.86862	7.22147	6.54574	7.00706	6.67352	7.27375	6.29423	7.7339	7.80839	8.15005	7.15558	7.76079	ACP_PCP	29	29	28	58.4	58.4	57.3	59.75	0	323.31	158750000000	2347
521	COL5A3	P25940	P25940	Collagen alpha-3(V) chain	COL5A3	1.69813	-2.0234	PCP UP	0.0542707	-2.82025	-4.6776	-4.25112	-3.23258	-5.27993	-3.87276	-3.33654	-1.57911	-1.19589	-1.04583	-4.78709	-1.81721	ACP_PCP	2	2	2	1	1	1	172.12	0	5.6941	522090000	14
522	DDX6	P26196;Q8IV96	P26196	Probable ATP-dependent RNA helicase DDX6	DDX6	1.70211	0.820836	ACP UP	0.057959	2.82586	0.589186	1.26471	1.76301	1.57053	1.32765	2.40401	0.511414	0.790331	0.36667	0.62586	1.03412	ACP_PCP	13	13	13	31.1	31.1	31.1	54.416	0	89.635	2295500000	83
523	CTNNA2	P26232-2;P26232-5;P26232;P26232-3;P26232-4;P26232-6;C9IZ88;B9A010;C9J144;B8ZZE7	P26232-2;P26232-5;P26232;P26232-3;P26232-4;P26232-6	Catenin alpha-2	CTNNA2	1.79082	1.67098	ACP UP	0.0472582	2.95127	1.20898	-1.20438	0.928529	-1.47812	0.720558	0.924903	-1.96568	-0.817028	-1.72267	-1.49919	-1.43325	ACP_PCP	31	22	22	44.6	34.3	34.3	100.45	0	101.68	1687100000	112
524	IVD	P26440;P26440-2;H0YLC3;H7C4G6;H0YKV0;H0YN10;A0A087WVD3	P26440;P26440-2;H0YLC3;H7C4G6	Isovaleryl-CoA dehydrogenase, mitochondrial	IVD	3.47753	2.73774	ACP UP	0.00730435	5.60294	3.46448	2.89612	3.7262	3.10689	4.22066	3.02055	0.316171	2.1895	1.28064	-0.531989	0.0860734	ACP_PCP	12	12	12	28.4	28.4	28.4	46.319	0	52.384	5238400000	52
525	MGAT1	P26572	P26572	Alpha-1,3-mannosyl-glycoprotein 2-beta-N-acetylglucosaminyltransferase	MGAT1	3.14529	-0.918169	PCP UP	0.00979845	-5.0235	-1.63629	-2.25866	-1.68799	-1.34743	-1.90111	-1.74458	-1.22686	-0.591225	-0.888417	-0.499885	-1.01616	ACP_PCP	6	6	6	14.2	14.2	14.2	50.878	0	5.8072	364650000	10
526	STOM	P27105;F8VSL7;P27105-2	P27105	Erythrocyte band 7 integral membrane protein	STOM	2.0029	-1.44938	PCP UP	0.034735	-3.25401	5.0081	3.57099	2.93386	3.31442	3.1905	3.22291	5.22849	5.24814	5.86717	3.96099	4.64275	ACP_PCP	13	13	13	63.9	63.9	63.9	31.73	0	266.84	12252000000	193
527	CALML3	P27482	P27482	Calmodulin-like protein 3	CALML3	1.87367	-4.67234	PCP UP	0.0393519	-3.06898	4.01137	3.87386	-2.24625	4.57518	-2.93225	0.115044	5.97403	5.5211	6.309	5.81178	5.90991	ACP_PCP	12	12	10	89.3	89.3	84.6	16.891	0	313.83	9340800000	191
528	RPA1	P27694;I3L4R8;I3L2M5;I3L524	P27694;I3L4R8	Replication protein A 70 kDa DNA-binding subunit;Replication protein A 70 kDa DNA-binding subunit, N-terminally processed	RPA1	1.89591	2.1191	ACP UP	0.0389938	3.10069	-1.61182	1.78837	1.639	1.47596	0.921829	-0.258153	-0.53648	-0.724125	-1.97563	-2.33207	-1.73118	ACP_PCP	15	15	14	29.7	29.7	28.7	68.137	0	52.533	1494800000	55
529	GSTM2	P28161;E9PHN7;E9PHN6;F6XZQ7;P28161-2;E9PLF1;E9PGV1	P28161;E9PHN7;E9PHN6;F6XZQ7;P28161-2;E9PLF1	Glutathione S-transferase Mu 2	GSTM2	2.38102	3.92502	ACP UP	0.020025	3.80909	-0.227452	1.12217	0.439892	-0.953308	0.611783	2.56936	-5.54935	-4.12216	-0.785945	-1.27508	-4.92386	ACP_PCP	10	9	5	48.6	44.5	26.6	25.744	0	19.698	596650000	23
530	GRN	P28799;K7EKL3;P28799-3;K7EQ05;P28799-2;K7EQI0;K7EMR1;K7EPL0	P28799;K7EKL3;P28799-3;K7EQ05;P28799-2	Granulins;Acrogranin;Paragranulin;Granulin-1;Granulin-2;Granulin-3;Granulin-4;Granulin-5;Granulin-6;Granulin-7	GRN	2.08547	-1.81157	PCP UP	0.0307339	-3.37333	-0.689888	0.47364	-1.26165	0.897873	-1.40256	0.960231	2.03994	0.653175	1.76229	1.81953	1.93093	ACP_PCP	11	11	11	23.1	23.1	23.1	63.544	0	52.437	1534300000	49
531	GJB2	P29033	P29033	Gap junction beta-2 protein	GJB2	1.55657	-3.7142	PCP UP	0.0681472	-2.6211	-0.914115	-0.257087	-4.32574	2.37691	-5.20569	-4.80636	0.544153	2.19786	2.48677	1.11652	1.28232	ACP_PCP	2	2	2	12.8	12.8	12.8	26.215	0	72.278	590210000	29
533	EPHA2	P29317	P29317	Ephrin type-A receptor 2	EPHA2	1.74431	-3.39932	PCP UP	0.0497463	-2.88545	-1.86399	-2.7121	-6.72395	-5.57865	-8.53907	-3.64415	-2.05226	-0.748518	-0.837338	-1.86442	-1.71909	ACP_PCP	5	5	4	5.7	5.7	4.6	108.27	0	8.177	315150000	10
534	TKT	P29401;P29401-2;E9PFF2;F8W888;F8WAX4	P29401;P29401-2	Transketolase	TKT	1.76074	1.48158	ACP UP	0.050093	2.90868	4.20507	4.3215	4.28128	3.91631	4.56328	5.86712	4.0193	2.17471	3.29369	3.90578	1.8274	ACP_PCP	28	28	28	55.1	55.1	55.1	67.877	0	323.31	17051000000	307
535	SERPINB3	P29508;Q5K684;P29508-2;H0Y5H9;P48594;C9JZ65	P29508;Q5K684;P29508-2;H0Y5H9;P48594	Serpin B3;Serpin B4	SERPINB3	2.97651	-6.08821	PCP UP	0.0103066	-4.74227	0.16884	-5.96864	-7.67438	-2.87856	-4.32959	-4.28862	2.00586	0.738075	3.45781	2.24153	1.18864	ACP_PCP	13	13	13	35.1	35.1	35.1	44.564	0	83.309	1358100000	57
536	ALDH4A1	P30038;P30038-2;P30038-3;Q5TF55	P30038;P30038-2;P30038-3	Delta-1-pyrroline-5-carboxylate dehydrogenase, mitochondrial	ALDH4A1	3.14164	-3.32337	PCP UP	0.0092	-5.01733	5.68207	4.30614	2.41615	3.93914	1.81818	3.24495	6.71589	7.43032	7.28283	6.08674	6.9399	ACP_PCP	36	36	36	74.8	74.8	74.8	61.719	0	323.31	60902000000	640
537	PRDX6	P30041	P30041	Peroxiredoxin-6	PRDX6	2.05479	1.47085	ACP UP	0.0323042	3.32889	4.68531	4.49959	4.07628	4.53375	4.15621	5.80285	3.8601	2.51626	3.2745	4.04119	2.08202	ACP_PCP	20	20	20	79	79	79	25.035	0	270.96	8666900000	226
538	C21orf33	P30042;H7C1F6;P30042-2;F2Z2Q0;H7BYH1	P30042;H7C1F6;P30042-2	ES1 protein homolog, mitochondrial	GATD3B	1.45641	-1.18606	PCP UP	0.0833465	-2.48052	-5.13366	-3.31847	-3.70157	-2.46807	-2.92583	-3.19903	-2.88728	-1.99884	-1.38613	-2.47269	-2.61359	ACP_PCP	11	1	1	64.2	10.4	10.4	28.17	0.0081497	2.29	53361000	3
539	PRDX5	P30044-2;P30044;P30044-3;P30044-4	P30044-2;P30044;P30044-3;P30044-4	Peroxiredoxin-5, mitochondrial	PRDX5	2.36962	-0.681734	PCP UP	0.0229765	-3.792	5.24186	5.46318	5.48093	5.29151	5.69666	4.67284	5.96983	5.98749	6.34266	5.83596	5.81188	ACP_PCP	12	12	12	87.7	87.7	87.7	17.031	0	142.75	12343000000	353
540	PRDX3	P30048-2;P30048	P30048-2;P30048	Thioredoxin-dependent peroxide reductase, mitochondrial	PRDX3	1.60498	-0.663442	PCP UP	0.069138	-2.68911	5.72589	5.0709	4.84929	4.29559	4.83902	4.49401	5.55386	5.34438	5.90084	5.27458	5.63913	ACP_PCP	9	9	9	58.8	58.8	58.8	25.838	0	160.41	16824000000	302
541	ATP5D	P30049;A0A087WTL3	P30049	ATP synthase subunit delta, mitochondrial	ATP5D	2.1987	-1.62405	PCP UP	0.025646	-3.53855	5.03432	2.60365	4.52653	4.18372	3.84534	2.7627	5.12742	5.87834	5.56803	5.07373	5.60293	ACP_PCP	3	3	3	22.6	22.6	22.6	17.49	0	73.861	5048800000	42
542	PEBP1	P30086	P30086	Phosphatidylethanolamine-binding protein 1;Hippocampal cholinergic neurostimulating peptide	PEBP1	2.51695	1.87184	ACP UP	0.016968	4.01492	5.20325	5.87464	4.79022	5.94122	5.42387	6.69495	3.97861	3.94139	4.54605	4.18533	2.26287	ACP_PCP	12	12	12	79.7	79.7	79.7	21.057	0	323.31	11186000000	187
543	PPIF	P30405;R4GN99;H0Y548;P30405-2;Q6BAA4	P30405;R4GN99;H0Y548;P30405-2	Peptidyl-prolyl cis-trans isomerase F, mitochondrial;Peptidyl-prolyl cis-trans isomerase	PPIF	1.91177	-2.41082	PCP UP	0.038306	-3.12333	1.9664	-0.0434073	-1.24252	-1.41156	-1.42292	1.42226	2.24705	2.71425	3.01508	0.750392	2.71755	ACP_PCP	6	6	6	48.3	48.3	48.3	22.04	0	33.818	1382600000	28
544	GNA15	P30679	P30679	Guanine nucleotide-binding protein subunit alpha-15	GNA15	3.605	-4.19518	PCP UP	0.006	-5.83516	-1.72074	-6.22585	-5.10015	-4.45368	-5.07222	-4.88984	0.100614	-0.316305	0.177234	-1.02376	-0.847273	ACP_PCP	7	7	7	21.9	21.9	21.9	43.568	0	21.684	245150000	15
545	SERPINB1	P30740;P30740-2;C9J7N5;O75830	P30740;P30740-2	Leukocyte elastase inhibitor	SERPINB1	2.61759	-2.57697	PCP UP	0.0146553	-4.16984	3.88767	2.26222	3.25677	0.264545	2.90145	2.82044	5.93663	4.92785	5.67381	4.65161	4.52253	ACP_PCP	19	19	18	57.8	57.8	55.1	42.741	0	250.12	12524000000	271
546	SDHA	P31040;D6RFM5;P31040-2;A0A087X1I3;P31040-3;H0Y8X1	P31040;D6RFM5;P31040-2;A0A087X1I3;P31040-3	Succinate dehydrogenase [ubiquinone] flavoprotein subunit, mitochondrial	SDHA	1.59045	-0.715508	PCP UP	0.0697041	-2.6687	4.85293	4.41087	4.47482	4.37805	4.50705	4.18735	4.19534	5.63057	5.57137	4.95675	5.56607	ACP_PCP	26	26	26	58	58	58	72.691	0	323.31	29892000000	402
547	GDI1	P31150;G5E9U5	P31150	Rab GDP dissociation inhibitor alpha	GDI1	2.60624	3.32945	ACP UP	0.0145654	4.15226	2.29913	1.29492	2.60733	0.990372	2.60682	3.93421	-0.308739	-2.8062	0.254164	0.383448	-2.72595	ACP_PCP	23	14	14	64.9	42.3	42.3	50.582	0	253.3	2808800000	92
548	MAT2A	P31153;P31153-2;Q00266	P31153;P31153-2	S-adenosylmethionine synthase isoform type-2	MAT2A	2.17163	1.09885	ACP UP	0.0277143	3.49886	0.594567	1.87168	1.87256	1.61833	1.34158	1.22446	0.808255	-0.155074	0.606301	0.748348	-0.399438	ACP_PCP	7	7	7	19.5	19.5	19.5	43.66	0	16.476	1247700000	49
549	PRKAR2B	P31323	P31323	cAMP-dependent protein kinase type II-beta regulatory subunit	PRKAR2B	1.85408	2.72927	ACP UP	0.0410476	3.04108	-1.34477	-1.18875	0.918149	-4.16344	0.60049	-0.929632	-3.7279	-2.89897	-2.96403	-3.99472	-5.1507	ACP_PCP	9	7	7	31.8	24.9	24.9	46.302	0	46.525	377080000	17
550	DNAJA1	P31689;P31689-2	P31689;P31689-2	DnaJ homolog subfamily A member 1	DNAJA1	2.0918	0.75222	ACP UP	0.0329421	3.38251	1.55495	1.0073	1.56957	1.44312	2.05058	2.34405	0.896031	0.754602	0.870633	1.17733	0.848268	ACP_PCP	6	5	5	20.2	18.6	18.6	44.868	0	21.87	1888100000	18
551	UQCRC1	P31930	P31930	Cytochrome b-c1 complex subunit 1, mitochondrial	UQCRC1	2.8905	-0.849338	PCP UP	0.0121925	-4.60205	4.84226	4.26372	4.43208	4.52797	4.58059	4.20021	4.96951	5.57174	5.51323	4.87064	5.69392	ACP_PCP	20	20	20	54	54	54	52.645	0	323.31	21714000000	520
552	SFN	P31947;P31947-2	P31947;P31947-2	14-3-3 protein sigma	SFN	1.78687	-2.13243	PCP UP	0.0470041	-2.94567	3.6427	4.94969	2.23897	5.56778	2.44158	2.28593	5.95487	4.98479	6.11932	6.47727	4.73142	ACP_PCP	17	15	15	67.7	60.5	60.5	27.774	0	276.52	15937000000	349
553	S100A11	P31949	P31949	Protein S100-A11;Protein S100-A11, N-terminally processed	S100A11	1.99556	-2.04383	PCP UP	0.0344143	-3.24345	7.40646	6.61285	4.89455	7.36316	4.09596	5.31014	7.89846	7.90335	7.69905	8.14046	8.31375	ACP_PCP	8	8	8	85.7	85.7	85.7	11.74	0	263.89	26854000000	526
554	PRDX2	P32119;A6NIW5;P32119-2	P32119	Peroxiredoxin-2	PRDX2	3.76162	1.39355	ACP UP	0.00555102	6.12864	4.96676	4.92962	5.38856	4.83867	5.42491	4.72537	4.09617	2.97736	4.06035	3.6251	3.50151	ACP_PCP	13	12	12	65.2	59.6	59.6	21.892	0	105.43	9996900000	324
555	DSG3	P32926	P32926	Desmoglein-3	DSG3	1.4585	-3.11269	PCP UP	0.0797686	-2.48345	2.73612	3.00082	-1.28636	3.86404	-2.94469	-0.412743	3.56987	3.81844	3.92417	4.66997	3.71201	ACP_PCP	25	25	24	35.7	35.7	35.1	107.53	0	323.31	12048000000	245
556	SHMT2	P34897-3;P34897;P34897-2;H0YIZ0;G3V2Y4;G3V5L0;G3V4W5;G3V540;G3V2W0;G3V241;G3V3Y8;G3V4T0;G3V4X0;G3V2E4;G3V2D2;G3V2Y1;G3V3C6	P34897-3;P34897;P34897-2;H0YIZ0;G3V2Y4	Serine hydroxymethyltransferase, mitochondrial;Serine hydroxymethyltransferase	SHMT2	2.24007	-1.10131	PCP UP	0.0248712	-3.59943	2.36936	1.93343	1.8537	1.8028	1.5643	1.71127	2.93761	2.57614	3.99006	2.15378	3.21132	ACP_PCP	20	20	19	48.2	48.2	45.3	53.454	0	97.029	5293000000	146
557	CTNNA1	P35221;P35221-2;G3XAM7;P35221-3;E5RIB1;E5RG03;E5RJ41;E5RGD2;E5RGY6;E5RJP7;E5RHV7;E5RJL0;E5RFM5;E5RIE0;E5RFK9;E5RGY7;E5RFG3;E5RFM3;A0A087WZL6;E5RGU3;E5RHJ5;H0YBB8;E5RJZ2;E5RGG4;E5RJ43;E5RGS1;E5RIT8;REV__Q9NR96-2;REV__Q9NR96-5;REV__Q9NR96;REV__Q9NR96-3;REV__Q9NR96-4;REV__H0Y858	P35221;P35221-2;G3XAM7;P35221-3	Catenin alpha-1	CTNNA1	1.75476	-1.34592	PCP UP	0.0512222	-2.90022	4.03323	4.63704	2.48394	4.11084	2.93647	2.28857	4.4104	5.13654	4.98069	4.96984	4.3072	ACP_PCP	40	40	30	53.3	53.3	41.7	100.07	0	323.31	28101000000	470
558	PHB	P35232;C9JW96;C9JZ20;E7ESE2;E9PCW0;P35232-2;D6RBK0	P35232;C9JW96;C9JZ20;E7ESE2;E9PCW0;P35232-2;D6RBK0	Prohibitin	PHB	3.1055	-1.1353	PCP UP	0.00972727	-4.95644	5.74613	4.78592	4.77161	5.06956	4.96872	4.68039	6.03241	6.36301	6.434	5.55097	6.31473	ACP_PCP	19	19	19	74.6	74.6	74.6	29.804	0	268.21	26886000000	476
560	SPR	P35270	P35270	Sepiapterin reductase	SPR	3.88903	-1.68225	PCP UP	0.00658065	-6.37435	-0.494198	-0.850019	-0.104366	0.493273	-0.639322	-0.591642	1.70633	0.922518	1.467	0.941084	1.55243	ACP_PCP	7	7	7	39.5	39.5	39.5	28.048	0	56.069	653830000	30
561	MYH9	P35579;Q5BKV1;B1AH99;REV__Q08AF3;REV__S4R3H4;REV__E7EQT4;REV__Q9UKV3-5;REV__Q9UKV3	P35579	Myosin-9	MYH9	2.12331	-0.748464	PCP UP	0.0316569	-3.42832	6.27743	6.33928	5.26623	5.84153	5.64742	5.41617	6.65301	6.51469	6.18799	6.60833	6.76834	ACP_PCP	122	122	35	58.4	58.4	17.6	226.53	0	323.31	306780000000	3773
562	MYH10	P35580;P35580-3;P35580-5;E7ERA5	P35580;P35580-3;P35580-5	Myosin-10	MYH10	2.32247	-1.4516	PCP UP	0.0221505	-3.72156	-3.39196	-5.13183	-4.56675	-4.8622	-3.89998	-4.04519	-2.94652	-2.25082	-3.58523	-2.18448	-3.35653	ACP_PCP	97	1	1	51.6	0.5	0.5	229	0.0016038	3.1811	366710000	8
563	MYH10	P35580-2;P35580-4	P35580-2;P35580-4	Myosin-10	MYH10	1.67534	-0.836135	PCP UP	0.0607435	-2.78812	2.61624	3.3988	2.14463	2.07892	2.92131	1.64048	3.25646	3.50978	2.98018	3.45706	3.31085	ACP_PCP	97	79	1	51.4	43.3	0.7	230.78	0	323.31	27834000000	734
564	ADD2	P35612-2;P35612-8;P35612-9;P35612-4;P35612-3;P35612;C9JTM0;P35612-5;P35612-6	P35612-2;P35612-8;P35612-9;P35612-4;P35612-3;P35612	Beta-adducin	ADD2	2.66612	2.31941	ACP UP	0.0143119	4.24537	-0.554546	-2.93398	-2.67917	-3.15019	-1.80979	-1.6004	-4.44258	-3.74436	-4.956	-5.45417	-3.60669	ACP_PCP	4	3	3	11.1	9.7	9.7	62.466	0	19.181	186500000	5
565	PPM1A	P35813;P35813-3;P35813-2;E9PKB5;E9PL75;E9PJN3	P35813;P35813-3;P35813-2;E9PKB5	Protein phosphatase 1A	PPM1A	1.39142	2.08779	ACP UP	0.0904857	2.38928	-2.36942	-3.6816	-0.665408	-1.8485	-1.31835	-1.80552	-2.56028	-4.54226	-1.69007	-5.85936	-5.52762	ACP_PCP	5	5	4	17	17	13.9	42.447	0	8.631	165570000	7
566	HMGCL	P35914;P35914-3;P35914-2;H0Y2L7;G5E9S9;B7Z4D4;B7Z212;Q8TB92-5;Q8TB92-2;Q8TB92	P35914;P35914-3;P35914-2	Hydroxymethylglutaryl-CoA lyase, mitochondrial	HMGCL	2.61238	-1.44288	PCP UP	0.0155918	-4.16176	2.5223	1.29579	1.14861	1.59754	1.98293	0.400891	3.09043	2.85601	3.29254	2.84964	2.58251	ACP_PCP	9	9	9	31.7	31.7	31.7	34.36	0	94.458	2541400000	86
567	ARL3	P36405	P36405	ADP-ribosylation factor-like protein 3	ARL3	2.21647	1.58985	ACP UP	0.0249694	3.56466	-0.911483	0.347437	1.11395	0.153837	0.943649	1.11223	-0.217586	-1.9467	-1.61014	-0.983108	-0.892047	ACP_PCP	4	4	4	35.2	35.2	35.2	20.455	0	8.8707	357600000	17
568	MAP2K2	P36507;G5E9C7;Q02750-2;M0R1B6	P36507;G5E9C7;Q02750-2	Dual specificity mitogen-activated protein kinase kinase 2;Dual specificity mitogen-activated protein kinase kinase 1	MAP2K2	2.13627	2.44009	ACP UP	0.0275284	3.4472	-0.926181	-1.54801	-1.08272	-0.226875	-0.946923	0.184129	-2.26784	-5.49021	-3.44568	-1.19744	-3.58809	ACP_PCP	5	5	2	13.2	13.2	5.2	44.424	0.00022517	4.7114	311090000	7
569	ATP5C1	P36542;P36542-2;REV__H7C2N6	P36542;P36542-2	ATP synthase subunit gamma, mitochondrial	ATP5C1	2.51423	-1.17393	PCP UP	0.0178108	-4.01077	5.66015	4.09695	5.22467	4.88874	4.76368	5.16311	6.0611	6.37897	6.28955	5.4472	6.52391	ACP_PCP	12	12	12	47	47	47	32.996	0	156.27	24070000000	240
570	CPOX	P36551;P36551-2;H0YA22;D6RER6	P36551	Oxygen-dependent coproporphyrinogen-III oxidase, mitochondrial	CPOX	2.80132	-2.80598	PCP UP	0.012	-4.45876	1.66531	0.271519	-1.88959	0.762871	-1.36445	-0.998269	2.63534	2.18597	2.88775	2.5789	2.44813	ACP_PCP	16	16	16	41.6	41.6	41.6	50.151	0	56.775	2561400000	87
571	SERPINB5	P36952;P36952-2;C9JLM5	P36952;P36952-2	Serpin B5	SERPINB5	1.61802	-4.62312	PCP UP	0.060951	-2.70745	1.32935	2.07559	-4.72463	3.55809	-4.86948	-2.81362	4.38148	3.18799	4.0338	4.69101	2.28409	ACP_PCP	18	18	18	57.6	57.6	57.6	42.1	0	231.32	4758000000	165
572	DLST	P36957;P36957-2;Q86SW4;H0YJF9;G3V3F0;G3V5M3	P36957;P36957-2;Q86SW4	Dihydrolipoyllysine-residue succinyltransferase component of 2-oxoglutarate dehydrogenase complex, mitochondrial	DLST	3.12381	-0.850147	PCP UP	0.0102059	-4.98724	3.81514	3.33825	3.52392	3.38659	3.46988	3.23397	4.4071	4.13002	4.8012	3.83731	4.38156	ACP_PCP	17	17	17	45.3	45.3	45.3	48.755	0	242.69	11094000000	203
574	HPCAL1	P37235;E9PC71;P84074;H7BZC1;C9JW46	P37235;E9PC71	Hippocalcin-like protein 1	HPCAL1	3.21683	1.65293	ACP UP	0.00921905	5.14529	2.84322	2.23643	2.99773	2.50496	2.67209	4.0398	1.87335	1.0387	1.21346	0.892689	1.129	ACP_PCP	9	9	6	46.1	46.1	33.2	22.313	0	37.959	2631500000	73
575	ETFB	P38117;P38117-2;M0QY67	P38117;P38117-2;M0QY67	Electron transfer flavoprotein subunit beta	ETFB	3.63809	-1.50882	PCP UP	0.00691525	-5.89641	5.22415	4.34236	4.39948	4.12673	4.81937	4.12337	6.23937	5.89588	6.29012	5.34884	6.29942	ACP_PCP	16	16	16	61.6	61.6	61.6	27.843	0	180.55	17164000000	276
576	FEN1	P39748;I3L3E9;P39748-2;F5H1Y3	P39748;I3L3E9;P39748-2	Flap endonuclease 1	FEN1	1.48274	1.56323	ACP UP	0.0782724	2.51747	-4.55957	-2.8833	-0.760923	-2.97057	-1.55543	-3.26645	-3.88634	-4.64766	-3.98117	-4.04507	-4.5861	ACP_PCP	3	3	3	11.1	11.1	11.1	42.592	0	5.2667	133680000	3
577	CEACAM6	P40199;M0QYM2	P40199;M0QYM2	Carcinoembryonic antigen-related cell adhesion molecule 6	CEACAM6	1.8774	-3.37674	PCP UP	0.0394769	-3.07429	-2.86446	-6.71568	-4.90598	-0.581444	-5.46098	-4.07509	-1.01343	-1.70899	1.4658	-0.964458	-1.39825	ACP_PCP	3	2	2	14	9.9	9.9	37.194	0	36.773	275060000	14
578	STAT3	P40763-3;P40763;P40763-2;G8JLH9;K7EP08	P40763-3;P40763;P40763-2;G8JLH9	Signal transducer and activator of transcription 3;Signal transducer and activator of transcription	STAT3	1.55719	1.1065	ACP UP	0.070458	2.62197	0.0126848	1.47897	1.02377	1.70318	0.911417	2.35534	0.86386	0.224024	-0.0182941	0.282308	-0.646612	ACP_PCP	20	20	20	41.3	41.3	41.3	83.125	0	158.3	2806700000	104
579	MDH1	P40925;P40925-3;B9A041;P40925-2;C9JF79;B8ZZ51;C9JRL4;C9JLV6	P40925;P40925-3;B9A041;P40925-2;C9JF79;B8ZZ51	Malate dehydrogenase, cytoplasmic;Malate dehydrogenase	MDH1	3.37272	1.43429	ACP UP	0.00780952	5.41623	3.28631	3.4402	3.78049	4.02055	4.07873	4.04768	2.62653	1.78461	2.49801	2.99927	1.79845	ACP_PCP	11	11	11	41.9	41.9	41.9	36.426	0	139.17	6284500000	100
580	MDH2	P40926;P40926-2;G3XAL0	P40926;P40926-2;G3XAL0	Malate dehydrogenase, mitochondrial;Malate dehydrogenase	MDH2	2.43081	-0.990294	PCP UP	0.0200597	-3.88405	6.72688	6.37143	6.09065	6.07354	6.16875	5.25157	7.11758	7.18399	7.55449	6.6781	6.98634	ACP_PCP	17	17	17	62.4	62.4	62.4	35.503	0	323.31	66595000000	669
581	HADHA	P40939;H0YFD6;P40939-2	P40939	Trifunctional enzyme subunit alpha, mitochondrial;Long-chain enoyl-CoA hydratase;Long chain 3-hydroxyacyl-CoA dehydrogenase	HADHA	3.88744	-1.20229	PCP UP	0.00659459	-6.37124	5.48403	4.54229	5.06399	4.94493	5.19063	4.96029	6.25656	6.19081	6.49619	5.7308	6.49222	ACP_PCP	37	37	37	63.6	63.6	63.6	82.999	0	323.31	65347000000	1589
582	CETN2	P41208	P41208	Centrin-2	CETN2	1.54299	1.28633	ACP UP	0.0711253	2.60204	0.538891	1.43763	1.84103	-0.369148	1.02388	1.49498	-0.399785	0.412096	0.0178239	-1.68105	0.192014	ACP_PCP	3	3	3	21.5	21.5	21.5	19.738	0	15.951	476200000	17
583	CD200	U3KQG5;P41217-2;P41217;P41217-3;F8WC99;U3KQQ2;F8W7G1	U3KQG5;P41217-2;P41217;P41217-3;F8WC99	OX-2 membrane glycoprotein	CD200	3.26081	6.04475	ACP UP	0.00808889	5.22094	3.40279	-0.868286	3.71498	-1.64406	3.58061	3.05233	-4.27334	-3.78171	-2.95834	-5.25139	-4.59368	ACP_PCP	5	5	5	36.1	36.1	36.1	22.522	0	104.85	1187200000	26
584	MNDA	P41218;H0Y6P3	P41218	Myeloid cell nuclear differentiation antigen	MNDA	1.98072	-2.32454	PCP UP	0.034838	-3.22211	2.44208	-1.35779	0.406325	0.198956	-0.847752	2.29278	3.11414	2.88214	3.12069	2.32267	2.79521	ACP_PCP	15	15	15	37.8	37.8	37.8	45.836	0	158.75	4067700000	87
585	ECI1	P42126-2;P42126;Q96DC0;H3BS70	P42126-2;P42126;Q96DC0;H3BS70	Enoyl-CoA delta isomerase 1, mitochondrial	ECI1	2.08543	-1.04892	PCP UP	0.0317931	-3.37327	2.99756	2.84735	2.32007	3.1433	2.97828	1.71303	3.58062	4.01421	4.3714	3.26212	3.34924	ACP_PCP	7	7	7	29.8	29.8	29.8	30.895	0	77.768	3642300000	131
586	ACAA2	P42765;K7EME0;K7EJ68;K7EJB1;K7ER88	P42765;K7EME0	3-ketoacyl-CoA thiolase, mitochondrial	ACAA2	2.83981	-1.78586	PCP UP	0.0117514	-4.52035	5.06551	3.93335	3.83441	2.42408	4.18171	3.88346	5.32343	5.84313	5.8003	5.5547	5.84316	ACP_PCP	21	21	21	71.8	71.8	71.8	41.924	0	323.31	21557000000	327
587	PAFAH1B1	P43034;I3L3N5;P43034-2	P43034;I3L3N5;P43034-2	Platelet-activating factor acetylhydrolase IB subunit alpha	PAFAH1B1	2.01431	0.887199	ACP UP	0.0354393	3.27045	1.13366	1.33806	1.7381	1.72171	1.93117	1.71796	1.12615	0.16194	1.29145	0.958088	0.0102514	ACP_PCP	8	8	8	30.5	30.5	30.5	46.637	0	114.06	1899900000	52
588	CRAT	P43155-2;P43155;P43155-3;H0Y4Z7;B7ZBP5;A6PVN3	P43155-2;P43155;P43155-3	Carnitine O-acetyltransferase	CRAT	1.75299	-2.2805	PCP UP	0.0498128	-2.89772	1.87105	0.62411	-0.762906	-3.09558	-0.388977	0.744186	1.73846	1.64526	2.47721	2.41031	2.29114	ACP_PCP	13	13	13	22.8	22.8	22.8	68.568	0	55.383	2450400000	57
589	GPD2	P43304;P43304-2;F5GYK7	P43304;P43304-2	Glycerol-3-phosphate dehydrogenase, mitochondrial	GPD2	3.72951	-1.89484	PCP UP	0.00578723	-6.06771	3.56679	2.43017	2.05692	1.93514	2.26302	2.92032	4.13398	4.80964	4.50616	3.97926	4.6888	ACP_PCP	35	35	35	59	59	59	80.852	0	323.31	16862000000	502
590	SYK	P43405-2;P43405	P43405-2;P43405	Tyrosine-protein kinase SYK	SYK	1.83848	-2.25333	PCP UP	0.042299	-3.0189	-3.2567	-4.10486	-6.5257	-4.57093	-5.91105	-2.14595	-2.12441	-2.64349	-1.93337	-2.24618	-1.88186	ACP_PCP	3	3	3	5.7	5.7	5.7	69.509	0	8.3558	276610000	6
591	TSFM	P43897;C9JT21;P43897-2;C9JG32;F8VPA7;F8VS27;P43897-4;F8WCK2;P43897-3	P43897;C9JT21;P43897-2;C9JG32;F8VPA7;F8VS27;P43897-4	Elongation factor Ts, mitochondrial;Elongation factor Ts	TSFM	1.525	-0.846153	PCP UP	0.0757441	-2.57678	0.0760363	0.165694	-0.497777	-1.00889	-0.317437	-1.11094	-0.367784	1.05939	0.55966	0.0759287	0.659135	ACP_PCP	5	5	5	21.8	21.8	21.8	35.39	0	24.433	568860000	22
592	VDAC2	P45880;P45880-2;P45880-1;Q5JSD2;Q5JSD1;A2A3S1	P45880;P45880-2;P45880-1	Voltage-dependent anion-selective channel protein 2	VDAC2	3.19772	-1.17815	PCP UP	0.00906897	-5.11259	5.83276	5.04976	5.43953	5.93812	5.64048	4.99503	6.68843	6.54267	7.13614	6.14682	6.78974	ACP_PCP	13	13	13	59.9	59.9	59.9	31.566	0	312.34	32661000000	749
593	USP5	P45974-2;P45974;F5H571	P45974-2;P45974	Ubiquitin carboxyl-terminal hydrolase 5	USP5	1.34581	1.56317	ACP UP	0.0987698	2.32518	-1.56698	-0.327142	-0.536363	0.171319	-0.168775	0.0941839	-0.523156	-3.51073	-0.800449	-1.28746	-3.63885	ACP_PCP	13	12	12	24.9	24.2	24.2	93.307	0	57.023	813470000	49
594	CRKL	P46109	P46109	Crk-like protein	CRKL	2.41306	1.79108	ACP UP	0.0200629	3.85727	0.773452	2.12297	2.44785	0.926185	0.327292	1.15938	-1.54428	-0.711577	-0.482666	0.148091	0.0993256	ACP_PCP	10	10	10	41.6	41.6	41.6	33.777	0	29.554	1059700000	31
596	RPL21	P46778;G3V1B3;M0R181;M0R3I5	P46778;G3V1B3;M0R181	60S ribosomal protein L21	RPL21	1.40934	1.7533	ACP UP	0.0883294	2.41445	3.61273	5.48012	5.69767	4.82517	5.78479	4.01365	2.5652	3.84206	1.07967	5.05511	3.20323	ACP_PCP	7	7	7	34.4	34.4	34.4	18.565	0	69.687	5822600000	43
597	MAP1B	P46821;D6RA32;D6RA40;D6RGJ3;D6RCL2;Q8IVG5	P46821	Microtubule-associated protein 1B;MAP1B heavy chain;MAP1 light chain LC1	MAP1B	1.81634	3.0569	ACP UP	0.0436499	2.98746	2.75463	-1.2325	1.04594	-2.53053	0.97603	3.16096	-2.1208	-2.5198	-1.89584	-3.18525	-2.08405	ACP_PCP	49	49	47	29.1	29.1	28.5	270.63	0	323.31	7136800000	262
598	UTRN	P46939;P46939-2;P46939-4;Q5T097;P46939-3;H0Y337;Q5T098;O95859-2;O95859;Q13474-2;Q13474	P46939;P46939-2	Utrophin	UTRN	1.85913	1.20913	ACP UP	0.0427728	3.04827	-2.26036	-0.611214	-1.91022	-1.77961	-1.27412	-1.48594	-2.83895	-1.62165	-2.66448	-3.67563	-3.01284	ACP_PCP	38	38	36	14.6	14.6	14.1	394.46	0	130.31	1908400000	90
599	IQGAP1	P46940;H0YLE8;A0A087X225;A0A087WWP1	P46940;H0YLE8	Ras GTPase-activating-like protein IQGAP1	IQGAP1	3.65636	-1.96671	PCP UP	0.00610909	-5.93039	3.98439	3.65612	2.38414	3.62244	2.48664	2.70381	4.95578	4.94387	5.58051	5.10316	4.94818	ACP_PCP	81	81	76	61.9	61.9	59	189.25	0	323.31	53230000000	1451
600	PLA2G4A	P47712	P47712	Cytosolic phospholipase A2;Phospholipase A2;Lysophospholipase	PLA2G4A	4.22608	-3.13108	PCP UP	0.0048	-7.05673	-3.32012	-3.04768	-4.44514	-5.5265	-4.17743	-4.75714	-0.918239	-0.803583	-0.955756	-1.76487	-0.963832	ACP_PCP	7	7	7	14.2	14.2	14.2	85.238	0	11.985	244150000	10
601	EIF1AY	P47813;X6RAC9;A6NJH9;O14602	P47813;X6RAC9;A6NJH9;O14602	Eukaryotic translation initiation factor 1A, X-chromosomal;Eukaryotic translation initiation factor 1A, Y-chromosomal	EIF1AY	1.36353	1.64784	ACP UP	0.0955506	2.3501	-1.01853	2.12116	1.9364	2.22772	2.11978	0.193113	-0.231001	0.471819	-0.492085	0.0827401	-1.7543	ACP_PCP	3	3	3	21.5	21.5	21.5	16.46	0	7.6465	596660000	18
602	LGALS7	P47929	P47929	Galectin-7	LGALS7	2.07907	-6.44944	PCP UP	0.0292199	-3.36405	2.80647	4.11505	-0.936095	5.17178	-2.60469	-5.36636	7.20012	5.5622	7.76829	7.93716	6.43456	ACP_PCP	9	9	9	83.1	83.1	83.1	15.075	0	244.9	19988000000	290
603	UQCRFS1	P47985;P0C7P4	P47985;P0C7P4	Cytochrome b-c1 complex subunit Rieske, mitochondrial;Cytochrome b-c1 complex subunit 11;Putative cytochrome b-c1 complex subunit Rieske-like protein 1	UQCRFS1	1.56353	-0.853993	PCP UP	0.0710978	-2.63087	2.57163	1.96934	3.69051	3.51582	3.53392	3.20316	3.73586	4.22816	3.80746	3.6612	4.24093	ACP_PCP	10	10	10	42.3	42.3	42.3	29.668	0	227.71	5160900000	89
604	ATP5O	P48047;H7C0C1;H7C068;H7C086	P48047;H7C0C1	ATP synthase subunit O, mitochondrial	ATP5O	3.11252	-1.18933	PCP UP	0.00984375	-4.96824	6.27411	5.34157	5.7402	5.67364	5.88844	5.25369	6.72654	7.07621	7.34372	6.23965	7.03693	ACP_PCP	11	11	11	65.7	65.7	65.7	23.277	0	305.16	32444000000	272
605	LIMS1	P48059;P48059-4;P48059-2;P48059-5;P48059-3;H0Y592;C9JF46;P0CW19-2	P48059;P48059-4;P48059-2;P48059-5;P48059-3	LIM and senescent cell antigen-like-containing domain protein 1	LIMS1	1.52542	0.945097	ACP UP	0.0752604	2.57737	0.256277	0.911874	0.870485	0.689148	1.43582	1.04244	0.512837	-1.34643	-0.322292	0.167364	0.6014	ACP_PCP	8	8	4	28.9	28.9	16.3	37.251	0	15.208	930320000	31
606	ME1	P48163;P48163-2	P48163;P48163-2	NADP-dependent malic enzyme	ME1	2.56202	3.09291	ACP UP	0.0157269	4.08402	-0.689032	-2.22459	-0.140864	-1.78279	-0.0892729	0.197739	-1.82759	-3.69233	-3.82647	-3.9704	-6.08842	ACP_PCP	8	8	7	18.7	18.7	18.7	64.149	0	33.798	422750000	22
607	LSS	P48449;P48449-3;P48449-2;C9J315;H7C3A5	P48449;P48449-3;P48449-2	Lanosterol synthase	LSS	2.15802	0.864726	ACP UP	0.029314	3.47896	0.75141	0.0550331	0.94738	1.1869	1.50209	0.834241	0.43916	-0.0783058	-0.294579	-0.149182	0.156826	ACP_PCP	20	20	20	30.3	30.3	30.3	83.308	0	34.632	1776600000	69
608	GCLC	P48506;E1CEI4;D6R959;H0Y9I7;D6RGF8;D6REX4;H0YAB6;B1AN89;O43432-2	P48506;E1CEI4	Glutamate--cysteine ligase catalytic subunit	GCLC	3.4466	-3.95941	PCP UP	0.00711111	-5.54744	-0.441679	0.399209	-2.66097	-0.183036	-1.836	-2.04525	3.41262	2.13297	3.14628	4.17679	1.28863	ACP_PCP	20	20	19	36.7	36.7	35.6	72.765	0	137.63	3975400000	90
609	CSNK1A1	P48729-3;P48729;P48729-2;D6REM4;E7ETM0;Q8N752;U3KPX3;H0Y9X2;U3KQK7;E5RG27;D6RGE5;U3KQ83	P48729-3;P48729;P48729-2;D6REM4;E7ETM0;Q8N752	Casein kinase I isoform alpha;Casein kinase I isoform alpha-like	CSNK1A1	1.9961	-1.64752	PCP UP	0.0347372	-3.24422	1.62932	1.91377	-2.6856e-05	2.85995	0.124907	1.88863	2.88384	3.2054	3.11246	3.04155	3.00815	ACP_PCP	10	10	10	32	32	32	37.567	0	30.551	2968400000	106
611	SLC9A3	P48764-2;P48764	P48764-2;P48764	Sodium/hydrogen exchanger 3	SLC9A3	3.0683	-2.91296	PCP UP	0.00968595	-4.89418	-6.16905	-5.79934	-4.19155	-5.21185	-4.85157	-6.10539	-2.18956	-2.67064	-1.13086	-2.03148	-4.35327	ACP_PCP	3	3	3	5	5	5	91.903	0.0060049	2.4336	64171000	6
612	LMAN1	P49257	P49257	Protein ERGIC-53	LMAN1	1.55535	-0.855887	PCP UP	0.071939	-2.61939	4.76133	4.24456	4.90465	4.63152	5.11692	3.22373	5.56487	5.49108	5.3627	4.86874	5.39428	ACP_PCP	20	20	20	43.9	43.9	43.9	57.548	0	323.31	22984000000	380
613	MRPL19	P49406;S4R3W9;H7C2J0;S4R455	P49406;S4R3W9	39S ribosomal protein L19, mitochondrial	MRPL19	1.58849	-1.21543	PCP UP	0.0675952	-2.66594	-0.486094	-1.72449	-0.393818	-2.75919	-0.570177	-0.599579	0.176037	0.243158	0.380119	-0.521825	0.355195	ACP_PCP	6	6	6	20.2	20.2	20.2	33.535	0	12.057	546110000	35
614	TUFM	P49411;H3BNU3	P49411	Elongation factor Tu, mitochondrial	TUFM	2.64749	-0.778221	PCP UP	0.0160763	-4.21632	5.72756	5.49912	5.38868	5.20847	5.40944	4.84376	6.15893	6.17624	6.45932	5.60931	6.21817	ACP_PCP	32	32	32	72.6	72.6	72.6	49.541	0	323.31	48529000000	520
615	SRP9	P49458;E9PE20;P49458-2	P49458;E9PE20;P49458-2	Signal recognition particle 9 kDa protein	SRP9	1.75195	1.25244	ACP UP	0.0516903	2.89625	2.46443	3.5699	4.10072	3.90284	3.83382	3.64218	2.66886	2.94888	0.89792	2.23381	2.91656	ACP_PCP	4	4	4	43	43	43	10.112	0	38.227	1940300000	62
616	AARS	P49588;P49588-2;H3BPK7	P49588;P49588-2	Alanine--tRNA ligase, cytoplasmic	AARS	1.96509	2.2532	ACP UP	0.0356014	3.19967	-1.46675	-2.28821	-1.28683	-2.0406	-1.09436	-0.762705	-1.51295	-4.8846	-2.79136	-3.97583	-5.55081	ACP_PCP	9	9	9	12.3	12.3	12.3	106.81	0	18.364	473290000	17
617	ACADVL	P49748;P49748-3;P49748-2;G3V1M7;K7EQP4;J3QRJ8;J3KSR4;J3QKU9;K7EJW8;J3KS89;K7EMF8	P49748;P49748-3;P49748-2	Very long-chain specific acyl-CoA dehydrogenase, mitochondrial	ACADVL	4.21017	-2.3307	PCP UP	0.00527273	-7.02341	5.34243	3.65275	4.27046	4.29649	4.55805	3.66253	7.00901	6.38245	6.96492	6.00884	6.77386	ACP_PCP	36	36	36	65.5	65.5	65.5	70.389	0	323.31	64978000000	967
618	TMED10	P49755;G3V2K7	P49755;G3V2K7	Transmembrane emp24 domain-containing protein 10	TMED10	2.35903	-1.28111	PCP UP	0.0214494	-3.77613	5.40376	4.81104	5.73714	4.57089	6.17524	4.27121	6.47163	6.56384	6.66067	6.17978	6.33739	ACP_PCP	9	9	9	47	47	47	24.976	0	139.01	22794000000	289
619	RBM25	P49756;P49756-2;P49756-3;E9PQU5;H0YE46	P49756;P49756-2;P49756-3	RNA-binding protein 25	RBM25	1.36921	1.89563	ACP UP	0.0943888	2.35808	-1.03757	1.82817	1.23314	0.107557	0.684952	-1.59416	-3.33466	0.18721	-1.06087	-1.85617	-2.39527	ACP_PCP	8	8	8	11.2	11.2	11.2	100.18	0	24.373	1138400000	29
620	HINT1	P49773;D6REP8;D6RE99;D6RD60;D6RC06	P49773;D6REP8;D6RE99;D6RD60;D6RC06	Histidine triad nucleotide-binding protein 1	HINT1	2.21053	1.78309	ACP UP	0.0249108	3.55593	1.42261	1.91871	2.30812	2.56971	2.85042	2.62433	1.06721	-0.404978	1.10459	1.63639	-0.907073	ACP_PCP	5	5	5	39.7	39.7	39.7	13.802	0	8.7466	814980000	14
621	RGS19	P49795	P49795	Regulator of G-protein signaling 19	RGS19	1.3949	-2.04528	PCP UP	0.0898927	-2.39418	-3.11947	-5.20512	-6.9637	-6.06132	-4.34993	-2.89129	-2.42326	-2.10341	-2.41293	-4.65408	-2.00561	ACP_PCP	2	2	2	9.7	9.7	9.7	24.635	0.00021782	4.2285	48544000	5
622	NT5C2	P49902-2;P49902;Q5JUV6;Q5JUV4;H0YHR8;REV__M0QX83;REV__H0YES7;Q5JUV3;REV__F5GWJ3;REV__Q17RW3	P49902-2;P49902	Cytosolic purine 5-nucleotidase	NT5C2	2.2674	1.39129	ACP UP	0.0239395	3.6398	-2.20618	-0.870412	-0.478026	-1.02483	-1.96895	-0.678795	-2.0029	-3.40389	-2.62567	-2.56032	-2.38633	ACP_PCP	9	9	9	27.4	27.4	27.4	61.44	0	25.724	332880000	22
623	SEPP1	P49908;D6REX5	P49908;D6REX5	Selenoprotein P	SELENOP	1.42882	2.41655	ACP UP	0.08493	2.4418	-2.88109	-2.82131	-0.607824	-0.318775	-0.787065	-5.61472	-3.38259	-4.25237	-4.36312	-5.0936	-5.85009	ACP_PCP	3	3	3	7.6	7.6	7.6	43.173	0.0065421	2.3928	150720000	1
624	GNG4	P50150	P50150	Guanine nucleotide-binding protein G(I)/G(S)/G(O) subunit gamma-4	GNG4	2.68003	5.71858	ACP UP	0.0138627	4.26712	0.582852	-4.49095	3.53779	-0.617315	3.25339	1.2552	-4.7093	-5.15693	-5.00059	-5.74848	-5.04347	ACP_PCP	3	3	3	64	64	64	8.3887	0	19.824	457620000	16
625	IDH3A	P50213;H0YL72;P50213-2;H0YLI6;H0YMU3;H0YKD0;H0YNF5;H0YM64;H0YM46	P50213;H0YL72;P50213-2;H0YLI6;H0YMU3	Isocitrate dehydrogenase [NAD] subunit alpha, mitochondrial	IDH3A	1.49215	-0.805285	PCP UP	0.0810825	-2.53067	3.58674	3.18641	3.73879	3.7658	4.04939	2.40639	4.14593	4.36042	4.87471	3.65594	4.26734	ACP_PCP	15	15	15	47	47	47	39.591	0	162.68	9131500000	163
626	CPT1A	P50416;P50416-2;H3BP22;H3BUV7;H3BMD2;H3BUJ0	P50416;P50416-2	Carnitine O-palmitoyltransferase 1, liver isoform	CPT1A	2.16801	-1.43376	PCP UP	0.0271754	-3.49357	1.45262	-0.2112	0.356913	0.742182	0.977815	2.08828	1.99794	2.92844	2.41492	1.76208	2.57092	ACP_PCP	21	21	21	32.6	32.6	32.6	88.367	0	130.9	4542300000	150
627	GATM	P50440-3;P50440-2;P50440;H0YMX4;H0YKW9;H0YN43;H0YLC6	P50440-3;P50440-2;P50440	Glycine amidinotransferase, mitochondrial	GATM	3.95738	4.80413	ACP UP	0.00607407	6.50884	1.24107	1.71085	-0.810826	2.40884	-0.711546	2.17539	-3.41007	-4.53486	-2.39611	-4.32257	-4.34557	ACP_PCP	15	15	15	46.3	46.3	46.3	44.943	0	97.494	1461500000	60
628	SLC26A2	P50443	P50443	Sulfate transporter	SLC26A2	1.88371	-3.12182	PCP UP	0.0391703	-3.08329	-1.54307	-5.58544	-3.0879	0.0915796	-2.09326	-5.3822	-0.0592136	0.0077095	0.375688	0.593138	0.0248592	ACP_PCP	3	3	3	3.8	3.8	3.8	81.661	0	6.3773	474180000	22
629	ST13	P50502;A0A087X1H6;Q8NFI4;H7C3I1;Q3KNR6;Q8IZP2;F6VDH7;F8WAQ7	P50502;A0A087X1H6;Q8NFI4;H7C3I1;Q3KNR6;Q8IZP2	Hsc70-interacting protein;Putative protein FAM10A5;Putative protein FAM10A4	ST13	1.48064	0.946967	ACP UP	0.0811363	2.51452	2.5717	4.3463	3.93143	3.26638	3.68406	2.79499	2.77578	2.451	2.67889	2.94478	1.5771	ACP_PCP	9	9	9	27.4	27.4	27.4	41.331	0	68.851	4313200000	108
630	VASP	P50552;K7ENL7;K7ENR7;K7EQD0;K7EIG8	P50552	Vasodilator-stimulated phosphoprotein	VASP	2.89931	-1.65461	PCP UP	0.0111707	-4.61631	-0.32239	-0.213037	-0.18164	0.180645	0.474556	-1.0881	1.78502	1.27979	0.396841	1.77502	2.07808	ACP_PCP	8	8	8	22.4	22.4	22.4	39.829	0	24.758	883920000	44
631	CDK9	P50750;P50750-2;X6RE90	P50750;P50750-2	Cyclin-dependent kinase 9	CDK9	1.7079	2.07496	ACP UP	0.0534365	2.83404	-4.99462	-1.91921	-2.34983	-1.836	-2.27484	-3.12548	-5.90623	-3.48193	-3.54395	-5.23378	-5.95892	ACP_PCP	4	3	3	11.3	9.1	9.1	42.777	0.00021911	4.301	83317000	5
632	BCAM	P50895;A0A087WXM8;K7ENU8;K7ERB7	P50895;A0A087WXM8;K7ENU8	Basal cell adhesion molecule	BCAM	1.46475	1.2829	ACP UP	0.0816714	2.49223	-0.0977614	2.15021	1.30858	2.37982	2.46096	1.08507	0.0294717	0.496052	0.939006	-0.72119	0.581257	ACP_PCP	15	15	15	33.6	33.6	33.6	67.404	0	112.36	2487400000	98
633	PPT1	P50897;E9PIA8;E9PMG2;Q5T0S4;P50897-2;E9PSE5;E9PP28;E9PK48	P50897;E9PIA8;E9PMG2;Q5T0S4;P50897-2	Palmitoyl-protein thioesterase 1	PPT1	2.99685	2.39842	ACP UP	0.010383	4.77572	1.77832	3.11477	3.84174	2.08098	4.21912	2.25823	1.20799	0.738119	0.258794	0.464074	-0.250102	ACP_PCP	7	7	7	31.4	31.4	31.4	34.193	0	104.45	2499800000	81
634	RAB9A	P51151;Q9NP90	P51151;Q9NP90	Ras-related protein Rab-9A;Ras-related protein Rab-9B	RAB9A	1.80249	2.073	ACP UP	0.0457784	2.96782	-1.26359	-3.57165	-2.4047	-0.438623	-2.46232	-2.22758	-1.97414	-4.63891	-4.96819	-4.25881	-4.83199	ACP_PCP	2	2	2	12.4	12.4	12.4	22.837	0.0097087	2.1718	90231000	2
635	SMARCA4	P51532-5;P51532-2;P51532-3;P51532-4;P51532	P51532-5;P51532-2;P51532-3;P51532-4;P51532	Transcription activator BRG1	SMARCA4	2.02257	1.8251	ACP UP	0.0334418	3.28235	-3.14341	-2.65229	-2.97455	-4.41909	-2.88985	-5.19261	-5.16772	-6.16839	-4.37997	-4.99331	-6.14263	ACP_PCP	14	2	2	8.7	1.1	1.1	181.26	0.00021825	4.2608	168660000	3
636	IDH3G	P51553;D3DWV9;E7EQB8;E9PF84;H7C1W2;H0Y5Q7	P51553;D3DWV9;E7EQB8;E9PF84;H7C1W2	Isocitrate dehydrogenase [NAD] subunit gamma, mitochondrial;Isocitrate dehydrogenase [NAD] subunit, mitochondrial	IDH3G	1.66842	-0.768231	PCP UP	0.061552	-2.77838	3.05653	1.66345	2.55916	2.2011	2.68516	2.11165	2.75522	3.28789	3.78491	2.84928	3.06139	ACP_PCP	14	14	1	49.9	49.9	7.9	42.794	0	68.246	3701800000	129
637	SSR4	P51571;A6NLM8	P51571;A6NLM8	Translocon-associated protein subunit delta	SSR4	2.26518	-1.20693	PCP UP	0.0242886	-3.63652	2.7753	2.64125	3.55475	2.9331	3.14252	1.74754	4.40369	4.11904	3.2374	4.32292	3.94702	ACP_PCP	6	6	6	39.9	39.9	39.9	18.998	0	67.023	3361600000	157
638	BCAP31	P51572;P51572-2;C9JMD7;C9JSP1;C9JQ75;C9J0M4;C9JM14	P51572;P51572-2;C9JMD7;C9JSP1;C9JQ75;C9J0M4	B-cell receptor-associated protein 31	BCAP31	2.25816	-0.692236	PCP UP	0.0261636	-3.62614	5.40953	5.65066	5.18593	5.69881	5.08346	4.778	6.13067	5.92651	6.36097	5.85662	5.69174	ACP_PCP	11	11	11	31.7	31.7	31.7	27.991	0	109.55	23548000000	107
639	MECP2	P51608-2;A0A087WXF0;P51608;A0A087X1U4;A0A087WVW7;B5MCB4;C9JH89	P51608-2;A0A087WXF0;P51608;A0A087X1U4	Methyl-CpG-binding protein 2	MECP2	1.68875	2.10148	ACP UP	0.0550348	2.80703	2.16002	4.51183	3.56136	4.18442	4.34055	0.912904	-0.0358616	2.4803	1.48078	1.08198	0.877985	ACP_PCP	22	22	22	47.4	47.4	47.4	53.323	0	323.31	6195500000	153
640	HCFC1	P51610-2;P51610;A6NEM2;P51610-4;P51610-3;H7C1C4	P51610-2;P51610;A6NEM2;P51610-4;P51610-3	Host cell factor 1;HCF N-terminal chain 1;HCF N-terminal chain 2;HCF N-terminal chain 3;HCF N-terminal chain 4;HCF N-terminal chain 5;HCF N-terminal chain 6;HCF C-terminal chain 1;HCF C-terminal chain 2;HCF C-terminal chain 3;HCF C-terminal chain 4;HCF C-terminal chain 5;HCF C-terminal chain 6	HCFC1	1.89132	1.70606	ACP UP	0.0398773	3.09414	-2.50204	0.108471	-0.46238	-0.856271	-0.0180913	-2.44723	-2.96125	-2.74893	-3.25804	-2.33474	-2.37528	ACP_PCP	18	18	18	13.9	13.9	13.9	201.85	0	49.533	1083100000	53
641	ALDH5A1	P51649;P51649-2;C9J8Q5	P51649;P51649-2;C9J8Q5	Succinate-semialdehyde dehydrogenase, mitochondrial	ALDH5A1	3.8073	4.25923	ACP UP	0.006375	6.21599	2.36756	0.30826	1.12081	0.84538	2.02041	1.43797	-3.88135	-4.63722	-0.780212	-2.54499	-2.70209	ACP_PCP	10	10	10	27.7	27.7	27.7	57.214	0	114.33	1441700000	43
642	SGSH	P51688;I3NI22;I3L2I6;I3L4B7;I3L2L4	P51688	N-sulphoglucosamine sulphohydrolase	SGSH	1.8709	3.68659	ACP UP	0.0398894	3.06503	-4.8683	0.606986	-1.08314	-1.32646	1.28322	-4.21441	-5.14415	-5.34128	-6.34342	-3.60724	-5.99861	ACP_PCP	7	7	7	15.9	15.9	15.9	56.695	0	15.563	358070000	15
643	LUM	P51884	P51884	Lumican	LUM	1.58364	-2.01397	PCP UP	0.0661786	-2.65912	6.83023	4.76389	6.25832	2.46999	5.69936	6.49718	8.0037	7.59582	7.08524	6.75683	7.7274	ACP_PCP	14	14	10	43.2	43.2	29.3	38.429	0	323.31	58111000000	814
644	HNRNPM	P52272-2;P52272;A0A087X0X3;M0QZM1;M0R019;M0R2T0;M0R2I7;M0R0N3;M0QYQ7;M0QY96;M0R0Y6;M0QYL3	P52272-2;P52272;A0A087X0X3;M0QZM1	Heterogeneous nuclear ribonucleoprotein M	HNRNPM	1.62899	1.38045	ACP UP	0.0623333	2.72288	2.6989	4.79126	4.63201	4.6276	4.85238	3.16718	2.29653	3.3114	1.76675	3.26633	3.09786	ACP_PCP	40	40	40	66	66	66	73.62	0	323.31	22804000000	433
645	AGFG1	P52594-2;P52594-3;P52594;P52594-4;B8ZZY2;C9J2I0	P52594-2;P52594-3;P52594;P52594-4;B8ZZY2	Arf-GAP domain and FG repeat-containing protein 1	AGFG1	1.39584	-2.16781	PCP UP	0.0896825	-2.39549	-0.890014	-5.09035	-2.40342	-1.1728	-3.13061	0.455783	0.288749	0.266273	-0.742479	0.734785	0.0988574	ACP_PCP	3	3	3	7.7	7.7	7.7	54.181	0	38.341	363490000	14
646	EFNB2	P52799	P52799	Ephrin-B2	EFNB2	3.49301	-2.97151	PCP UP	0.00717647	-5.63083	-3.67368	-3.49437	-5.2496	-2.55936	-3.72426	-4.38925	-1.41797	-0.396892	-0.6294	-2.00578	0.0654846	ACP_PCP	3	3	3	12.9	12.9	12.9	36.923	0	7.7196	125690000	5
647	CAPZA1	P52907	P52907	F-actin-capping protein subunit alpha-1	CAPZA1	2.36134	-0.878235	PCP UP	0.0220106	-3.7796	3.27301	2.58217	2.44034	2.64475	1.97031	2.75475	3.92936	3.07041	3.33139	3.66085	3.45361	ACP_PCP	11	11	7	56.6	56.6	43	32.922	0	120.06	4187500000	101
648	CRIP2	P52943;P52943-2;H0YFA4;H0YHD8	P52943;P52943-2;H0YFA4	Cysteine-rich protein 2	CRIP2	2.31167	2.60836	ACP UP	0.0218122	3.70548	2.34156	0.64558	3.71982	1.26817	3.63689	3.38456	-0.901068	0.594931	-1.21796	1.01338	-0.033936	ACP_PCP	9	9	9	69.2	69.2	69.2	22.492	0	70.099	1793800000	32
650	SUCLG1	P53597;H7C233	P53597	Succinyl-CoA ligase [ADP/GDP-forming] subunit alpha, mitochondrial	SUCLG1	1.63936	-0.811848	PCP UP	0.0645682	-2.73746	5.69181	4.66489	4.86892	4.70001	5.19756	4.05742	5.51538	5.81569	6.15297	5.08097	5.81141	ACP_PCP	8	8	8	31.8	31.8	31.8	36.249	0	246.8	16636000000	122
651	CTSC	P53634;H0YCY8;P53634-2;P53634-3	P53634;H0YCY8	Dipeptidyl peptidase 1;Dipeptidyl peptidase 1 exclusion domain chain;Dipeptidyl peptidase 1 heavy chain;Dipeptidyl peptidase 1 light chain	CTSC	4.04194	-3.04622	PCP UP	0.00538462	-6.67792	0.232447	-0.622839	0.0879722	-1.59517	-0.922484	0.282968	2.81862	1.34243	2.64068	3.10713	3.20798	ACP_PCP	5	5	5	13.6	13.6	13.6	51.853	0	25.605	2107300000	44
652	HCCS	P53701	P53701	Cytochrome c-type heme lyase	HCCS	1.64481	-1.52716	PCP UP	0.0607793	-2.74513	-1.74252	-2.27588	-4.58341	-1.38664	-2.43448	-3.29192	-0.821009	-0.909273	-1.17142	-1.85482	-0.703375	ACP_PCP	2	2	2	10.4	10.4	10.4	30.601	0	5.026	156210000	9
653	SLC5A3	P53794	P53794	Sodium/myo-inositol cotransporter	SLC5A3	1.5713	2.31805	ACP UP	0.0673836	2.64179	-3.79843	-0.788528	-3.61712	0.226076	-4.30103	-1.42065	-3.89006	-5.20809	-4.96577	-4.93841	-4.00435	ACP_PCP	3	3	3	5.4	5.4	5.4	79.693	0.00042427	3.8619	151350000	4
654	SLC16A1	P53985;Q5T8R5;Q5T8R3;P53985-2;Q5T8R4	P53985;Q5T8R5;Q5T8R3;P53985-2	Monocarboxylate transporter 1	SLC16A1	1.39302	-1.88133	PCP UP	0.0903972	-2.39153	3.16622	3.91436	-0.385037	3.83645	0.950214	1.61568	3.87721	4.13606	4.11159	4.02609	4.17062	ACP_PCP	5	5	5	9.2	9.2	9.2	53.944	0	46.242	4787400000	14
655	IST1	P53990-2;P53990;P53990-4;P53990-5;H3BMU1;H3BUI0;P53990-3;H3BQF7;F5GXM3;J3KR23;H3BRE2;P53990-6;H3BPP6	P53990-2;P53990;P53990-4;P53990-5;H3BMU1;H3BUI0;P53990-3;H3BQF7;F5GXM3;J3KR23	IST1 homolog	IST1	1.52205	0.929499	ACP UP	0.0755069	2.57264	0.83395	1.78401	1.83655	1.45542	1.65202	2.40347	-0.357905	0.629633	0.763048	1.2388	1.38345	ACP_PCP	7	7	7	21.2	21.2	21.2	36.622	0	9.3639	1144500000	23
656	SEC24C	P53992;G5EA31;P53992-2	P53992;G5EA31	Protein transport protein Sec24C	SEC24C	2.0945	-1.26608	PCP UP	0.030873	-3.38643	1.51354	1.18082	2.00297	1.14746	1.73379	-0.241357	2.68866	2.07546	2.31777	2.75598	2.60687	ACP_PCP	26	26	24	30.3	30.3	29.7	118.32	0	171.89	5107500000	226
657	SUB1	P53999	P53999	Activated RNA polymerase II transcriptional coactivator p15	SUB1	1.54521	1.24362	ACP UP	0.0710782	2.60515	0.120602	1.99579	2.62523	2.17468	2.38229	1.26166	0.513162	0.655849	-0.383364	1.19272	0.603735	ACP_PCP	4	4	4	37	37	37	14.395	0	16.002	891970000	35
658	BCAT1	P54687-2;P54687-3;P54687-4;P54687;P54687-5;F5H2F2;A0A087WYF2	P54687-2;P54687-3;P54687-4;P54687;P54687-5	Branched-chain-amino-acid aminotransferase, cytosolic	BCAT1	2.12961	2.95182	ACP UP	0.0275468	3.43751	-3.73091	-5.16332	-0.736619	-1.65045	-2.27245	-0.212281	-5.47169	-4.9168	-4.75614	-5.70486	-5.38131	ACP_PCP	4	4	4	16	16	16	36.297	0	5.4464	78833000	4
659	ATP1B3	P54709;C9JA36;P54709-2;C9JXZ1;H7C547;F8WBY4;H7C4L9	P54709;C9JA36;P54709-2;C9JXZ1	Sodium/potassium-transporting ATPase subunit beta-3	ATP1B3	1.383	-1.6318	PCP UP	0.0924155	-2.37746	5.29351	4.68233	2.81368	5.90019	2.39287	4.2279	4.91041	6.67093	6.46505	5.61302	5.59167	ACP_PCP	13	13	13	53.8	53.8	53.8	31.512	0	111.14	16157000000	219
661	SLC12A2	P55011-3;P55011;G3XAL9	P55011-3;P55011;G3XAL9	Solute carrier family 12 member 2	SLC12A2	1.55968	-2.39889	PCP UP	0.0683133	-2.62547	-1.27453	-3.87221	-1.65328	-3.58978	-2.44105	-6.19218	-1.71789	0.869246	-1.33294	-1.25806	-0.418414	ACP_PCP	13	13	13	14	14	14	129.68	0	34.809	640850000	33
662	HADHB	P55084-2;P55084;F5GZQ3;B5MD38;C9JEY0;C9JE81;C9K0M0	P55084-2;P55084;F5GZQ3;B5MD38	Trifunctional enzyme subunit beta, mitochondrial;3-ketoacyl-CoA thiolase	HADHB	4.47298	-1.1116	PCP UP	0.006	-7.5889	5.97977	5.49585	5.49323	5.65824	5.73542	5.40673	6.70827	6.72076	6.99182	6.30691	6.97127	ACP_PCP	28	28	28	72.1	72.1	72.1	48.879	0	323.31	53849000000	638
663	ADAR	P55265-5;P55265;P55265-4;H0YCK3;P55265-3;P55265-2	P55265-5;P55265;P55265-4;H0YCK3;P55265-3;P55265-2	Double-stranded RNA-specific adenosine deaminase	ADAR	1.47675	1.64604	ACP UP	0.0788151	2.50907	-0.460613	1.64422	1.85605	1.13444	1.65092	-1.18087	-1.57594	-0.136453	-1.81443	-0.255774	-0.577505	ACP_PCP	19	19	19	25	25	25	103.64	0	102.98	2724700000	93
664	HNRNPH2	P55795	P55795	Heterogeneous nuclear ribonucleoprotein H2	HNRNPH2	1.57626	1.2478	ACP UP	0.0681919	2.64876	0.753919	2.12864	2.39098	1.82125	2.57622	1.60485	-0.0144317	1.36548	-0.597485	0.906096	1.49789	ACP_PCP	16	7	7	41.4	21.8	21.8	49.263	0	139.86	2275300000	104
665	OXCT1	P55809;E9PDW2;P55809-2;Q9BYC2	P55809;E9PDW2	Succinyl-CoA:3-ketoacid coenzyme A transferase 1, mitochondrial	OXCT1	1.75827	1.17381	ACP UP	0.0515145	2.90518	3.59168	2.1559	2.98501	3.02857	3.6553	2.7194	1.63258	2.56134	2.73476	0.889593	1.42588	ACP_PCP	16	16	16	41	41	41	56.157	0	311.4	5208100000	126
667	RAB38	P57729;H0YEA4;H0YDB7	P57729;H0YEA4;H0YDB7	Ras-related protein Rab-38	RAB38	5.16412	-4.47897	PCP UP	0.004	-9.24455	-3.27478	-5.48417	-4.74827	-4.34049	-6.21982	-4.67917	-0.431139	-0.576539	0.42419	-0.356387	-0.620886	ACP_PCP	4	4	4	27.5	27.5	27.5	23.712	0	8.1949	171990000	10
668	MTPN	P58546;C9JL85	P58546;C9JL85	Myotrophin	MTPN	2.0546	-0.947706	PCP UP	0.033562	-3.32861	0.803099	1.54016	0.64187	1.56412	0.915616	1.33018	2.83683	1.29421	2.02494	2.07254	2.17255	ACP_PCP	3	3	3	36.4	36.4	36.4	12.895	0	20.456	681730000	32
669	DEFA1	P59666;P59665	P59666;P59665	Neutrophil defensin 3;HP 3-56;Neutrophil defensin 2;Neutrophil defensin 1;HP 1-56;Neutrophil defensin 2	DEFA1	2.27457	-1.71758	PCP UP	0.023455	-3.65042	8.70631	6.42287	7.97165	6.52923	7.3585	8.57156	9.5226	9.13297	9.77343	8.81353	9.31214	ACP_PCP	5	5	5	26.6	26.6	26.6	10.245	0	17.765	65216000000	46
670	SEC61G	P60059	P60059	Protein transport protein Sec61 subunit gamma	SEC61G	3.62341	-0.826547	PCP UP	0.00721127	-5.86918	2.81938	2.68318	2.46312	3.09947	2.45478	2.54568	3.49902	3.61492	3.20886	3.42844	3.76951	ACP_PCP	2	2	2	36.8	36.8	36.8	7.7412	0	26.616	792330000	29
671	MYL6	P60660;F8W1R7;J3KND3;G3V1V0;G3V1Y7;B7Z6Z4;F8VPF3;H0YI43	P60660;F8W1R7;J3KND3;G3V1V0;G3V1Y7;B7Z6Z4;F8VPF3	Myosin light polypeptide 6	MYL6	2.40367	-0.793593	PCP UP	0.0215462	-3.84313	6.71855	7.09924	6.20407	7.00545	6.00986	6.26646	7.27629	7.34585	7.28307	7.38728	7.42851	ACP_PCP	9	9	1	73.5	73.5	17.9	16.93	0	234.21	43797000000	390
673	SNAP25	P60880;P60880-2	P60880;P60880-2	Synaptosomal-associated protein 25	SNAP25	2.37254	4.91198	ACP UP	0.0202368	3.79638	2.31194	-2.76444	2.23758	-1.32412	1.90141	1.15241	-5.33816	-4.36361	-0.727112	-4.8168	-6.38521	ACP_PCP	8	8	8	47.6	47.6	47.6	23.315	0	103.26	874450000	34
674	PRPS1	P60891;B1ALA9;P60891-2	P60891;B1ALA9;P60891-2	Ribose-phosphate pyrophosphokinase 1	PRPS1	1.45818	1.84803	ACP UP	0.0810458	2.483	1.56012	3.17045	2.45477	1.31537	2.69227	2.23321	2.03923	-2.30276	0.900352	1.28448	0.0270352	ACP_PCP	9	9	3	34	34	9.4	34.834	0	75.453	2162700000	52
675	S100A10	P60903	P60903	Protein S100-A10	S100A10	1.42813	-1.995	PCP UP	0.0855279	-2.44083	7.85265	6.89288	4.46933	7.37227	3.86134	8.09247	8.26506	8.36675	8.59956	8.48696	8.3741	ACP_PCP	7	7	7	55.7	55.7	55.7	11.203	0	198.45	31326000000	647
677	ACTR2	P61160;P61160-2;F5H6T1	P61160;P61160-2;F5H6T1	Actin-related protein 2	ACTR2	1.77411	-0.844882	PCP UP	0.0517382	-2.9276	3.66332	3.4768	2.78829	3.85318	2.82353	4.08357	4.59089	4.07606	4.48313	4.60192	3.71299	ACP_PCP	14	14	14	42.1	42.1	42.1	44.76	0	213.6	9137500000	192
678	COPS2	P61201;P61201-2;B4DIH5;H0YKU5;H0YM03;H0YMC2	P61201;P61201-2;B4DIH5;H0YKU5	COP9 signalosome complex subunit 2	COPS2	1.51732	1.43882	ACP UP	0.074002	2.566	-0.421768	0.967662	2.19931	-0.0757837	2.14123	0.128805	-0.793443	-0.870783	-0.645529	0.330243	-1.09839	ACP_PCP	11	11	11	30.5	30.5	30.5	51.596	0	75.974	1235000000	32
679	RAP2B	P61225	P61225	Ras-related protein Rap-2b	RAP2B	1.49116	-1.31608	PCP UP	0.0778771	-2.52929	3.22472	2.30465	1.18042	1.95071	0.496972	3.09399	3.68402	2.69208	3.87726	3.48962	3.047	ACP_PCP	6	6	4	39.9	39.9	28.4	20.504	0	92.943	2651600000	71
680	PCBD1	P61457	P61457	Pterin-4-alpha-carbinolamine dehydratase	PCBD1	2.64634	2.06549	ACP UP	0.014531	4.21452	-1.01836	0.849417	0.49657	0.981553	0.503438	1.96704	-1.43055	-1.69604	-0.591612	-1.3892	-2.07033	ACP_PCP	5	5	5	51	51	51	11.999	0	32.604	257860000	18
681	LYZ	P61626;F8VV32	P61626;F8VV32	Lysozyme C;Lysozyme	LYZ	2.42029	-1.99426	PCP UP	0.019519	-3.86817	3.35897	3.16643	2.62941	4.43202	1.60905	3.90301	5.12818	4.9365	6.27531	4.91242	4.63462	ACP_PCP	9	9	9	60.1	60.1	60.1	16.537	0	180.08	7107400000	127
682	STXBP1	P61764;P61764-2;A0A096LP33;A0A096LP52	P61764;P61764-2	Syntaxin-binding protein 1	STXBP1	2.10071	5.84611	ACP UP	0.028307	3.39546	2.54512	-6.16434	3.51163	-0.952936	3.55716	1.5512	-4.45758	-5.54468	-5.71089	-6.00961	-4.13459	ACP_PCP	22	22	22	46.1	46.1	46.1	67.568	0	168.58	4153500000	87
683	WDR5	P61964;V9GZ59;V9GYQ5	P61964	WD repeat-containing protein 5	WDR5	2.60505	2.4395	ACP UP	0.0149091	4.15042	0.43905	-1.72817	-1.47701	-1.49351	0.529065	-0.451464	-2.83804	-2.34548	-4.71305	-2.87476	-2.9112	ACP_PCP	6	6	6	26.3	26.3	26.3	36.588	0	11.293	361900000	13
684	SNRPF	P62306;F8W0W6	P62306;F8W0W6	Small nuclear ribonucleoprotein F	SNRPF	1.3373	2.43037	ACP UP	0.0988732	2.31321	1.33432	2.98779	2.93691	4.0267	4.5096	1.91897	-3.34614	1.81013	0.570813	1.77849	1.79679	ACP_PCP	5	5	5	48.8	48.8	48.8	9.7251	0	31.888	1038600000	28
685	TMSB4X	Q5T4B6;P62328	Q5T4B6;P62328	Thymosin beta-4;Hematopoietic system regulatory peptide	TMSB4X	2.49816	-2.14255	PCP UP	0.0174126	-3.98624	1.22577	2.84586	2.06174	3.8558	1.29639	3.158	4.83201	3.59734	4.29088	5.04439	4.98441	ACP_PCP	1	1	1	25	25	25	5.1127	0	4.9621	1615800000	15
686	PPP2CB	P62714;E5RHC1;H0YC23;E5RFI3;E5RHP4;E7ESG8;H0YBN9;E5RJX4	P62714;E5RHC1	Serine/threonine-protein phosphatase 2A catalytic subunit beta isoform;Serine/threonine-protein phosphatase	PPP2CB	2.20419	0.769867	ACP UP	0.0277235	3.54661	2.03167	2.66393	2.72408	2.95752	2.56396	3.0633	2.10312	1.52685	1.99757	2.32111	1.53907	ACP_PCP	11	11	1	48.2	48.2	4.2	35.575	0	168.86	2685000000	97
687	ACTG2	P62736;P63267;Q5T8M7;P63267-2;C9JFL5;F6UVQ4;F6QUT6;F8WB63;B8ZZJ2	P62736;P63267;Q5T8M7;P63267-2	Actin, aortic smooth muscle;Actin, gamma-enteric smooth muscle	ACTG2	2.06848	-1.73997	PCP UP	0.0312157	-3.34869	1.38651	1.03522	1.33771	1.56331	2.04712	3.0812	2.92945	4.21192	4.12997	1.99192	4.14581	ACP_PCP	25	1	1	71.6	2.9	2.9	42.009	0	17.632	6578400000	24
688	RHOB	P62745	P62745	Rho-related GTP-binding protein RhoB	RHOB	2.40009	3.79756	ACP UP	0.0195048	3.83774	2.28109	-1.1292	-0.690395	-0.552716	0.497633	2.0272	-5.47699	-1.05008	-4.73335	-2.08021	-3.61915	ACP_PCP	5	4	4	27.6	23	23	22.123	0	10.271	446490000	14
689	RPS26	P62854;Q5JNZ5	P62854;Q5JNZ5	40S ribosomal protein S26;Putative 40S ribosomal protein S26-like 1	RPS26	1.93875	1.8446	ACP UP	0.0370361	3.16191	4.03271	5.50928	5.18291	5.19316	5.48164	3.51595	1.71971	3.00583	2.21277	4.56815	3.36692	ACP_PCP	3	3	3	31.3	31.3	31.3	13.015	0	14.9	3838900000	57
690	RBX1	P62877	P62877	E3 ubiquitin-protein ligase RBX1;E3 ubiquitin-protein ligase RBX1, N-terminally processed	RBX1	2.2992	3.68002	ACP UP	0.0217534	3.68695	-0.276887	1.17379	1.18992	1.00498	1.27647	0.22286	-4.76856	-3.28728	-3.02308	1.08924	-4.58446	ACP_PCP	2	2	2	24.1	24.1	24.1	12.274	0	37.111	138650000	5
691	RPL39	Q59GN2;P62891	Q59GN2;P62891	Putative 60S ribosomal protein L39-like 5;60S ribosomal protein L39	RPL39	1.5756	2.01617	ACP UP	0.0673253	2.64783	5.054	7.18258	7.03861	6.93927	7.08375	4.07691	2.73093	5.34214	4.09161	3.4961	5.40429	ACP_PCP	1	1	1	19.6	19.6	19.6	6.3225	0.00021805	4.2457	1814100000	9
692	RPS27A	P62979	P62979	Ubiquitin-40S ribosomal protein S27a;Ubiquitin;40S ribosomal protein S27a	RPS27A	1.61624	1.22966	ACP UP	0.0647072	2.70495	8.00888	8.08626	8.31882	8.27881	8.20318	10.5885	7.37353	7.57812	7.51885	7.15673	7.12816	ACP_PCP	11	11	2	59	59	20.5	17.965	0	243.64	106030000000	366
693	GNAS	P63092-3;P63092-2;P63092;P63092-4;Q5JWF2-2;Q5JWF2;S4R3E3;H0Y7F4;Q5JWE9;S4R3V9;P38405;P38405-2;K7EQ80;K7EPE2	P63092-3;P63092-2;P63092;P63092-4;Q5JWF2-2;Q5JWF2	Guanine nucleotide-binding protein G(s) subunit alpha isoforms short;Guanine nucleotide-binding protein G(s) subunit alpha isoforms XLas	GNAS	2.09503	1.32806	ACP UP	0.0308423	3.38721	3.76922	2.58358	4.31815	2.27054	4.08374	3.9229	2.25529	2.46999	2.07337	1.9726	2.04522	ACP_PCP	14	13	12	45.4	42.5	38	44.179	0	153.64	5864500000	200
694	DYNLT1	Q5VTU3;P63172	Q5VTU3;P63172	Dynein light chain Tctex-type 1	DYNLT1	1.53302	2.42085	ACP UP	0.0704638	2.58804	-1.25231	-1.04134	-1.65687	-3.93399	-2.03523	0.652003	-5.54147	-4.17686	-1.32501	-4.8849	-3.8991	ACP_PCP	1	1	1	17.4	17.4	17.4	10.2	0	5.9398	89688000	7
695	RPL38	P63173;J3KSP2;J3KT73;J3QL01	P63173;J3KSP2;J3KT73;J3QL01	60S ribosomal protein L38	RPL38	3.20964	2.40582	ACP UP	0.00901961	5.13296	1.72733	2.3559	2.47398	3.32316	3.16006	1.84179	-1.26791	0.439219	-0.196492	1.16855	0.229388	ACP_PCP	2	2	2	24.3	24.3	24.3	8.2178	0.00021436	4.0253	329700000	22
696	TMSB10	P63313	P63313	Thymosin beta-10	TMSB10	2.23673	-2.21625	PCP UP	0.0240898	-3.59449	1.56026	0.561248	-0.497631	-0.52536	-1.16381	-0.866573	1.95574	0.998875	1.16252	2.99976	3.18781	ACP_PCP	1	1	1	31.8	31.8	31.8	5.0256	0.00021459	4.0374	310270000	8
697	ACTC1	P68032;P68133;Q5T8M8;A6NL76	P68032;P68133;Q5T8M8;A6NL76	Actin, alpha cardiac muscle 1;Actin, alpha skeletal muscle	ACTC1	1.77874	-0.763736	PCP UP	0.0517503	-2.93416	7.11158	6.8158	5.77095	6.61176	6.01592	7.03354	7.3463	7.48733	7.49423	7.02754	7.26292	ACP_PCP	25	9	0	71.6	42.4	0	42.019	0	323.31	91039000000	826
698	TUBA4A	P68366-2;P68366;C9JEV8;C9JQ00;C9JJQ8;C9JDL2	P68366-2;P68366	Tubulin alpha-4A chain	TUBA4A	1.46241	-0.62732	PCP UP	0.0871408	-2.48895	2.38342	1.23422	1.49294	2.26635	1.35136	1.62072	2.35827	1.89488	2.24088	2.57097	2.69578	ACP_PCP	22	4	4	60.5	12.5	12.5	48.328	0	48.191	3028100000	151
699	TUBB4B	P68371	P68371	Tubulin beta-4B chain	TUBB4B	1.70747	0.906641	ACP UP	0.0565937	2.83343	8.41927	7.42386	7.05802	7.51537	7.27095	8.71385	7.06082	6.71697	6.43624	6.87938	7.04115	ACP_PCP	26	26	1	74.8	74.8	2.7	49.83	0	323.31	125740000000	1924
700	HBB	P68871;F8W6P5	P68871;F8W6P5	Hemoglobin subunit beta;LVV-hemorphin-7;Spinorphin	HBB	1.66736	0.956727	ACP UP	0.0608878	2.77689	10.8488	10.0298	9.5683	10.1031	10.9516	10.9443	10.0473	8.76864	9.88931	9.03016	9.51909	ACP_PCP	14	14	7	95.2	95.2	61.9	15.998	0	323.31	376260000000	1325
701	HBA1	P69905	P69905	Hemoglobin subunit alpha	HBA1	1.91315	0.859751	ACP UP	0.0407736	3.12531	10.5775	9.9254	9.59143	9.8145	10.8081	10.4897	9.81225	8.74649	9.58133	9.16722	9.39952	ACP_PCP	11	11	3	91.5	91.5	18.3	15.257	0	323.31	239750000000	1394
702	RAE1	P78406;E9PQ57;E9PPG9;B0QZ36;B0QZ37	P78406;E9PQ57	mRNA export factor	RAE1	2.77336	1.36694	ACP UP	0.0133807	4.41426	0.567539	1.22118	1.65041	1.57292	1.57898	0.85587	-0.479382	0.507174	0.248881	0.0368339	-0.94245	ACP_PCP	12	12	12	37.5	37.5	37.5	40.968	0	19.06	969750000	31
703	ADAM17	P78536;A6H8L4;E7EUI5;P78536-2	P78536;A6H8L4;E7EUI5;P78536-2	Disintegrin and metalloproteinase domain-containing protein 17	ADAM17	3.30993	-1.72698	PCP UP	0.00804301	-5.30616	-3.20947	-4.71126	-3.83808	-3.0135	-4.46193	-3.72161	-2.29699	-1.92066	-1.81178	-2.52549	-1.94004	ACP_PCP	2	2	2	2.8	2.8	2.8	93.02	0.0056582	2.4918	218720000	10
704	BASP1	P80723;P80723-2	P80723;P80723-2	Brain acid soluble protein 1	BASP1	1.383	-1.58647	PCP UP	0.0923301	-2.37745	6.29632	4.65571	2.47107	5.42869	3.47958	4.01403	5.70856	6.52363	6.73864	5.50328	5.41273	ACP_PCP	9	9	9	63	63	63	22.693	0	323.31	19085000000	109
705	MRPS10	P82664	P82664	28S ribosomal protein S10, mitochondrial	MRPS10	1.577	-1.71234	PCP UP	0.0677031	-2.6498	-2.12688	-2.24571	-2.42303	-2.72242	-2.3507	-5.67074	-1.71368	-0.900139	-0.753153	-1.78844	-0.899137	ACP_PCP	1	1	1	9	9	9	22.999	0	10.947	124800000	7
706	MRPS36	P82909;D6R941	P82909	28S ribosomal protein S36, mitochondrial	MRPS36	2.4938	-1.54593	PCP UP	0.0178441	-3.9796	4.43434	3.33908	2.76155	3.94424	2.51689	3.28034	4.09607	5.35594	5.42985	4.84306	4.90178	ACP_PCP	5	5	5	68.9	68.9	68.9	11.466	0	129.61	3893500000	73
707	MRPS9	P82933	P82933	28S ribosomal protein S9, mitochondrial	MRPS9	2.44556	-0.945284	PCP UP	0.0201713	-3.90634	-0.29431	0.0145487	-0.935423	-0.663707	-0.982909	-1.25329	-0.0546067	0.529469	0.383258	-0.0358133	0.474878	ACP_PCP	5	5	5	13.1	13.1	13.1	45.834	0	14.693	725230000	38
708	LACTB	P83111;P83111-2;H0YNN5	P83111;P83111-2	Serine beta-lactamase-like protein LACTB, mitochondrial	LACTB	2.92068	-2.13479	PCP UP	0.010828	-4.65101	0.90948	-0.385297	-1.41472	0.340336	-1.32098	0.69429	1.76588	1.87827	2.15461	1.91729	1.97713	ACP_PCP	14	14	14	26.9	26.9	26.9	60.693	0	45.432	2338900000	72
709	DAB2	P98082-2;P98082-3;P98082;D6REB1;D6RIA5;D6RFF7	P98082-2;P98082-3;P98082	Disabled homolog 2	DAB2	1.69565	-2.72468	PCP UP	0.0539016	-2.81675	-6.16054	-2.90162	-4.1058	-2.95061	-6.10063	-2.89726	0.270959	-1.9971	-3.89874	-0.311419	-1.37068	ACP_PCP	4	4	4	8.2	8.2	8.2	58.86	0.0002182	4.2606	176020000	10
710	FBLN2	P98095;P98095-2;H7C1A3;H7BXL0	P98095;P98095-2	Fibulin-2	FBLN2	1.74993	-3.79334	PCP UP	0.0492992	-2.8934	-1.3688	-0.974743	-6.52351	-0.920449	-6.40649	-1.52191	1.69549	1.48557	-0.904891	1.54991	0.377374	ACP_PCP	15	15	15	17.2	17.2	17.2	126.57	0	117.71	2097400000	68
711	CDK5	Q00535;Q00535-2	Q00535;Q00535-2	Cyclin-dependent-like kinase 5	CDK5	1.43176	1.73334	ACP UP	0.0855293	2.44593	-1.39744	-0.251795	-0.353665	-1.71001	-0.770988	2.30155	-2.60305	-1.25625	-3.02673	-2.08199	-1.51732	ACP_PCP	9	9	8	33.9	33.9	31.2	33.304	0	19.843	470210000	33
712	PURA	Q00577;K7ENC1;Q9UJV8-2;Q9UJV8	Q00577	Transcriptional activator protein Pur-alpha	PURA	2.76693	1.79969	ACP UP	0.0132642	4.40405	3.50098	4.09719	5.28113	3.81409	5.00135	3.91668	1.87058	3.48944	2.14646	2.61798	2.21991	ACP_PCP	13	13	10	43.5	43.5	39.4	34.91	0	120.67	5988100000	109
713	REEP5	Q00765;E2QRG8;B7Z332;B7Z510;H0Y8J8;Q00765-2	Q00765	Receptor expression-enhancing protein 5	REEP5	2.29261	-0.869795	PCP UP	0.0242878	-3.67717	3.90089	3.34087	4.03401	4.10989	4.58558	3.70546	5.23206	5.03932	4.32129	4.85604	4.63085	ACP_PCP	5	5	5	27	27	27	21.493	0	39.336	4576400000	73
714	HNRNPU	Q00839-2;Q00839;M0QYG9	Q00839-2;Q00839	Heterogeneous nuclear ribonucleoprotein U	HNRNPU	1.56391	2.07466	ACP UP	0.0683054	2.63141	2.65736	5.40526	4.83607	4.57145	5.5012	2.47257	0.748196	3.70471	1.05099	2.88698	2.4391	ACP_PCP	34	34	26	47	47	32.1	88.979	0	323.31	22452000000	251
715	FABP5	Q01469;I6L8B7;A8MUU1	Q01469;I6L8B7	Fatty acid-binding protein, epidermal	FABP5	1.593	-5.59528	PCP UP	0.0633553	-2.67228	1.34852	-5.3296	-5.90174	2.63015	-6.58755	2.12689	4.09652	3.55172	4.79427	4.87404	0.898745	ACP_PCP	9	9	9	71.1	71.1	71.1	15.164	0	99.019	2479900000	90
716	OGDH	Q02218;E9PCR7;E9PDF2;Q02218-2;E9PFG7;Q02218-3;C9J4G7	Q02218;E9PCR7;E9PDF2;Q02218-2;E9PFG7	2-oxoglutarate dehydrogenase, mitochondrial	OGDH	2.82963	-0.859187	PCP UP	0.0133469	-4.50402	3.95531	3.22122	3.47524	3.87322	3.42776	3.17514	4.07621	4.54707	4.80933	4.15239	4.31751	ACP_PCP	47	47	38	57.4	57.4	49.8	115.93	0	323.31	22330000000	639
717	ALDH6A1	Q02252;Q02252-2;G3V4Z4	Q02252;Q02252-2	Methylmalonate-semialdehyde dehydrogenase [acylating], mitochondrial	ALDH6A1	1.66352	0.918846	ACP UP	0.060892	2.77148	3.22756	2.89612	2.51042	2.28768	2.80792	3.7221	1.51599	2.4215	2.79125	1.47131	1.74888	ACP_PCP	17	17	17	39.6	39.6	39.6	57.839	0	73.016	5742600000	153
718	COL7A1	Q02388-2;Q02388;C9JBL3	Q02388-2;Q02388	Collagen alpha-1(VII) chain	COL7A1	2.76513	-2.00307	PCP UP	0.0132292	-4.4012	1.80382	3.14929	0.560155	1.84943	0.922703	1.43922	3.98359	3.82229	3.79591	2.73344	3.78396	ACP_PCP	59	59	59	26.9	26.9	26.9	292.26	0	323.31	37050000000	813
719	TNFAIP2	Q03169;H0YLC0;H0YKR7	Q03169	Tumor necrosis factor alpha-induced protein 2	TNFAIP2	2.90125	-4.47392	PCP UP	0.0107895	-4.61946	-6.74945	-8.63067	-5.78277	-3.1569	-4.89035	-6.54063	-0.557961	-1.24866	-0.16201	-2.45641	-2.99768	ACP_PCP	9	9	9	21.4	21.4	21.4	72.66	0	15.677	195540000	18
720	TAP1	Q03518	Q03518	Antigen peptide transporter 1	TAP1	1.48024	-1.1313	PCP UP	0.0802964	-2.51396	0.791893	-0.0221214	-0.552589	0.40422	-1.78018	0.392205	1.17812	0.775526	1.50731	0.45302	1.10372	ACP_PCP	13	13	13	27.2	27.2	27.2	87.217	0	136.72	1832800000	102
721	SSBP1	Q04837;E7EUY5;C9K0U8	Q04837;E7EUY5;C9K0U8	Single-stranded DNA-binding protein, mitochondrial	SSBP1	2.22967	-0.865797	PCP UP	0.0262948	-3.5841	3.97971	3.24553	2.74313	3.09799	2.69757	3.29537	4.39751	3.93718	4.01895	3.62779	4.2303	ACP_PCP	9	9	9	62.2	62.2	62.2	17.259	0	126.06	3548600000	85
722	PLP2	Q04941;Q04941-2	Q04941;Q04941-2	Proteolipid protein 2	PLP2	2.47527	-1.26267	PCP UP	0.0186278	-3.95141	4.35781	3.96693	3.38718	4.65181	3.08095	4.54993	4.89785	5.35539	5.65066	5.45776	4.94722	ACP_PCP	2	2	2	18.4	18.4	18.4	16.691	0	25.798	4124100000	17
723	CSTF1	Q05048;A3KFI9	Q05048	Cleavage stimulation factor subunit 1	CSTF1	1.71176	1.44444	ACP UP	0.0541434	2.83948	-1.2977	-0.894949	-0.554411	-0.556665	-0.184133	-1.77766	-3.35723	-3.26865	-2.61892	-1.07229	-1.29306	ACP_PCP	6	6	6	20.9	20.9	20.9	48.357	0	14.026	271390000	14
724	DNM1	Q05193-3;Q05193-4;Q05193;Q05193-5;Q05193-2	Q05193-3;Q05193-4;Q05193;Q05193-5;Q05193-2	Dynamin-1	DNM1	2.2298	3.98997	ACP UP	0.0239188	3.58428	-1.02683	-5.12456	0.506785	-4.02642	-0.120911	-0.681611	-7.35971	-4.63102	-5.83154	-4.99269	-5.86284	ACP_PCP	18	11	9	25.7	18.2	15.6	96.04	0	33.257	690760000	26
725	PRKCD	Q05655;Q05655-2	Q05655;Q05655-2	Protein kinase C delta type;Protein kinase C delta type regulatory subunit;Protein kinase C delta type catalytic subunit	PRKCD	5.05968	-3.07837	PCP UP	0.004	-8.97733	-3.3831	-4.43445	-5.3907	-4.26512	-4.4856	-3.43574	-1.12474	-1.2613	-0.987404	-1.33708	-1.05987	ACP_PCP	4	4	4	4.7	4.7	4.7	77.504	0.001231	3.4403	269470000	13
726	CALD1	Q05682-5;Q05682-4;E7EX44;Q05682-3;Q05682-6;Q05682-2;Q05682;E9PGZ1;C9J813;C9JEK3;REV__H0Y876	Q05682-5;Q05682-4;E7EX44;Q05682-3;Q05682-6;Q05682-2;Q05682;E9PGZ1;C9J813	Caldesmon	CALD1	1.60249	1.14363	ACP UP	0.0661674	2.68561	1.18793	2.01456	2.38549	2.24603	2.61398	1.16591	-0.210992	1.36509	0.110346	1.10561	1.59006	ACP_PCP	21	21	20	37.4	37.4	36.3	61.212	0	130.21	3519300000	88
727	COL14A1	Q05707;Q05707-2;Q05707-3;J3QT83;Q4G0W3;H0YBB2	Q05707;Q05707-2;Q05707-3;J3QT83	Collagen alpha-1(XIV) chain	COL14A1	1.62622	-2.5812	PCP UP	0.0610291	-2.71899	4.20637	1.11918	1.7923	-0.361048	0.884316	4.74884	4.64621	4.3257	4.6439	3.82553	5.78964	ACP_PCP	61	61	61	49.6	49.6	49.6	193.51	0	323.31	55267000000	1066
728	CTDSPL2	Q05D32-2;Q05D32;H0YMH7	Q05D32-2;Q05D32	CTD small phosphatase-like protein 2	CTDSPL2	1.56679	1.18008	ACP UP	0.0693909	2.63546	-2.80774	-1.66659	-1.91037	-3.1481	-2.66664	-3.39711	-5.01843	-3.32262	-3.90206	-2.86719	-3.78724	ACP_PCP	3	3	3	6.9	6.9	6.9	45.423	0	5.3549	73218000	6
729	ITIH3	Q06033-2;Q06033;A0A087WW43;E7ET33;CON__Q0V8M9	Q06033-2;Q06033;A0A087WW43;E7ET33	Inter-alpha-trypsin inhibitor heavy chain H3	ITIH3	2.14614	-3.6016	PCP UP	0.0266192	-3.46161	-0.675965	-2.08618	-4.63123	-5.21864	-5.74166	-3.03971	1.77229	-1.57167	-0.692717	0.98492	-0.312649	ACP_PCP	9	8	8	9.7	9	9	99.326	0	70.474	956080000	19
730	KDSR	Q06136;K7ERC8;K7EQS7;Q06136-2	Q06136;K7ERC8;K7EQS7;Q06136-2	3-ketodihydrosphingosine reductase	KDSR	1.93485	-1.04493	PCP UP	0.0386792	-3.15634	1.95261	2.73261	1.28963	2.38683	1.15251	1.55545	2.68063	3.50742	3.1422	2.6552	2.4639	ACP_PCP	5	5	5	21.1	21.1	21.1	36.187	0	99.942	2624500000	65
731	APLP2	Q06481-3;Q06481-6;Q06481;Q06481-5;Q06481-4;Q06481-2;E9PQS3;E9PSC7	Q06481-3;Q06481-6;Q06481;Q06481-5;Q06481-4;Q06481-2	Amyloid-like protein 2	APLP2	3.05671	-1.28115	PCP UP	0.0101871	-4.87486	-1.64388	-2.24724	-1.61491	-1.2443	-2.03977	-1.38222	-0.42356	-0.555776	0.229364	-0.210177	-1.11102	ACP_PCP	6	6	6	9.9	9.9	9.9	85.486	0	9.1754	572890000	15
732	FMOD	Q06828	Q06828	Fibromodulin	FMOD	2.02979	-5.28277	PCP UP	0.0317602	-3.29276	3.90442	0.0115078	-3.45967	-5.84065	-0.76592	1.50082	4.51135	5.25422	4.13061	3.3605	5.28258	ACP_PCP	8	8	8	29.8	29.8	29.8	43.178	0	323.31	4677400000	67
733	C1QBP	Q07021;I3L3Q7;I3L3B0	Q07021;I3L3Q7;I3L3B0	Complement component 1 Q subcomponent-binding protein, mitochondrial	C1QBP	2.73485	-1.31048	PCP UP	0.0139139	-4.35329	3.33253	2.54511	3.2081	2.46337	3.07829	1.68276	4.01985	4.1154	4.06411	3.58833	4.35652	ACP_PCP	6	6	6	31.6	31.6	31.6	31.362	0	131.71	4383600000	218
734	COL16A1	Q07092-2;Q07092	Q07092-2;Q07092	Collagen alpha-1(XVI) chain	COL16A1	3.59005	-2.42475	PCP UP	0.0068	-5.80762	-5.15841	-4.82304	-6.20705	-5.7196	-5.41611	-5.15822	-3.54139	-2.23346	-2.29594	-4.24902	-2.62512	ACP_PCP	2	2	2	1	1	1	157.56	0.0098702	2.1565	158970000	5
735	DPT	Q07507	Q07507	Dermatopontin	DPT	1.42797	-1.86139	PCP UP	0.0855837	-2.4406	3.97065	2.06649	4.07588	0.211848	4.03071	2.34031	5.59457	3.86226	4.78433	3.88273	5.0963	ACP_PCP	8	8	8	50.7	50.7	50.7	24.005	0	143.49	3833900000	137
736	ARHGAP1	Q07960;H0YE29;E9PNR6	Q07960;H0YE29	Rho GTPase-activating protein 1	ARHGAP1	1.65478	-0.795745	PCP UP	0.062656	-2.75917	2.12076	1.443	1.01014	2.41039	1.80956	1.3302	2.57123	1.79544	2.48959	2.69705	2.86212	ACP_PCP	14	14	14	42.6	42.6	42.6	50.435	0	108.71	3761100000	130
737	CD47	Q08722;Q08722-3;Q08722-4;Q08722-2;H7BYS8;H0YC40	Q08722;Q08722-3;Q08722-4;Q08722-2	Leukocyte surface antigen CD47	CD47	2.65142	1.25237	ACP UP	0.0148548	4.22243	3.64519	3.53793	4.31828	3.27991	4.33296	3.6454	2.79436	3.00592	1.82581	3.00185	2.07662	ACP_PCP	5	5	5	13.6	13.6	13.6	35.213	0	10.457	4218700000	32
738	RBBP4	Q09028-3;Q09028;Q09028-4;Q09028-2;H0YCT5;H0YF10;H0YDK2;H0YEU5;Q5JP02;E9PNS2;Q5JNZ6;C9JPP3;E9PIC4;E9PNS6	Q09028-3;Q09028;Q09028-4;Q09028-2;H0YCT5;H0YF10;H0YDK2	Histone-binding protein RBBP4	RBBP4	1.59901	1.92112	ACP UP	0.0649473	2.68072	-0.155445	2.68186	1.83754	2.27497	1.88941	-0.399682	-0.317785	0.430414	-1.92368	0.269514	-1.29018	ACP_PCP	8	8	5	23.7	23.7	19.8	46.158	0	72.94	1107700000	44
739	AHNAK	Q09666;E9PJZ0;E9PKR9;E9PJC6;E9PLK4;Q09666-2;E9PQE3	Q09666	Neuroblast differentiation-associated protein AHNAK	AHNAK	1.57394	-1.37682	PCP UP	0.0680939	-2.6455	3.95957	4.29899	1.81949	3.92575	1.74678	3.13296	4.26765	4.97404	4.60495	4.2895	4.48424	ACP_PCP	237	237	235	65.8	65.8	65.2	629.09	0	323.31	181840000000	2946
740	GALNT2	Q10471;Q10471-2	Q10471	Polypeptide N-acetylgalactosaminyltransferase 2;Polypeptide N-acetylgalactosaminyltransferase 2 soluble form	GALNT2	2.62271	-1.02037	PCP UP	0.0159843	-4.17778	0.958017	0.241117	1.07951	1.03027	0.491241	-0.15174	1.33679	1.62613	1.47163	1.90049	1.80716	ACP_PCP	13	13	12	24.9	24.9	23.1	64.732	0	26.777	2179300000	62
741	SCRN1	Q12765;Q12765-2;C9K052;Q12765-3;B8ZZP4;C9J7U9	Q12765;Q12765-2;C9K052;Q12765-3;B8ZZP4;C9J7U9	Secernin-1	SCRN1	3.77069	3.9409	ACP UP	0.00677778	6.14591	1.45601	0.452837	1.22594	0.637005	1.15618	2.49376	-3.55701	-2.16401	-1.72658	-4.66213	-1.40999	ACP_PCP	10	10	10	30.2	30.2	30.2	46.382	0	30.466	883540000	35
742	STX4	Q12846;Q12846-2;C9JFM5;A0A087WWW0;H3BMK2	Q12846;Q12846-2;C9JFM5	Syntaxin-4	STX4	1.60383	-0.822404	PCP UP	0.0681514	-2.6875	2.46198	1.98831	1.32184	1.32414	1.55614	2.78853	2.46498	3.27093	2.72603	2.61048	2.57371	ACP_PCP	9	9	9	35.7	35.7	35.7	34.18	0	37.256	2739700000	43
743	CNTN1	Q12860-2;Q12860;Q12860-3;H0YIJ1;F8VQW3;F8VX96;F8VUI8;F8VUI9	Q12860-2;Q12860	Contactin-1	CNTN1	1.74983	4.59551	ACP UP	0.0489622	2.89326	2.33036	-5.84968	0.377694	-3.72927	1.15459	1.79798	-6.79418	-3.35748	-5.33956	-5.70202	-5.0496	ACP_PCP	24	24	24	32.5	32.5	32.5	111.87	0	159.1	2259200000	91
744	DPYD	Q12882	Q12882	Dihydropyrimidine dehydrogenase [NADP(+)]	DPYD	1.4111	-1.52807	PCP UP	0.0885714	-2.41692	-5.93789	-4.5995	-4.20307	-5.95464	-7.32366	-4.33748	-2.73591	-4.53543	-3.87597	-3.59391	-4.58197	ACP_PCP	3	3	3	2.6	2.6	2.6	111.4	0.0070962	2.3845	61822000	2
745	FAP	Q12884;B4DLR2;Q12884-2;H0YG61;F8WF29;C9J131	Q12884;B4DLR2	Prolyl endopeptidase FAP;Antiplasmin-cleaving enzyme FAP, soluble form	FAP	2.1132	-2.96465	PCP UP	0.0283234	-3.41361	-1.26688	-5.13378	-5.42897	-5.55327	-3.85017	-2.85687	-2.14101	-0.509072	-1.14103	-1.79803	0.337458	ACP_PCP	14	14	14	21.4	21.4	21.4	87.711	0	35.179	786790000	29
746	ILF2	Q12905;B4DY09;X6R6Z1	Q12905;B4DY09	Interleukin enhancer-binding factor 2	ILF2	1.51618	1.24205	ACP UP	0.0747582	2.56441	3.33713	5.21145	4.63711	4.73836	4.79459	3.16826	2.99788	4.08198	2.45884	3.5106	2.31284	ACP_PCP	19	19	19	72.3	72.3	72.3	43.062	0	173.12	9884400000	246
747	DLG1	Q12959-5;Q12959-3;Q12959-6;Q12959-4;Q12959;Q12959-7;Q12959-2;Q12959-8;Q12959-9;E7EQD7;B4E2H8;C9JUA9;C9JN61;C9JCP6;A8MUT6;H7C166;C9J110;F2Z2L0;C9IYP1	Q12959-5;Q12959-3;Q12959-6;Q12959-4;Q12959;Q12959-7;Q12959-2;Q12959-8;Q12959-9;E7EQD7	Disks large homolog 1	DLG1	1.61596	-1.55927	PCP UP	0.0633749	-2.70456	0.282151	0.313081	-0.171469	-0.420852	-0.769296	-3.03346	0.698161	1.01846	1.3604	0.992427	0.56034	ACP_PCP	13	13	9	23.9	23.9	18.6	95.165	0	61.075	1523100000	71
748	CSTF3	Q12996;H0YE74;E9PLP8	Q12996	Cleavage stimulation factor subunit 3	CSTF3	1.933	2.74031	ACP UP	0.0365329	3.15369	-5.49542	-1.35649	-1.28421	-1.71607	-0.897672	-2.31847	-4.47302	-6.55259	-4.27138	-4.03643	-5.25844	ACP_PCP	7	7	7	14.2	14.2	14.2	82.921	0	17.291	242000000	19
749	ECH1	Q13011;M0R248;M0QZW4	Q13011;M0R248	Delta(3,5)-Delta(2,4)-dienoyl-CoA isomerase, mitochondrial	ECH1	2.8682	-1.1588	PCP UP	0.0118883	-4.56602	2.17103	2.55444	2.85914	2.46634	2.83515	2.39189	3.64953	3.97934	4.32925	2.83344	3.73408	ACP_PCP	12	12	8	45.7	45.7	35.1	35.816	0	194.47	5751800000	169
750	FLII	Q13045-2;Q13045;Q13045-3;J3KS54;J3QQQ2;J3QQU5;J3KS39;K7EP37;K7EP27;J3QLR6;K7EQZ7	Q13045-2;Q13045;Q13045-3;J3KS54	Protein flightless-1 homolog	FLII	1.52643	-0.901924	PCP UP	0.0755074	-2.57879	-0.261936	-0.942504	-0.371411	-1.43287	-0.21059	0.52723	0.939918	-0.190237	0.687305	0.539816	0.289413	ACP_PCP	22	22	22	21.7	21.7	21.7	138.49	0	89.453	2110000000	112
751	MRPL28	Q4TT38;Q13084;A2IDC6;A2IDC7;Q4TT37	Q4TT38;Q13084;A2IDC6;A2IDC7;Q4TT37	39S ribosomal protein L28, mitochondrial	MRPL28	1.94109	-1.55656	PCP UP	0.0373355	-3.16526	-0.658662	-2.00656	-0.433296	-2.99946	-0.681569	-1.87115	-0.394839	0.411932	-0.0814027	-0.0858316	0.724027	ACP_PCP	5	5	5	25	25	25	30.045	0	6.3332	388210000	10
752	TARDBP	Q13148;A0A087WX29;B1AKP7;G3V162;A0A087X260;A0A087WYY0;K7EN94;K7EJM5;K7EJ99;A0A087WXQ5;A0A087WV68;Q13148-4;A0A087WW61;A0A087WX67;A0A087WXV3;A0A087WYE7;A0A087WZC9;A0A087WTZ4;K7EL26;A0A087WZM1	Q13148;A0A087WX29;B1AKP7;G3V162;A0A087X260;A0A087WYY0;K7EN94;K7EJM5	TAR DNA-binding protein 43	TARDBP	1.72745	2.13089	ACP UP	0.0517766	2.86163	0.166808	3.367	2.80253	2.33966	3.1937	3.86092	0.245008	2.10074	-0.827164	1.04358	-0.107732	ACP_PCP	10	10	10	35.7	35.7	35.7	44.739	0	269.08	2422500000	77
753	SELENBP1	Q13228;Q13228-4;Q13228-2;A6PVX1;Q13228-3;F2Z2W8;F8WCR4;C9JVL0;H0Y532	Q13228;Q13228-4;Q13228-2;A6PVX1;Q13228-3;F2Z2W8;F8WCR4	Selenium-binding protein 1	SELENBP1	2.70917	3.26403	ACP UP	0.01344	4.31282	-0.519084	-1.76872	0.171438	-2.90639	0.610709	0.561823	-3.64879	-4.28905	-2.2848	-4.58374	-4.72229	ACP_PCP	12	12	12	33.1	33.1	33.1	52.39	0	24.686	501970000	33
754	NMI	Q13287;C9JW17	Q13287	N-myc-interactor	NMI	1.47861	-2.96037	PCP UP	0.0769363	-2.51168	-1.57412	-0.14078	-5.28823	-0.61912	-5.69603	-4.82994	0.344592	-0.578095	-1.16541	0.565654	0.511597	ACP_PCP	6	6	6	21.8	21.8	21.8	35.056	0	10.261	399390000	15
755	PLD1	Q13393-2;Q13393;Q13393-4;C9IY79;H7C0L3;Q13393-3;F8WBV7	Q13393-2;Q13393;Q13393-4	Phospholipase D1	PLD1	4.99709	-3.86661	PCP UP	0.0045	-8.82024	-4.34247	-5.68494	-5.91559	-4.83158	-5.90816	-4.56755	-1.84109	-1.67251	-1.34249	-0.0621271	-1.79064	ACP_PCP	8	8	8	9.7	9.7	9.7	119.69	0	12.59	309660000	18
756	ILK	Q13418;Q13418-3;Q13418-2;A0A087WWY6	Q13418;Q13418-3;Q13418-2	Integrin-linked protein kinase	ILK	1.35853	1.14901	ACP UP	0.0982511	2.34308	0.446821	0.245176	1.07231	0.214985	1.75995	2.95404	0.107018	-0.233303	-0.0222794	0.110464	-0.129199	ACP_PCP	17	17	17	38.1	38.1	38.1	51.419	0	40.327	1608300000	49
757	NNT	Q13423;D6RAI5;D6RHU2	Q13423	NAD(P) transhydrogenase, mitochondrial	NNT	2.95974	-1.11929	PCP UP	0.0108642	-4.71477	4.25153	3.01366	3.33619	3.68332	3.60002	3.25549	4.65439	4.61492	5.08839	4.14218	4.71339	ACP_PCP	38	38	7	40.4	40.4	7.7	113.89	0	323.31	28543000000	496
758	SNTB2	Q13425;Q13425-2;H0YCS0;J3KT21;H7BY41	Q13425	Beta-2-syntrophin	SNTB2	1.52724	0.690141	ACP UP	0.0773659	2.57993	1.04442	1.37369	1.44291	1.35913	1.15881	1.66383	0.534775	1.69125	0.435882	0.0461603	0.543549	ACP_PCP	13	13	13	28	28	28	57.949	0	126.96	2012000000	79
759	PDAP1	Q13442;F8WBW6	Q13442	28 kDa heat- and acid-stable phosphoprotein	PDAP1	1.34654	2.60451	ACP UP	0.0969297	2.32621	-2.98167	1.58626	-1.72252	-1.89055	0.602219	-4.60103	-3.85931	-4.22707	-4.73607	-2.40198	-5.30422	ACP_PCP	3	3	3	21.5	21.5	21.5	20.63	0	17.181	153260000	8
760	TMED1	Q13445;K7EIN4;K7EQ63	Q13445;K7EIN4;K7EQ63	Transmembrane emp24 domain-containing protein 1	TMED1	1.91949	-1.43522	PCP UP	0.0386415	-3.13436	1.71735	0.549756	0.991385	0.505747	2.3151	-0.547531	2.36738	2.37525	2.57693	2.32681	2.13956	ACP_PCP	5	5	5	18.9	18.9	18.9	25.206	0	11.867	609180000	34
761	TCIRG1	Q13488;E9PM12;E9PNA6;E9PMC5;Q13488-2;H0YCE3;H0YEL3;A6NHQ4	Q13488;E9PM12;E9PNA6;E9PMC5	V-type proton ATPase 116 kDa subunit a isoform 3;V-type proton ATPase subunit a	TCIRG1	2.35606	-3.01579	PCP UP	0.0205223	-3.77169	0.0914677	-1.39066	-3.94261	-0.213672	-3.56327	-0.507489	1.34638	1.35142	1.86005	1.50861	1.07394	ACP_PCP	18	17	17	24.7	23.6	23.6	92.967	0	80.601	1849000000	61
762	MTX1	Q13505-3;Q13505;Q13505-2	Q13505-3;Q13505;Q13505-2	Metaxin-1	MTX1	1.9283	-0.834576	PCP UP	0.0401099	-3.14696	2.19077	1.85117	1.2027	1.00738	1.98765	1.45105	2.30497	3.10143	2.53742	2.19603	2.10862	ACP_PCP	9	9	9	37.2	37.2	37.2	35.777	0	116.18	2245500000	69
763	TUBB3	Q13509;Q13509-2;G3V2A3;G3V5W4;G3V2R8;G3V3R4;G3V2N6;G3V542;G3V3J6;G3V3W7	Q13509;Q13509-2	Tubulin beta-3 chain	TUBB3	1.5967	1.98029	ACP UP	0.0650616	2.67748	4.55101	0.866253	2.73881	3.10057	2.26302	4.19746	0.768616	0.133776	-0.158554	2.19886	1.92014	ACP_PCP	21	9	6	59.3	33.6	26.9	50.432	0	138.89	5569800000	171
764	CAMK2B	Q13554-7;Q13554-4;Q13554-3;Q13554-8;Q13554-5;Q13554-2;Q13554;Q13554-6;H7BXS4;H7C394;H7BZC6	Q13554-7;Q13554-4;Q13554-3;Q13554-8;Q13554-5;Q13554-2;Q13554;Q13554-6;H7BXS4	Calcium/calmodulin-dependent protein kinase type II subunit beta	CAMK2B	1.6708	3.18053	ACP UP	0.0558721	2.78174	-1.15086	-1.85353	0.393595	-5.49943	0.426943	0.420831	-4.72544	-2.9633	-3.41363	-5.19	-5.66232	ACP_PCP	12	6	4	31.6	17.4	13.1	50.955	0	10.979	324930000	15
765	CAMK2G	Q5SWX3;Q13555-10;Q13555-3;Q13555-5;Q13555-4;Q13555-7;Q13555-9;Q13555-2;Q13555-8;Q13555;Q13555-6;Q8WU40;H0Y6G2	Q5SWX3;Q13555-10;Q13555-3;Q13555-5;Q13555-4;Q13555-7;Q13555-9;Q13555-2;Q13555-8;Q13555;Q13555-6;Q8WU40;H0Y6G2	Calcium/calmodulin-dependent protein kinase type II subunit gamma	CAMK2G	1.9539	1.95801	ACP UP	0.0361667	3.18362	-0.809968	-3.1114	-2.8204	-3.02748	-2.38279	-0.668147	-4.37973	-4.10405	-3.5309	-5.38283	-3.07604	ACP_PCP	11	4	4	24.6	10.7	10.7	57.796	0	16.036	177540000	13
766	NAE1	Q13564-3;Q13564-2;Q13564;Q13564-4;J3QLH4;J3KTE3	Q13564-3;Q13564-2;Q13564;Q13564-4;J3QLH4;J3KTE3	NEDD8-activating enzyme E1 regulatory subunit	NAE1	1.59452	1.54407	ACP UP	0.0659801	2.67441	-3.56062	-2.13124	-2.47329	-3.90038	-2.16781	-1.95965	-3.15142	-4.80402	-5.63236	-3.11041	-4.51631	ACP_PCP	2	2	2	6.7	6.7	6.7	50.624	0.0016067	3.2033	92425000	2
768	TPBG	Q13641	Q13641	Trophoblast glycoprotein	TPBG	2.59397	-1.49995	PCP UP	0.0158095	-4.13327	-0.640787	-0.7576	-2.2977	-1.05534	-1.11813	-2.42048	0.188074	-0.0529177	0.470617	-0.0783644	0.0639828	ACP_PCP	5	5	5	12.9	12.9	12.9	46.031	0	17.563	412340000	17
769	ALCAM	Q13740-2;Q13740;F5GXJ9;H7C543;Q13740-4;Q13740-3	Q13740-2;Q13740;F5GXJ9	CD166 antigen	ALCAM	1.50559	1.39598	ACP UP	0.0755222	2.54955	2.13688	3.01219	1.72253	0.9483	1.38288	3.38036	1.07913	-0.30899	0.809972	1.8548	0.071136	ACP_PCP	16	16	16	35.4	35.4	35.4	63.664	0	92.401	3551900000	103
770	THOC5	Q13769;F8WCP5;H7C441;C9JXG5;H7C072;C9JXU6;F5GZF3;C9JCL9	Q13769;F8WCP5	THO complex subunit 5 homolog	THOC5	1.59056	1.23654	ACP UP	0.0673961	2.66885	-2.5929	-1.55167	-1.63162	-2.37097	-2.25658	-2.98392	-4.57925	-2.78403	-3.78304	-4.00527	-2.1875	ACP_PCP	6	6	6	16.4	16.4	16.4	78.507	0	12.936	191880000	8
771	SNTB1	Q13884;Q13884-2	Q13884;Q13884-2	Beta-1-syntrophin	SNTB1	2.25256	3.55271	ACP UP	0.0233057	3.61786	0.26189	-1.19472	-2.93497	-2.80299	0.0686414	1.97883	-5.93705	-4.74644	-3.23154	-4.52988	-3.17143	ACP_PCP	11	11	11	25.1	25.1	25.1	58.06	0	39.254	678700000	25
772	CKAP5	Q14008-2;Q14008;Q14008-3;E9PQH5;H0YCF6;H0YEK7;H0YDX5	Q14008-2;Q14008;Q14008-3	Cytoskeleton-associated protein 5	CKAP5	1.88089	0.715422	ACP UP	0.0439886	3.07926	-3.10172	-2.6732	-2.23895	-2.46622	-1.99542	-2.24514	-3.61201	-3.32311	-3.27813	-2.62153	-3.00955	ACP_PCP	19	18	18	11.6	11.3	11.3	218.52	0	25.272	567260000	33
773	CAMK1	Q14012;H7C071;A0A087WUR6;Q8IU85-2;Q8IU85;C9JES6	Q14012;H7C071;A0A087WUR6;Q8IU85-2;Q8IU85	Calcium/calmodulin-dependent protein kinase type 1;Calcium/calmodulin-dependent protein kinase type 1D	CAMK1	1.54223	1.47737	ACP UP	0.070807	2.60096	-3.64606	-1.88096	-2.84919	-3.27709	-2.18625	-0.984966	-5.14785	-4.06579	-3.96649	-3.89763	-2.66284	ACP_PCP	3	3	3	7.3	7.3	7.3	41.337	0.00021673	4.1575	81833000	8
774	DAG1	Q14118;C9JYS1;C9J196;C9JQL4	Q14118	Dystroglycan;Alpha-dystroglycan;Beta-dystroglycan	DAG1	2.95112	3.27922	ACP UP	0.0103946	4.70066	-0.703361	-1.59786	0.285116	-1.37943	0.231867	1.58704	-5.25287	-3.12326	-3.86972	-3.07352	-2.39058	ACP_PCP	13	13	13	16.3	16.3	16.3	97.44	0	60.9	934000000	48
775	UBE4A	Q14139;Q14139-2;B7Z7P0	Q14139;Q14139-2;B7Z7P0	Ubiquitin conjugation factor E4 A	UBE4A	1.50095	1.67261	ACP UP	0.0754229	2.54302	-2.91527	-3.96659	-2.81048	-4.43903	-2.28679	-2.2039	-4.5898	-4.04552	-6.45968	-5.57563	-3.2108	ACP_PCP	7	7	7	10	10	10	122.56	0	17.812	152600000	9
776	EFR3A	Q14156-2;Q14156;Q14156-3;E5RJS1;H7BXG9;E7ESK9;Q9Y2G0-3;Q9Y2G0	Q14156-2;Q14156;Q14156-3	Protein EFR3 homolog A	EFR3A	2.68558	-1.78607	PCP UP	0.0142963	-4.27581	-1.75669	-3.05776	-2.4287	-3.67712	-3.07802	-2.08393	-0.847577	0.221039	-1.18778	-1.26941	-1.38776	ACP_PCP	10	10	10	18.1	18.1	18.1	88.8	0	18.057	477580000	32
777	SCRIB	Q14160;Q14160-3;Q14160-2;H0YCG0	Q14160;Q14160-3;Q14160-2	Protein scribble homolog	SCRIB	1.77446	-0.767692	PCP UP	0.0519896	-2.9281	-1.86974	-1.36688	-2.45443	-1.80489	-1.98125	-1.65732	-1.67221	-0.506808	-0.80019	-1.56918	-0.891914	ACP_PCP	13	13	12	13.7	13.7	13.1	174.88	0	36.685	898390000	39
778	DPYSL3	Q14195-2;Q14195;H0YBT4;D6RF19;H0YB87;Q14117	Q14195-2;Q14195	Dihydropyrimidinase-related protein 3	DPYSL3	1.50786	1.95624	ACP UP	0.0740882	2.55273	4.76478	2.46015	2.74811	1.5778	2.87192	5.57127	1.16162	1.78033	1.07953	0.277434	2.58158	ACP_PCP	30	30	25	67.3	67.3	58.8	73.91	0	323.31	14121000000	291
779	DYNC1H1	Q14204;H0YJ21	Q14204	Cytoplasmic dynein 1 heavy chain 1	DYNC1H1	1.79202	0.679677	ACP UP	0.0517221	2.95297	2.35499	2.4674	3.25548	2.09361	3.21288	2.77909	1.99627	1.80998	1.83755	2.33417	2.0932	ACP_PCP	186	186	186	48.2	48.2	48.2	532.4	0	323.31	48657000000	1251
781	CTTN	Q14247-3;Q14247;Q14247-2;H0YCD9;H0YEV2;H7C314;E9PKG3;E9PP90	Q14247-3;Q14247;Q14247-2	Src substrate cortactin	CTTN	2.08061	-1.08441	PCP UP	0.0319618	-3.36628	1.3217	0.67075	1.15342	1.26953	0.279603	-0.277247	1.38213	1.80157	1.57686	2.10913	2.23378	ACP_PCP	9	9	9	20.9	20.9	20.9	57.466	0	99.815	1851100000	58
782	FLOT2	Q14254;J3QLD9;E7EMK3;K7EKW9	Q14254;J3QLD9;E7EMK3;K7EKW9	Flotillin-2	FLOT2	1.89812	-1.68326	PCP UP	0.0394206	-3.10384	2.17982	1.50941	-0.0498008	1.48285	-0.699531	0.995846	1.92438	3.36712	3.01127	2.20494	2.42408	ACP_PCP	18	18	18	47.7	47.7	47.7	47.064	0	70.486	3765600000	127
783	GALNT3	Q14435;E7EUL0;C9J2C3;Q14435-2;C9J388	Q14435;E7EUL0;C9J2C3	Polypeptide N-acetylgalactosaminyltransferase 3	GALNT3	2.17627	-3.91854	PCP UP	0.0252807	-3.50566	-1.49225	-4.61774	-5.76767	-0.252278	-1.25195	-5.63499	0.924232	0.8932	0.000493737	1.09932	0.828023	ACP_PCP	9	9	8	20.7	20.7	19.1	72.609	0	32.724	869660000	41
784	HABP2	Q14520-2;Q14520	Q14520-2;Q14520	Hyaluronan-binding protein 2;Hyaluronan-binding protein 2 50 kDa heavy chain;Hyaluronan-binding protein 2 50 kDa heavy chain alternate form;Hyaluronan-binding protein 2 27 kDa light chain;Hyaluronan-binding protein 2 27 kDa light chain alternate form	HABP2	1.5719	1.07885	ACP UP	0.0693432	2.64264	-0.601519	-0.394524	0.290259	1.17348	0.532655	-0.81184	-0.962643	-1.64614	-1.55508	-0.659465	-0.413858	ACP_PCP	6	6	6	11	11	11	59.864	0	26.325	674750000	21
785	MFSD10	Q14728;D6RIZ4;D6RE79;D6RA47	Q14728;D6RIZ4;D6RE79;D6RA47	Major facilitator superfamily domain-containing protein 10	MFSD10	1.6999	-1.25344	PCP UP	0.0557728	-2.82276	-0.0110899	0.291102	-2.11524	0.354292	-1.0649	-0.0713518	0.668744	0.91972	0.565707	0.872174	1.05985	ACP_PCP	4	4	4	9.2	9.2	9.2	48.339	0	15.931	728240000	35
786	LASP1	Q14847;C9J9W2;Q14847-3;Q14847-2;F6S2S5	Q14847;C9J9W2;Q14847-3;Q14847-2	LIM and SH3 domain protein 1	LASP1	2.40679	-1.06096	PCP UP	0.0206588	-3.84782	1.37436	1.31302	1.26639	1.49613	1.03701	1.20595	2.62767	2.50339	1.43175	1.98531	3.16741	ACP_PCP	6	6	6	24.1	24.1	24.1	29.717	0	68.975	1798300000	56
787	PTGR1	Q14914;Q14914-2;F2Z3J9;Q5JVP2;F6XGT7	Q14914;Q14914-2	Prostaglandin reductase 1	PTGR1	2.16895	3.0394	ACP UP	0.0258673	3.49495	-0.198397	0.976426	0.00801445	0.424515	0.35306	1.23976	-0.765235	-3.53887	-4.04209	0.031821	-4.5465	ACP_PCP	6	6	6	25.8	25.8	25.8	35.869	0	16.458	546910000	19
788	NOLC1	Q14978;Q14978-3;Q14978-2;S4R349;S4R3C2	Q14978;Q14978-3;Q14978-2;S4R349	Nucleolar and coiled-body phosphoprotein 1	NOLC1	1.65395	-2.81533	PCP UP	0.0579807	-2.758	1.67195	0.0882354	0.48576	-2.40081	-0.531612	2.26796	2.2155	4.8487	4.10233	0.53653	3.69148	ACP_PCP	6	6	6	7.6	7.6	7.6	73.602	0	10.442	8023900000	14
789	SLMAP	Q14BN4-2;Q14BN4-3;Q14BN4;B7Z863;B7Z964;H7C3M8;H7BZK0;Q14BN4-5;Q14BN4-4;H7BZW9;Q14BN4-8;Q14BN4-7;Q14BN4-6;C9JCH4;C9JA20	Q14BN4-2;Q14BN4-3;Q14BN4;B7Z863;B7Z964;H7C3M8;H7BZK0;Q14BN4-5;Q14BN4-4	Sarcolemmal membrane-associated protein	SLMAP	3.30789	-1.39773	PCP UP	0.008625	-5.30259	-1.69303	-2.54655	-2.98489	-2.66089	-1.74348	-2.52569	-1.00434	-0.961299	-0.614698	-1.404	-0.822427	ACP_PCP	9	9	9	12.9	12.9	12.9	90.828	0	18.776	555560000	39
790	CLCA4	Q14CN2;A8K7I4	Q14CN2	Calcium-activated chloride channel regulator 4;Calcium-activated chloride channel regulator 4, 110 kDa form;Calcium-activated chloride channel regulator 4, 30 kDa form	CLCA4	2.35897	-7.26518	PCP UP	0.0202346	-3.77605	5.01216	-4.85604	-5.1645	-5.22313	-5.12114	-2.61194	4.18623	5.71027	5.79642	2.38658	3.27592	ACP_PCP	26	26	20	43.4	43.4	29.7	101.28	0	323.31	18012000000	331
791	SART3	Q15020;B7ZKM0;F8VV04;Q15020-2;F8VVK9;F8VZM2;F8W667;H0YHU8	Q15020;B7ZKM0;F8VV04	Squamous cell carcinoma antigen recognized by T-cells 3	SART3	1.41869	1.71736	ACP UP	0.0871269	2.42758	-1.90605	0.162904	0.945274	-1.50262	0.942859	-2.32572	-1.57981	-2.72299	-3.10799	-2.24098	-2.00445	ACP_PCP	20	19	18	26.3	25.6	25	109.93	0	81.449	1164600000	46
792	POSTN	Q15063-2	Q15063-2	Periostin	POSTN	1.43821	-3.87406	PCP UP	0.0820509	-2.45498	2.93988	-1.08267	-5.43532	-3.40784	-4.83584	1.02306	3.1454	1.27142	0.857501	1.702	3.39502	ACP_PCP	45	1	0	61.5	1.5	0	87.02	0.0015908	3.0952	4557100000	26
793	POSTN	Q15063-3	Q15063-3	Periostin	POSTN	1.5788	-3.78651	PCP UP	0.0655467	-2.65233	1.31095	-3.1748	-6.06458	-5.43972	-3.58581	-0.979642	1.63762	-1.00012	-1.00856	1.62086	2.73807	ACP_PCP	46	2	0	61.5	1.3	0	87.253	0	5.5718	1909300000	16
794	POSTN	Q15063-5	Q15063-5	Periostin	POSTN	1.4239	-3.04271	PCP UP	0.0849795	-2.43489	8.37431	5.21104	4.43677	2.14436	0.996044	5.58431	8.53987	6.42674	6.88871	7.116	8.53127	ACP_PCP	49	49	0	62.4	62.4	0	90.423	0	323.31	183090000000	2082
795	ACOX1	Q15067-2;Q15067;Q15067-3;K7ESC7;K7ENF1;K7ELT1;I3L0T4;I3L4S5	Q15067-2;Q15067;Q15067-3	Peroxisomal acyl-coenzyme A oxidase 1	ACOX1	2.86728	-1.01615	PCP UP	0.0123243	-4.56454	0.656802	0.00807003	0.233257	1.0664	0.378362	0.552122	2.15068	1.30321	1.2904	1.42293	1.32605	ACP_PCP	14	14	14	29.2	29.2	29.2	74.667	0	55.473	2155000000	83
796	PAFAH1B3	Q15102;M0R389;M0QXS6;M0R323;M0QZT2;M0R1K3	Q15102;M0R389;M0QXS6;M0R323;M0QZT2;M0R1K3	Platelet-activating factor acetylhydrolase IB subunit gamma	PAFAH1B3	2.29696	2.85941	ACP UP	0.0220271	3.68361	-0.408235	1.86749	-1.19847	1.59594	-1.09323	1.48713	-3.16458	-1.80398	-2.82577	-0.99266	-3.63456	ACP_PCP	6	6	6	32.5	32.5	32.5	25.734	0	91.879	517900000	23
798	PDK2	Q15119;D6RDN9;Q15119-2;D6RGV8;D6RHG2;D6RJH7;D6R983	Q15119;D6RDN9;Q15119-2	[Pyruvate dehydrogenase (acetyl-transferring)] kinase isozyme 2, mitochondrial	PDK2	2.35379	-1.89291	PCP UP	0.0211873	-3.76831	-2.03682	-3.40281	-4.71341	-2.10524	-2.91559	-2.80268	-0.949672	-1.15678	-0.600821	-2.06047	-0.748148	ACP_PCP	3	2	2	10.1	7.9	7.9	46.153	0	10.332	198820000	6
799	PDK3	Q15120;Q15120-2;Q16654	Q15120;Q15120-2	[Pyruvate dehydrogenase (acetyl-transferring)] kinase isozyme 3, mitochondrial	PDK3	1.44511	-1.08785	PCP UP	0.0854407	-2.46466	1.39138	0.711641	-0.371139	1.19335	-0.00517655	-0.0611237	1.32747	2.3035	2.00967	0.424827	1.7562	ACP_PCP	15	15	14	42.6	42.6	42.6	46.938	0	44.47	1773600000	61
800	RAB35	Q15286;Q15286-2;F5H157	Q15286;Q15286-2;F5H157	Ras-related protein Rab-35	RAB35	1.35976	-1.77928	PCP UP	0.0958861	-2.3448	0.45001	-0.0765564	-3.394	1.13435	-1.57933	-0.674189	0.642146	1.68997	0.486215	1.29354	1.33476	ACP_PCP	4	4	4	26.4	26.4	26.4	23.025	0	23.328	612890000	19
801	TMED2	Q15363;F5GX39;E7EQ72	Q15363;F5GX39;E7EQ72	Transmembrane emp24 domain-containing protein 2	TMED2	1.57785	-1.00472	PCP UP	0.069161	-2.651	4.53442	3.28709	4.95999	4.17144	5.04448	3.60168	5.63357	4.87743	5.93946	4.84845	5.05727	ACP_PCP	6	6	6	30.8	30.8	30.8	22.761	0	55.561	9678800000	277
802	DHCR24	Q15392;Q15392-2;H7C4B7	Q15392;Q15392-2	Delta(24)-sterol reductase	DHCR24	2.52761	-3.92019	PCP UP	0.0162129	-4.03123	0.124406	-4.01065	-2.58693	-4.57004	-5.03521	-4.16636	1.05956	-0.0998251	2.15561	-0.81211	0.427071	ACP_PCP	8	8	8	16.5	16.5	16.5	60.101	0	17.802	554610000	24
803	SURF1	Q15526-2;Q15526;A0A087WYS9	Q15526-2;Q15526;A0A087WYS9	Surfeit locus protein 1	SURF1	2.1567	-2.46721	PCP UP	0.0266696	-3.47703	0.366935	-3.4438	-3.06471	-2.32147	-1.12256	-0.508479	1.21369	0.149563	1.28064	0.348305	0.932138	ACP_PCP	7	7	7	29.9	29.9	29.9	31.978	0	12.171	584860000	21
804	MAPRE2	Q15555-5;Q15555-3;Q15555;Q15555-4;K7ERD8;Q15555-2;K7EL66;M0QX52;K7ENB3	Q15555-5;Q15555-3;Q15555;Q15555-4;K7ERD8;Q15555-2;K7EL66	Microtubule-associated protein RP/EB family member 2	MAPRE2	2.32144	3.81535	ACP UP	0.02125	3.72003	-0.744488	-2.3875	-0.466834	-1.83197	-1.25321	3.52055	-4.5028	-2.79997	-4.38235	-5.45312	-4.57473	ACP_PCP	9	8	8	39.1	35.6	35.6	32.236	0	80.277	633510000	24
805	SLC9A3R2	Q15599;Q15599-2;H3BN50;H3BQS0;Q15599-3;H3BUQ9	Q15599;Q15599-2;H3BN50;H3BQS0;Q15599-3;H3BUQ9	Na(+)/H(+) exchange regulatory cofactor NHE-RF2	SLC9A3R2	1.57256	1.68754	ACP UP	0.0681993	2.64355	0.0333979	-1.58555	0.354225	-1.98865	0.760138	1.60136	-2.25972	-1.83613	-1.60894	-1.95136	-1.46912	ACP_PCP	7	7	7	24.6	24.6	24.6	37.413	0	19.914	538760000	12
806	NSDHL	Q15738;C9JDR0	Q15738;C9JDR0	Sterol-4-alpha-carboxylate 3-dehydrogenase, decarboxylating	NSDHL	2.1462	-1.27779	PCP UP	0.0283552	-3.4617	0.339647	-0.117308	-1.52707	0.42255	-0.721347	-1.09008	1.18526	0.694166	0.899948	0.76073	0.604154	ACP_PCP	10	10	10	40.5	40.5	40.5	41.9	0	40.922	962870000	66
807	SLC1A5	Q15758;M0QXM4;Q15758-3;Q15758-2;M0QX44;M0R144	Q15758;M0QXM4;Q15758-3;Q15758-2	Neutral amino acid transporter B(0);Amino acid transporter	SLC1A5	3.05319	-3.70148	PCP UP	0.00951613	-4.86902	0.482278	-2.73262	-3.09615	-0.0609186	-3.19508	-0.927372	1.55205	2.70025	2.32355	1.65456	2.33542	ACP_PCP	7	7	7	17.7	17.7	17.7	56.598	0	46.569	984280000	37
808	STXBP2	Q15833-2;Q15833;Q15833-3;A0A087WWS7;M0R0M7;M0R118;M0R1A1;M0QZ54;M0R0D4;R4GMY7;M0R376;A0A087WUN8	Q15833-2;Q15833;Q15833-3;A0A087WWS7;M0R0M7	Syntaxin-binding protein 2	STXBP2	5.01621	-1.83475	PCP UP	0.004	-8.86799	-0.261664	-0.898624	-1.13843	-0.298142	-0.356087	-0.930676	1.2662	0.748005	1.22676	1.51857	1.17789	ACP_PCP	14	14	14	31.7	31.7	31.7	66.137	0	150.54	1601900000	52
809	ETFDH	Q16134;Q16134-3;D6RAD5	Q16134;Q16134-3	Electron transfer flavoprotein-ubiquinone oxidoreductase, mitochondrial	ETFDH	1.93981	-1.01883	PCP UP	0.0386457	-3.16343	1.97362	0.978589	1.11932	0.599336	1.3487	1.09215	1.49098	2.95358	2.41957	1.65968	2.49677	ACP_PCP	18	18	18	39.4	39.4	39.4	68.495	0	57.71	3796200000	97
810	INA	Q16352;A0A087WYG8	Q16352;A0A087WYG8	Alpha-internexin	INA	2.39285	4.01157	ACP UP	0.0195962	3.82686	4.2592	-2.47911	0.330807	0.941414	-0.537555	2.26031	-3.36878	-3.37496	-3.02862	-3.1418	-3.16449	ACP_PCP	27	26	22	60.5	58.7	52.9	55.39	0	247.02	4987100000	105
811	DPYSL2	Q16555;Q16555-2;E5RFU4	Q16555;Q16555-2	Dihydropyrimidinase-related protein 2	DPYSL2	1.39706	2.07779	ACP UP	0.089702	2.39721	5.53228	1.38964	4.27065	2.46177	4.09031	6.37395	2.24446	1.37707	1.68736	1.65821	2.74282	ACP_PCP	25	21	20	65	56.1	53.8	62.293	0	323.31	20435000000	461
812	ECM1	Q16610;Q16610-4;Q16610-2;Q16610-3	Q16610;Q16610-4;Q16610-2	Extracellular matrix protein 1	ECM1	2.53346	-2.59147	PCP UP	0.0162547	-4.04018	1.67936	-0.110069	-0.307354	2.82679	1.38046	0.171404	2.68264	2.63609	4.03512	4.11513	4.18885	ACP_PCP	22	22	22	51.3	51.3	51.3	60.673	0	212.4	6279300000	166
813	BAK1	Q16611-2;Q16611	Q16611-2;Q16611	Bcl-2 homologous antagonist/killer	BAK1	2.62551	-3.59948	PCP UP	0.0145956	-4.18214	0.045732	-1.93043	-3.4596	-0.383746	-4.47631	-3.60019	1.49231	0.472918	1.59758	1.12212	1.80869	ACP_PCP	4	4	4	34	34	34	16.872	0	19.364	238950000	11
814	DECR1	Q16698-2;Q16698;E5RFV2;E5RJG7;E5RJD2;E5RID6;H0YAW3	Q16698-2;Q16698;E5RFV2;E5RJG7;E5RJD2	2,4-dienoyl-CoA reductase, mitochondrial	DECR1	2.52242	-1.11154	PCP UP	0.0179178	-4.02329	4.57746	4.09298	3.48605	3.27847	4.19538	3.51023	4.99462	5.32057	5.10174	4.31351	5.11109	ACP_PCP	15	15	15	57.4	57.4	57.4	34.994	0	266.66	13131000000	214
815	MAN2A1	Q16706	Q16706	Alpha-mannosidase 2	MAN2A1	1.82194	-1.49876	PCP UP	0.0451598	-2.9954	-1.28597	-1.35218	-2.41822	-0.226954	-1.96775	-3.09651	-0.144408	0.208532	-1.09969	-0.297429	0.203819	ACP_PCP	12	12	12	14.2	14.2	14.2	131.14	0	79.76	1119100000	43
816	NDUFA5	Q16718;A0A087X1G1;H7BYD0;Q16718-2;F8WAS3;A0A087WXR5;C9IZN5	Q16718;A0A087X1G1;H7BYD0;Q16718-2;F8WAS3;A0A087WXR5	NADH dehydrogenase [ubiquinone] 1 alpha subcomplex subunit 5	NDUFA5	2.07051	-0.842311	PCP UP	0.0333801	-3.35163	4.02915	3.43085	4.08557	3.14123	4.11512	3.46799	4.21492	5.10818	4.80233	4.1077	4.53668	ACP_PCP	6	6	6	65.5	65.5	65.5	13.459	0	76.494	3761700000	75
817	CLPP	Q16740;M0R208;M0QYV5	Q16740;M0R208	ATP-dependent Clp protease proteolytic subunit, mitochondrial;ATP-dependent Clp protease proteolytic subunit	CLPP	2.41243	-1.40905	PCP UP	0.0201718	-3.85632	0.0866607	-1.76868	0.0525737	-0.555316	0.399625	-0.554801	1.0624	0.777433	1.43147	1.01667	0.807326	ACP_PCP	5	5	5	28.5	28.5	28.5	30.18	0	17.615	612190000	25
818	RTN1	Q16799;Q2NKQ5;Q16799-2;A8MT72	Q16799;Q2NKQ5	Reticulon-1;Reticulon	RTN1	1.49701	2.61308	ACP UP	0.0748275	2.5375	3.5295	-1.1859	3.92562	0.569272	4.04555	3.65253	0.361374	-0.414489	0.707001	-0.6753	-0.930191	ACP_PCP	20	20	16	41	41	35.6	83.617	0	196.3	6181600000	84
819	PTPRN	Q16849-2;Q16849;Q16849-3;C9JR27;C9JCQ0;C9JJL7;H7C0U9;C9J392	Q16849-2;Q16849;Q16849-3	Receptor-type tyrosine-protein phosphatase-like N	PTPRN	1.44779	2.9418	ACP UP	0.0810989	2.46842	-0.0498372	-4.74498	0.126358	-5.06767	0.801667	-1.09928	-4.11018	-4.05805	-5.38662	-5.19071	-4.32487	ACP_PCP	13	13	12	21.4	21.4	19.9	102.82	0	40.16	613650000	28
820	CYP51A1	Q16850-2;Q16850;H7C0D0	Q16850-2;Q16850	Lanosterol 14-alpha demethylase	CYP51A1	1.85245	1.47389	ACP UP	0.042371	3.03876	-3.63257	-2.27695	-3.60467	-4.64655	-2.24494	-2.50155	-4.26117	-3.91591	-4.76751	-5.04282	-5.13807	ACP_PCP	4	4	4	10.9	10.9	10.9	46.312	0	5.7464	57907000	4
821	LEPRE1	Q32P28-4;Q32P28;Q32P28-3;H7C0D1;H7C2W6;Q32P28-2;E2QRI1	Q32P28-4;Q32P28;Q32P28-3	Prolyl 3-hydroxylase 1	P3H1	1.45169	-2.04747	PCP UP	0.0816622	-2.4739	-2.38269	-1.08316	-3.19757	-0.579486	-3.91537	-4.68431	-0.19946	0.593874	-2.12996	-0.484714	-0.744541	ACP_PCP	7	7	7	11.6	11.6	11.6	78.921	0	18.083	509570000	20
822	ADCK5	Q3MIX3;E9PLF3;E9PJ20	Q3MIX3	Uncharacterized aarF domain-containing protein kinase 5	ADCK5	3.78825	-3.52352	PCP UP	0.00717647	-6.17946	-2.87007	-4.4221	-4.53539	-5.40041	-6.04633	-5.46686	-0.985544	-1.8122	-0.443355	-2.03312	-1.05916	ACP_PCP	4	4	4	9	9	9	65.896	0	11.519	211460000	12
823	HSDL1	Q3SXM5;Q3SXM5-2;H3BQI7;H3BT52;H3BNH5	Q3SXM5;Q3SXM5-2;H3BQI7;H3BT52	Inactive hydroxysteroid dehydrogenase-like protein 1	HSDL1	1.82097	1.68561	ACP UP	0.0447422	2.99403	1.18347	0.234675	2.1809	0.835382	2.5704	-0.0276925	-1.08707	0.00279236	-0.749046	-1.31075	0.530295	ACP_PCP	9	9	9	27.3	27.3	27.3	37.001	0	43.58	1254800000	53
824	TUBB8	Q3ZCM7;A0A075B736;Q5SQY0	Q3ZCM7;A0A075B736;Q5SQY0	Tubulin beta-8 chain	TUBB8	2.33315	1.10831	ACP UP	0.0222281	3.73747	2.23959	1.64884	1.59085	2.34165	1.59909	1.62778	0.691131	0.816732	-0.188999	0.786207	1.55989	ACP_PCP	10	2	2	24.5	7.4	7.4	49.775	0	189.95	1899900000	100
825	TIMM50	Q3ZCQ8;Q3ZCQ8-2;M0R0C3;M0R2F8;M0R003;Q3ZCQ8-3;M0QXC3;M0R2Z3;M0R303;M0R2D2;M0R047;M0R1Y4	Q3ZCQ8;Q3ZCQ8-2;M0R0C3;M0R2F8;M0R003;Q3ZCQ8-3	Mitochondrial import inner membrane translocase subunit TIM50	TIMM50	4.32603	-1.22584	PCP UP	0.00514286	-7.26872	0.468695	0.593557	0.314249	0.76276	0.421323	-0.149759	1.42909	1.69327	1.83679	1.34061	1.83847	ACP_PCP	6	6	6	21.8	21.8	21.8	39.646	0	79.918	962620000	54
826	MMAA	Q495G5;Q8IVH4;D6RIS5	Q495G5;Q8IVH4;D6RIS5	Methylmalonic aciduria type A protein, mitochondrial	MMAA	1.70549	-2.55163	PCP UP	0.0531465	-2.83064	-0.158695	-1.46049	-3.88718	-0.871537	-5.4129	-2.42391	-0.133897	0.418083	0.100907	-0.0850401	0.612525	ACP_PCP	6	6	6	14.4	14.4	14.4	47.135	0	8.8722	450830000	6
827	HYDIN	Q4G0P3;J3QL79;F8WD03;Q4G0P3-6;Q4G0P3-10;Q4G0P3-8;Q4G0P3-5;H0YH52;H0YF91;J3QQJ7	Q4G0P3;J3QL79;F8WD03;Q4G0P3-6;Q4G0P3-10;Q4G0P3-8;Q4G0P3-5	Hydrocephalus-inducing protein homolog	HYDIN	4.97702	-2.34387	PCP UP	0.0036	-8.77032	-6.87888	-6.49874	-7.10349	-7.6708	-7.32555	-6.54934	-4.44851	-5.02344	-5.1395	-4.58379	-4.10774	ACP_PCP	4	4	4	0.7	0.7	0.7	575.89	0.0014254	3.3475	105090000	5
828	ACSF3	Q4G176;F5H5A1;F5H362;F5H755;F5H2G6;H0YGC7;F5GX20;F5H3B2;H0YH37	Q4G176;F5H5A1;F5H362;F5H755	Acyl-CoA synthetase family member 3, mitochondrial	ACSF3	2.17095	-1.5497	PCP UP	0.0268914	-3.49788	-0.127383	0.314204	-0.692131	0.091991	0.311087	-1.8644	1.5368	0.554787	1.94629	0.762794	1.30899	ACP_PCP	9	9	9	17.5	17.5	17.5	64.129	0	31.778	1396900000	51
830	TMEM259	Q4ZIN3-2;Q4ZIN3	Q4ZIN3-2;Q4ZIN3	Membralin	TMEM259	2.63551	-1.04039	PCP UP	0.0156935	-4.19767	-3.19861	-2.83009	-3.3413	-3.389	-3.73567	-4.17677	-2.56472	-2.36895	-2.12256	-2.88154	-2.08649	ACP_PCP	1	1	1	3.2	3.2	3.2	46.43	0.0056614	2.504	74402000	7
831	KRTAP13-2	Q52LG2	Q52LG2	Keratin-associated protein 13-2	KRTAP13-2	1.40958	4.87955	ACP UP	0.0862615	2.41479	-4.39534	1.59376	2.02323	7.05342	-3.78328	-0.659466	-5.74413	-6.27315	-3.78225	-2.25254	-4.81875	ACP_PCP	12	12	10	90.3	90.3	83.4	18.727	0	102.18	4202800000	37
832	FAM98B	Q52LJ0-2;Q52LJ0;H0YNA1	Q52LJ0-2;Q52LJ0	Protein FAM98B	FAM98B	1.41613	2.89446	ACP UP	0.0861641	2.42399	-0.421047	1.30662	1.20664	0.697303	0.958463	-2.02177	-6.7636	-0.413939	-3.34709	-1.68434	-0.824841	ACP_PCP	8	8	7	27.5	27.5	23.1	45.547	0	76.12	846140000	28
833	FNDC3B	Q53EP0;Q53EP0-2	Q53EP0;Q53EP0-2	Fibronectin type III domain-containing protein 3B	FNDC3B	2.76699	-2.84538	PCP UP	0.0124444	-4.40415	-5.4273	-3.04095	-5.5926	-3.17678	-6.10387	-4.16765	-1.37586	-2.05669	-1.15762	-2.72576	-1.38146	ACP_PCP	6	6	6	7.6	7.6	7.6	132.89	0	10.607	206080000	11
834	TMEM35	Q53FP2	Q53FP2	Transmembrane protein 35	TMEM35A	2.76452	3.2794	ACP UP	0.012383	4.40022	-0.764937	-1.39198	-2.54618	0.499768	-2.25973	-1.32433	-3.17219	-3.2487	-5.25924	-6.41425	-4.79208	ACP_PCP	2	2	2	15	15	15	18.44	0	43.064	78143000	3
835	AGK	Q53H12;E9PC15;E9PG39;Q53H12-2	Q53H12;E9PC15;E9PG39	Acylglycerol kinase, mitochondrial	AGK	1.56082	-0.645395	PCP UP	0.0736466	-2.62708	2.24325	1.24904	1.5343	1.78864	1.30125	1.25834	2.41167	2.18292	2.70254	1.56016	2.18204	ACP_PCP	12	12	12	41.9	41.9	41.9	47.137	0	57.839	2699600000	82
836	PYCRL	Q53H96-2;Q53H96;B5MD87;A0A087WTU2	Q53H96-2;Q53H96;B5MD87	Pyrroline-5-carboxylate reductase 3	PYCRL	2.81968	3.79335	ACP UP	0.0113563	4.48809	-0.328216	-2.14798	1.26134	1.26026	0.489581	1.72136	-5.08106	-4.32985	-3.17766	-2.91645	-1.58144	ACP_PCP	7	7	7	36.6	36.6	36.6	26.439	0	16.835	427800000	12
837	COBLL1	Q53SF7-4;Q53SF7-3;Q53SF7-2;Q53SF7;C9J8C4;H7C1G2;C9JAU3;C9J5Y6;C9JWZ0	Q53SF7-4;Q53SF7-3;Q53SF7-2;Q53SF7;C9J8C4;H7C1G2	Cordon-bleu protein-like 1	COBLL1	1.63926	-1.70311	PCP UP	0.0608702	-2.73732	-5.60318	-2.8423	-4.75408	-4.01628	-6.44015	-4.53413	-2.965	-3.21261	-1.96069	-3.75912	-3.07879	ACP_PCP	5	5	4	5.8	5.8	4.5	123.87	0	6.5832	173510000	8
838	OCIAD2	Q56VL3;D6RD77;J3KPI9;Q56VL3-2	Q56VL3	OCIA domain-containing protein 2	OCIAD2	3.30639	2.7036	ACP UP	0.00795455	5.29999	1.3868	1.06734	2.12022	1.95345	2.31059	0.219546	-2.02942	-0.0839586	-0.781738	-0.842681	-2.23193	ACP_PCP	5	5	5	31.8	31.8	31.8	16.953	0	29.665	808650000	15
840	TMEM67	Q5HYA8-3;Q5HYA8;H0YB69;C9JRQ8;C9JHI2	Q5HYA8-3;Q5HYA8;H0YB69;C9JRQ8	Meckelin	TMEM67	1.95914	-1.83787	PCP UP	0.0359666	-3.19113	-1.21846	-1.53413	-3.86596	-2.32408	-2.66628	-0.562316	-0.557876	-0.133698	0.748169	-0.46034	-0.54956	ACP_PCP	3	3	3	3.5	3.5	3.5	103.59	0.0014219	3.3299	613910000	9
841	PITRM1	Q5JRX3;Q5JRX3-2;Q5JRX3-3;B1APQ0;H0Y7L7;H0Y4F7;B1APQ1	Q5JRX3;Q5JRX3-2;Q5JRX3-3	Presequence protease, mitochondrial	PITRM1	3.3524	-1.68362	PCP UP	0.00790588	-5.38047	1.64507	0.532306	1.2092	1.18619	1.73979	0.0072633	2.42319	2.87395	2.97063	2.72907	2.68777	ACP_PCP	35	35	35	42.7	42.7	42.7	117.41	0	217.18	7139900000	230
842	PCID2	Q5JVF3-3;Q5JVF3-2;Q5JVF3;Q5JVF3-4	Q5JVF3-3;Q5JVF3-2;Q5JVF3;Q5JVF3-4	PCI domain-containing protein 2	PCID2	1.8624	2.30123	ACP UP	0.0408191	3.05292	-5.55337	-1.49039	-1.85195	-2.78043	-2.30996	-2.25775	-4.46555	-4.77249	-4.03943	-5.40792	-6.3573	ACP_PCP	3	3	3	9.3	9.3	9.3	43.374	0	12.887	101130000	11
843	SLC27A3	X6R3N0;Q5K4L6-2;Q5K4L6;H7BZH4;Q5K4L6-3;H0YDP0	X6R3N0;Q5K4L6-2;Q5K4L6;H7BZH4;Q5K4L6-3	Long-chain fatty acid transport protein 3	SLC27A3	1.65507	-4.99303	PCP UP	0.0568932	-2.75958	-4.55383	-2.9032	-5.36926	2.58891	-3.26298	-5.43165	2.99013	3.60058	2.68779	-3.43596	3.34594	ACP_PCP	6	6	6	10.6	10.6	10.6	87.323	0	12.424	2973500000	13
844	EOGT	Q5NDL2;Q5NDL2-3;C9J4G5;C9JQM7;F5H225;Q5NDL2-2	Q5NDL2;Q5NDL2-3	EGF domain-specific O-linked N-acetylglucosamine transferase	EOGT	2.30998	-2.65054	PCP UP	0.0218733	-3.70297	-5.49588	-3.47025	-3.92291	-2.19764	-6.57276	-4.75709	-1.50119	-1.80111	-2.0543	-1.2426	-2.16185	ACP_PCP	3	3	3	6.1	6.1	6.1	62.01	0.00042382	3.8424	120230000	13
845	S100A2	Q5RHS7	Q5RHS7		S100A2	1.66191	-4.73606	PCP UP	0.0562152	-2.7692	4.21498	0.478504	-0.391687	4.73652	-4.08962	-1.6225	6.8016	3.18624	3.3577	6.37693	6.72967	ACP_PCP	2	2	1	28.4	28.4	17.9	10.97	0	239.24	6109500000	21
846	FREM2	Q5SZK8;Q5SZK8-2	Q5SZK8;Q5SZK8-2	FRAS1-related extracellular matrix protein 2	FREM2	2.32603	5.82387	ACP UP	0.0209043	3.72686	-4.0138	4.2907	0.220022	3.08518	1.61222	-3.40487	-6.39196	-4.69722	-5.36381	-4.98668	-6.18845	ACP_PCP	83	83	83	34.2	34.2	34.2	351.15	0	323.31	12784000000	380
847	COQ3	Q5T063;Q9NZJ6	Q5T063;Q9NZJ6	Ubiquinone biosynthesis O-methyltransferase, mitochondrial	COQ3	2.2301	-3.42938	PCP UP	0.024	-3.58473	-6.28053	-2.74891	-6.58632	-7.46851	-4.08492	-3.26219	-2.85566	-0.559659	-1.21853	-2.26556	-1.31317	ACP_PCP	2	2	2	7.7	7.7	7.7	34.647	0.001981	3.0403	61578000	6
848	FAM83B	Q5T0W9	Q5T0W9	Protein FAM83B	FAM83B	2.08819	-1.31717	PCP UP	0.0310217	-3.37727	-4.90946	-5.35046	-4.76257	-4.75739	-3.95489	-3.18158	-3.48708	-3.33225	-2.57651	-2.91748	-3.53109	ACP_PCP	1	1	1	1.4	1.4	1.4	114.8	0.00042256	3.8186	81523000	6
849	MPP7	Q5T2T1;S4R337;Q5T2T1-2;U5GXS2	Q5T2T1;S4R337;Q5T2T1-2	MAGUK p55 subfamily member 7	MPP7	1.63084	-2.2711	PCP UP	0.0608308	-2.72549	-1.36046	-0.958149	-1.75844	-2.40782	-3.59061	-5.76041	-0.714078	-0.122139	0.276168	-1.06603	-0.214993	ACP_PCP	7	7	7	15.3	15.3	15.3	65.523	0	13.695	473620000	14
850	IBA57	Q5T440	Q5T440	Putative transferase CAF17, mitochondrial	IBA57	2.09314	-3.7453	PCP UP	0.0289	-3.38446	5.00456	2.13005	0.16974	1.07827	0.0484369	4.96473	5.77977	6.96187	6.26972	4.24163	6.63667	ACP_PCP	5	5	5	14.9	14.9	14.9	38.155	0	8.8156	23005000000	19
852	DDI2	Q5TDH0-2;Q5TDH0;Q5TDH0-3;H0YII4;H0YI90	Q5TDH0-2;Q5TDH0;Q5TDH0-3;H0YII4;H0YI90	Protein DDI1 homolog 2	DDI2	1.9654	-1.87293	PCP UP	0.0356746	-3.20012	-4.1444	-3.01261	-3.24968	-5.09402	-3.79162	-4.79376	-2.85658	-2.90828	-2.23797	-2.4978	-0.206475	ACP_PCP	2	2	2	10.4	10.4	10.4	23.72	0.0027333	2.867	70713000	12
853	ANXA8L2	Q5VT79	Q5VT79	Annexin A8-like protein 2	ANXA8L2	1.93034	-3.79744	PCP UP	0.0363841	-3.14988	-0.781266	-3.84122	-4.77341	1.52228	-4.64165	-4.0514	1.96863	0.64707	-0.0534841	1.87219	0.747233	ACP_PCP	10	9	0	37	35.2	0	36.865	0	33.68	835190000	46
854	GHITM	Q5VT94;Q9H3K2;Q9Y6G2	Q5VT94;Q9H3K2;Q9Y6G2	Growth hormone-inducible transmembrane protein	GHITM	1.78943	-1.445	PCP UP	0.0479509	-2.9493	1.37631	1.88236	1.60509	0.335421	1.98281	-0.658135	3.00134	2.02306	2.49039	2.64438	2.50239	ACP_PCP	6	6	6	16	16	16	35.282	0	17.769	1864200000	34
855	CD276	Q5ZPR3-3;Q5ZPR3-4;Q5ZPR3;H0YN29;H0YL10;Q5ZPR3-2	Q5ZPR3-3;Q5ZPR3-4;Q5ZPR3	CD276 antigen	CD276	1.81034	-1.99234	PCP UP	0.0452599	-2.97894	0.268641	0.179174	-1.34778	0.972391	-2.88359	0.422324	1.69718	1.55075	0.968055	1.92975	1.82523	ACP_PCP	3	3	3	8.9	8.9	8.9	52.761	0	224.1	928810000	17
856	RNF213	Q63HN8;Q63HN8-4;Q63HN8-6;Q63HN8-5	Q63HN8;Q63HN8-4	E3 ubiquitin-protein ligase RNF213	RNF213	1.75648	-2.12881	PCP UP	0.0497641	-2.90265	-7.82662	-7.44153	-4.45056	-7.48761	-4.75986	-5.36928	-3.53322	-4.07596	-4.99246	-4.35913	-3.50805	ACP_PCP	17	15	15	3.2	3.1	3.1	591.4	0	20.731	433030000	31
857	STEAP3	Q658P3-3;Q658P3;Q658P3-2;B8ZZX6;Q658P3-4	Q658P3-3;Q658P3;Q658P3-2;B8ZZX6;Q658P3-4	Metalloreductase STEAP3	STEAP3	1.76615	-1.55612	PCP UP	0.049751	-2.91634	0.176899	-1.66192	-0.463025	-0.759976	-0.915039	1.2111	0.668671	0.43788	1.13918	2.30084	1.22407	ACP_PCP	7	7	7	16.6	16.6	16.6	54.471	0	46.995	1049400000	30
858	ARID2	Q68CP9-3;Q68CP9;F8W108;F8WCU9;F8VWP4	Q68CP9-3;Q68CP9;F8W108;F8WCU9	AT-rich interactive domain-containing protein 2	ARID2	2.56063	-3.19564	PCP UP	0.015696	-4.08188	-0.217075	-2.4308	-2.70255	-3.82473	-3.17586	-0.671948	1.04782	1.37788	0.724417	-0.539659	2.51528	ACP_PCP	4	4	4	3	3	3	191.42	0	5.4241	3132000000	2
859	ATL3	Q6DD88;F5GWF8	Q6DD88	Atlastin-3	ATL3	1.74576	-0.915214	PCP UP	0.0530941	-2.8875	2.86308	2.27612	1.75818	3.13535	1.46508	2.96891	3.31664	3.5467	3.3714	3.15943	3.2375	ACP_PCP	17	17	1	45.1	45.1	3.9	60.541	0	194.47	7160600000	240
860	TENM4	Q6N022;H0YCJ4;Q9UKZ4;Q9UKZ4-2;Q8NE01-2;Q8NE01-3	Q6N022	Teneurin-4	TENM4	1.5987	-1.65378	PCP UP	0.0652294	-2.68029	-5.36778	-6.01278	-4.14655	-5.56823	-2.99747	-5.53964	-3.03307	-3.63951	-2.13092	-4.43511	-3.18619	ACP_PCP	12	12	9	7.1	7.1	6.3	307.95	0	20.243	315810000	12
861	MFSD5	Q6N075;Q6N075-2;F8VV69	Q6N075;Q6N075-2;F8VV69	Molybdate-anion transporter	MFSD5	2.7308	-1.72688	PCP UP	0.0139104	-4.3469	-2.9405	-3.79102	-3.89589	-2.9946	-2.47967	-4.24548	-1.95033	-2.55077	-1.24655	-1.61192	-0.961979	ACP_PCP	2	2	2	6.4	6.4	6.4	49.764	0.00022635	4.7905	97171000	6
862	LRRC8E	Q6NSJ5;M0QZ48;M0R2K8;M0R2D8	Q6NSJ5	Volume-regulated anion channel subunit LRRC8E	LRRC8E	3.32504	-3.79801	PCP UP	0.00745679	-5.33253	-1.31101	-3.24596	-4.33302	-1.13391	-4.2634	-4.66983	0.752992	0.580784	0.680049	0.698976	0.479623	ACP_PCP	14	14	13	22.4	22.4	21.1	90.246	0	36.14	907680000	44
863	SLC25A24	Q6NUK1;Q6NUK1-2;J3KN42;H3BMI3	Q6NUK1;Q6NUK1-2	Calcium-binding mitochondrial carrier protein SCaMC-1	SLC25A24	1.92782	-1.24209	PCP UP	0.0386751	-3.14628	3.83762	3.52684	2.72875	3.6594	2.81312	2.23541	4.28459	4.78561	4.80503	3.23183	4.771	ACP_PCP	26	26	26	57.9	57.9	57.9	53.354	0	195.28	12026000000	361
864	REEP3	X6R3X1;Q6NUK4-2;Q6NUK4	X6R3X1;Q6NUK4-2;Q6NUK4	Receptor expression-enhancing protein;Receptor expression-enhancing protein 3	REEP3	1.81638	-2.34095	PCP UP	0.0441652	-2.98752	-5.23297	-4.40662	-5.1307	-4.84311	-6.00097	-4.49456	-1.12125	-1.86609	-2.0718	-2.50452	-5.82236	ACP_PCP	3	3	3	12.9	12.9	12.9	27.586	0.00042212	3.8059	30553000	4
865	RETSAT	Q6NUM9;Q6NUM9-2;H7C3J0;H7BZ81;H7BZ16;H0YGU3	Q6NUM9;Q6NUM9-2;H7C3J0;H7BZ81	All-trans-retinol 13,14-reductase	RETSAT	2.06859	-2.52266	PCP UP	0.030784	-3.34885	-0.344732	-0.732908	-2.21667	0.395851	-3.25008	0.712451	1.91003	2.0048	2.09415	0.358856	1.7154	ACP_PCP	13	13	13	26.6	26.6	26.6	66.819	0	49.366	1827900000	40
866	HIBCH	Q6NVY1;A0A087WXI1;Q6NVY1-2;B9A058;B8ZZZ0;F8W8A6;H7C1A5;H7C126;H7C400;H7BYI7	Q6NVY1;A0A087WXI1;Q6NVY1-2	3-hydroxyisobutyryl-CoA hydrolase, mitochondrial	HIBCH	2.56653	-1.52436	PCP UP	0.0162415	-4.09097	2.89458	3.07441	2.04152	3.37391	2.24564	1.47827	4.56261	3.65333	4.08448	3.50695	4.4047	ACP_PCP	19	19	19	44.6	44.6	44.6	43.482	0	239.29	7583000000	167
867	SLC27A4	Q6P1M0;Q6P1M0-2	Q6P1M0	Long-chain fatty acid transport protein 4	SLC27A4	3.57731	-2.75688	PCP UP	0.00670968	-5.78421	-2.89225	-5.38452	-5.52328	-4.13219	-4.52964	-4.38868	-1.46869	-1.21998	-1.47165	-2.49031	-1.94041	ACP_PCP	7	7	7	14.8	14.8	14.8	72.063	0	11.662	181430000	16
868	PLBD1	Q6P4A8;F5H053	Q6P4A8	Phospholipase B-like 1;Phospholipase B-like 1 chain A;Phospholipase B-like 1 chain B;Phospholipase B-like 1 chain C	PLBD1	2.15073	-3.07625	PCP UP	0.0268315	-3.46831	-1.96273	-3.56006	-6.3196	-1.40764	-4.96218	-3.43444	0.165498	-1.53616	0.392808	-0.875905	-0.80389	ACP_PCP	6	6	6	15	15	15	63.254	0	25.248	363730000	20
869	CNNM4	Q6P4Q7;Q6P4Q7-2	Q6P4Q7;Q6P4Q7-2	Metal transporter CNNM4	CNNM4	4.27748	-2.60987	PCP UP	0.00505263	-7.16519	-4.35012	-5.21729	-5.55187	-5.71245	-4.37523	-3.75665	-2.32916	-1.86262	-2.42116	-2.37291	-2.10113	ACP_PCP	4	4	3	6.5	6.5	5.4	86.606	0	20.353	128050000	9
870	FAHD1	Q6P587;Q6P587-2;Q6P587-3	Q6P587;Q6P587-2;Q6P587-3	Acylpyruvase FAHD1, mitochondrial	FAHD1	1.98476	-1.45513	PCP UP	0.0355172	-3.22792	2.079	-0.281525	0.737065	1.45876	0.0678072	0.295204	2.26263	1.93438	2.98522	1.67686	2.04681	ACP_PCP	8	8	8	46.9	46.9	46.9	24.843	0	28.135	1437000000	90
871	TLDC1	Q6P9B6;H3BUB0;H3BM75;H3BTC5	Q6P9B6;H3BUB0;H3BM75	TLD domain-containing protein 1	MEAK7	2.47707	-2.06252	PCP UP	0.0179048	-3.95414	0.29602	-2.54047	-2.23312	-1.00297	-2.11045	-1.74589	0.172498	0.0403957	0.69326	1.36957	0.256116	ACP_PCP	6	6	6	18.6	18.6	18.6	50.993	0	37.075	681770000	25
872	TMEM65	Q6PI78	Q6PI78	Transmembrane protein 65	TMEM65	2.40451	-1.64717	PCP UP	0.0202477	-3.84439	2.33605	0.302338	0.182656	0.913234	-0.230217	1.18859	2.58762	2.39305	2.5946	1.96972	2.60142	ACP_PCP	5	5	5	24.2	24.2	24.2	25.498	0	36.35	1289800000	47
873	LARP1	Q6PKG0-3;Q6PKG0;E5RH50;H0YC33;H0YBW1;H0YC73;E5RHK4;H0YAN4;D6RJB0;Q659C4-5;Q659C4-2	Q6PKG0-3;Q6PKG0;E5RH50	La-related protein 1	LARP1	1.55969	1.79162	ACP UP	0.0688851	2.62549	-2.02698	-0.469074	-0.985429	-2.2093	-1.49725	-3.86884	-5.49096	-3.32763	-3.33865	-3.02733	-2.98759	ACP_PCP	12	12	11	13.9	13.9	13.3	116.46	0	19.64	448260000	28
874	AGTRAP	Q6RW13-2;Q6RW13;D6RB40;D6RBK6;X6R9H3;Q6RW13-4;Q6RW13-3;Q6RW13-5	Q6RW13-2;Q6RW13;D6RB40;D6RBK6;X6R9H3;Q6RW13-4;Q6RW13-3;Q6RW13-5	Type-1 angiotensin II receptor-associated protein	AGTRAP	2.88335	-4.1542	PCP UP	0.0108679	-4.59049	-1.30762	-5.29145	-5.5587	-5.88291	-2.20323	-4.6355	0.102393	0.339048	-0.627013	0.874514	-0.65076	ACP_PCP	2	2	2	20.4	20.4	20.4	16.669	0	16.375	97107000	8
875	DRAM2	Q6UX65	Q6UX65	DNA damage-regulated autophagy modulator protein 2	DRAM2	2.51252	-2.7518	PCP UP	0.0166065	-4.00815	-4.91083	-4.99938	-2.98103	-1.76325	-4.12762	-4.47912	-0.394914	-0.162808	-2.41876	-1.7323	-0.916546	ACP_PCP	2	2	2	11.3	11.3	11.3	29.766	0.001224	3.3675	64632000	2
876	PLXDC2	Q6UX71;Q6UX71-2	Q6UX71;Q6UX71-2	Plexin domain-containing protein 2	PLXDC2	1.53193	-1.36422	PCP UP	0.0723408	-2.58651	0.0554433	0.460535	-2.2388	-0.197588	-1.70383	-1.52483	0.238006	1.23223	0.498435	0.119935	0.441584	ACP_PCP	4	4	4	10.6	10.6	10.6	59.582	0	17.035	860080000	46
877	WDR82	Q6UXN9;C9JBU3	Q6UXN9	WD repeat-containing protein 82	WDR82	1.58627	1.94228	ACP UP	0.0660818	2.66282	-0.230484	1.52837	0.0424971	1.4613	0.132195	3.41107	-0.621161	-2.52419	-0.580598	-0.0610647	-0.636908	ACP_PCP	8	8	8	29.7	29.7	29.7	35.079	0	79.456	1061100000	28
878	HSDL2	Q6YN16;Q6YN16-2	Q6YN16;Q6YN16-2	Hydroxysteroid dehydrogenase-like protein 2	HSDL2	2.1978	-1.76915	PCP UP	0.0255242	-3.53722	1.62344	0.44641	-0.289002	0.778625	-0.0567636	2.41707	2.40681	2.33942	3.15819	2.08741	2.95372	ACP_PCP	18	18	18	51.2	51.2	51.2	45.394	0	119.31	2987500000	104
879	ADAMTSL5	X6R4H8;Q6ZMM2-2;Q6ZMM2;Q0VD77;K7ELV0;A0A087WZI4	X6R4H8;Q6ZMM2-2;Q6ZMM2;Q0VD77;K7ELV0;A0A087WZI4	ADAMTS-like protein 5	ADAMTSL5	2.53886	-1.90271	PCP UP	0.016381	-4.04846	-6.48062	-5.46121	-6.08406	-4.5154	-5.1059	-4.72978	-4.13773	-2.28475	-3.56535	-4.22016	-3.25928	ACP_PCP	2	2	2	5.9	5.9	5.9	52.046	0	6.5927	22360000	2
880	GBP6	Q6ZN66;Q6ZN66-2;Q8N8V2	Q6ZN66;Q6ZN66-2	Guanylate-binding protein 6	GBP6	1.34746	-2.20695	PCP UP	0.0971781	-2.3275	-1.43315	-1.60156	0.894883	0.131054	-3.84697	-3.78458	1.45254	-0.430462	0.877441	1.3019	-0.200283	ACP_PCP	19	19	18	36.2	36.2	35.1	72.426	0	99.594	1178700000	45
881	FAM83H	Q6ZRV2;J3KPS2	Q6ZRV2;J3KPS2	Protein FAM83H	FAM83H	1.34507	-3.01363	PCP UP	0.0968824	-2.32414	-0.238863	0.320439	-4.75367	0.832739	-5.63155	0.26843	1.45051	1.54173	1.18576	1.71296	1.50844	ACP_PCP	27	27	27	31	31	31	127.12	0	127.8	2934700000	98
882	NCCRP1	Q6ZVX7	Q6ZVX7	F-box only protein 50	NCCRP1	1.60127	-4.16394	PCP UP	0.0627275	-2.6839	0.375786	-6.35358	-6.79617	-1.06653	-6.86278	-4.80305	0.266346	1.678	0.947265	-1.32667	-2.00049	ACP_PCP	3	3	3	18.2	18.2	18.2	30.847	0	20.073	239500000	9
883	MBOAT2	Q6ZWT7;H7C5D1;C9J2H7	Q6ZWT7;H7C5D1	Lysophospholipid acyltransferase 2	MBOAT2	1.76206	-3.05393	PCP UP	0.048462	-2.91055	-0.31176	-4.97656	-4.83707	-0.994904	-5.35956	-1.52647	0.320074	0.31171	0.0758057	0.261217	-0.704426	ACP_PCP	4	4	4	8.8	8.8	8.8	59.526	0	11.259	349540000	16
884	TMTC3	Q6ZXV5-2;Q6ZXV5;F8VRY4;F8W044;F8VR71	Q6ZXV5-2;Q6ZXV5	Transmembrane and TPR repeat-containing protein 3	TMTC3	1.94841	-1.10822	PCP UP	0.0380971	-3.17575	-0.28161	-0.0464624	-0.689404	0.389925	-0.974908	-1.59051	0.0958579	0.904331	0.307545	0.800578	0.771976	ACP_PCP	15	15	15	18.1	18.1	18.1	103.88	0	42.994	1606200000	50
885	IKBIP	Q70UQ0-4	Q70UQ0-4	Inhibitor of nuclear factor kappa-B kinase-interacting protein	IKBIP	1.5863	-1.09297	PCP UP	0.0684186	-2.66286	0.065776	0.113381	-1.33386	-0.0588868	-1.42186	0.175087	0.971831	0.291515	-0.119078	1.17375	1.09652	ACP_PCP	7	7	4	20.4	20.4	13	43.083	0	95.97	1114400000	35
886	TUBA1A	Q71U36;Q71U36-2;Q13748;Q13748-2;Q6PEY2;V9GZ17	Q71U36;Q71U36-2;Q13748;Q13748-2;Q6PEY2	Tubulin alpha-1A chain;Tubulin alpha-3C/D chain;Tubulin alpha-3E chain	TUBA1A	2.52431	1.89273	ACP UP	0.0167312	4.02617	4.54126	3.03681	2.79151	3.14552	3.36351	5.02339	1.81215	1.68873	1.16317	1.4504	2.67356	ACP_PCP	24	2	0	70.7	9.1	0	50.135	0	202.44	7900600000	633
887	TRMT10C	Q7L0Y3;C9JVB6	Q7L0Y3;C9JVB6	Mitochondrial ribonuclease P protein 1	TRMT10C	2.06798	-1.33536	PCP UP	0.0319006	-3.34797	0.0777194	-0.400547	-0.943892	-1.194	-0.860897	-1.16295	-0.0661524	0.851336	1.11817	-0.454471	1.4908	ACP_PCP	10	10	10	26.1	26.1	26.1	47.346	0	17.058	879550000	20
888	LRRC8D	Q7L1W4;E9PMF9	Q7L1W4	Volume-regulated anion channel subunit LRRC8D	LRRC8D	1.8646	-1.97377	PCP UP	0.040991	-3.05605	-1.48845	-4.44423	-4.66804	-2.3309	-2.46879	-1.47444	-0.950556	-0.831238	-0.468257	-1.13656	-0.806899	ACP_PCP	9	9	9	13.8	13.8	13.8	98.2	0	19.613	475430000	35
889	ABHD13	Q7L211	Q7L211	Alpha/beta hydrolase domain-containing protein 13	ABHD13	1.4161	-1.73812	PCP UP	0.0872436	-2.42394	-3.3144	-5.92782	-2.98757	-6.15064	-2.70551	-5.31765	-2.9208	-2.33597	-2.50648	-3.01132	-2.53784	ACP_PCP	1	1	1	5	5	5	38.548	0.0021696	2.9727	60359000	4
890	EPM2AIP1	Q7L775;A0A096LPB0	Q7L775	EPM2A-interacting protein 1	EPM2AIP1	2.2239	3.45582	ACP UP	0.02408	3.5756	-4.60019	-1.52388	0.490808	-1.72754	0.320028	-3.07032	-6.39882	-4.21826	-5.15975	-4.17906	-5.74911	ACP_PCP	11	11	11	24.1	24.1	24.1	70.369	0	51.722	381160000	17
891	ERMP1	Q7Z2K6;E7ER77;Q7Z2K6-2	Q7Z2K6;E7ER77	Endoplasmic reticulum metallopeptidase 1	ERMP1	1.79797	-2.32234	PCP UP	0.0457765	-2.9614	2.16643	0.72832	-1.67296	1.71548	-1.51864	-1.09161	2.05691	2.94653	2.63573	2.23643	2.0086	ACP_PCP	19	19	19	26.7	26.7	26.7	100.23	0	94.931	3398300000	122
892	MRPL21	Q7Z2W9;Q7Z2W9-2;F5H7V8	Q7Z2W9;Q7Z2W9-2	39S ribosomal protein L21, mitochondrial	MRPL21	3.01268	-1.0056	PCP UP	0.0109333	-4.80184	0.181191	-0.300736	-0.0758361	-0.411777	-0.607996	-0.444539	0.427918	0.941347	0.747358	0.248792	1.27948	ACP_PCP	3	3	3	16.1	16.1	16.1	22.814	0	6.7892	476700000	12
893	MAMDC2	Q7Z304;Q7Z304-2	Q7Z304	MAM domain-containing protein 2	MAMDC2	1.4142	-2.2462	PCP UP	0.0870366	-2.42127	-1.07306	-5.3488	-1.78186	-4.3429	-4.04674	-3.71904	-1.56027	-0.429904	-3.30508	-0.813302	0.412568	ACP_PCP	8	8	8	15.9	15.9	15.9	77.555	0	21.827	311340000	11
894	KDELC2	Q7Z4H8-3;Q7Z4H8-2;Q7Z4H8;H0YEM3	Q7Z4H8-3;Q7Z4H8-2;Q7Z4H8	KDEL motif-containing protein 2	POGLUT3	2.88169	1.85978	ACP UP	0.0111429	4.58781	-1.96888	-1.96405	-2.34534	-2.3151	-1.60781	-0.64556	-4.66579	-3.68041	-3.83354	-3.48474	-2.67336	ACP_PCP	4	4	4	13.7	13.7	13.7	47.399	0	7.0884	150120000	12
895	GOLGA7	Q7Z5G4-3;Q7Z5G4	Q7Z5G4-3;Q7Z5G4	Golgin subfamily A member 7	GOLGA7	1.39623	-1.61056	PCP UP	0.0904626	-2.39605	1.47499	-0.14979	-1.21709	-0.0283745	-0.936279	-1.43834	1.47578	1.92686	2.04396	-0.787549	1.48134	ACP_PCP	3	3	3	25.4	25.4	25.4	15.578	0	10.899	449570000	14
896	IRF2BP2	Q7Z5L9-2;Q7Z5L9	Q7Z5L9-2;Q7Z5L9	Interferon regulatory factor 2-binding protein 2	IRF2BP2	1.86321	1.82957	ACP UP	0.04112	3.05407	-4.06862	-1.86344	-5.00848	-2.54582	-4.53572	-4.60259	-5.67868	-6.27465	-5.63559	-5.20484	-5.20795	ACP_PCP	2	2	2	6.7	6.7	6.7	59.48	0	5.1797	61539000	2
897	MRPL55	Q7Z7F7;Q7Z7F7-2;X6R631;X6RIW1	Q7Z7F7;Q7Z7F7-2;X6R631;X6RIW1	39S ribosomal protein L55, mitochondrial	MRPL55	1.98129	-1.20685	PCP UP	0.0358593	-3.22294	-0.364495	-0.742112	-0.370122	-0.828358	-1.59089	-2.34185	0.0847746	0.219109	-0.0824647	-0.0759306	0.690592	ACP_PCP	2	2	2	18.8	18.8	18.8	15.128	0	8.0065	180170000	10
898	MRPL10	Q7Z7H8;Q7Z7H8-2	Q7Z7H8;Q7Z7H8-2	39S ribosomal protein L10, mitochondrial	MRPL10	2.86921	-2.05085	PCP UP	0.0112189	-4.56765	-1.22396	-2.53495	-2.01142	-1.9312	-2.17488	-3.97902	-0.107955	-0.40735	-0.422897	-0.722981	0.369248	ACP_PCP	3	3	3	21.1	21.1	21.1	29.282	0	6.5574	218980000	16
899	CENPV	Q7Z7K6;Q7Z7K6-3;Q7Z7K6-2	Q7Z7K6;Q7Z7K6-3;Q7Z7K6-2	Centromere protein V	CENPV	3.12321	6.03943	ACP UP	0.00933333	4.98624	-1.36968	4.14292	2.88809	3.75609	3.70204	-0.42118	-3.65221	-1.73074	-4.90987	-5.19464	-4.12776	ACP_PCP	8	8	8	52.7	52.7	52.7	29.946	0	189.84	2083100000	25
900	GALNT5	Q7Z7M9	Q7Z7M9	Polypeptide N-acetylgalactosaminyltransferase 5	GALNT5	2.98835	-3.08228	PCP UP	0.0102857	-4.76173	-2.48237	-5.49512	-2.67973	-5.49162	-4.55588	-4.5663	-0.534497	-1.3525	-0.70878	-1.01497	-2.03703	ACP_PCP	6	6	6	7.6	7.6	7.6	106.26	0	14.66	384030000	15
901	SCD5	Q86SK9-2;Q86SK9	Q86SK9-2;Q86SK9	Stearoyl-CoA desaturase 5	SCD5	1.65537	1.72263	ACP UP	0.059222	2.76	1.63749	0.618728	0.425438	-0.161419	0.549931	1.60562	-0.694471	1.06686	-2.4895	-1.69116	-0.908422	ACP_PCP	2	2	2	12.1	12.1	12.1	28.982	0	24.302	644520000	16
902	PABPN1	Q92843-2;Q86U42-2;Q86U42;B4DEH8;G3V4T2;H0YJH9	Q92843-2;Q86U42-2;Q86U42;B4DEH8;G3V4T2	Polyadenylate-binding protein 2	PABPN1	1.53738	2.70551	ACP UP	0.0696583	2.59416	-5.29487	0.738923	-0.383054	-0.936854	-0.920958	-1.72646	-4.54765	-2.25129	-4.15441	-5.41394	-4.26298	ACP_PCP	5	5	5	15	15	15	37.17	0	10.582	235480000	12
903	NLRX1	Q86UT6;Q86UT6-2;C9JLK8;C9JQE9;C9J0R6	Q86UT6;Q86UT6-2	NLR family member X1	NLRX1	1.37212	-1.44977	PCP UP	0.0949487	-2.36216	0.409994	0.0624301	-2.14912	0.0378676	-2.64557	-0.644025	0.457342	0.934301	1.03677	-0.213792	0.927209	ACP_PCP	15	15	15	18.1	18.1	18.1	107.61	0	33.783	1504700000	71
904	VPS36	Q86VN1-2;Q86VN1	Q86VN1-2;Q86VN1	Vacuolar protein-sorting-associated protein 36	VPS36	1.51613	-1.87334	PCP UP	0.0732351	-2.56433	-1.63251	-1.41524	-4.98314	-2.1189	-3.39443	-4.87778	-0.743482	-1.13292	-1.24344	-1.56304	-1.30208	ACP_PCP	4	4	4	16.8	16.8	16.8	36.957	0	9.6952	199730000	5
905	FAM134C	Q86VR2;K7ENZ6;K7EMF4;K7ELM8;K7EJ34;K7ENF4;K7EPD0;K7EJ42;K7EQI9	Q86VR2;K7ENZ6;K7EMF4;K7ELM8;K7EJ34;K7ENF4	Protein FAM134C	RETREG3	3.39853	-1.35874	PCP UP	0.00756098	-5.46186	-1.02665	-0.753837	-0.980289	-1.94109	-1.16381	-1.11434	0.220526	-0.0138418	0.121818	-0.227466	0.875985	ACP_PCP	4	4	4	13.7	13.7	13.7	51.396	0	29.96	492760000	27
906	COMTD1	Q86VU5;R4GNF4	Q86VU5	Catechol O-methyltransferase domain-containing protein 1	COMTD1	1.63421	-2.03982	PCP UP	0.0609227	-2.73022	-0.242881	-2.74239	-2.23303	-1.1054	-1.78018	-4.82492	0.478755	-0.542684	0.471711	-0.774495	-0.208191	ACP_PCP	5	5	5	24.4	24.4	24.4	28.808	0	11.261	268860000	15
907	THOC6	Q86W42-3;Q86W42;Q86W42-2	Q86W42-3;Q86W42;Q86W42-2	THO complex subunit 6 homolog	THOC6	2.06578	1.8085	ACP UP	0.03125	3.34479	0.510906	1.22555	-0.0796862	-0.21545	-0.0226423	-0.972462	-1.51163	-1.26518	-1.76809	-3.47006	-0.655707	ACP_PCP	4	4	4	17.6	17.6	17.6	32.89	0	13.376	405420000	18
908	DOLPP1	Q86YN1;Q86YN1-2	Q86YN1;Q86YN1-2	Dolichyldiphosphatase 1	DOLPP1	1.59364	2.54075	ACP UP	0.0648414	2.67318	3.52807	2.06864	1.01877	0.429229	1.60991	2.37725	-1.52657	-1.77504	-1.36308	2.89281	-1.73862	ACP_PCP	2	2	2	8.4	8.4	8.4	27.03	0.004234	2.6925	1361200000	8
909	C2CD5	Q86YS7-5;Q86YS7;Q86YS7-2;Q86YS7-3;Q86YS7-4;H0YGU7;H0YFC4	Q86YS7-5;Q86YS7;Q86YS7-2;Q86YS7-3;Q86YS7-4	C2 domain-containing protein 5	C2CD5	1.95923	1.03972	ACP UP	0.0376688	3.19126	-3.26498	-3.36635	-3.04659	-3.61707	-3.33284	-3.95934	-4.78788	-4.35098	-4.68378	-3.30202	-5.22988	ACP_PCP	4	4	4	5.6	5.6	5.6	116.47	0	7.8933	130990000	11
910	SLC13A5	Q86YT5-2;Q86YT5-4;Q86YT5-3;Q86YT5;K7END6;I3L4X6	Q86YT5-2;Q86YT5-4;Q86YT5-3;Q86YT5;K7END6	Solute carrier family 13 member 5	SLC13A5	4.14231	-3.83251	PCP UP	0.00483333	-6.88255	-5.69113	-5.822	-4.79813	-4.43448	-6.59095	-3.54718	-2.21808	-0.477822	-1.08164	-1.41673	-1.37971	ACP_PCP	3	3	3	8	8	8	58.11	0.0016087	3.212	73260000	5
911	PLD3	Q8IV08;M0QZI4;M0R1F7;M0R2E7;M0QY94;M0QX50;M0QX99;E2QRG1;M0QZK2;M0R3G9;M0R2W7	Q8IV08;M0QZI4	Phospholipase D3	PLD3	1.62202	2.20304	ACP UP	0.0615098	2.71307	-0.780661	0.256725	2.42172	1.80145	3.84388	1.44378	-0.341232	-1.48025	-0.154146	0.212974	-1.76348	ACP_PCP	12	12	12	25.3	25.3	25.3	54.705	0	38.343	1954300000	48
912	AHNAK2	Q8IVF2-3;Q8IVF2;Q8IVF2-2	Q8IVF2-3;Q8IVF2	Protein AHNAK2	AHNAK2	1.43505	-3.52161	PCP UP	0.0828797	-2.45054	0.218823	-2.28426	-6.17841	1.0827	-6.36534	-1.44374	0.763393	0.922134	0.934938	1.81997	0.692435	ACP_PCP	60	59	59	27.3	27	27	605.64	0	207.33	10346000000	236
913	SBSPON	Q8IVN8	Q8IVN8	Somatomedin-B and thrombospondin type-1 domain-containing protein	SBSPON	2.99235	3.31912	ACP UP	0.0102319	4.76832	-3.24949	-1.85775	-1.61069	-0.378577	0.955725	-1.49833	-4.04725	-3.83414	-4.7753	-5.45206	-4.85278	ACP_PCP	5	5	5	30.3	30.3	30.3	29.61	0	15.274	165730000	8
914	UBR1	Q8IWV7;A0A087WTJ9;Q8IWV7-2;H3BS20;H3BNQ6	Q8IWV7;A0A087WTJ9;Q8IWV7-2	E3 ubiquitin-protein ligase UBR1	UBR1	2.60773	-2.02815	PCP UP	0.014918	-4.15457	-6.30333	-6.36598	-6.45602	-5.41345	-6.65677	-5.18944	-3.91299	-5.33844	-4.73077	-2.92931	-3.26855	ACP_PCP	5	5	5	3.8	3.8	3.8	200.21	0	8.2936	98620000	7
915	SCUBE3	Q8IX30;Q8IX30-2;Q9NQ36-3;Q9NQ36-2;Q8IWY4;Q9NQ36	Q8IX30;Q8IX30-2	Signal peptide, CUB and EGF-like domain-containing protein 3	SCUBE3	2.50347	4.61142	ACP UP	0.0163504	3.99433	-2.39042	1.91413	0.800306	3.14352	-2.62107	-2.36318	-4.97623	-5.42413	-4.22925	-4.92975	-4.76168	ACP_PCP	20	20	20	24.2	24.2	24.2	109.28	0	71.691	2101400000	38
916	RHOT2	Q8IXI1;I3L2C6;H3BST5;Q8IXI1-2;H3BUX4;H3BMP9;H3BVI5;H3BU27	Q8IXI1;I3L2C6	Mitochondrial Rho GTPase 2	RHOT2	1.42917	-1.88995	PCP UP	0.0854745	-2.44228	0.24384	-0.347601	-0.671761	-0.365562	-0.246142	-4.29884	0.910601	1.48611	1.19269	0.304811	0.817151	ACP_PCP	10	9	9	22.5	20.7	20.7	68.117	0	40.145	920740000	49
917	FAM20C	Q8IXL6;Q8IXL6-2;K7EQL5	Q8IXL6	Extracellular serine/threonine protein kinase FAM20C	FAM20C	3.22206	-4.66756	PCP UP	0.00865979	-5.15424	-0.15712	-3.26489	-5.81687	-1.05626	-2.2262	-3.2781	2.10991	2.17009	1.59146	1.87813	2.42201	ACP_PCP	10	10	9	23.6	23.6	21.6	66.234	0	33.142	1608900000	51
918	SYTL1	Q8IYJ3;Q8IYJ3-2;A0A087X1N4;Q5SSD1	Q8IYJ3;Q8IYJ3-2;A0A087X1N4	Synaptotagmin-like protein 1	SYTL1	2.29608	-2.36871	PCP UP	0.022016	-3.68231	0.175702	-0.383724	-2.08316	-0.0230263	-1.32989	-3.44939	1.01303	1.16055	1.57659	1.37107	0.811078	ACP_PCP	7	7	7	12.8	12.8	12.8	61.856	0	43.596	1115200000	35
919	MICU2	Q8IYU8	Q8IYU8	Calcium uptake protein 2, mitochondrial	MICU2	2.11121	-2.08214	PCP UP	0.0288351	-3.41071	-3.30393	-5.82866	-3.59848	-2.4657	-4.22944	-2.84241	-1.58528	-0.997862	-1.56012	-2.78516	-1.21806	ACP_PCP	3	3	3	8.8	8.8	8.8	49.666	0.00022065	4.4013	136330000	6
920	RDH10	Q8IZV5;E5RK48	Q8IZV5;E5RK48	Retinol dehydrogenase 10	RDH10	1.41564	-2.14913	PCP UP	0.0870385	-2.42329	2.45999	2.05774	-1.29292	1.26265	-1.58218	-1.04833	1.74977	3.11238	3.55357	2.1074	1.76999	ACP_PCP	7	7	7	26.4	26.4	26.4	38.087	0	39.619	1928200000	73
921	CLYBL	Q8N0X4-2;Q8N0X4;Q5JVC0	Q8N0X4-2;Q8N0X4;Q5JVC0	Citrate lyase subunit beta-like protein, mitochondrial	CLYBL	1.70127	-2.98719	PCP UP	0.0531487	-2.82468	-1.22678	-6.77883	-2.66063	-4.20921	-6.32813	-4.54263	-2.32977	0.232265	-0.665468	-2.38555	-1.3707	ACP_PCP	4	4	4	20.9	20.9	20.9	33.408	0	25.636	144350000	8
923	RPTOR	Q8N122-3;Q8N122;Q8N122-2	Q8N122-3;Q8N122;Q8N122-2	Regulatory-associated protein of mTOR	RPTOR	1.7098	-1.46636	PCP UP	0.0541681	-2.83672	-6.89636	-7.18763	-5.25905	-5.71042	-6.68146	-5.20928	-5.39055	-3.92749	-4.37181	-5.75531	-4.00987	ACP_PCP	2	2	2	1.9	1.9	1.9	131.51	0.00042283	3.8229	16054000	2
924	CADM3	Q8N126;Q8N126-2	Q8N126;Q8N126-2	Cell adhesion molecule 3	CADM3	1.71526	4.50668	ACP UP	0.0517188	2.84442	3.42896	-4.89792	-1.18958	-1.73935	-2.54362	3.84463	-4.0894	-5.42006	-5.60164	-5.45483	-4.54819	ACP_PCP	8	8	1	30.4	30.4	4.3	43.299	0	248.23	1372200000	40
925	LRRC47	Q8N1G4	Q8N1G4	Leucine-rich repeat-containing protein 47	LRRC47	2.21144	1.38681	ACP UP	0.0255463	3.55727	0.599734	2.14081	2.30598	1.47452	2.25524	2.72534	0.299986	0.582821	-0.0966537	1.10303	0.761454	ACP_PCP	18	18	18	42	42	42	63.472	0	90.818	2971400000	100
926	PROM2	Q8N271;Q8N271-2;Q8N271-3;F8WDW5	Q8N271;Q8N271-2;Q8N271-3	Prominin-2	PROM2	3.25409	-4.52089	PCP UP	0.00813043	-5.20933	-0.922701	-1.91511	-5.44907	-2.94837	-5.36791	-4.60605	0.957774	1.12837	1.19652	1.27417	0.373261	ACP_PCP	11	11	11	16.9	16.9	16.9	91.882	0	22.828	882080000	30
927	ARMC10	Q8N2F6-4;Q8N2F6-3;Q8N2F6-2;Q8N2F6;Q8N2F6-6;Q8N2F6-5;H7C2M7;H7BXQ8;C9J5N7	Q8N2F6-4;Q8N2F6-3;Q8N2F6-2;Q8N2F6;Q8N2F6-6;Q8N2F6-5;H7C2M7	Armadillo repeat-containing protein 10	ARMC10	1.70999	-1.12816	PCP UP	0.055206	-2.83698	2.68006	2.7158	0.978076	2.32464	0.804316	1.52437	2.8947	3.11381	2.93008	2.60688	3.28473	ACP_PCP	5	5	5	24.9	24.9	24.9	27.389	0	84.019	2096300000	85
928	PYROXD2	Q8N2H3	Q8N2H3	Pyridine nucleotide-disulfide oxidoreductase domain-containing protein 2	PYROXD2	1.8718	-2.53838	PCP UP	0.0401884	-3.06632	-5.86133	-3.96578	-5.85104	-5.72409	-4.64573	-2.45612	-3.3462	0.0499611	-2.27666	-2.2136	-3.275	ACP_PCP	7	7	7	16.9	16.9	16.9	63.067	0	12.298	126820000	8
929	ABHD12	Q8N2K0;Q8N2K0-2;Q8N2K0-3;Q5T712;I3L294;I3L440;I3L1V0;I3L380	Q8N2K0;Q8N2K0-2;Q8N2K0-3;Q5T712	Monoacylglycerol lipase ABHD12	ABHD12	1.69754	0.799127	ACP UP	0.0586683	2.81943	0.400165	0.162804	0.850316	0.916566	1.49789	1.40739	0.220774	-0.470624	0.498006	-0.123759	0.242575	ACP_PCP	12	12	12	36.7	36.7	36.7	45.096	0	39.075	1211300000	44
930	ARHGAP18	Q8N392-2;Q8N392	Q8N392-2;Q8N392	Rho GTPase-activating protein 18	ARHGAP18	1.49226	-1.63417	PCP UP	0.0768165	-2.53084	-3.42961	-3.45739	-2.66288	-5.05429	-3.96851	-1.85647	-0.745776	-3.48157	-1.62255	-1.27819	-1.72535	ACP_PCP	7	7	7	12.5	12.5	12.5	70.163	0	9.4872	274880000	11
931	STAG2	Q8N3U4;Q8N3U4-2;B1AMT4;D6W5U7;Q9UJ98-2;Q9UJ98-3;Q9UJ98	Q8N3U4;Q8N3U4-2	Cohesin subunit SA-2	STAG2	1.42316	1.78623	ACP UP	0.0865317	2.43385	-1.89293	-1.17841	-2.64332	-3.25714	-2.44687	-0.630927	-2.78972	-2.75467	-3.58452	-6.29835	-3.54521	ACP_PCP	9	9	8	9.2	9.2	8.6	141.32	0	12.403	409780000	20
932	SDR16C5	Q8N3Y7;G3V145;Q8N3Y7-2	Q8N3Y7;G3V145;Q8N3Y7-2	Epidermal retinol dehydrogenase 2	SDR16C5	2.60365	-4.25751	PCP UP	0.0148276	-4.14825	-4.49583	-2.51774	-4.20672	1.04765	-4.31797	-3.90736	1.71894	-0.179414	2.08952	1.3154	1.01146	ACP_PCP	7	7	7	23.9	23.9	23.9	34.095	0	8.6248	734990000	26
933	MRPL50	Q8N5N7-2;Q8N5N7	Q8N5N7-2;Q8N5N7	39S ribosomal protein L50, mitochondrial	MRPL50	2.12221	-2.38338	PCP UP	0.0283777	-3.42671	0.538426	-0.197218	-1.05563	-1.7598	-1.63697	-3.84079	0.805401	1.42234	0.849465	0.792668	1.42039	ACP_PCP	3	3	3	32.6	32.6	32.6	15.524	0	5.0174	347840000	13
934	IGSF1	Q8N6C5-2;Q8N6C5;Q8N6C5-4;Q8N6C5-3	Q8N6C5-2;Q8N6C5;Q8N6C5-4	Immunoglobulin superfamily member 1	IGSF1	1.99474	4.25495	ACP UP	0.0335824	3.24227	-0.140749	-0.716109	3.96221	-0.30182	5.30914	-0.979752	-3.09248	-3.49524	-2.29766	-4.71572	-1.72955	ACP_PCP	33	33	33	34.5	34.5	34.5	147.97	0	284.9	9919300000	144
935	ADAMTSL1	Q8N6G6;Q8N6G6-6;Q8N6G6-1;Q8N6G6-4	Q8N6G6;Q8N6G6-6;Q8N6G6-1;Q8N6G6-4	ADAMTS-like protein 1	ADAMTSL1	2.12055	-1.20158	PCP UP	0.0299226	-3.4243	-6.61616	-6.82948	-5.68409	-6.16697	-6.58286	-5.09753	-4.35463	-5.39095	-5.4316	-4.90101	-4.72817	ACP_PCP	2	2	2	1.8	1.8	1.8	193.41	0.00022148	4.4544	38411000	2
936	ARL6IP6	Q8N6S5	Q8N6S5	ADP-ribosylation factor-like protein 6-interacting protein 6	ARL6IP6	1.72865	2.81109	ACP UP	0.0514941	2.86332	-1.09573	1.51954	-0.94979	-0.136489	-1.48696	-2.59707	-4.66531	-4.61179	-2.03375	-1.19477	-5.50524	ACP_PCP	1	1	1	4.9	4.9	4.9	24.676	0.0079837	2.3124	142300000	4
937	LRRC17	Q8N6Y2-2;Q8N6Y2;C9JT74	Q8N6Y2-2;Q8N6Y2	Leucine-rich repeat-containing protein 17	LRRC17	2.02993	-2.48046	PCP UP	0.0324915	-3.29296	-1.35314	-3.59706	-5.65506	-2.02238	-3.08764	-1.77348	-0.60174	0.391663	-0.682154	-1.15394	-0.125495	ACP_PCP	3	3	3	12.5	12.5	12.5	36.273	0	7.1724	276550000	6
938	POMGNT2	Q8NAT1	Q8NAT1	Protein O-linked-mannose beta-1,4-N-acetylglucosaminyltransferase 2	POMGNT2	1.89544	2.3461	ACP UP	0.0389938	3.10001	-5.04832	-2.76141	-2.28865	-3.30562	-0.441243	-2.00826	-5.44632	-6.04796	-4.94358	-4.1414	-4.36247	ACP_PCP	8	8	8	20.9	20.9	20.9	66.615	0	12.902	147110000	12
939	GOLM1	Q8NBJ4-2;Q8NBJ4;C9J941;F8WAT9;C9JYM4	Q8NBJ4-2;Q8NBJ4	Golgi membrane protein 1	GOLM1	1.63383	2.03827	ACP UP	0.0608598	2.72969	-2.81019	-1.50279	-0.575657	-0.695738	0.0151232	-1.6993	-1.81952	-1.7914	-5.23139	-3.94997	-3.4562	ACP_PCP	6	6	6	19.4	19.4	19.4	44.272	0	35.488	327040000	8
940	TMEM87A	Q8NBN3;Q8NBN3-3;Q8NBN3-2;H3BM87;H3BSZ0;H3BUZ1;H3BPJ4;H3BMU0;H3BTS6	Q8NBN3;Q8NBN3-3;Q8NBN3-2	Transmembrane protein 87A	TMEM87A	1.67089	-0.928105	PCP UP	0.0607527	-2.78186	-0.368849	-0.692899	-0.970452	-0.943019	-1.16956	-2.25641	-0.431294	-0.135931	-0.458602	0.540955	-0.208928	ACP_PCP	5	5	5	10.3	10.3	10.3	63.429	0	15.084	619830000	20
941	CHST14	Q8NCH0;H0YN65	Q8NCH0;H0YN65	Carbohydrate sulfotransferase 14	CHST14	1.49827	2.60178	ACP UP	0.0746747	2.53927	-3.61703	-3.03902	0.464465	0.277387	0.544878	-2.22218	-6.03212	-3.7508	-2.45837	-2.98236	-4.11151	ACP_PCP	8	8	8	23.4	23.4	23.4	42.996	0	31.048	327000000	21
942	DYNC2H1	Q8NCM8;Q8NCM8-2	Q8NCM8;Q8NCM8-2	Cytoplasmic dynein 2 heavy chain 1	DYNC2H1	1.8613	-0.658213	PCP UP	0.0465105	-3.05136	-3.583	-4.14062	-2.9133	-3.90468	-3.55708	-3.20638	-3.03759	-2.59935	-2.85304	-3.07786	-2.89531	ACP_PCP	7	7	6	1.4	1.4	1.3	492.62	0	8.4602	908270000	22
943	PDPR	Q8NCN5;A8MT40;H3BQG3;H3BUH3;B7ZAR9;Q8NCN5-2;H3BU60;H3BV59	Q8NCN5;A8MT40;H3BQG3	Pyruvate dehydrogenase phosphatase regulatory subunit, mitochondrial	PDPR	1.35026	-1.33074	PCP UP	0.0988265	-2.33144	0.209279	0.764613	-1.78785	-0.105083	-2.4257	-0.366499	0.342904	0.671835	0.979451	0.452923	1.11391	ACP_PCP	18	18	18	25	25	25	99.363	0	51.243	1538200000	72
944	MCU	Q8NE86-3;Q8NE86;A0A087X2H6;Q8NE86-2;S4R468	Q8NE86-3;Q8NE86;A0A087X2H6;Q8NE86-2;S4R468	Calcium uniporter protein, mitochondrial	MCU	3.35753	-1.82004	PCP UP	0.00746988	-5.38949	2.60337	2.37805	1.33373	2.24895	1.35968	0.893124	3.57409	3.30518	3.55816	3.53509	4.14175	ACP_PCP	13	13	13	43.4	43.4	43.4	35.158	0	84.235	2981400000	81
945	APPL2	Q8NEU8-2;Q8NEU8;Q8NEU8-3;F8VXB0;F8VWV2;F8W124	Q8NEU8-2;Q8NEU8;Q8NEU8-3;F8VXB0;F8VWV2	DCC-interacting protein 13-beta	APPL2	2.04751	-2.60124	PCP UP	0.0316583	-3.31835	-4.20111	-3.91258	-3.43777	-5.07958	-7.43576	-3.17435	-1.88075	-2.36848	-2.68965	-2.22561	-0.530274	ACP_PCP	6	6	6	14.5	14.5	14.5	69.745	0	14.966	141360000	11
946	SYNE1	Q8NF91;E7ENN3;Q8NF91-4;Q8NF91-8;Q8NF91-2;H0Y325;H0Y326;Q5JV20;F8WAI0;Q8NF91-9;Q8NF91-3;Q8NF91-7;Q8NF91-6;F5H422;F5GXQ8;Q8NF91-5	Q8NF91;E7ENN3;Q8NF91-4;Q8NF91-8;Q8NF91-2	Nesprin-1	SYNE1	1.34322	1.43681	ACP UP	0.0995431	2.32154	-5.29596	-3.10994	-2.74364	-5.12547	-2.82828	-2.54591	-5.31419	-4.02718	-5.55301	-4.9169	-5.41379	ACP_PCP	33	32	32	4.8	4.7	4.7	1011.1	0	53.44	1326300000	45
947	ABHD11	Q8NFV4;Q8NFV4-4;Q8NFV4-6;H0YC52;C9J7Q4;H7BZ58;Q8NFV4-3;Q8NFV4-2;H7C396;Q8NFV4-5	Q8NFV4;Q8NFV4-4;Q8NFV4-6	Alpha/beta hydrolase domain-containing protein 11	ABHD11	1.98109	-1.78391	PCP UP	0.0354536	-3.22264	-0.608414	-0.724245	-0.379778	-2.11606	0.68197	-2.40522	0.711088	0.790792	1.67335	0.45486	0.662988	ACP_PCP	9	9	9	40	40	40	34.69	0	26.775	650910000	37
948	CMAS	Q8NFW8;Q8NFW8-2;F5GYM0;F5H296	Q8NFW8;Q8NFW8-2	N-acylneuraminate cytidylyltransferase	CMAS	2.6336	4.23378	ACP UP	0.0144796	4.19471	5.87632	0.602388	1.92284	0.141154	2.26757	1.90016	-1.95893	-1.10992	-2.4347	-1.29678	-3.77657	ACP_PCP	14	14	14	35	35	35	48.379	0	37.857	7087500000	42
949	CADM4	Q8NFZ8	Q8NFZ8	Cell adhesion molecule 4	CADM4	2.64406	4.43398	ACP UP	0.0143226	4.21097	1.46744	0.998491	-4.1037	-0.312086	0.299912	2.32246	-5.19139	-3.37078	-4.53654	-4.28678	-4.22399	ACP_PCP	8	8	8	30.9	30.9	30.9	42.785	0	134.69	469390000	21
951	VANGL1	Q8TAA9-2;Q8TAA9	Q8TAA9-2;Q8TAA9	Vang-like protein 1	VANGL1	2.20156	-2.14388	PCP UP	0.0248411	-3.54274	-5.19253	-2.96603	-4.51938	-2.62568	-3.59276	-3.62878	-1.57928	-0.57137	-1.08467	-1.46788	-3.34837	ACP_PCP	4	4	4	10.7	10.7	10.7	59.747	0	23.884	143010000	11
952	SPATA20	Q8TB22-3;Q8TB22;Q8TB22-2;Q8TB22-4;H0Y9W3;H0Y9M1	Q8TB22-3;Q8TB22;Q8TB22-2;Q8TB22-4	Spermatogenesis-associated protein 20	SPATA20	2.22602	-1.98827	PCP UP	0.0243707	-3.57872	-0.28607	-1.53124	-3.00301	-2.68524	-1.97414	-0.402156	0.00490699	0.842094	0.532492	-0.416949	0.743941	ACP_PCP	3	3	3	6.9	6.9	6.9	83.378	0.0056487	2.4705	1141100000	4
953	GDAP1	Q8TB36;Q8TB36-2	Q8TB36;Q8TB36-2	Ganglioside-induced differentiation-associated protein 1	GDAP1	2.74767	3.59708	ACP UP	0.0128421	4.37355	2.8786	1.02304	4.28677	0.635066	4.74671	2.32148	-0.591312	0.120352	-0.736681	-1.71559	-1.8191	ACP_PCP	12	12	12	40.2	40.2	40.2	41.345	0	76.239	3174700000	71
954	SLC25A40	Q8TBP6	Q8TBP6	Solute carrier family 25 member 40	SLC25A40	1.65469	-0.939762	PCP UP	0.061553	-2.75905	0.195359	0.0887608	-0.158563	-0.274558	-0.636853	-0.731224	-0.159115	1.38097	0.74108	0.0505431	1.4211	ACP_PCP	7	7	7	24.9	24.9	24.9	38.124	0	30.162	579600000	38
955	MRPL30	Q8TCC3;Q8TCC3-2;B8ZZV5;Q8TCC3-3	Q8TCC3;Q8TCC3-2;B8ZZV5;Q8TCC3-3	39S ribosomal protein L30, mitochondrial	MRPL30	1.62908	-2.96639	PCP UP	0.0607774	-2.723	-7.3859	-5.82659	-3.53875	-5.77458	-4.40419	-5.40566	-6.4114	-1.93493	-0.985509	-1.2077	-1.57489	ACP_PCP	2	2	2	17.4	17.4	17.4	18.546	0.00022681	4.8319	35339000	3
956	HM13	Q8TCT9-5;Q8TCT9;A0A075B6F6;Q8TCT9-4;Q8TCT9-2	Q8TCT9-5;Q8TCT9;A0A075B6F6;Q8TCT9-4;Q8TCT9-2	Minor histocompatibility antigen H13	HM13	1.71212	-0.673068	PCP UP	0.0587115	-2.83999	2.27054	1.80079	3.04607	2.45695	2.99564	2.20359	3.45829	3.15326	2.93883	2.8922	3.23408	ACP_PCP	5	5	5	18.5	18.5	18.5	36.813	0	68.256	4063300000	53
957	BICD2	Q8TD16;Q8TD16-2;A8MVZ6;Q96G01-4;Q96G01-3;Q96G01;A0A087WYJ7	Q8TD16;Q8TD16-2;A8MVZ6;Q96G01-4;Q96G01-3;Q96G01	Protein bicaudal D homolog 2;Protein bicaudal D homolog 1	BICD2	2.05183	-1.96717	PCP UP	0.0317692	-3.3246	-4.24771	-3.84304	-6.50314	-2.98825	-3.8248	-4.59065	-2.53317	-2.45715	-1.99462	-1.60854	-3.23535	ACP_PCP	4	4	4	5	5	5	93.532	0	5.8706	172460000	7
958	NEK9	Q8TD19	Q8TD19	Serine/threonine-protein kinase Nek9	NEK9	7.51951	2.97035	ACP UP	0	17.4429	-2.73996	-2.28126	-2.25686	-2.62525	-2.48435	-2.92117	-5.39427	-5.27458	-5.77689	-5.24987	-5.9135	ACP_PCP	7	7	7	9.8	9.8	9.8	107.17	0	11.074	201540000	13
959	MGARP	Q8TDB4	Q8TDB4	Protein MGARP	MGARP	2.23666	3.48181	ACP UP	0.0237755	3.5944	0.334663	-1.51687	-0.252714	-4.44742	0.626033	-1.63527	-5.61597	-4.8123	-5.23809	-2.58615	-4.89949	ACP_PCP	2	2	2	17.5	17.5	17.5	25.389	0	10.077	110750000	7
960	MICAL1	Q8TDZ2;Q8TDZ2-4;Q8TDZ2-2	Q8TDZ2;Q8TDZ2-4;Q8TDZ2-2	Protein-methionine sulfoxide oxidase MICAL1	MICAL1	2.82752	-1.8949	PCP UP	0.0118427	-4.50065	-5.67669	-4.58859	-6.0677	-5.33155	-6.15411	-4.43065	-3.00982	-4.3772	-3.95128	-2.96239	-3.09919	ACP_PCP	2	2	2	2.7	2.7	2.7	117.87	0	5.2862	76443000	6
961	DNAH5	Q8TE73	Q8TE73	Dynein heavy chain 5, axonemal	DNAH5	2.30354	-3.17401	PCP UP	0.0218132	-3.69339	2.24209	0.601909	-1.12553	-1.77172	-1.88051	1.85008	3.24576	3.54601	3.3777	2.13231	3.49856	ACP_PCP	6	6	6	1.5	1.5	1.5	529.01	0	5.0118	37714000000	12
962	SSH3	Q8TE77;Q8TE77-3;Q8TE77-2;E9PIT5;Q8TE77-5;A0A087WWG1;C9JUG3;Q8TE77-4	Q8TE77;Q8TE77-3;Q8TE77-2;E9PIT5	Protein phosphatase Slingshot homolog 3	SSH3	1.60848	-3.06798	PCP UP	0.0623589	-2.69403	0.241268	0.632396	-5.11801	-0.0417532	-4.516	-1.48772	1.28632	1.12983	1.56053	1.63601	1.15234	ACP_PCP	11	11	11	22.3	22.3	22.3	72.995	0	21.303	1369900000	34
963	GPX8	Q8TED1;E7ETY7;J3KNB5	Q8TED1;E7ETY7	Probable glutathione peroxidase 8;Glutathione peroxidase	GPX8	1.38705	-2.26358	PCP UP	0.0907744	-2.38315	-0.474484	-0.0053321	-4.67346	-1.63933	-2.49373	-1.37183	0.301209	1.99706	-1.83692	1.04438	0.930398	ACP_PCP	8	8	8	45	45	45	23.881	0	19.599	482640000	21
964	NUP210	Q8TEM1;Q8TEM1-2	Q8TEM1	Nuclear pore membrane glycoprotein 210	NUP210	2.08162	1.95649	ACP UP	0.0307284	3.36774	-1.53045	-0.373776	0.977625	-0.0250128	1.19896	-1.02953	-2.49916	-1.72665	-0.877636	-2.56814	-2.7627	ACP_PCP	29	29	29	20.1	20.1	20.1	205.11	0	163.07	2353500000	100
965	PPP1R13L	Q8WUF5;A0A087WUG2;K7EN03	Q8WUF5	RelA-associated inhibitor	PPP1R13L	1.40836	-2.89592	PCP UP	0.0871241	-2.41308	-0.393933	0.0224289	-5.50624	0.283277	-5.09687	-1.91088	0.796968	0.680737	-0.197069	1.4628	1.23433	ACP_PCP	11	11	11	18.8	18.8	18.8	89.09	0	94.568	1114900000	43
966	PTPMT1	Q8WUK0;Q8WUK0-2;E9PQM0;Q8WUK0-3	Q8WUK0;Q8WUK0-2;E9PQM0;Q8WUK0-3	Phosphatidylglycerophosphatase and protein-tyrosine phosphatase 1	PTPMT1	2.05605	-1.40283	PCP UP	0.0323643	-3.33071	-1.23181	-3.2819	-2.56274	-2.82018	-1.62505	-1.24278	-0.722996	-0.74746	-0.397468	-1.30209	-0.452862	ACP_PCP	4	4	4	25.4	25.4	25.4	22.843	0	10.233	174460000	19
967	NAT14	Q8WUY8;M0R1E3;M0QZH3	Q8WUY8;M0R1E3	N-acetyltransferase 14	NAT14	2.1071	2.73968	ACP UP	0.0286218	3.40474	-1.35303	-1.02522	-0.401679	-1.58727	0.582593	-0.597987	-5.76776	-2.16472	-4.1013	-4.0963	-1.22049	ACP_PCP	4	4	4	30.6	30.6	30.6	21.65	0	7.5236	131410000	7
969	C2orf47	Q8WWC4;H7C0V0	Q8WWC4;H7C0V0	Uncharacterized protein C2orf47, mitochondrial	MAIP1	2.11552	-2.01933	PCP UP	0.0287547	-3.41699	-0.766286	-2.7413	-1.83726	-1.35145	-1.59979	-4.32549	-0.184527	0.231894	0.232011	-0.665261	-0.0354515	ACP_PCP	4	4	4	14.4	14.4	14.4	32.544	0	8.3683	407660000	32
970	STON2	Q8WXE9;Q8WXE9-3	Q8WXE9;Q8WXE9-3	Stonin-2	STON2	1.95886	-2.68502	PCP UP	0.0354539	-3.19074	-0.975738	-3.89772	-4.08233	-0.15091	-4.29186	-2.17766	-0.067104	0.0972672	-0.952114	0.620142	0.746728	ACP_PCP	8	8	8	10.5	10.5	10.5	101.16	0	20.901	667740000	25
971	ATL1	Q8WXF7-2;Q8WXF7;G3V5T4	Q8WXF7-2;Q8WXF7	Atlastin-1	ATL1	1.68267	1.95723	ACP UP	0.0558668	2.79846	1.15656	0.0315228	0.166822	-1.10417	0.271687	1.79853	-2.91628	-0.327525	-2.59916	-0.0157881	-1.99325	ACP_PCP	9	9	8	21.9	21.9	19.9	63.054	0	27.55	1131500000	49
972	ACOT11	Q8WXI4-2;Q8WXI4	Q8WXI4-2;Q8WXI4	Acyl-coenzyme A thioesterase 11	ACOT11	2.17245	-3.05433	PCP UP	0.0256789	-3.50006	-7.36618	-4.78137	-5.05359	-3.99587	-4.43363	-5.20767	-3.44961	-4.38284	-0.940914	-0.535327	-1.11822	ACP_PCP	3	3	3	4	4	4	67.152	0.00022017	4.3779	145040000	13
973	TTN	Q8WZ42-5;Q8WZ42-11;Q8WZ42-4;Q8WZ42-7;Q8WZ42-2;Q8WZ42;Q8WZ42-8;Q8WZ42-13;Q8WZ42-12;Q8WZ42-3;Q8WZ42-10;Q8WZ42-9	Q8WZ42-5;Q8WZ42-11;Q8WZ42-4;Q8WZ42-7;Q8WZ42-2;Q8WZ42;Q8WZ42-8;Q8WZ42-13;Q8WZ42-12;Q8WZ42-3;Q8WZ42-10;Q8WZ42-9	Titin	TTN	2.02383	-1.30478	PCP UP	0.0341083	-3.28416	-7.69028	-6.9669	-6.95995	-5.76252	-6.52505	-7.26797	-6.50471	-5.44918	-4.82149	-5.84064	-5.17065	ACP_PCP	8	8	8	0.2	0.2	0.2	3653	0	6.2719	910960000	20
974	CLEC2B	Q92478	Q92478	C-type lectin domain family 2 member B	CLEC2B	1.99192	-2.91109	PCP UP	0.0340757	-3.23821	-6.98263	-5.29416	-5.43414	-4.2175	-5.05792	-3.12038	-1.27468	-4.97127	-0.848389	-2.31253	-1.12659	ACP_PCP	1	1	1	10.7	10.7	10.7	17.307	0	5.2804	26839000	4
975	AQP3	Q92482-2;Q92482	Q92482-2;Q92482	Aquaporin-3	AQP3	3.05017	-2.63255	PCP UP	0.00985827	-4.86398	-2.48548	-4.56459	-3.86625	-1.63376	-3.28463	-3.29652	-0.643607	-1.32057	0.475146	-0.303863	-0.987034	ACP_PCP	1	1	1	2.8	2.8	2.8	29.986	0.0042065	2.6376	104150000	2
976	PIEZO1	Q92508;H7C2J5;H3BRR7;E7EUT2	Q92508	Piezo-type mechanosensitive ion channel component 1	PIEZO1	3.23335	-2.37176	PCP UP	0.00883168	-5.17363	-5.28415	-6.37414	-6.51232	-5.20079	-7.39145	-5.30524	-4.08076	-3.10041	-4.35403	-3.309	-3.35373	ACP_PCP	4	4	4	2	2	2	286.79	0	7.5412	136300000	11
977	GBF1	Q92538	Q92538	Golgi-specific brefeldin A-resistance guanine nucleotide exchange factor 1	GBF1	1.73896	-1.10474	PCP UP	0.0529692	-2.87788	-3.27074	-2.27557	-1.36008	-2.78987	-1.50797	-2.91327	-1.56	-1.50129	-1.41099	-1.12029	-0.648292	ACP_PCP	18	17	17	13.1	12.8	12.8	206.44	0	44.54	1031200000	60
978	NDRG1	Q92597;Q92597-3;Q92597-2;E7ESM1;E5RJY1;E5RIR1;E5RGM5;E5RIV1;E5RIM2;E5RI76;E5RH82;E5RK17;E5RJ98;E5RG99	Q92597;Q92597-3;Q92597-2	Protein NDRG1	NDRG1	1.60476	0.779055	ACP UP	0.0683836	2.6888	3.33546	4.436	3.7812	4.63039	3.40922	3.89713	2.69683	3.55654	3.54665	3.10078	2.77843	ACP_PCP	11	11	11	54.3	54.3	54.3	42.835	0	270.06	5234600000	98
979	HSPH1	Q92598-2;Q92598;Q92598-3;Q92598-4;Q5TBM3;R4GN69;Q8TDX9	Q92598-2;Q92598;Q92598-3;Q92598-4	Heat shock protein 105 kDa	HSPH1	2.61533	-2.32141	PCP UP	0.0146109	-4.16634	0.273612	-1.87696	-0.187688	-1.85005	-0.13529	-1.78787	1.74713	0.172024	1.39044	2.33584	1.32476	ACP_PCP	18	17	17	27.5	25.8	25.8	92.115	0	168.75	2397000000	101
980	MYO18A	Q92614-3;Q92614-4;Q92614;Q92614-2;Q92614-5;H0YEV9	Q92614-3;Q92614-4;Q92614;Q92614-2;Q92614-5	Unconventional myosin-XVIIIa	MYO18A	2.04067	-1.35247	PCP UP	0.0333803	-3.30847	-1.1397	-2.12199	-2.47436	-3.63862	-2.05888	-1.8228	-0.839586	-0.47888	-0.532438	-1.4973	-0.936377	ACP_PCP	22	22	22	12.4	12.4	12.4	226.69	0	42.248	1533400000	71
981	PXDN	Q92626;H7C1W1;Q92626-2	Q92626;H7C1W1;Q92626-2	Peroxidasin homolog	PXDN	2.50862	-2.83856	PCP UP	0.0166619	-4.0022	-7.77187	-6.74913	-4.47926	-5.68623	-6.61028	-4.74398	-4.03744	-2.1569	-2.46237	-4.50041	-2.68405	ACP_PCP	7	7	7	4.8	4.8	4.8	165.27	0	8.8971	143500000	12
982	PIGK	Q92643;B1AK81;A6NEM5;Q92643-2	Q92643;B1AK81;A6NEM5;Q92643-2	GPI-anchor transamidase	PIGK	2.15181	-1.1656	PCP UP	0.0283291	-3.46989	-0.657684	-0.502306	-0.465253	-0.672301	-0.588527	-1.82298	0.721793	0.919874	0.740763	-0.501132	0.0224699	ACP_PCP	7	7	7	22.3	22.3	22.3	45.251	0	12.736	684160000	9
983	PVRL2	Q92692-2;Q92692;K7EKE8	Q92692-2;Q92692;K7EKE8	Nectin-2	NECTIN2	1.54516	-1.19316	PCP UP	0.071123	-2.60508	-0.704872	-1.36067	-1.56947	-1.25182	-1.78682	-0.604789	0.78475	-1.05373	1.0654	-1.07272	0.176707	ACP_PCP	3	3	3	7.1	7.1	7.1	51.359	0	6.9306	471580000	17
984	TFG	Q92734-2;Q92734;Q05BK6;K0J6K2;C9JJP5;C9JUE0;C9JTY3	Q92734-2;Q92734;Q05BK6;K0J6K2;C9JJP5;C9JUE0;C9JTY3	Protein TFG	TFG	2.13651	-1.09444	PCP UP	0.0293691	-3.44756	0.773204	1.24493	1.73675	1.86939	2.10355	0.906277	1.94484	2.81112	2.25321	2.43125	3.22685	ACP_PCP	11	11	11	40.4	40.4	40.4	43.02	0	63.899	1792900000	74
985	HTRA1	Q92743;H0Y7G9	Q92743;H0Y7G9	Serine protease HTRA1	HTRA1	1.62009	3.67243	ACP UP	0.0609628	2.71035	0.0586531	2.42126	6.43142	6.33285	5.85304	0.966648	0.395114	-1.33379	0.114904	1.25017	-0.401972	ACP_PCP	18	18	18	43.5	43.5	43.5	51.286	0	171.84	12861000000	148
986	EVPL	Q92817;K7EKI0;A8MZ36;K7EQ87	Q92817;K7EKI0	Envoplakin	EVPL	1.61564	-3.25502	PCP UP	0.0615676	-2.70411	1.29389	0.217868	-2.01354	1.4021	-3.24204	-4.85054	2.04463	2.59188	2.94802	1.75009	0.946935	ACP_PCP	67	67	67	39.5	39.5	39.5	231.6	0	323.31	9108800000	337
987	CORO2A	Q92828	Q92828	Coronin-2A	CORO2A	1.46151	-2.13725	PCP UP	0.0802538	-2.48768	-4.60268	-3.19209	-6.45047	-3.1067	-6.27615	-1.9092	-2.2966	-1.74465	-1.89014	-1.68923	-2.97419	ACP_PCP	5	5	5	10.7	10.7	10.7	59.763	0	9.6932	141580000	10
988	RAD50	Q92878;Q92878-2;Q92878-3;E7EN38;E7ESD9;C9JNH8;E9PM98;H7C0V2;H7C0P8	Q92878;Q92878-2;Q92878-3	DNA repair protein RAD50	RAD50	1.46211	1.68895	ACP UP	0.0810805	2.48852	-1.10333	-0.840076	-0.352524	-1.39121	-1.04166	-3.88172	-3.55391	-1.84284	-3.25685	-2.63904	-4.32756	ACP_PCP	15	15	15	12.1	12.1	12.1	153.89	0	43.376	986950000	26
989	TCEAL3	Q969E4	Q969E4	Transcription elongation factor A protein-like 3	TCEAL3	1.4227	2.64408	ACP UP	0.0854026	2.4332	-2.4096	-0.220544	3.2221	0.244141	3.07441	-1.22861	-3.31857	-2.46609	-2.09066	-2.17128	-0.938857	ACP_PCP	5	5	1	27.5	27.5	10.5	22.502	0	12.056	1184100000	11
990	MAL2	Q969L2	Q969L2	Protein MAL2	MAL2	1.38836	-1.65274	PCP UP	0.091565	-2.38498	4.99414	2.33776	4.57639	3.91514	4.69783	1.43958	5.31224	5.84818	5.93667	4.72814	4.73917	ACP_PCP	2	2	2	18.2	18.2	18.2	19.125	0	37.798	1501300000	48
991	TOMM40L	Q969M1-2;Q969M1	Q969M1-2;Q969M1	Mitochondrial import receptor subunit TOM40B	TOMM40L	2.10892	-3.01701	PCP UP	0.0282695	-3.40739	0.00453641	-3.45393	-4.81523	-0.98142	-3.77967	-1.16548	0.671734	0.552759	1.00916	-0.161193	1.1866	ACP_PCP	3	3	3	15	15	15	30.288	0.00021683	4.1692	296130000	3
992	PIGT	Q969N2-4;Q969N2-5;Q969N2;Q969N2-2;Q969N2-3;Q969N2-6;F6W983;H7C2Y2	Q969N2-4;Q969N2-5;Q969N2;Q969N2-2;Q969N2-3;Q969N2-6;F6W983	GPI transamidase component PIG-T	PIGT	1.77275	-0.682293	PCP UP	0.052991	-2.92567	-0.589426	-0.0752574	0.481539	0.522056	-0.298269	-0.0439881	0.698016	1.05007	0.321191	0.914976	0.424425	ACP_PCP	13	13	13	29.6	29.6	29.6	54.118	0	25.549	1044400000	41
993	IGSF8	Q969P0-3;Q969P0;C9J8Z4;Q969P0-2	Q969P0-3;Q969P0;C9J8Z4	Immunoglobulin superfamily member 8	IGSF8	1.77007	2.24896	ACP UP	0.0483918	2.92188	1.10174	-1.87641	-2.88448	-1.07122	-3.04943	0.0724015	-3.70572	-3.40591	-2.781	-4.07809	-3.69691	ACP_PCP	5	5	5	12	12	12	55.807	0	16.974	385450000	12
994	GFM2	Q969S9-3;Q969S9;Q969S9-5;Q969S9-4;Q969S9-2;D6RAL1	Q969S9-3;Q969S9;Q969S9-5;Q969S9-4;Q969S9-2	Ribosome-releasing factor 2, mitochondrial	GFM2	2.88464	-1.89128	PCP UP	0.0111807	-4.59257	-3.33783	-4.18369	-2.86479	-4.0891	-2.30262	-3.89477	-1.08707	-1.91823	-1.69596	-2.23308	-0.836589	ACP_PCP	5	5	5	8.5	8.5	8.5	86.323	0	20.477	269240000	26
995	NCLN	Q969V3-2;Q969V3;K7EMW4;K7ELZ9;K7ENM2;K7EQ66	Q969V3-2;Q969V3;K7EMW4;K7ELZ9;K7ENM2	Nicalin	NCLN	3.02759	-0.863094	PCP UP	0.010719	-4.82652	2.15425	1.47861	1.86995	1.83644	1.61737	1.10844	2.46891	2.8075	2.38881	2.40065	2.63717	ACP_PCP	18	18	18	37	37	37	62.846	0	84.802	3476600000	98
996	TBRG4	Q969Z0;Q969Z0-2;C9J7P5;C9IZN7;C9J5A2;C9J347;H7C4R5	Q969Z0;Q969Z0-2;C9J7P5;C9IZN7	Protein TBRG4	TBRG4	2.63415	-2.14435	PCP UP	0.0147359	-4.19556	-3.52487	-2.81813	-2.12901	-2.91803	-2.35307	-5.09724	-1.26433	-0.574573	-0.643458	-1.51053	-0.98562	ACP_PCP	6	6	6	12.2	12.2	12.2	70.737	0	18.165	302880000	16
997	ISOC2	Q96AB3;Q96AB3-2;Q96AB3-3;K7EKW4;K7ENV7	Q96AB3;Q96AB3-2;Q96AB3-3;K7EKW4;K7ENV7	Isochorismatase domain-containing protein 2, mitochondrial	ISOC2	1.75609	-1.13022	PCP UP	0.051681	-2.90211	2.86754	2.28122	2.55056	0.923538	2.49936	1.35592	2.88797	3.07222	3.61669	2.72955	3.74311	ACP_PCP	6	6	6	48.8	48.8	48.8	22.337	0	69.914	1667900000	52
998	FERMT2	Q96AC1-2;Q96AC1;Q96AC1-3;H0YJ34;G3V5R2;G3V281;G3V3J0;H0YJB6	Q96AC1-2;Q96AC1;Q96AC1-3;H0YJ34	Fermitin family homolog 2	FERMT2	2.01399	2.15769	ACP UP	0.0334338	3.26998	-0.382982	-1.66053	0.527375	-1.93757	0.693897	0.817051	-2.04305	-2.76642	-3.72202	-2.58123	-1.29471	ACP_PCP	13	13	12	27.5	27.5	25.9	72.397	0	37.705	819850000	34
999	TOMM6	Q96B49	Q96B49	Mitochondrial import receptor subunit TOM6 homolog	TOMM6	1.95529	-0.909879	PCP UP	0.0384281	-3.18561	1.02107	0.631242	1.4774	1.37377	1.3523	0.896796	2.3084	1.74965	1.19632	2.11805	2.80412	ACP_PCP	2	2	2	56.8	56.8	56.8	8.0019	0	15.733	271810000	12
1000	ARL8A	Q96BM9;A0A087X2J2	Q96BM9	ADP-ribosylation factor-like protein 8A	ARL8A	1.66344	3.20158	ACP UP	0.0566626	2.77136	-0.509832	0.712084	1.96968	1.25579	1.90035	2.16937	-3.04026	-5.34233	1.44609	-2.58982	-0.233687	ACP_PCP	8	5	5	57.5	34.9	34.9	21.416	0	15.307	828960000	24
1001	DOCK10	Q96BY6-3;Q96BY6;H0YFC5;H7C0I3	Q96BY6-3;Q96BY6	Dedicator of cytokinesis protein 10	DOCK10	1.7857	-1.97266	PCP UP	0.0471967	-2.94402	-3.97404	-5.35323	-5.29066	-5.82115	-6.51872	-2.6336	-2.56914	-3.20676	-2.90324	-3.75472	-2.36234	ACP_PCP	7	5	4	2.6	2	1.6	249.49	0	6.7267	357320000	19
1002	EFHD2	Q96C19;H0Y4Y4;A0A087X1Z2;Q9BUP0-2;Q9BUP0;C9JTV4;Q8WYH2	Q96C19;H0Y4Y4	EF-hand domain-containing protein D2	EFHD2	3.40352	-2.13871	PCP UP	0.00722078	-5.47071	1.12913	-0.437815	1.11741	1.1393	-0.605851	0.95888	2.50912	2.83084	2.7932	2.33764	2.97364	ACP_PCP	8	7	7	29.2	26.7	26.7	26.697	0	17.673	1817900000	47
1003	ISOC1	Q96CN7;D6RGE2	Q96CN7;D6RGE2	Isochorismatase domain-containing protein 1	ISOC1	3.62563	5.0699	ACP UP	0.00592308	5.87329	-0.14427	2.13018	2.29524	1.70854	2.05782	-1.39457	-2.67971	-4.7709	-4.12718	-2.6357	-5.59191	ACP_PCP	7	7	7	33.2	33.2	33.2	32.236	0	44.68	809880000	31
1004	TUBGCP3	Q96CW5-2;Q96CW5;A0A087WWB5;A0A087WU06;Q96CW5-3;A0A087WZV5	Q96CW5-2;Q96CW5;A0A087WWB5;A0A087WU06;Q96CW5-3	Gamma-tubulin complex component 3	TUBGCP3	1.39721	1.15837	ACP UP	0.0918622	2.39741	-4.26123	-2.96662	-2.63325	-4.30464	-2.40461	-2.24482	-4.93834	-3.64493	-3.81575	-4.92688	-4.14524	ACP_PCP	7	7	7	10.6	10.6	10.6	93.884	0	8.3028	153160000	6
1005	NUDT16	Q96DE0;Q96DE0-3;Q96DE0-4;Q96DE0-2	Q96DE0;Q96DE0-3;Q96DE0-4	U8 snoRNA-decapping enzyme	NUDT16	1.62687	3.20665	ACP UP	0.0607709	2.7199	-3.10491	-1.67872	-1.37435	-3.78997	-1.473	3.16586	-5.44138	-5.07258	-3.71074	-3.17789	-5.5099	ACP_PCP	7	6	6	46.2	40.5	40.5	21.273	0	10.757	296470000	10
1006	CMBL	Q96DG6	Q96DG6	Carboxymethylenebutenolidase homolog	CMBL	2.53531	3.90284	ACP UP	0.0161226	4.04302	-2.92873	0.546811	-0.603748	-0.469399	-0.690013	3.35103	-4.05913	-5.01096	-3.53294	-3.29528	-4.27758	ACP_PCP	6	6	6	27.8	27.8	27.8	28.048	0	15.17	538030000	11
1007	MRRF	Q96E11-3;Q96E11;Q96E11-2;Q96E11-8;X6RDS5;Q96E11-7;Q96E11-5;Q96E11-6;Q96E11-4	Q96E11-3;Q96E11;Q96E11-2;Q96E11-8	Ribosome-recycling factor, mitochondrial	MRRF	3.53226	-2.46333	PCP UP	0.00726154	-5.70193	-0.171818	-1.45497	-1.49695	-1.67473	-1.38853	-2.91898	1.11163	0.355251	1.53833	0.764353	0.958749	ACP_PCP	4	4	4	23.9	23.9	23.9	24.115	0	34.995	381430000	11
1008	PTCD3	Q96EY7;B8ZZQ4;Q96EY7-2	Q96EY7	Pentatricopeptide repeat domain-containing protein 3, mitochondrial	PTCD3	2.24839	-2.03962	PCP UP	0.0240101	-3.61171	-1.33969	-1.89882	-1.17439	-3.03579	-1.56028	-4.25452	-0.14466	-0.0531973	-0.320935	-0.706506	0.370514	ACP_PCP	7	7	7	15.1	15.1	15.1	78.549	0	16.658	689560000	26
1009	DYNLL2	Q96FJ2	Q96FJ2	Dynein light chain 2, cytoplasmic	DYNLL2	1.73224	0.767843	ACP UP	0.0554002	2.86839	5.29243	7.01808	6.20637	6.2756	6.44393	6.17084	5.27892	5.76521	5.48406	5.59518	5.21013	ACP_PCP	5	5	2	58.4	58.4	32.6	10.35	0	73.795	8848600000	84
1010	S100A16	Q96FQ6	Q96FQ6	Protein S100-A16	S100A16	1.51232	-4.51292	PCP UP	0.0715918	-2.55899	5.99723	3.95898	1.43167	5.22653	-4.78038	2.87068	7.0559	6.83838	7.22635	7.13086	6.56708	ACP_PCP	7	7	7	72.8	72.8	72.8	11.801	0	194.67	10620000000	98
1011	ERO1L	Q96HE7;G3V2H0;G3V3E6;G3V5B3;G3V503	Q96HE7	ERO1-like protein alpha	ERO1L	2.43794	-1.5895	PCP UP	0.0194522	-3.89483	1.73445	-0.656371	1.15849	1.58375	1.32502	0.459007	2.55195	2.32172	2.68182	2.52099	2.5413	ACP_PCP	17	17	15	49.6	49.6	45.9	54.392	0	51.775	2951600000	86
1012	AHCYL2	Q96HN2-2;Q96HN2;H0Y8B3;Q96HN2-4;Q96HN2-3;C9K0S0	Q96HN2-2;Q96HN2;H0Y8B3;Q96HN2-4;Q96HN2-3	Putative adenosylhomocysteinase 3;Adenosylhomocysteinase	AHCYL2	1.90971	1.73433	ACP UP	0.0386583	3.12038	-1.86687	-1.59242	-2.26533	-1.93302	-1.77503	-4.32914	-4.33145	-2.93124	-4.99837	-4.17744	-3.7013	ACP_PCP	11	3	3	22.3	9.3	9.3	66.592	0	30.823	182990000	19
1013	FUBP3	Q96I24;Q96I24-2	Q96I24	Far upstream element-binding protein 3	FUBP3	1.64479	1.91804	ACP UP	0.060152	2.74511	-0.234747	1.25298	0.470546	1.26354	2.5125	0.0301976	-2.67338	0.753311	-1.88596	-0.842317	-0.529347	ACP_PCP	15	15	15	37.8	37.8	37.8	61.64	0	55.598	1772100000	43
1014	SUCLG2	Q96I99;E9PDQ8;Q96I99-2;H0Y852	Q96I99;E9PDQ8;Q96I99-2	Succinyl-CoA ligase [GDP-forming] subunit beta, mitochondrial	SUCLG2	2.87987	-1.50182	PCP UP	0.0114353	-4.58485	2.68072	1.51862	0.693473	1.51208	1.47046	1.56749	2.88789	3.04952	3.76028	2.82736	2.85309	ACP_PCP	19	19	19	54.4	54.4	54.4	46.51	0	97.615	4497400000	180
1015	USMG5	Q96IX5	Q96IX5	Up-regulated during skeletal muscle growth protein 5	ATP5MD	1.76422	-0.947888	PCP UP	0.0517862	-2.9136	6.0202	4.49927	5.45757	4.46314	5.45905	5.56426	6.37668	6.02084	6.54023	5.57121	6.45006	ACP_PCP	3	3	3	44.8	44.8	44.8	6.4575	0	111.85	4775400000	96
1016	ITCH	Q96J02-3;Q96J02-2;Q96J02;Q9H0M0-6;Q9H0M0-3;Q9H0M0;H0YBS9;H0YBA4;O00308-3;O00308-2;O00308	Q96J02-3;Q96J02-2;Q96J02	E3 ubiquitin-protein ligase Itchy homolog	ITCH	1.40672	0.884542	ACP UP	0.0921165	2.41077	-1.42811	-2.56142	-1.34679	-2.62129	-1.59233	-1.67465	-3.66557	-2.3177	-2.17705	-2.4096	-3.20663	ACP_PCP	10	10	10	19.3	19.3	19.3	86.497	0	16.139	329670000	18
1017	TMX3	Q96JJ7;Q96JJ7-2;B4DIE3;H3BT89;H3BVI1;H3BPB3;F5H4F7	Q96JJ7;Q96JJ7-2	Protein disulfide-isomerase TMX3	TMX3	1.75926	-0.918497	PCP UP	0.0521811	-2.90658	1.31554	0.491764	0.237047	0.433419	-0.543985	1.23393	1.43929	1.42971	1.51354	1.62823	1.22148	ACP_PCP	10	10	10	24	24	24	51.871	0	21.81	1517700000	41
1018	TMEM87B	Q96K49-2;Q96K49;H7C1G1;H7C0B3	Q96K49-2;Q96K49;H7C1G1;H7C0B3	Transmembrane protein 87B	TMEM87B	1.94043	-1.98156	PCP UP	0.0366897	-3.16432	-1.84599	-3.78958	-1.9514	-3.60746	-2.49212	-5.33726	-1.29127	-0.757621	-1.33964	-0.819873	-1.73696	ACP_PCP	2	2	2	4.7	4.7	4.7	63.404	0.0034836	2.7656	243340000	5
1019	ZFR	Q96KR1;H0Y8W1	Q96KR1	Zinc finger RNA-binding protein	ZFR	1.45339	2.25214	ACP UP	0.0810629	2.47628	-2.11449	0.426375	-0.285908	-1.70751	0.356979	-1.91868	-5.76949	-1.23855	-4.13095	-1.84865	-2.6424	ACP_PCP	13	13	13	16.5	16.5	16.5	117.01	0	64.657	746150000	36
1020	DHRS1	Q96LJ7;H0YNC2	Q96LJ7	Dehydrogenase/reductase SDR family member 1	DHRS1	2.17499	-2.48107	PCP UP	0.0258174	-3.50379	3.73586	2.54762	0.604871	2.73859	0.159602	0.554747	3.79084	4.81981	4.52438	3.35343	4.53462	ACP_PCP	15	15	15	60.1	60.1	60.1	33.909	0	103.44	5220300000	152
1021	PRRC1	Q96M27;Q96M27-3;Q96M27-2;Q96M27-5;Q96M27-4	Q96M27;Q96M27-3;Q96M27-2;Q96M27-5	Protein PRRC1	PRRC1	2.0089	-1.05538	PCP UP	0.0354615	-3.26265	0.980026	0.827722	1.46968	0.921582	0.90253	-0.478554	1.89246	1.55162	1.43681	2.23105	2.01745	ACP_PCP	7	7	7	18.4	18.4	18.4	46.701	0	12.995	815740000	18
1022	FAM20A	Q96MK3;Q71MG5;K7EIV7	Q96MK3	Protein FAM20A	FAM20A	3.74766	-4.13926	PCP UP	0.00673684	-6.10211	-2.23445	-2.36066	-5.17046	-2.02865	-3.76569	-5.24601	1.03093	0.352127	0.815484	0.74941	0.410057	ACP_PCP	10	9	9	29	26.8	26.8	61.416	0	23.441	665900000	37
1023	MBOAT7	Q96N66;Q96N66-3;Q96N66-2;A9C4B8;M0R1Z5;H7C2M4;C9J4E9	Q96N66;Q96N66-3;Q96N66-2;A9C4B8	Lysophospholipid acyltransferase 7	MBOAT7	2.76024	-0.982793	PCP UP	0.0139716	-4.39344	2.38059	2.81013	1.96493	2.28858	2.14794	1.80343	3.10158	3.82445	2.96496	2.83796	3.34803	ACP_PCP	9	9	9	21.8	21.8	21.8	52.764	0	127.89	3935600000	106
1024	PANX1	Q96RD7-2;Q96RD7	Q96RD7-2;Q96RD7	Pannexin-1	PANX1	2.28258	-2.26555	PCP UP	0.0226037	-3.66229	-4.56952	-3.98301	-6.66891	-4.98952	-6.45724	-3.61125	-3.10866	-2.32763	-3.64861	-2.47465	-2.34561	ACP_PCP	1	1	1	3.3	3.3	3.3	47.634	0.0083041	2.2553	54550000	10
1025	ERBB2IP	Q96RT1-7;Q96RT1-6;Q96RT1-4;Q96RT1-5;Q96RT1-3;Q96RT1-9;Q96RT1-2;Q96RT1;Q96RT1-8;B4DIP2	Q96RT1-7;Q96RT1-6;Q96RT1-4;Q96RT1-5;Q96RT1-3;Q96RT1-9;Q96RT1-2;Q96RT1;Q96RT1-8;B4DIP2	Protein LAP2	ERBIN	1.44599	-2.21716	PCP UP	0.0820942	-2.4659	-4.31025	-6.67291	-7.45806	-5.9679	-8.9898	-3.97832	-3.84645	-2.95865	-4.62438	-4.34087	-4.29154	ACP_PCP	3	3	3	2	2	2	146.08	0	4.9256	103670000	9
1026	FAM129B	Q96TA1-2;Q96TA1	Q96TA1-2;Q96TA1	Niban-like protein 1	FAM129B	1.91278	-2.26179	PCP UP	0.0382564	-3.12477	1.60731	1.83084	-0.950466	1.65868	-1.67409	0.90358	2.89944	2.59356	3.77213	2.80243	2.05459	ACP_PCP	24	24	24	43.7	43.7	43.7	82.682	0	186.43	4986300000	215
1027	CD180	Q99467	Q99467	CD180 antigen	CD180	2.371	-2.78613	PCP UP	0.020145	-3.79407	-6.19097	-5.09483	-3.98637	-6.44892	-6.72493	-3.78752	-1.96895	-4.13737	-2.52788	-3.12129	-1.17516	ACP_PCP	5	5	5	12.4	12.4	12.4	74.178	0	60.516	160710000	9
1028	SDF2	Q99470	Q99470	Stromal cell-derived factor 2	SDF2	2.07492	-2.98262	PCP UP	0.0302024	-3.35802	-0.291319	-0.869668	-3.42222	-1.63128	-5.09222	-0.421552	0.764418	0.647303	1.36522	0.637183	1.72543	ACP_PCP	2	2	2	18	18	18	23.026	0	57.105	360990000	5
1029	PARK7	Q99497;K7ELW0;K7EN27	Q99497;K7ELW0;K7EN27	Protein deglycase DJ-1	PARK7	2.50285	0.833132	ACP UP	0.0194194	3.99339	3.61038	4.44236	3.95798	4.34158	4.1088	4.83169	3.13512	3.49858	3.55037	3.1716	3.556	ACP_PCP	13	13	13	70.9	70.9	70.9	19.891	0	136.33	5434200000	105
1030	VAT1	Q99536;Q99536-3;Q99536-2;K7ESA3;K7ERT7;K7ENX2;K7EM19;K7EJM4;K7ER81;Q9NQW1-5;Q9NQW1	Q99536;Q99536-3;Q99536-2	Synaptic vesicle membrane protein VAT-1 homolog	VAT1	1.96785	1.21854	ACP UP	0.036429	3.20364	5.24931	4.5766	6.25804	4.83827	6.71658	5.50151	4.29437	4.17149	4.63155	4.26312	4.16369	ACP_PCP	22	22	22	67.2	67.2	67.2	41.92	0	323.31	23041000000	329
1031	LGMN	Q99538;Q99538-3;Q99538-2;G3V2T4;G3V4E4;G3V5B2;G3V4P5;H0YJN9;G3V3Z4	Q99538;Q99538-3;Q99538-2;G3V2T4;G3V4E4	Legumain	LGMN	1.68954	-1.56816	PCP UP	0.0558276	-2.80814	0.263722	-0.907958	-1.45518	0.874933	-1.05601	0.338153	1.92179	0.0241451	1.39188	2.22606	0.658328	ACP_PCP	4	4	4	12.9	12.9	12.9	49.411	0	148.68	1263400000	52
1032	S100A13	Q99584	Q99584	Protein S100-A13	S100A13	3.7135	-2.19501	PCP UP	0.00566667	-6.03749	5.02464	3.315	3.7291	3.81651	3.24674	4.93359	6.26398	6.23359	6.47127	5.88249	6.17837	ACP_PCP	6	6	6	46.9	46.9	46.9	11.471	0	27.991	8002700000	91
1033	CHP1	Q99653;H0YNG9;H0YKE7;F5GX29;H0YLY7;H0YLX1	Q99653;H0YNG9;H0YKE7;F5GX29	Calcineurin B homologous protein 1	CHP1	4.10016	-2.23469	PCP UP	0.0048	-6.79609	2.10259	1.63521	0.491891	1.51695	0.397931	1.1136	3.11529	3.75874	3.80462	3.29577	3.24749	ACP_PCP	11	11	11	47.7	47.7	47.7	22.456	0	83.742	2653100000	82
1034	HSD17B10	Q99714;Q99714-2;Q5H928	Q99714;Q99714-2;Q5H928	3-hydroxyacyl-CoA dehydrogenase type-2	HSD17B10	3.44911	-1.17534	PCP UP	0.0072	-5.55194	4.76673	4.09145	4.69601	4.36814	4.76223	4.01818	5.67155	5.19799	6.0935	5.34584	5.82012	ACP_PCP	14	14	14	78.9	78.9	78.9	26.923	0	323.31	15072000000	298
1035	MGST2	Q99735;Q99735-2	Q99735;Q99735-2	Microsomal glutathione S-transferase 2	MGST2	2.46185	-1.194	PCP UP	0.0193994	-3.93103	4.26081	2.98044	4.36549	3.5433	4.03958	3.2837	4.39906	5.12567	5.39363	4.61523	5.16418	ACP_PCP	2	2	2	17.7	17.7	17.7	16.62	0.00042043	3.7455	1902600000	14
1036	CIB1	Q99828;Q99828-2	Q99828;Q99828-2	Calcium and integrin-binding protein 1	CIB1	2.6178	-2.73489	PCP UP	0.0147811	-4.17016	-1.47957	-4.07346	-3.20729	-1.6678	-2.68962	-4.39996	0.957295	-1.27986	0.216834	-0.905204	0.0872831	ACP_PCP	3	3	3	17.8	17.8	17.8	21.703	0	6.5817	215990000	15
1037	ARPC5L	Q9BPX5	Q9BPX5	Actin-related protein 2/3 complex subunit 5-like protein	ARPC5L	1.92959	-1.36362	PCP UP	0.0383732	-3.14881	2.0327	1.85389	0.792629	1.71494	-0.174994	1.56881	2.9942	2.03852	3.19597	2.90577	2.1736	ACP_PCP	6	6	5	42.5	42.5	37.3	16.941	0	12.017	1477800000	36
1038	WDR77	Q9BQA1;H0Y711;Q9BQA1-2	Q9BQA1;H0Y711;Q9BQA1-2	Methylosome protein 50	WDR77	1.5666	0.976157	ACP UP	0.0700083	2.63519	-0.722331	-0.907741	-0.416399	-1.69974	-0.541794	-0.589428	-1.1651	-2.16445	-2.06712	-2.68969	-0.858952	ACP_PCP	3	3	3	10.8	10.8	10.8	36.724	0	12.893	178790000	17
1039	FYCO1	Q9BQS8;Q9BQS8-4;Q9BQS8-3;Q9BQS8-2	Q9BQS8;Q9BQS8-4	FYVE and coiled-coil domain-containing protein 1	FYCO1	1.66243	-1.29764	PCP UP	0.0595006	-2.76994	-4.61467	-4.61065	-5.02362	-3.56622	-5.02076	-4.67818	-2.38932	-4.6027	-2.90654	-2.47258	-4.06905	ACP_PCP	6	6	6	5.8	5.8	5.8	166.98	0	11.207	209550000	13
1040	PELO	Q9BRX2;REV__Q5JVM6;REV__Q96JX3	Q9BRX2	Protein pelota homolog	PELO	1.90499	2.65817	ACP UP	0.0382512	3.11364	0.943922	-1.85114	-2.63053	-2.16009	-2.64657	1.01215	-3.29825	-3.28176	-5.185	-4.32334	-3.31271	ACP_PCP	5	5	5	13.5	13.5	13.5	43.359	0	20.537	370080000	7
1042	ESYT1	Q9BSJ8-2	Q9BSJ8-2	Extended synaptotagmin-1	ESYT1	1.55378	-1.01474	PCP UP	0.071038	-2.61718	3.17442	2.9778	1.66098	3.48713	1.37455	2.48689	3.42596	3.52536	3.42793	3.73196	3.59729	ACP_PCP	37	37	1	42.9	42.9	1.5	124	0	323.31	15150000000	383
1043	COPS4	Q9BT78;D6RAX7;D6RFN0;Q9BT78-2;D6RD63	Q9BT78;D6RAX7;D6RFN0;Q9BT78-2;D6RD63	COP9 signalosome complex subunit 4	COPS4	1.76413	1.68192	ACP UP	0.0498094	2.91348	-0.289106	0.83144	2.20041	0.824497	1.9107	1.452	0.652852	-1.16266	-0.756271	0.371744	-1.74031	ACP_PCP	12	12	12	37.9	37.9	37.9	46.268	0	69.872	1487700000	43
1044	LRRC1	Q9BTT6;Q9BTT6-2;Q5T0G3	Q9BTT6;Q9BTT6-2;Q5T0G3	Leucine-rich repeat-containing protein 1	LRRC1	2.12177	-2.19611	PCP UP	0.0283057	-3.42607	-4.64934	-2.66269	-6.30495	-2.74081	-3.49937	-3.69088	-2.16982	-2.07694	-1.76374	-1.37637	-1.25594	ACP_PCP	6	5	5	14.3	12.4	12.4	59.241	0	8.3921	136470000	11
1045	PI4K2A	Q9BTU6;E9PAM4	Q9BTU6;E9PAM4	Phosphatidylinositol 4-kinase type 2-alpha	PI4K2A	2.24837	-1.16103	PCP UP	0.0244785	-3.61168	-0.811278	-2.3851	-1.60372	-1.22553	-0.610004	-0.604789	-0.109915	-0.0456508	0.214092	-0.0328951	-0.254152	ACP_PCP	8	8	8	22.5	22.5	22.5	54.022	0	20.38	789880000	48
1046	HTATIP2	Q9BUP3;Q9BUP3-3;E9PI87	Q9BUP3;Q9BUP3-3;E9PI87	Oxidoreductase HTATIP2	HTATIP2	3.02829	-2.03026	PCP UP	0.0101926	-4.82767	-0.00107977	-1.529	-0.370054	-0.196822	0.705671	-1.55645	1.45913	1.06925	1.81488	1.76143	1.59016	ACP_PCP	6	6	6	28.1	28.1	28.1	27.049	0	16.311	979560000	29
1047	VAMP8	Q9BV40;B8ZZT4;C9JXZ5	Q9BV40;B8ZZT4;C9JXZ5	Vesicle-associated membrane protein 8	VAMP8	1.87114	-2.62189	PCP UP	0.040207	-3.06537	4.31567	3.6178	-0.549179	3.34857	1.21019	1.20751	4.33501	5.27431	4.9462	5.04256	4.47019	ACP_PCP	4	4	4	39	39	39	11.438	0	13.754	2835100000	26
1048	MECR	Q9BV79;Q9BV79-2;H3BM30;Q5SYU3	Q9BV79;Q9BV79-2	Trans-2-enoyl-CoA reductase, mitochondrial	MECR	1.95121	-1.01216	PCP UP	0.0382279	-3.17976	0.662819	0.494069	0.146573	0.522012	-0.451662	1.41548	1.35888	2.04108	1.65425	1.02213	1.30888	ACP_PCP	6	6	6	17.4	17.4	17.4	40.461	0	21.616	945080000	34
1049	TUBB2B	Q9BVA1	Q9BVA1	Tubulin beta-2B chain	TUBB2B	1.66258	1.61344	ACP UP	0.0587338	2.77015	5.94586	4.25103	4.02836	4.05298	3.66599	6.53677	3.35786	2.57748	2.50902	3.42784	3.79479	ACP_PCP	26	8	1	77.8	27.6	2.7	49.953	0	190.19	17221000000	268
1050	TMED9	Q9BVK6	Q9BVK6	Transmembrane emp24 domain-containing protein 9	TMED9	2.60945	-0.951349	PCP UP	0.0161805	-4.15723	3.94855	3.84964	4.35625	4.52365	4.68251	3.3374	5.11117	5.01133	5.00029	5.00161	5.21401	ACP_PCP	9	9	7	40.4	40.4	30.6	27.277	0	136.46	12188000000	113
1051	SARG	Q9BW04;Q9BW04-2	Q9BW04;Q9BW04-2	Specifically androgen-regulated gene protein	SARG	3.73726	-4.02131	PCP UP	0.0067	-6.08238	-2.38628	-6.0012	-5.63643	-5.70882	-5.08244	-4.54684	-1.61167	-0.40261	-0.0496276	-1.49977	-0.79814	ACP_PCP	4	4	4	9.5	9.5	9.5	63.964	0	7.2876	280960000	11
1052	TPPP3	Q9BW30	Q9BW30	Tubulin polymerization-promoting protein family member 3	TPPP3	2.58872	4.64722	ACP UP	0.0147833	4.12517	0.698062	-3.80053	-0.0843419	0.108954	0.0636807	3.68674	-5.41169	-4.91444	-4.04414	-4.93826	-3.36709	ACP_PCP	7	7	7	38.1	38.1	38.1	18.985	0	27.793	604520000	21
1053	SFXN3	Q9BWM7	Q9BWM7	Sideroflexin-3	SFXN3	2.65179	-1.43441	PCP UP	0.0145932	-4.22301	3.59399	2.7483	2.17713	3.7441	2.12591	3.3833	4.04719	4.33637	4.41974	4.38751	4.79184	ACP_PCP	16	16	6	62.2	62.2	22.2	35.978	0	174.76	8286800000	162
1054	AP1M1	Q9BXS5;Q9BXS5-2;K7EJL1;E7ENJ6;K7EQX3;K7EPJ8;K7EQ90;K7ER75;A0A087WZX7;K7ENA7;K7EK69	Q9BXS5;Q9BXS5-2;K7EJL1;E7ENJ6	AP-1 complex subunit mu-1	AP1M1	1.70526	-0.701427	PCP UP	0.0588865	-2.83031	0.305966	1.08921	0.719586	0.823362	0.608068	-0.385206	1.45598	1.22893	1.41845	0.978042	1.05988	ACP_PCP	12	12	10	40.2	40.2	35.5	48.586	0	60.232	1686700000	61
1055	CECR5	Q9BXW7-2;Q9BXW7;A8MYZ9	Q9BXW7-2;Q9BXW7	Cat eye syndrome critical region protein 5	HDHD5	1.47552	-0.944984	PCP UP	0.0816749	-2.50734	0.495345	0.89986	-0.0781564	1.31393	-0.714807	-0.197066	1.39876	0.812153	1.75534	1.34712	0.844139	ACP_PCP	10	10	10	33.8	33.8	33.8	43.588	0	44.623	1058700000	31
1056	EMILIN2	Q9BXX0	Q9BXX0	EMILIN-2	EMILIN2	1.62201	-1.88643	PCP UP	0.0619611	-2.71306	-4.20433	-5.3559	-5.33082	-3.83341	-3.41271	-1.48302	-2.4164	-2.06766	-2.60586	-2.14979	-1.01161	ACP_PCP	10	10	10	12.7	12.7	12.7	115.69	0	28.598	502110000	14
1058	MRPL13	Q9BYD1;E5RJI7;H0YAX3	Q9BYD1;E5RJI7	39S ribosomal protein L13, mitochondrial	MRPL13	2.07891	-1.63331	PCP UP	0.0309386	-3.3638	0.381701	-1.614	0.20378	-0.767023	-0.750895	-2.00144	0.479961	0.838081	1.55669	0.189244	1.31265	ACP_PCP	5	5	5	32.6	32.6	32.6	20.692	0	11.018	584300000	28
1059	MRPL9	Q9BYD2;Q5SZR1	Q9BYD2;Q5SZR1	39S ribosomal protein L9, mitochondrial	MRPL9	2.46098	-1.84783	PCP UP	0.0182557	-3.92971	0.879873	0.0976572	0.138947	-0.856038	-0.127398	-2.00519	1.24127	1.73549	1.60187	1.15836	1.94204	ACP_PCP	5	5	5	21.7	21.7	21.7	30.243	0	14.964	971790000	25
1060	MRPL1	Q9BYD6;H0Y8N7;H0YAB5	Q9BYD6;H0Y8N7	39S ribosomal protein L1, mitochondrial	MRPL1	1.74615	-1.14906	PCP UP	0.0521344	-2.88805	0.131676	-0.474967	0.308079	-1.23027	0.417183	-1.53397	0.699697	0.922327	0.396668	0.505536	1.23585	ACP_PCP	8	8	8	28.3	28.3	28.3	36.908	0	16.452	752020000	30
1061	MRPS26	Q9BYN8	Q9BYN8	28S ribosomal protein S26, mitochondrial	MRPS26	1.85216	-1.60898	PCP UP	0.0421105	-3.03835	-3.16341	-2.92408	-2.89627	-2.3754	-3.00145	-4.42181	-1.20888	-2.43813	-0.773112	-2.82272	-0.364257	ACP_PCP	2	2	2	13.7	13.7	13.7	24.211	0	6.5467	101050000	11
1062	MRPL37	Q9BZE1;S4R369;A6NHR2;H0Y4J2	Q9BZE1;S4R369	39S ribosomal protein L37, mitochondrial	MRPL37	2.48627	-1.58557	PCP UP	0.0180875	-3.96813	-0.331107	-1.58703	-0.355814	-0.859546	-0.195234	-2.07296	1.07563	0.907431	0.580716	-0.121543	0.984192	ACP_PCP	14	14	14	43.5	43.5	43.5	48.117	0	38.131	986750000	37
1063	OSBPL8	Q9BZF1-3;Q9BZF1-2;Q9BZF1;F8VUA7;F8VQX7	Q9BZF1-3;Q9BZF1-2;Q9BZF1;F8VUA7;F8VQX7	Oxysterol-binding protein-related protein 8;Oxysterol-binding protein	OSBPL8	2.78968	-1.26492	PCP UP	0.0134639	-4.44021	-0.901568	-0.966932	-1.12004	-2.29398	-1.64775	-2.09559	-0.351865	-0.0182026	-0.394596	-0.452521	0.020219	ACP_PCP	9	9	8	14.2	14.2	12.8	96.955	0	49.802	952520000	47
1064	UBL5	Q9BZL1;K7EQ43	Q9BZL1	Ubiquitin-like protein 5	UBL5	1.62511	4.07512	ACP UP	0.06087	2.71742	-6.16392	-1.65368	1.07354	-0.492912	1.19377	3.42103	-4.96393	-4.87548	-3.67885	-4.69846	-4.34402	ACP_PCP	3	3	3	41.1	41.1	41.1	8.5468	0	6.5739	190370000	6
1065	UBXN6	Q9BZV1;Q9BZV1-2;K7EP32;K7ELN1;K7EJ02	Q9BZV1;Q9BZV1-2;K7EP32	UBX domain-containing protein 6	UBXN6	1.51219	1.53921	ACP UP	0.07444	2.55881	0.0148196	0.263023	0.526043	-0.111517	0.341018	3.24253	-1.58341	-0.338233	-0.944885	-0.774379	-0.491883	ACP_PCP	14	14	14	49.4	49.4	49.4	49.753	0	83.506	998840000	33
1066	SIGLEC1	Q9BZZ2-2;Q9BZZ2-3;Q9BZZ2;H7C0M6	Q9BZZ2-2;Q9BZZ2-3;Q9BZZ2	Sialoadhesin	SIGLEC1	1.78036	-3.15131	PCP UP	0.0468072	-2.93646	-4.44366	-6.32351	-3.49606	-6.25552	-6.13206	-2.30927	0.167767	-4.56162	-2.23868	-1.46069	-0.283613	ACP_PCP	13	13	13	13.5	13.5	13.5	175.72	0	119.53	668050000	24
1067	ZDHHC5	Q9C0B5-2;Q9C0B5	Q9C0B5-2;Q9C0B5	Palmitoyltransferase ZDHHC5	ZDHHC5	3.24037	-2.44419	PCP UP	0.00884848	-5.18569	-4.3578	-3.50478	-5.19031	-3.16528	-4.9081	-5.51926	-2.67615	-1.76516	-1.93911	-2.25163	-1.3516	ACP_PCP	1	1	1	2.4	2.4	2.4	71.951	0	13.484	94550000	5
1068	TNKS1BP1	Q9C0C2;Q9C0C2-2;E9PKK0;E9PKE7	Q9C0C2;Q9C0C2-2	182 kDa tankyrase-1-binding protein	TNKS1BP1	1.97219	-2.01621	PCP UP	0.0355087	-3.20987	-1.87901	-2.54287	-5.07001	-2.5222	-3.48205	-4.96612	-1.54288	-1.468	-1.77226	-1.45926	-0.728428	ACP_PCP	14	14	14	12.2	12.2	12.2	181.79	0	26.181	624770000	25
1069	PITHD1	Q9GZP4;X6R8S9;Q9GZP4-2	Q9GZP4;X6R8S9;Q9GZP4-2	PITH domain-containing protein 1	PITHD1	2.65873	1.68798	ACP UP	0.014467	4.23383	-1.20959	-0.657674	0.903526	-0.478541	0.549388	-0.249442	-1.66573	-2.34339	-2.28662	-1.83761	-1.25851	ACP_PCP	3	3	3	16.1	16.1	16.1	24.178	0	10.131	325440000	7
1070	NIF3L1	Q9GZT8-2;Q9GZT8;E7EXA3;Q9GZT8-3;B8ZZI0;C9JN42	Q9GZT8-2;Q9GZT8;E7EXA3;Q9GZT8-3	NIF3-like protein 1	NIF3L1	3.46199	1.20433	ACP UP	0.00723077	5.57501	0.0294276	0.0419722	-0.453578	-0.391616	-0.399472	0.548467	-0.791071	-1.56558	-1.26344	-1.51564	-1.40659	ACP_PCP	8	8	8	31.7	31.7	31.7	38.983	0	15.593	441850000	29
1071	MFF	Q9GZY8;Q9GZY8-2;H7C433;Q9GZY8-4;Q9GZY8-5;Q9GZY8-3;C9JHF5;E9PPW6;E9PK16;C9JU19;E9PQX8	Q9GZY8;Q9GZY8-2;H7C433;Q9GZY8-4;Q9GZY8-5;Q9GZY8-3	Mitochondrial fission factor	MFF	2.65209	-1.39014	PCP UP	0.0145042	-4.22348	2.30734	0.961116	0.808477	0.68977	0.768818	0.962386	1.82591	2.93434	2.54195	2.24988	2.81356	ACP_PCP	10	10	10	37.4	37.4	37.4	38.464	0	64.325	2220600000	32
1072	FXYD6	Q9H0Q3;J3QKN1;E9PJ02;E9PHZ3;A0A087WZ82;Q9H0Q3-2	Q9H0Q3;J3QKN1;E9PJ02;E9PHZ3;A0A087WZ82;Q9H0Q3-2	FXYD domain-containing ion transport regulator 6	FXYD6	4.75623	6.04861	ACP UP	0.00327273	8.23625	2.2843	-0.806412	1.84675	0.606032	1.47622	1.77012	-5.77406	-4.68755	-6.3754	-4.44396	-2.98122	ACP_PCP	3	3	3	38.9	38.9	38.9	10.542	0	17.551	260210000	12
1073	MRPL18	Q9H0U6	Q9H0U6	39S ribosomal protein L18, mitochondrial	MRPL18	1.42149	-2.31572	PCP UP	0.0858172	-2.4315	-1.19997	-2.70583	-1.876	-6.7913	-1.86356	-4.30326	-1.15666	-0.795873	-0.625538	-1.07172	-0.388232	ACP_PCP	1	1	1	5	5	5	20.576	0.0098793	2.1596	114340000	8
1074	TRIOBP	Q9H2D6-5;Q9H2D6-7;Q9H2D6-3;Q9H2D6-2;Q9H2D6;F6WYE2;F6TR96;H0Y5J9;Q9H2D6-6	Q9H2D6-5;Q9H2D6-7;Q9H2D6-3;Q9H2D6-2;Q9H2D6	TRIO and F-actin-binding protein	TRIOBP	1.34978	-1.33765	PCP UP	0.098747	-2.33077	-3.79021	-3.04176	-3.95136	-5.31407	-3.89692	-1.63452	-2.87733	-1.89512	-2.54184	-1.95385	-2.06763	ACP_PCP	3	3	3	6.6	6.6	6.6	68.04	0.00022533	4.7258	185140000	3
1075	PPA2	Q9H2U2;Q9H2U2-2;Q9H2U2-3;H0Y9D8;Q9H2U2-6;D6R967;D6RGV9;D6RGI1;Q9H2U2-4;D6RAD3;H0YAK2	Q9H2U2;Q9H2U2-2;Q9H2U2-3;H0Y9D8;Q9H2U2-6	Inorganic pyrophosphatase 2, mitochondrial	PPA2	1.39493	-1.09991	PCP UP	0.0923588	-2.39421	3.64344	3.66511	3.90192	3.68833	4.10653	1.77714	4.55079	4.84739	5.16954	3.50272	4.74782	ACP_PCP	17	17	17	54.2	54.2	54.2	37.92	0	118.69	12023000000	210
1076	DPAGT1	Q9H3H5-2;Q9H3H5;F8W681;F8WE55;Q9H3H5-3	Q9H3H5-2;Q9H3H5;F8W681;F8WE55;Q9H3H5-3	UDP-N-acetylglucosamine--dolichyl-phosphate N-acetylglucosaminephosphotransferase	DPAGT1	2.34033	-0.854449	PCP UP	0.0229506	-3.7482	0.334128	0.391049	-0.802401	-0.113837	-0.259467	0.367099	0.965088	0.556465	0.898041	0.735777	1.04735	ACP_PCP	2	2	2	3.8	3.8	3.8	45.127	0.0023603	2.9484	465330000	7
1077	TMX1	Q9H3N1;G3V448	Q9H3N1	Thioredoxin-related transmembrane protein 1	TMX1	2.53959	-0.85607	PCP UP	0.0180671	-4.04958	4.0299	3.87602	3.30103	3.03344	3.30552	3.36513	4.51802	4.42688	4.70115	4.05246	4.0077	ACP_PCP	9	9	9	23.9	23.9	23.9	31.791	0	40.864	5292000000	113
1078	FN3K	Q9H479	Q9H479	Fructosamine-3-kinase	FN3K	1.6925	2.25391	ACP UP	0.05458	2.81231	-1.93105	-1.36211	0.198708	-2.32177	-1.18968	-0.451275	-3.25212	-4.90501	-1.86161	-1.73163	-5.40014	ACP_PCP	3	3	3	12.9	12.9	12.9	35.171	0	8.9382	162480000	6
1079	MAP1LC3A	Q9H492;Q9H492-2	Q9H492;Q9H492-2	Microtubule-associated proteins 1A/1B light chain 3A	MAP1LC3A	1.58197	2.61083	ACP UP	0.0658803	2.65678	3.64418	-0.800599	2.56583	-0.0946588	2.83032	4.67295	-0.738524	-0.8713	-0.372694	-0.602946	0.213009	ACP_PCP	3	3	1	23.1	23.1	11.6	14.272	0	7.673	1010000000	17
1080	SMDT1	Q9H4I9	Q9H4I9	Essential MCU regulator, mitochondrial	SMDT1	2.15605	-2.53969	PCP UP	0.0267803	-3.47608	0.219802	0.320483	-0.194428	-3.67055	-0.954089	-2.38141	1.20215	1.44629	1.85149	1.33083	1.31753	ACP_PCP	2	2	2	15.9	15.9	15.9	11.441	0.0086349	2.1933	434800000	8
1081	OSBPL3	Q9H4L5;Q9H4L5-3;Q9H4L5-2;Q9H4L5-5;Q9H4L5-4;Q9H4L5-7;Q9H4L5-6;Q9H4L5-8	Q9H4L5;Q9H4L5-3;Q9H4L5-2;Q9H4L5-5;Q9H4L5-4;Q9H4L5-7;Q9H4L5-6;Q9H4L5-8	Oxysterol-binding protein-related protein 3	OSBPL3	3.39333	-3.03242	PCP UP	0.00736	-5.45266	-3.54648	-3.21729	-5.77348	-3.64484	-5.74615	-4.1705	-1.58325	-0.655587	-0.894918	-1.46574	-1.98733	ACP_PCP	9	9	9	14.3	14.3	14.3	101.22	0	34.776	265320000	18
1082	OPA3	Q9H6K4;B4DK77;Q9H6K4-2	Q9H6K4;B4DK77	Optic atrophy 3 protein	OPA3	1.42687	-2.69621	PCP UP	0.0847829	-2.43906	-0.28161	-3.97705	1.07226	0.149715	1.07501	-3.73216	1.96547	1.37452	2.59622	0.376305	2.42369	ACP_PCP	6	6	6	43.6	43.6	43.6	19.996	0	8.3637	581960000	25
1083	EPS8L2	Q9H6S3;Q9H6S3-3;Q9H6S3-2;A0A087WX39;H0YD62;H0YF37	Q9H6S3;Q9H6S3-3;Q9H6S3-2	Epidermal growth factor receptor kinase substrate 8-like protein 2	EPS8L2	2.08381	-4.32026	PCP UP	0.0293168	-3.37092	0.301037	-0.356768	-6.47901	0.0116777	-4.84824	-2.67884	1.93886	1.93046	2.3684	1.56311	2.09199	ACP_PCP	21	21	21	42.4	42.4	42.4	80.62	0	98.715	2197500000	90
1084	NIPAL2	Q9H841-2	Q9H841-2		NIPAL2	2.15184	-2.9022	PCP UP	0.0267293	-3.46993	-3.89341	-3.38807	-6.7834	-4.9669	-1.40719	-4.7311	-1.15411	-0.700508	-0.950151	-1.89914	-1.76015	ACP_PCP	2	2	2	9.7	9.7	9.7	42.155	0	6.858	57085000	5
1085	ACAD9	Q9H845;H0Y8Z9;D6RCD8	Q9H845;H0Y8Z9	Acyl-CoA dehydrogenase family member 9, mitochondrial	ACAD9	2.03215	-0.949988	PCP UP	0.0346454	-3.29617	1.57748	0.968951	1.43411	1.15157	1.76828	0.294737	2.18853	1.73795	2.38183	1.76662	2.67096	ACP_PCP	19	19	19	38.3	38.3	38.3	68.76	0	137.05	3704700000	141
1086	NT5DC2	Q9H857-4;Q9H857;Q9H857-3;Q9H857-2;H7C519;H7C4G8;C9J036	Q9H857-4;Q9H857;Q9H857-3;Q9H857-2;H7C519	5-nucleotidase domain-containing protein 2	NT5DC2	2.3327	2.90271	ACP UP	0.0211543	3.73681	-3.2151	-0.72473	-1.75478	0.220971	-0.642575	-4.00964	-4.72172	-4.19163	-5.04878	-3.78258	-5.20703	ACP_PCP	7	7	7	22.3	22.3	22.3	45.998	0	14.775	182730000	17
1087	SFXN1	Q9H9B4;D6RFI0;D6RDG7;S4R2X2;D6RAE9	Q9H9B4;D6RFI0	Sideroflexin-1	SFXN1	2.14109	-0.696103	PCP UP	0.0309312	-3.45423	4.68573	4.13379	4.27952	4.50085	4.34448	3.90477	4.94829	4.97016	5.44254	4.4031	5.25739	ACP_PCP	13	12	12	50.6	44.7	44.7	35.619	0	88.594	13081000000	210
1088	AGO3	Q9H9G7;Q9H9G7-2;Q5TA56	Q9H9G7;Q9H9G7-2	Protein argonaute-3	AGO3	1.37404	1.64538	ACP UP	0.0941119	2.36487	-1.40339	0.515897	1.28861	-0.298796	1.28738	-2.33657	-1.51779	-1.16931	-2.44015	-1.93291	-1.95582	ACP_PCP	24	24	13	37.1	37.1	20.5	97.359	0	76.398	1434600000	68
1089	MRPL44	Q9H9J2	Q9H9J2	39S ribosomal protein L44, mitochondrial	MRPL44	3.33593	-1.29386	PCP UP	0.00804211	-5.35158	0.201399	-0.669925	-0.302275	-0.43051	-0.633613	-0.857937	0.834712	0.746363	1.0276	0.219273	1.39732	ACP_PCP	12	12	12	38.9	38.9	38.9	37.535	0	35.615	687770000	62
1090	TBC1D17	Q9HA65-3;Q9HA65;M0R2L2;Q9HA65-2;M0QYC9;M0QXA2;A0A087WXG5	Q9HA65-3;Q9HA65;M0R2L2;Q9HA65-2	TBC1 domain family member 17	TBC1D17	1.55865	-1.04195	PCP UP	0.0704984	-2.62403	-3.42372	-3.01012	-1.48358	-2.96866	-3.14667	-1.85838	-1.69078	-2.25118	-1.36863	-1.68262	-1.03964	ACP_PCP	6	6	6	10.8	10.8	10.8	67.223	0	7.7008	198350000	13
1091	UPF2	Q9HAU5;Q9HAU5-2	Q9HAU5;Q9HAU5-2	Regulator of nonsense transcripts 2	UPF2	2.54965	-1.8386	PCP UP	0.016194	-4.06501	-3.59207	-3.61396	-4.01141	-5.34778	-5.94448	-4.41159	-2.81154	-2.13177	-2.75902	-2.88384	-2.65522	ACP_PCP	4	4	4	3.4	3.4	3.4	147.81	0.00021556	4.1008	203880000	10
1092	GRPEL1	Q9HAV7	Q9HAV7	GrpE protein homolog 1, mitochondrial	GRPEL1	4.33144	-1.93254	PCP UP	0.00533333	-7.28034	1.26473	0.48862	0.443004	0.650027	1.72689	0.225618	2.7265	2.51347	2.83721	2.71654	2.86808	ACP_PCP	8	8	8	44.2	44.2	44.2	24.279	0	81.43	1969900000	47
1093	CACYBP	Q9HB71-3;Q9HB71	Q9HB71-3;Q9HB71	Calcyclin-binding protein	CACYBP	1.95365	1.70318	ACP UP	0.0364245	3.18327	-0.734105	0.985932	1.50298	-0.176527	1.2978	-0.77449	-0.924947	-2.25245	-1.82959	-0.813779	-0.943834	ACP_PCP	4	4	4	31.9	31.9	31.9	21.228	0	16.328	400640000	17
1094	USP29	Q9HBJ7	Q9HBJ7	Ubiquitin carboxyl-terminal hydrolase 29	USP29	2.16649	-4.98214	PCP UP	0.0254931	-3.49135	-5.78622	-4.59333	-6.10841	-4.00904	-5.47689	-0.604149	2.75956	-4.00591	0.233429	1.69813	2.07714	ACP_PCP	2	2	2	3.7	3.7	3.7	104.15	0.0081421	2.2844	2203400000	7
1095	PLGRKT	Q9HBL7	Q9HBL7	Plasminogen receptor (KT)	PLGRKT	1.80653	-2.18852	PCP UP	0.0453822	-2.97354	3.33106	0.953357	-0.779217	2.002	0.462597	2.2849	3.88043	3.84277	3.72687	2.15923	4.2122	ACP_PCP	4	4	4	25.9	25.9	25.9	17.201	0	11.284	1962100000	44
1096	TMEM165	Q9HC07;V9GY93;Q9HC07-2;V9GYC8;D6RBL0;D6RD79	Q9HC07;V9GY93;Q9HC07-2	Transmembrane protein 165	TMEM165	3.21145	-1.20987	PCP UP	0.00901754	-5.13607	0.481793	-0.659724	0.274411	0.582371	-0.215364	-0.419786	1.03938	1.34846	1.15891	1.27986	1.25916	ACP_PCP	4	4	4	22.8	22.8	22.8	34.905	0	41.715	735350000	31
1097	SPON1	Q9HCB6	Q9HCB6	Spondin-1	SPON1	1.80668	3.09822	ACP UP	0.0444085	2.97375	-2.99288	2.18761	1.04108	-1.49589	-0.793058	-3.40902	-4.79854	-2.83209	-4.29246	-4.38148	-3.7383	ACP_PCP	13	13	13	23.7	23.7	23.7	90.973	0	51.211	897490000	27
1098	PLXNA1	Q9HCM2;Q9UIW2;Q9HCM2-4	Q9HCM2;Q9UIW2	Plexin-A4;Plexin-A1	PLXNA1	1.97497	-1.13938	PCP UP	0.0365258	-3.21385	-4.17249	-5.16161	-6.00427	-5.35115	-4.58517	-4.50055	-4.4184	-3.25659	-3.7597	-4.1137	-3.56743	ACP_PCP	4	4	2	2.4	2.4	1.2	212.45	0	5.8367	164860000	8
1099	S100A14	Q9HCY8	Q9HCY8	Protein S100-A14	S100A14	1.50809	-5.1271	PCP UP	0.0720569	-2.55305	6.31607	3.922	0.0991592	5.43733	-5.78144	1.18688	7.11067	6.91789	7.25596	6.85701	6.81065	ACP_PCP	7	7	7	74	74	74	11.662	0	306.05	12602000000	145
1100	ATP13A1	Q9HD20;Q9HD20-2;H7C3H2;Q9HD20-3	Q9HD20;Q9HD20-2	Manganese-transporting ATPase 13A1	ATP13A1	1.9207	-0.707955	PCP UP	0.0411183	-3.13609	0.572462	0.0541204	0.316732	0.60066	0.387628	-0.449184	1.41554	0.856836	1.14606	0.854427	0.502257	ACP_PCP	23	23	23	23.8	23.8	23.8	132.95	0	75.415	3224600000	126
1101	ABCB6	Q9NP58-4;Q9NP58;H7BXK9	Q9NP58-4;Q9NP58;H7BXK9	ATP-binding cassette sub-family B member 6, mitochondrial	ABCB6	1.86211	-1.76941	PCP UP	0.0411622	-3.05251	-2.48815	-3.26806	-3.84534	-0.768791	-1.60953	-3.75012	-1.29801	-0.773846	-0.396223	-0.608003	-1.1852	ACP_PCP	8	8	8	15.6	15.6	15.6	88.598	0	22.134	407670000	13
1102	RAB18	Q9NP72;A0A087X163;Q9NP72-2;Q5W0J0;H0Y6T8;Q9NP72-3	Q9NP72;A0A087X163;Q9NP72-2;Q5W0J0;H0Y6T8	Ras-related protein Rab-18	RAB18	2.26646	-1.01801	PCP UP	0.024438	-3.63841	2.64101	1.31173	1.53211	1.8827	1.17083	0.935277	2.66211	2.70572	2.62614	2.56366	2.42717	ACP_PCP	7	7	7	41.3	41.3	41.3	22.977	0	44.202	1765000000	56
1103	PNPLA8	Q9NP80-3;Q9NP80;Q9NP80-2	Q9NP80-3;Q9NP80;Q9NP80-2	Calcium-independent phospholipase A2-gamma	PNPLA8	1.86616	-0.925516	PCP UP	0.0436945	-3.05827	-1.09305	-1.87985	-2.4904	-1.67756	-1.01084	-2.22854	-1.00354	-0.948519	-0.813546	-1.04726	-0.209745	ACP_PCP	8	7	7	12.9	11.9	11.9	77.031	0	18.256	529490000	18
1104	OSGEP	Q9NPF4;G3V249;G3V425;G3V4G4;G3V445;G3V282	Q9NPF4;G3V249;G3V425	Probable tRNA N6-adenosine threonylcarbamoyltransferase	OSGEP	2.51895	2.69655	ACP UP	0.0163055	4.01797	-5.62041	-2.57085	-1.91717	-3.63263	-2.13482	-1.97885	-5.02717	-5.65696	-6.12574	-5.79451	-5.75732	ACP_PCP	3	3	3	11.3	11.3	11.3	36.426	0	18.573	59425000	6
1105	ISYNA1	Q9NPH2;Q9NPH2-2;Q9NPH2-3;J3QS51;J3KRH4;J3QRY0;J3QRH1;J3QLD7	Q9NPH2;Q9NPH2-2;Q9NPH2-3	Inositol-3-phosphate synthase 1	ISYNA1	2.02064	2.7948	ACP UP	0.0328964	3.27956	-3.98235	0.791669	-0.654145	-1.20405	-0.431514	-2.74662	-2.7398	-4.70822	-4.17778	-4.99191	-4.21211	ACP_PCP	9	9	9	24.2	24.2	24.2	61.067	0	22.728	273770000	13
1106	IL1RAP	Q9NPH3;Q9NPH3-5;C9J1D9;Q9NPH3-3;Q9NPH3-2	Q9NPH3	Interleukin-1 receptor accessory protein	IL1RAP	2.00795	-2.7184	PCP UP	0.0333628	-3.26127	-1.64834	-2.5282	-4.9777	-5.08148	-5.71698	-3.0432	-1.28232	0.503134	-1.24013	-1.79407	-1.75786	ACP_PCP	5	5	5	8.2	8.2	8.2	65.418	0	7.166	293340000	11
1107	TIMMDC1	Q9NPL8;C9JU35;G3XA94;H7C5U1;F8WAU6;F8WB00;F8WC42;C9JR82	Q9NPL8;C9JU35;G3XA94	Complex I assembly factor TIMMDC1, mitochondrial	TIMMDC1	2.50993	-2.02122	PCP UP	0.0171348	-4.0042	-0.0757599	-0.781369	-1.03989	-1.0946	-0.364348	-2.9755	0.894436	1.10025	1.31635	0.118341	1.40049	ACP_PCP	6	6	6	21.1	21.1	21.1	32.177	0	11.319	597380000	15
1108	LZTFL1	Q9NQ48;H7C488;Q9NQ48-3;Q9NQ48-2	Q9NQ48;H7C488;Q9NQ48-3;Q9NQ48-2	Leucine zipper transcription factor-like protein 1	LZTFL1	3.18295	3.53103	ACP UP	0.00907692	5.08742	-2.20209	-1.02944	0.226445	-0.887434	-0.330175	-0.731342	-2.5004	-3.53027	-5.66485	-5.9763	-4.11171	ACP_PCP	3	3	3	14.7	14.7	14.7	34.592	0	14.958	180760000	7
1109	MRPL40	Q9NQ50	Q9NQ50	39S ribosomal protein L40, mitochondrial	MRPL40	1.58905	-1.36785	PCP UP	0.0671228	-2.66672	-0.103542	-1.19199	-0.481796	-2.52257	-0.479067	-2.67834	0.200467	0.166668	0.0163256	-0.251569	0.492954	ACP_PCP	2	2	2	16.5	16.5	16.5	24.49	0	7.1897	262390000	16
1110	RTN4	Q9NQC3-5	Q9NQC3-5	Reticulon-4	RTN4	1.39973	-0.665181	PCP UP	0.0955882	-2.40096	6.37716	5.92805	5.29748	6.0269	5.12125	6.34205	6.72886	6.68989	6.12892	6.14725	6.87506	ACP_PCP	12	12	1	57.9	57.9	2.8	42.274	0	291.6	31508000000	325
1111	NIT2	Q9NQR4;H7C579;F8WF70	Q9NQR4;H7C579	Omega-amidase NIT2	NIT2	3.21733	4.47005	ACP UP	0.00861224	5.14614	4.82365	3.39965	1.79908	1.89964	2.46414	5.40113	-2.43895	-1.95129	-0.0118683	0.477046	-1.93575	ACP_PCP	8	8	8	40.2	40.2	40.2	30.608	0	45.482	10677000000	40
1112	DIABLO	Q9NR28-2;Q9NR28;F5H796;F5GX50;F5GYH3;F5GXT8;H7BZK7;Q9NR28-3;F5H0Q4;H7BZQ7	Q9NR28-2;Q9NR28;F5H796;F5GX50;F5GYH3;F5GXT8;H7BZK7;Q9NR28-3;F5H0Q4	Diablo homolog, mitochondrial	DIABLO	2.192	-1.08724	PCP UP	0.0269316	-3.52872	3.06603	3.35209	3.65536	3.5259	3.73595	2.08775	4.04066	4.14261	4.88598	4.1625	4.39035	ACP_PCP	8	8	8	56.5	56.5	56.5	21.232	0	36.362	5085800000	49
1113	MAN1C1	Q9NR34;B1AJZ5;A0A087WZ31;A6NGN6	Q9NR34	Mannosyl-oligosaccharide 1,2-alpha-mannosidase IC	MAN1C1	1.56652	2.46029	ACP UP	0.0677087	2.63508	-3.84793	-3.29968	0.407251	-3.97183	-0.376405	-4.14728	-5.40417	-4.3263	-4.97329	-4.67425	-5.61998	ACP_PCP	6	6	6	9.8	9.8	9.8	70.91	0	7.6788	253220000	11
1114	SLC2A9	Q9NRM0;Q9NRM0-2	Q9NRM0;Q9NRM0-2	Solute carrier family 2, facilitated glucose transporter member 9	SLC2A9	2.62001	-3.64317	PCP UP	0.0145789	-4.17359	-2.91368	-3.58069	-6.89091	-2.06241	-6.27213	-4.08053	-0.816378	-0.197008	-0.564029	-0.476857	-1.23016	ACP_PCP	4	4	4	8.1	8.1	8.1	58.701	0	5.6567	163600000	6
1115	AASDHPPT	Q9NRN7;E9PLW6;E9PNF3;Q9NRN7-2	Q9NRN7;E9PLW6;E9PNF3;Q9NRN7-2	L-aminoadipate-semialdehyde dehydrogenase-phosphopantetheinyl transferase	AASDHPPT	1.34912	2.40782	ACP UP	0.096811	2.32983	-1.4778	-1.78943	-2.33071	-2.58554	-3.01038	2.40149	-3.9494	-3.66123	-6.01693	-2.6395	-3.099	ACP_PCP	6	6	6	19.1	19.1	19.1	35.776	0	16.737	286240000	16
1116	RAB6B	Q9NRW1;Q9NRW1-2	Q9NRW1;Q9NRW1-2	Ras-related protein Rab-6B	RAB6B	2.12937	2.87557	ACP UP	0.0276261	3.43716	-1.06751	-4.65019	-1.26423	-1.9382	-1.42866	-0.583543	-6.02887	-5.02572	-3.18664	-3.52232	-5.72458	ACP_PCP	6	1	1	30.3	6.7	6.7	23.461	0	9.6743	108520000	3
1117	MRPL17	Q9NRX2;E9PKV2	Q9NRX2;E9PKV2	39S ribosomal protein L17, mitochondrial	MRPL17	1.93394	-1.25563	PCP UP	0.0383121	-3.15503	-0.255758	-1.74638	0.106405	-1.7794	-0.300199	-0.724107	0.46021	0.540636	0.404929	-0.0927591	1.04892	ACP_PCP	4	4	4	20.6	20.6	20.6	20.05	0	5.6834	400650000	11
1118	TOMM22	Q9NS69	Q9NS69	Mitochondrial import receptor subunit TOM22 homolog	TOMM22	3.92108	-1.07138	PCP UP	0.00697143	-6.43718	3.52059	2.89907	2.929	2.75195	3.15489	2.61545	3.99684	4.11226	4.34531	3.79113	4.00381	ACP_PCP	5	5	5	48.6	48.6	48.6	15.521	0	171.55	2300800000	115
1119	LANCL2	Q9NS86;REV__H3BLT8;REV__A2IDD5	Q9NS86	LanC-like protein 2	LANCL2	1.77165	2.04137	ACP UP	0.0484016	2.92412	-0.31176	-1.00741	-1.49492	-1.35556	-0.408455	-0.260546	-1.19113	-2.6545	-2.48478	-2.36011	-5.54855	ACP_PCP	6	6	5	15.3	15.3	14	50.854	0	18.126	349340000	16
1120	FARSB	Q9NSD9;Q9NSD9-2;REV__Q6ZSS7	Q9NSD9;Q9NSD9-2	Phenylalanine--tRNA ligase beta subunit	FARSB	1.40362	1.13946	ACP UP	0.0909849	2.40641	0.119397	1.74663	2.4509	0.762982	2.41709	1.04557	0.488375	-0.40881	0.0911894	1.00243	0.248342	ACP_PCP	20	20	19	39.4	39.4	38.4	66.115	0	85.844	3102100000	75
1121	IARS2	Q9NSE4	Q9NSE4	Isoleucine--tRNA ligase, mitochondrial	IARS2	2.42826	-1.37666	PCP UP	0.0200627	-3.88021	2.43998	2.12542	2.0941	2.76222	1.70075	0.854297	3.3995	3.44661	3.77842	2.57673	3.66266	ACP_PCP	28	28	28	34.2	34.2	34.2	113.79	0	130.37	9377600000	206
1122	ECHDC1	Q9NTX5-6;Q9NTX5-2;Q9NTX5;Q9NTX5-3;H0Y5L2;H0YCS9;J3KP84;E9PPG7;E9PRU6;F2Z2D6;E9PJS8;E9PLY6;Q9NTX5-5;H0Y525;E9PIU8;Q9NTX5-4	Q9NTX5-6;Q9NTX5-2;Q9NTX5;Q9NTX5-3;H0Y5L2	Ethylmalonyl-CoA decarboxylase	ECHDC1	1.34545	-2.71963	PCP UP	0.0969426	-2.32468	0.0488827	-4.74782	-2.84994	-0.781437	-3.3974	2.32148	1.24947	0.863512	1.13918	1.34962	1.15784	ACP_PCP	9	9	9	41.5	41.5	41.5	31.089	0	36.926	809980000	36
1123	ABCB8	Q9NUT2-5;Q9NUT2-4;Q9NUT2-2;Q9NUT2;Q9NUT2-3;C9JYI3;C9JTY4	Q9NUT2-5;Q9NUT2-4;Q9NUT2-2;Q9NUT2;Q9NUT2-3	ATP-binding cassette sub-family B member 8, mitochondrial	ABCB8	1.70287	-1.38317	PCP UP	0.0550934	-2.82694	-2.8366	-3.20999	-4.33125	-3.42035	-4.87	-2.73441	-1.43945	-2.85405	-1.55236	-2.00437	-3.06943	ACP_PCP	5	4	4	10.8	9.3	9.3	59.382	0	7.1833	146510000	4
1124	DNAJC11	Q9NVH1-3;Q9NVH1;Q9NVH1-2;B1AK20;Q5TH61;REV__Q9UL58-2;REV__Q9UL58	Q9NVH1-3;Q9NVH1;Q9NVH1-2	DnaJ homolog subfamily C member 11	DNAJC11	2.58782	-1.06678	PCP UP	0.0163259	-4.12378	0.919675	0.216234	0.1417	0.262874	-0.242802	0.656308	0.783875	1.83707	1.72209	1.06766	1.55153	ACP_PCP	13	13	13	32.7	32.7	32.7	57.196	0	50.796	1491500000	58
1125	TMLHE	Q9NVH6;Q9NVH6-8;Q9NVH6-7;Q9NVH6-5;Q9NVH6-6;Q9NVH6-4;Q9NVH6-2;Q9NVH6-3	Q9NVH6;Q9NVH6-8;Q9NVH6-7;Q9NVH6-5;Q9NVH6-6;Q9NVH6-4;Q9NVH6-2;Q9NVH6-3	Trimethyllysine dioxygenase, mitochondrial	TMLHE	2.51928	2.53146	ACP UP	0.0163623	4.01849	-0.890339	-1.45666	-2.35201	-0.743802	-1.62599	-3.45894	-3.68185	-3.82751	-4.35822	-6.11065	-3.45219	ACP_PCP	9	9	9	23.3	23.3	23.3	49.517	0	10.641	225300000	13
1126	ATAD3A	Q9NVI7-2;Q9NVI7;H0Y2W2;Q9NVI7-3;Q5T9A4;Q5SV16;Q5T2N8;Q5T9A4-3;Q5T9A4-2;J3QSF3	Q9NVI7-2;Q9NVI7;H0Y2W2;Q9NVI7-3;Q5T9A4	ATPase family AAA domain-containing protein 3A;ATPase family AAA domain-containing protein 3B	ATAD3A	3.4681	-1.33942	PCP UP	0.00745946	-5.58597	1.81647	0.984941	1.43988	1.30622	1.68555	0.84996	3.06668	2.29839	2.95598	2.17783	2.93405	ACP_PCP	16	16	16	31.2	31.2	31.2	66.217	0	145.87	5027300000	127
1127	MRPS18A	Q9NVS2;Q5QPA5;Q9NVS2-2;Q9NVS2-3	Q9NVS2;Q5QPA5;Q9NVS2-2;Q9NVS2-3	28S ribosomal protein S18a, mitochondrial	MRPS18A	1.92732	-2.47634	PCP UP	0.0371242	-3.14557	0.329528	-1.14982	-0.424649	-0.605531	-2.05711	-4.40379	0.928727	0.928097	0.75033	0.819344	2.02905	ACP_PCP	4	4	4	21.9	21.9	21.9	22.184	0	6.0346	554940000	7
1128	TMEM160	Q9NX00	Q9NX00	Transmembrane protein 160	TMEM160	2.56251	-2.21847	PCP UP	0.0158755	-4.08478	0.902717	0.87681	-1.55873	0.603803	-1.67079	-0.102068	2.01484	1.75572	1.99636	2.37975	2.15546	ACP_PCP	4	4	4	21.8	21.8	21.8	19.657	0	30.223	525160000	26
1130	MRPL16	Q9NX20;E9PI14	Q9NX20;E9PI14	39S ribosomal protein L16, mitochondrial	MRPL16	2.34088	-2.27733	PCP UP	0.0211282	-3.74901	1.25007	-2.19009	0.263343	0.22629	0.0238587	-1.59235	2.06657	1.95637	2.05469	1.23927	2.38734	ACP_PCP	4	4	4	16.3	16.3	16.3	28.449	0	10.092	878710000	18
1131	OCIAD1	Q9NX40;D6RG39;D6RIT9;D6RDK6;D6RBN5;Q9NX40-3;Q9NX40-2;Q9NX40-4;D6RI08;D6RDK1;D6RIV2;D6R9T5;D6R918;D6RBC5;D6RDI5;D6RA54;D6RC55	Q9NX40;D6RG39;D6RIT9;D6RDK6;D6RBN5;Q9NX40-3;Q9NX40-2;Q9NX40-4;D6RI08;D6RDK1;D6RIV2;D6R9T5	OCIA domain-containing protein 1	OCIAD1	1.77533	-0.850413	PCP UP	0.0516426	-2.92932	2.99999	2.30942	2.45357	2.28509	2.72386	1.2616	3.26402	3.49395	2.89505	2.90456	3.3891	ACP_PCP	5	5	5	18.8	18.8	18.8	27.626	0	35.942	2623100000	75
1132	MARCH5	Q9NX47	Q9NX47	E3 ubiquitin-protein ligase MARCH5	MARCH5	1.67109	-0.853793	PCP UP	0.0609848	-2.78214	0.229964	0.357547	-1.41008	-0.0906507	-0.0496961	-0.0304073	0.276179	0.655481	0.730038	0.74555	1.03395	ACP_PCP	4	4	4	20.9	20.9	20.9	31.231	0	22.946	595370000	18
1133	TOR4A	Q9NXH8	Q9NXH8	Torsin-4A	TOR4A	2.03695	-1.69503	PCP UP	0.0328255	-3.30309	-4.15015	-6.55952	-3.95428	-6.32982	-5.17126	-4.70819	-3.65428	-3.19744	-3.74744	-2.98348	-3.66992	ACP_PCP	5	5	5	15.6	15.6	15.6	46.914	0	13.118	82971000	11
1134	UGGT1	Q9NYU2-2;Q9NYU2;H7BZG0;Q9NYU1;F8WCI2;F8WCE6	Q9NYU2-2;Q9NYU2	UDP-glucose:glycoprotein glucosyltransferase 1	UGGT1	2.44481	-1.06133	PCP UP	0.0201739	-3.90521	1.28749	1.11794	0.115015	1.05671	0.723524	1.34573	2.41892	1.40855	2.33339	1.69392	2.15722	ACP_PCP	42	42	42	33.1	33.1	33.1	174.97	0	166.49	7032500000	246
1135	TECR	Q9NZ01;M0R3C3;Q9NZ01-2;M0QXM3;M0R329;B4DR74	Q9NZ01	Very-long-chain enoyl-CoA reductase	TECR	1.92811	-0.80449	PCP UP	0.0402545	-3.14669	4.03875	4.56636	3.90735	4.69811	4.14362	3.43157	5.25018	5.22878	5.12334	4.47364	4.60131	ACP_PCP	14	14	14	38	38	38	36.034	0	48.493	11229000000	167
1136	NUDT4	Q9NZJ9;Q9NZJ9-2;Q96G61;Q8NFP7;F8VRL4;F8VRR0;Q9NZJ9-3;O95989	Q9NZJ9;Q9NZJ9-2;Q96G61;Q8NFP7;F8VRL4;F8VRR0;Q9NZJ9-3	Diphosphoinositol polyphosphate phosphohydrolase 2;Diphosphoinositol polyphosphate phosphohydrolase 3-beta;Diphosphoinositol polyphosphate phosphohydrolase 3-alpha	NUDT4	1.36766	2.42542	ACP UP	0.0937918	2.35591	-0.43269	-0.435459	-1.74875	0.562657	-2.40188	2.73409	-1.53845	-1.61932	-4.19509	-4.59372	-1.61556	ACP_PCP	4	4	4	30.6	30.6	30.6	20.306	0	43.971	238260000	4
1137	MAT2B	Q9NZL9;Q9NZL9-4;Q9NZL9-2;Q9NZL9-3;H7C0X7;E5RJR3	Q9NZL9;Q9NZL9-4;Q9NZL9-2;Q9NZL9-3	Methionine adenosyltransferase 2 subunit beta	MAT2B	1.71845	1.09084	ACP UP	0.0546717	2.84893	-0.25435	-0.409783	0.062347	-0.367098	-1.2487	-0.434169	-0.825556	-0.725976	-2.4168	-1.33773	-2.35794	ACP_PCP	7	7	7	24.3	24.3	24.3	37.551	0	10.516	371530000	16
1138	MYOF	Q9NZM1-6;Q9NZM1;Q9NZM1-3;Q9NZM1-2;Q9NZM1-5;H0YD14;Q9NZM1-7;Q9NZM1-8;Q9NZM1-4;REV__H0YEL7;REV__P24752	Q9NZM1-6;Q9NZM1;Q9NZM1-3;Q9NZM1-2;Q9NZM1-5;H0YD14	Myoferlin	MYOF	1.9604	-2.84058	PCP UP	0.0355112	-3.19294	4.09275	2.79859	-0.589876	3.63247	0.303184	3.24774	4.52983	5.77677	5.38748	4.85634	4.88988	ACP_PCP	117	117	113	62.7	62.7	61.3	233.47	0	323.31	72908000000	1346
1140	MRPL15	Q9P015;E5RIZ4;E5RHF4;D6RAZ0;H0YAM8;F2Z2L2;E9PD12;Q96AX9-9;Q96AX9-10;Q96AX9-8;Q96AX9-7;Q96AX9-4;Q96AX9-6;Q96AX9-5;Q96AX9-2;Q96AX9-12;Q96AX9-3;Q96AX9;Q96AX9-11;Q96AX9-13;Q96AX9-14	Q9P015;E5RIZ4;E5RHF4	39S ribosomal protein L15, mitochondrial	MRPL15	1.84869	-1.97633	PCP UP	0.0418219	-3.03341	1.78997	-1.93886	-0.941963	-1.63953	-0.239686	0.640799	1.29375	1.27472	1.86675	1.75504	1.75034	ACP_PCP	8	8	8	30.4	30.4	30.4	33.419	0	15.265	1131400000	21
1141	THYN1	Q9P016;Q9P016-2	Q9P016;Q9P016-2	Thymocyte nuclear protein 1	THYN1	1.54625	1.85297	ACP UP	0.0697137	2.60662	-0.604895	2.7955	1.96621	2.43904	1.89917	-0.581237	-0.0271008	-0.0913636	-1.07406	-0.929933	-0.547577	ACP_PCP	8	8	8	29.8	29.8	29.8	25.697	0	13.461	1138300000	31
1143	TOMM7	Q9P0U1;B5MD00;A0A087WZY2;A6NIV2	Q9P0U1;B5MD00;A0A087WZY2;A6NIV2	Mitochondrial import receptor subunit TOM7 homolog	TOMM7	3.55905	-1.58027	PCP UP	0.00733333	-5.75077	2.51272	3.01072	2.47987	3.23773	1.67163	2.81181	3.95089	4.07429	4.25839	4.6916	4.02992	ACP_PCP	4	4	4	56.4	56.4	56.4	6.2484	0	8.6066	1295300000	16
1144	DIP2B	Q9P265;Q14689-3;Q14689-2;Q14689-4;H0Y7Q3	Q9P265	Disco-interacting protein 2 homolog B	DIP2B	1.41422	-1.00147	PCP UP	0.0902449	-2.42129	-2.64482	-3.78209	-4.55843	-3.04649	-3.44511	-2.27603	-2.30878	-2.7842	-1.78028	-1.89268	-2.68753	ACP_PCP	8	8	5	5.8	5.8	4	171.49	0	19.52	379040000	17
1145	MYEF2	Q9P2K5-2;Q9P2K5;A0A087WUT0;H0YN19;H0YKS1;Q9P2K5-3;C9JTY0;A0A087WWC8;Q9P2K5-4;Q96Q35-2;Q96Q35	Q9P2K5-2;Q9P2K5;A0A087WUT0;H0YN19	Myelin expression factor 2	MYEF2	1.50096	-2.12335	PCP UP	0.0747689	-2.54304	5.28153	3.26034	0.998786	1.97166	3.60764	5.4988	5.34323	6.19864	5.46419	4.76838	6.02463	ACP_PCP	9	9	9	17	17	17	61.929	0	18.832	34724000000	18
1146	ATXN10	Q9UBB4-2;Q9UBB4;B1AHE4	Q9UBB4-2;Q9UBB4	Ataxin-10	ATXN10	1.60267	1.90316	ACP UP	0.064614	2.68587	-2.68765	-2.1359	-1.02999	-4.66349	-1.49602	-3.03629	-4.29837	-4.73067	-5.72968	-2.94036	-4.35784	ACP_PCP	6	6	6	16.3	16.3	16.3	46.286	0	13.144	120810000	14
1147	MRC2	Q9UBG0;E7EME3;J3QQZ6	Q9UBG0	C-type mannose receptor 2	MRC2	2.14277	-1.62698	PCP UP	0.0281207	-3.45669	-0.203935	0.892881	-0.91871	1.85149	0.0737166	-0.61484	2.03852	1.71031	1.65801	1.65188	1.9767	ACP_PCP	20	20	20	21.6	21.6	21.6	166.67	0	244.19	4175100000	169
1148	DNAJB11	Q9UBS4;H7C2Y5	Q9UBS4	DnaJ homolog subfamily B member 11	DNAJB11	2.35896	-0.803699	PCP UP	0.0225858	-3.77604	1.59911	1.41828	0.837101	1.7486	0.944338	1.25125	2.49951	1.98622	2.14997	1.59556	2.28614	ACP_PCP	9	9	9	29.6	29.6	29.6	40.513	0	72.457	2046100000	47
1149	AASS	Q9UDR5;F8WAH1;F8WE53	Q9UDR5;F8WAH1	Alpha-aminoadipic semialdehyde synthase, mitochondrial;Lysine ketoglutarate reductase;Saccharopine dehydrogenase	AASS	3.5967	1.65004	ACP UP	0.0069375	5.81985	-0.738588	-0.240544	-1.4097	-0.119506	-1.5265	-0.794078	-2.67401	-2.81021	-2.19575	-2.26097	-2.33338	ACP_PCP	10	10	10	14.3	14.3	14.3	102.13	0	15.625	685690000	25
1150	ADD3	Q9UEY8-2;Q9UEY8;A0A087WX08	Q9UEY8-2;Q9UEY8;A0A087WX08	Gamma-adducin	ADD3	1.9251	1.0518	ACP UP	0.0392828	3.14238	2.63721	1.38292	1.54248	1.11663	2.03851	2.76558	0.539572	1.34908	0.984044	0.589972	0.847796	ACP_PCP	17	17	17	32.8	32.8	32.8	75.67	0	87.612	3114800000	69
1151	NIPSNAP3A	Q9UFN0;F2Z3L7	Q9UFN0	Protein NipSnap homolog 3A	NIPSNAP3A	2.04196	-1.00559	PCP UP	0.0340976	-3.31034	3.46096	2.03679	2.87901	2.25755	3.4659	2.6837	3.77668	3.86232	4.24112	3.26646	3.86797	ACP_PCP	12	12	10	56.7	56.7	48.6	28.466	0	82.897	4670800000	196
1152	TES	Q9UGI8-2;Q9UGI8;F8W7T0;F8WDI4	Q9UGI8-2;Q9UGI8	Testin	TES	1.69286	-2.97378	PCP UP	0.0539395	-2.81283	0.368475	0.750711	-2.40325	-0.479735	-4.99772	-3.46132	0.761579	0.766424	1.33312	2.07865	1.4101	ACP_PCP	9	9	9	28.2	28.2	28.2	46.91	0	53.348	1091300000	33
1153	NDRG3	Q9UGV2-2;Q9UGV2;F8WBF9;Q5TH30;Q9UGV2-3;Q5TH29	Q9UGV2-2;Q9UGV2;F8WBF9;Q5TH30;Q9UGV2-3	Protein NDRG3	NDRG3	1.72283	1.87569	ACP UP	0.0524891	2.85511	-1.97536	-0.0916853	0.25186	-0.162991	0.297916	0.667661	-0.574752	-3.95884	-1.45694	-1.95883	-2.27293	ACP_PCP	5	4	4	17.6	16	16	39.982	0	13.377	363040000	14
1155	CYB5R1	Q9UHQ9;H7C0R7	Q9UHQ9;H7C0R7	NADH-cytochrome b5 reductase 1	CYB5R1	2.74524	-1.22656	PCP UP	0.0140878	-4.3697	4.40687	3.08082	3.26783	3.9135	4.20309	4.044	5.05756	4.74281	5.66725	4.87371	4.88823	ACP_PCP	16	16	16	59.3	59.3	59.3	34.094	0	198.91	12264000000	225
1156	AK3	Q9UIJ7;Q9UIJ7-3;Q9UIJ7-2	Q9UIJ7;Q9UIJ7-3;Q9UIJ7-2	GTP:AMP phosphotransferase AK3, mitochondrial	AK3	2.70501	-1.49904	PCP UP	0.0143286	-4.30628	4.52111	2.62363	3.29272	3.17617	3.35783	3.91489	5.05004	4.92689	5.57432	4.30167	5.04759	ACP_PCP	16	16	16	72.2	72.2	72.2	25.565	0	323.31	11253000000	189
1157	SCOC	Q9UIL1-3;Q9UIL1-2;Q9UIL1	Q9UIL1-3;Q9UIL1-2;Q9UIL1	Short coiled-coil protein	SCOC	1.67093	2.28646	ACP UP	0.0566098	2.78191	-3.56817	-0.999554	-1.10815	-1.30537	-2.58139	-5.38963	-5.33772	-5.16599	-4.24034	-5.13651	-4.01198	ACP_PCP	1	1	1	14.9	14.9	14.9	13.857	0.0040517	2.7125	19579000	1
1158	LNPEP	Q9UIQ6-3;Q9UIQ6-2;Q9UIQ6	Q9UIQ6-3;Q9UIQ6-2;Q9UIQ6	Leucyl-cystinyl aminopeptidase;Leucyl-cystinyl aminopeptidase, pregnancy serum form	LNPEP	3.73122	-1.02213	PCP UP	0.00589474	-6.07095	0.915337	0.996246	0.366425	0.618764	0.219894	0.170832	1.41428	1.7677	1.49038	1.56034	1.61753	ACP_PCP	24	24	24	25.4	25.4	25.4	115.06	0	94.986	3441200000	121
1159	GGT7	Q9UJ14;Q9UJ14-4	Q9UJ14;Q9UJ14-4	Gamma-glutamyltransferase 7;Gamma-glutamyltransferase 7 heavy chain;Gamma-glutamyltransferase 7 light chain	GGT7	2.4807	2.44497	ACP UP	0.0177917	3.95966	-1.95094	-2.24668	-1.06236	-2.75986	-1.03317	-2.19579	-4.56168	-2.67252	-3.4539	-6.1106	-4.80013	ACP_PCP	3	3	3	5.3	5.3	5.3	70.466	0	6.2081	197880000	5
1160	SH3BGRL2	Q9UJC5	Q9UJC5	SH3 domain-binding glutamic acid-rich-like protein 2	SH3BGRL2	5.41541	3.47359	ACP UP	0.00266667	9.91477	-1.38428	-1.04656	-1.10324	-1.63347	-0.773605	-1.43033	-3.50157	-4.56215	-4.59065	-5.43853	-5.41794	ACP_PCP	1	1	1	13.1	13.1	13.1	12.326	0.0076222	2.3339	68301000	6
1161	SLC25A13	Q9UJS0;Q9UJS0-2;R4GN64	Q9UJS0;Q9UJS0-2	Calcium-binding mitochondrial carrier protein Aralar2	SLC25A13	1.59544	-0.618923	PCP UP	0.0700727	-2.67571	2.20494	2.34043	2.04286	2.35994	1.93606	1.31123	2.87657	2.67332	2.58548	2.07114	3.05098	ACP_PCP	27	21	21	48	39.3	39.3	74.175	0	80.62	5758200000	213
1162	DBNL	Q9UJU6;Q9UJU6-2;Q9UJU6-3;B4DDD6;B4DDP6;H0Y5J4;Q9UJU6-5;Q9UJU6-4;F8WBG8;H7C111	Q9UJU6;Q9UJU6-2;Q9UJU6-3;B4DDD6;B4DDP6;H0Y5J4;Q9UJU6-5;Q9UJU6-4	Drebrin-like protein	DBNL	2.68609	-1.48816	PCP UP	0.0144545	-4.27661	0.874423	0.031032	0.102445	0.913366	0.390787	-1.1417	1.73722	1.5301	1.45364	1.827	1.86816	ACP_PCP	7	7	7	23.7	23.7	23.7	48.207	0	34.804	1404500000	77
1163	STOML2	Q9UJZ1;Q9UJZ1-2;A0A087WYB4;F2Z2I8	Q9UJZ1;Q9UJZ1-2;A0A087WYB4	Stomatin-like protein 2, mitochondrial	STOML2	3.14505	-1.13545	PCP UP	0.00952846	-5.02309	2.96934	1.9745	2.40371	2.87155	2.36041	1.84993	3.43132	3.49395	3.71641	3.23224	3.82783	ACP_PCP	11	11	11	43.8	43.8	43.8	38.534	0	130.47	4584600000	120
1164	FBXO2	Q9UK22;R4GNH2	Q9UK22	F-box only protein 2	FBXO2	3.22905	2.74011	ACP UP	0.00876	5.16623	3.55837	2.57954	3.44578	1.5119	3.57529	4.88191	0.510805	0.64452	0.0237279	1.02388	0.390504	ACP_PCP	9	9	9	38.2	38.2	38.2	33.327	0	91.881	2915300000	82
1165	PTBP2	Q9UKA9;Q9UKA9-2;Q9UKA9-5;Q9UKA9-4;Q9UKA9-3;Q9UKA9-6	Q9UKA9;Q9UKA9-2;Q9UKA9-5;Q9UKA9-4;Q9UKA9-3;Q9UKA9-6	Polypyrimidine tract-binding protein 2	PTBP2	1.48874	2.61575	ACP UP	0.0756532	2.52589	-3.49327	-5.79424	-0.0384288	-1.11807	-0.720453	-2.63642	-5.87416	-4.1894	-5.97985	-4.54375	-3.99231	ACP_PCP	5	4	4	16.9	15.8	15.8	57.49	0	5.9648	149600000	7
1166	PARP4	Q9UKK3	Q9UKK3	Poly [ADP-ribose] polymerase 4	PARP4	1.72453	-1.8822	PCP UP	0.0522994	-2.8575	-1.96583	-1.87851	-4.6112	-2.42443	-5.04451	-2.72907	-1.28246	-1.00517	-2.15225	-0.934722	-0.759022	ACP_PCP	10	10	10	7.8	7.8	7.8	192.59	0	25.107	728500000	44
1167	AGO1	Q9UL18;Q5TA58	Q9UL18;Q5TA58	Protein argonaute-1;Protein argonaute	AGO1	1.7028	1.45611	ACP UP	0.0549077	2.82685	-2.48542	0.129703	-1.27035	-0.820801	-1.4242	-2.02293	-3.04796	-1.65884	-3.30442	-2.35313	-3.49456	ACP_PCP	21	11	9	33.8	19.4	16	97.213	0	24.297	556030000	29
1168	TMPRSS11E	Q9UL52;H0Y9G7	Q9UL52	Transmembrane protease serine 11E;Transmembrane protease serine 11E non-catalytic chain;Transmembrane protease serine 11E catalytic chain	TMPRSS11E	2.27782	-4.64947	PCP UP	0.0221233	-3.65523	0.514313	-5.06045	-4.76487	-2.10524	-5.33077	-5.32673	-0.380765	2.3527	3.11489	-0.576711	0.342461	ACP_PCP	11	11	11	43.3	43.3	43.3	47.695	0	86.086	913660000	29
1171	NENF	Q9UMX5	Q9UMX5	Neudesin	NENF	2.08482	3.68156	ACP UP	0.029306	3.37238	-0.73271	-1.91222	1.10761	-3.1668	1.97932	-0.157466	-6.09107	-2.38797	-4.32852	-5.46691	-2.53519	ACP_PCP	6	6	6	41.9	41.9	41.9	18.856	0	15.221	310120000	16
1172	STX8	Q9UNK0;I3L305;K7EQB1	Q9UNK0;I3L305	Syntaxin-8	STX8	2.35642	-1.79824	PCP UP	0.0211264	-3.77223	-2.36248	-1.19446	-0.544568	-2.62948	-0.590032	-1.54356	-0.794532	0.780394	0.578538	0.270451	0.769197	ACP_PCP	5	5	5	27.5	27.5	27.5	26.906	0	11.132	347860000	25
1173	COPS3	Q9UNS2;H7C3P9;Q9UNS2-2;J3QKR0;C9JLV5;J3KTQ1;J3QL22;J3QS85;K7ELN6;K7ES36	Q9UNS2;H7C3P9;Q9UNS2-2	COP9 signalosome complex subunit 3	COPS3	1.57828	2.29387	ACP UP	0.0664967	2.6516	-1.65085	0.245082	1.57169	-1.30576	1.31206	-1.20226	-1.23142	-2.59954	-1.25999	-2.44233	-4.79445	ACP_PCP	9	9	9	31.4	31.4	31.4	47.873	0	38.458	706600000	40
1174	NSFL1C	Q9UNZ2;Q9UNZ2-5;Q9UNZ2-6;Q9UNZ2-4;F2Z2K0	Q9UNZ2;Q9UNZ2-5;Q9UNZ2-6;Q9UNZ2-4;F2Z2K0	NSFL1 cofactor p47	NSFL1C	1.57206	-0.639288	PCP UP	0.0723526	-2.64286	0.711902	1.44484	0.747035	0.653825	0.842986	0.834918	1.84462	0.75894	1.86887	1.86744	1.21948	ACP_PCP	9	9	9	32.7	32.7	32.7	40.572	0	42.982	1652400000	60
1175	SPG7	Q9UQ90;Q9UQ90-2;H3BTR8;J3KRF6;H3BTY6	Q9UQ90	Paraplegin	SPG7	2.01586	-1.25725	PCP UP	0.0344911	-3.27267	-0.792043	-1.41271	-1.46473	-1.94852	-1.19745	-3.07899	-0.730265	-0.24846	0.0939619	-0.68967	-0.384702	ACP_PCP	9	9	9	16.9	16.9	16.9	88.234	0	20.48	740000000	31
1176	BAIAP2	Q9UQB8-3;Q9UQB8-5;Q9UQB8-4;Q9UQB8-6;Q9UQB8-2;Q9UQB8;I3L4C2;I3L2M4;B4DWA1;I3L3C5;I3L0M4;I3L3J7;I3L327;I3L1C8;I3L113;I3L526;I3L125;I3L2J6;I3L3C6;I3L0Y9;I3L4A3	Q9UQB8-3;Q9UQB8-5;Q9UQB8-4;Q9UQB8-6;Q9UQB8-2;Q9UQB8;I3L4C2;I3L2M4	Brain-specific angiogenesis inhibitor 1-associated protein 2	BAIAP2	2.01433	-1.37794	PCP UP	0.034456	-3.27048	0.334429	0.627008	-1.00445	0.590773	-1.45067	-0.0552224	0.968656	1.82847	1.25292	1.13413	0.907053	ACP_PCP	15	15	15	31.6	31.6	31.6	56.625	0	61.008	1711200000	85
1177	CLCA2	Q9UQC9	Q9UQC9	Calcium-activated chloride channel regulator 2;Calcium-activated chloride channel regulator 2, 109 kDa form;Calcium-activated chloride channel regulator 2, 35 kDa form	CLCA2	2.6491	-4.47734	PCP UP	0.0142884	-4.21882	0.221363	-4.66562	-5.99644	-1.1054	-3.97402	-2.50833	1.6752	1.57731	0.909481	2.00921	1.19182	ACP_PCP	13	13	13	20.8	20.8	20.8	103.94	0	135.77	1597500000	63
1178	C14orf166	Q9Y224;G3V4C6;H0YJB9;G3V4E7	Q9Y224;G3V4C6;H0YJB9	UPF0568 protein C14orf166	RTRAF	1.52303	0.953138	ACP UP	0.0753901	2.57402	1.71414	2.87244	3.05117	2.67569	2.76613	1.24796	1.16495	1.455	0.948011	1.54776	2.0582	ACP_PCP	12	12	12	57.4	57.4	57.4	28.068	0	104.73	2318200000	78
1179	BCS1L	Q9Y276;C9J8G3;C9J1S9;H7C492;C9JAS4;H7BZF6;C9J4Q9	Q9Y276;C9J8G3	Mitochondrial chaperone BCS1	BCS1L	1.71228	-0.790027	PCP UP	0.0571636	-2.84021	0.33781	-0.613568	0.19212	0.447936	-0.13121	-0.757565	0.659662	1.10498	1.09871	0.424038	0.225677	ACP_PCP	8	8	8	26.7	26.7	26.7	47.534	0	59.886	928560000	23
1180	VDAC3	Q9Y277;Q9Y277-2;E5RJN6;E5RHZ6;E5RHE1;E5RFP6;E5RK27;E5RFL1	Q9Y277;Q9Y277-2;E5RJN6;E5RHZ6	Voltage-dependent anion-selective channel protein 3	VDAC3	2.20628	-0.672014	PCP UP	0.028339	-3.54969	4.80617	4.20199	4.6994	4.14184	4.63992	4.4653	4.76635	5.28635	5.51669	4.80363	5.44923	ACP_PCP	12	12	12	51.9	51.9	51.9	30.658	0	164.99	14334000000	185
1181	VSIG4	Q9Y279-2;Q9Y279;H7C062;Q9Y279-3	Q9Y279-2;Q9Y279;H7C062	V-set and immunoglobulin domain-containing protein 4	VSIG4	2.04123	-2.71511	PCP UP	0.0318073	-3.30928	-4.50126	-5.82426	-6.10046	-4.77832	-3.82578	-2.33561	0.130144	-3.50083	-1.70508	-1.72805	-2.42539	ACP_PCP	4	4	4	17.4	17.4	17.4	35.543	0	10.256	147460000	8
1182	FARSA	Q9Y285;K7ER00;Q9Y285-2;K7ER16;K7EK06	Q9Y285;K7ER00;Q9Y285-2	Phenylalanine--tRNA ligase alpha subunit	FARSA	1.49008	1.1371	ACP UP	0.0786744	2.52777	0.225814	1.27105	2.17846	0.674587	2.27117	0.624563	0.739563	-0.208761	-0.246958	0.614099	-0.54539	ACP_PCP	13	13	7	32.9	32.9	16.5	57.563	0	72.217	1727100000	64
1183	STK38L	Q9Y2H1;Q9Y2H1-2;I3L0D0;F5H7Z3;F5GY51	Q9Y2H1;Q9Y2H1-2	Serine/threonine-protein kinase 38-like	STK38L	1.70518	2.72676	ACP UP	0.0531086	2.83019	-2.71813	-1.76056	-3.52992	0.699314	-3.4458	0.699434	-5.48211	-3.36727	-5.42051	-3.86169	-3.88195	ACP_PCP	5	5	3	11.4	11.4	7.5	54.002	0	8.8403	246190000	6
1184	FNDC3A	Q9Y2H6-2;Q9Y2H6;G5E9X3;H7C507;A0A087X1M6	Q9Y2H6-2;Q9Y2H6	Fibronectin type-III domain-containing protein 3A	FNDC3A	1.73414	1.16386	ACP UP	0.0531151	2.87107	-1.12493	-1.19277	0.306574	-0.741196	0.435779	-1.0543	-1.84074	-0.968971	-2.21313	-2.28179	-1.32371	ACP_PCP	13	13	13	18.4	18.4	18.4	125.82	0	76.664	1053900000	44
1185	EPB41L3	Q9Y2J2-2;Q9Y2J2-3	Q9Y2J2-2;Q9Y2J2-3	Band 4.1-like protein 3;Band 4.1-like protein 3, N-terminally processed	EPB41L3	1.37075	2.94844	ACP UP	0.0923825	2.36024	2.79921	-0.495554	2.04139	-0.578998	1.52898	2.29367	-0.277933	-1.1191	-0.232552	-6.34953	-0.439191	ACP_PCP	26	22	1	36.8	32.6	1.7	96.513	0	177.75	3932000000	94
1186	PADI2	Q9Y2J8;Q9Y2J8-2	Q9Y2J8;Q9Y2J8-2	Protein-arginine deiminase type-2	PADI2	1.80522	3.49918	ACP UP	0.0443807	2.97168	1.18446	-4.26026	-1.8626	-0.225004	-3.61451	1.77831	-4.1073	-4.12691	-4.17458	-6.08999	-4.83012	ACP_PCP	15	15	15	26.2	26.2	26.2	75.563	0	66.322	700690000	47
1187	SLC27A6	Q9Y2P4;D6RAJ2	Q9Y2P4	Long-chain fatty acid transport protein 6	SLC27A6	1.93853	4.48912	ACP UP	0.0358926	3.1616	1.25998	2.58067	-1.96292	2.22866	-3.42001	-4.68601	-5.16003	-5.99265	-5.10595	-5.21454	-4.30545	ACP_PCP	17	17	17	26.8	26.8	26.8	70.111	0	38.843	1321300000	38
1188	GSTK1	Q9Y2Q3;Q9Y2Q3-3;Q9Y2Q3-2;E9PFN5;C9JNT3;Q9Y2Q3-4	Q9Y2Q3;Q9Y2Q3-3;Q9Y2Q3-2;E9PFN5;C9JNT3;Q9Y2Q3-4	Glutathione S-transferase kappa 1	GSTK1	3.33065	-2.07961	PCP UP	0.00795349	-5.34233	4.47689	3.31987	2.80144	3.82247	2.34373	2.91626	5.17292	5.49324	5.89184	4.73138	5.50921	ACP_PCP	11	11	11	62.4	62.4	62.4	25.497	0	166.97	10865000000	233
1189	COA3	Q9Y2R0;K7EPV0	Q9Y2R0;K7EPV0	Cytochrome c oxidase assembly factor 3 homolog, mitochondrial	COA3	2.0967	-1.15879	PCP UP	0.0310593	-3.38962	4.22106	3.61512	3.66193	3.47035	3.725	2.65166	4.36241	5.36479	3.99354	4.48425	5.37653	ACP_PCP	4	4	4	35.8	35.8	35.8	11.731	0	55.299	3213900000	32
1190	CRYL1	Q9Y2S2-2;Q9Y2S2;A0A087WW38	Q9Y2S2-2;Q9Y2S2;A0A087WW38	Lambda-crystallin homolog	CRYL1	3.14183	3.26308	ACP UP	0.00911712	5.01765	0.212782	0.44604	-0.492141	-0.545999	0.313774	2.42466	-1.84983	-3.8442	-1.80607	-2.78863	-4.06074	ACP_PCP	9	9	9	44.1	44.1	44.1	33.358	0	19.427	536750000	25
1191	WBP11	Q9Y2W2;F5H5G4	Q9Y2W2	WW domain-binding protein 11	WBP11	1.61618	2.26882	ACP UP	0.0620595	2.70486	-5.39166	-0.403885	-1.57858	-2.59783	-1.09835	-3.0653	-4.51438	-4.00181	-4.09072	-5.31893	-5.19789	ACP_PCP	5	5	5	10.9	10.9	10.9	69.997	0	20.351	184940000	12
1192	ACOT9	Q9Y305;Q9Y305-3;Q9Y305-2;H7C5Q2;C9J7L8	Q9Y305;Q9Y305-3;Q9Y305-2;H7C5Q2	Acyl-coenzyme A thioesterase 9, mitochondrial	ACOT9	1.655	-1.0593	PCP UP	0.0609234	-2.75949	3.04369	2.49503	0.965281	2.61169	1.3653	2.44296	3.0042	3.43934	2.99496	2.98357	3.6444	ACP_PCP	19	19	1	49.7	49.7	2.3	49.901	0	138.31	6359900000	148
1193	MRPS2	Q9Y399;Q5T8A0	Q9Y399;Q5T8A0	28S ribosomal protein S2, mitochondrial	MRPS2	2.16145	-1.0941	PCP UP	0.0283333	-3.48398	-0.354323	0.612301	-0.857914	-0.0897223	-1.14354	-0.513151	0.0808437	0.882217	0.701287	0.877751	0.973127	ACP_PCP	6	6	6	17.6	17.6	17.6	33.249	0	11.845	656620000	17
1194	TMED5	Q9Y3A6;B1AKT3;M0R072	Q9Y3A6	Transmembrane emp24 domain-containing protein 5	TMED5	2.03043	-1.38732	PCP UP	0.0335503	-3.29368	-0.289328	1.43667	0.442751	1.39401	0.0596306	1.87394	2.72001	1.82622	1.98521	2.00488	2.49836	ACP_PCP	5	5	3	22.3	22.3	13.1	26.005	0	14.782	1129500000	39
1197	MRPL11	Q9Y3B7;Q9Y3B7-2;Q9Y3B7-3;E9PQB6;H0YCD5	Q9Y3B7;Q9Y3B7-2;Q9Y3B7-3	39S ribosomal protein L11, mitochondrial	MRPL11	1.52139	-1.18627	PCP UP	0.0744825	-2.57171	0.836579	1.25901	1.59121	0.431185	1.45619	-1.08655	1.85779	1.58105	1.95767	1.96168	2.31284	ACP_PCP	7	7	7	43.2	43.2	43.2	20.683	0	38.38	982370000	31
1198	STRAP	Q9Y3F4;Q9Y3F4-2;H0YH33	Q9Y3F4;Q9Y3F4-2	Serine-threonine kinase receptor-associated protein	STRAP	2.42602	1.10543	ACP UP	0.0201945	3.87681	0.394776	0.631783	1.49467	0.209842	0.731932	0.540639	0.162813	-0.261739	-0.185637	-1.05232	-0.853879	ACP_PCP	10	10	10	35.7	35.7	35.7	38.438	0	47.243	933120000	44
1199	RAP2C	Q9Y3L5;A0A087X2C3	Q9Y3L5;A0A087X2C3	Ras-related protein Rap-2c	RAP2C	3.0828	-1.43466	PCP UP	0.00964885	-4.9184	0.686822	-0.76954	-0.739509	-0.53712	-0.753022	0.186774	1.07921	1.27847	1.26448	0.733791	1.21267	ACP_PCP	5	3	3	31.7	20.2	20.2	20.745	0	7.1271	495380000	26
1200	TMED3	Q9Y3Q3;G3V1J9;F5H4M7	Q9Y3Q3;G3V1J9;F5H4M7	Transmembrane emp24 domain-containing protein 3	TMED3	1.38782	-3.37352	PCP UP	0.0898566	-2.38423	0.181453	-1.16265	-0.305335	-0.38945	-5.68384	-1.3889	0.391054	4.82158	0.977647	-0.979224	4.36592	ACP_PCP	3	3	1	18.4	18.4	4.6	24.777	0	5.5155	1530100000	11
1201	C2CD2	Q9Y426-3;Q9Y426;Q9Y426-2	Q9Y426-3;Q9Y426;Q9Y426-2	C2 domain-containing protein 2	C2CD2	1.58573	-1.52921	PCP UP	0.0671131	-2.66206	1.99274	1.02284	-0.0535327	-1.70102	0.0468369	-0.0102871	2.04746	1.96554	1.74094	1.79565	1.17776	ACP_PCP	3	3	3	6.5	6.5	6.5	75.016	0	12.241	2137900000	7
1202	PKP3	Q9Y446;Q9Y446-2;E9PKC4;E9PK71;E9PRW6;E9PJR7;E9PQ15;H0YEY5	Q9Y446;Q9Y446-2	Plakophilin-3	PKP3	1.86858	-2.51077	PCP UP	0.0402112	-3.06172	1.19993	1.84264	-0.944373	2.31972	-1.948	-1.01333	2.4602	2.5016	2.31542	3.47479	3.01564	ACP_PCP	27	27	27	44.8	44.8	44.8	87.081	0	323.31	5626900000	155
1203	ATP6V0A2	Q9Y487;Q8TBM3	Q9Y487	V-type proton ATPase 116 kDa subunit a isoform 2	ATP6V0A2	1.80514	-1.55488	PCP UP	0.0464791	-2.97156	-5.30786	-6.90997	-5.77151	-4.99853	-3.70346	-4.42145	-3.42736	-3.18064	-3.54959	-4.16084	-3.83448	ACP_PCP	5	3	3	7.9	6	6	98.081	0.00021445	4.0319	78247000	8
1204	TLN2	Q9Y4G6;H0YMT1;H0YN01	Q9Y4G6;H0YMT1	Talin-2	TLN2	1.77	2.95288	ACP UP	0.0477702	2.92178	-1.98147	-4.12815	-3.23038	-4.88425	-2.60589	-0.618924	-5.16719	-4.50663	-5.65485	-9.0478	-4.92883	ACP_PCP	30	20	20	14	10.3	10.3	271.61	0	33.148	631860000	28
1205	WIPI2	Q9Y4P8-3;Q9Y4P8-2;Q9Y4P8-4;Q9Y4P8-5;Q9Y4P8-6;Q9Y4P8	Q9Y4P8-3;Q9Y4P8-2;Q9Y4P8-4;Q9Y4P8-5;Q9Y4P8-6;Q9Y4P8	WD repeat domain phosphoinositide-interacting protein 2	WIPI2	2.81248	-1.98434	PCP UP	0.0123077	-4.47657	-3.10178	-3.23639	-3.14917	-0.687117	-2.18822	-2.58328	-0.484552	-0.746989	-0.53138	-0.288953	-0.481404	ACP_PCP	2	2	2	8.6	8.6	8.6	42.077	0.0019786	3.0232	206980000	4
1206	AFG3L2	Q9Y4W6;K7EP56	Q9Y4W6	AFG3-like protein 2	AFG3L2	1.67771	-0.998909	PCP UP	0.0592372	-2.79147	2.03754	1.60238	1.96416	1.14982	2.12998	0.246039	2.10039	3.01556	2.73882	2.25791	2.49013	ACP_PCP	27	26	26	35.8	34.8	34.8	88.583	0	147.59	6339100000	214
1207	UGT2B4	Q9Y4X1-3;Q9Y4X1-2;Q9Y4X1-4;D6RFW5;P06133-2;Q9Y4X1-5;Q9Y4X1;Q6UWM9;P06133;O75795	Q9Y4X1-3;Q9Y4X1-2;Q9Y4X1-4;D6RFW5;P06133-2;Q9Y4X1-5;Q9Y4X1;Q6UWM9;P06133;O75795	UDP-glucuronosyltransferase 2A1;UDP-glucuronosyltransferase 2B4;UDP-glucuronosyltransferase 2A3;UDP-glucuronosyltransferase 2B17	UGT2B4	2.27865	-1.63348	PCP UP	0.023433	-3.65646	-6.01353	-5.01741	-6.06921	-4.79433	-4.27977	-4.2588	-4.10632	-3.36104	-2.70535	-2.94078	-4.08	ACP_PCP	2	2	2	4.3	4.3	4.3	56.052	0.001028	3.4575	24412000	2
1208	TIMM13	Q9Y5L4;K7EIT2	Q9Y5L4;K7EIT2	Mitochondrial import inner membrane translocase subunit Tim13	TIMM13	1.75098	-0.801538	PCP UP	0.0534633	-2.89488	2.17636	2.35568	1.3093	1.51527	1.0129	0.934385	2.24433	2.60183	2.34213	2.16192	2.41072	ACP_PCP	5	5	5	61.1	61.1	61.1	10.5	0	23.139	672800000	26
1209	CDC42BPB	Q9Y5S2;H0YLY0;H0YLR5	Q9Y5S2	Serine/threonine-protein kinase MRCK beta	CDC42BPB	2.92369	-0.979029	PCP UP	0.0113023	-4.65591	-2.00299	-1.87511	-2.51965	-1.63233	-1.60742	-1.95478	-1.52905	-1.03954	-0.554421	-0.859813	-0.782262	ACP_PCP	20	20	17	14.7	14.7	13.2	194.31	0	86.341	991760000	79
1210	SNX8	Q9Y5X2;C9J8E6;C9J014;C9J271	Q9Y5X2;C9J8E6;C9J014;C9J271	Sorting nexin-8	SNX8	1.42927	1.66315	ACP UP	0.085756	2.44243	-1.81629	-1.73394	-3.46668	-2.04288	-3.65257	-0.126751	-2.67538	-3.07995	-4.60509	-4.40975	-4.24486	ACP_PCP	2	2	2	4.7	4.7	4.7	52.569	0	6.5151	154150000	4
1211	ST14	Q9Y5Y6	Q9Y5Y6	Suppressor of tumorigenicity 14 protein	ST14	2.2187	-2.95692	PCP UP	0.0241877	-3.56795	-1.06915	-1.1716	-4.23858	-0.978637	-3.99298	-4.70582	0.300644	-0.369281	0.107606	0.892475	0.389203	ACP_PCP	13	13	13	21.5	21.5	21.5	94.769	0	42.018	732600000	42
1212	ALG5	Q9Y673-2;Q9Y673	Q9Y673-2;Q9Y673	Dolichyl-phosphate beta-glucosyltransferase	ALG5	2.32121	-1.44805	PCP UP	0.0220749	-3.71968	0.626444	-0.0121142	-0.323941	0.394134	-0.15109	-1.71929	1.44207	0.753311	1.31981	1.42345	1.31338	ACP_PCP	5	5	5	21.1	21.1	21.1	33.525	0	18.294	1000500000	23
1213	AUP1	Q9Y679-2;Q9Y679;Q9Y679-3	Q9Y679-2;Q9Y679;Q9Y679-3	Ancient ubiquitous protein 1	AUP1	2.05973	-3.19436	PCP UP	0.0307888	-3.33603	-1.15902	-1.26832	-5.1637	-2.06716	-5.8738	-4.29927	0.353233	-0.13102	-1.0269	0.0511227	0.199294	ACP_PCP	5	5	5	14.6	14.6	14.6	45.786	0	40.761	393420000	22
1214	SAR1B	Q9Y6B6;D6RD69;Q9H029;D6R9R5	Q9Y6B6;D6RD69;Q9H029	GTP-binding protein SAR1b	SAR1B	1.38926	2.31611	ACP UP	0.0903815	2.38625	-0.827864	-1.96128	0.946713	0.283895	0.116777	0.237323	-0.411246	-3.99048	-3.75912	-0.0377626	-4.38563	ACP_PCP	5	2	2	25.3	11.6	11.6	22.41	0	4.9637	267230000	9
1215	MTCH2	Q9Y6C9	Q9Y6C9	Mitochondrial carrier homolog 2	MTCH2	3.59317	-1.19112	PCP UP	0.00722388	-5.81336	5.46717	4.64713	5.26378	4.83338	4.9693	5.0848	6.03725	6.1379	6.36747	5.81	6.82429	ACP_PCP	13	13	3	59.4	59.4	11.6	33.331	0	323.31	22041000000	233
1216	ARFGEF2	Q9Y6D5;E5RJB2	Q9Y6D5	Brefeldin A-inhibited guanine nucleotide-exchange protein 2	ARFGEF2	1.434	-2.24821	PCP UP	0.0843296	-2.44907	-8.79974	-4.70709	-5.46551	-7.86576	-7.5791	-8.3995	-3.57596	-4.12139	-5.25521	-6.96685	-4.52009	ACP_PCP	6	2	2	3.6	1.2	1.2	202.04	0.0012232	3.3641	19168000	1
1217	DYNC1LI1	Q9Y6G9;E9PHI6;C9JGM7;C9JLW1	Q9Y6G9;E9PHI6	Cytoplasmic dynein 1 light intermediate chain 1	DYNC1LI1	2.23778	1.51476	ACP UP	0.0243786	3.59604	-0.00716252	-0.582687	0.0865449	-0.958541	-0.0883828	1.21331	-1.74253	-1.83147	-1.68875	-0.469514	-2.12229	ACP_PCP	12	11	11	32.9	30.4	30.4	56.578	0	19.963	798710000	26
1218	CEPT1	Q9Y6K0	Q9Y6K0	Choline/ethanolaminephosphotransferase 1	CEPT1	3.05357	-0.651257	PCP UP	0.010882	-4.86965	0.79747	0.520348	0.235215	0.648226	0.228203	0.781003	1.28455	0.946703	1.39398	1.16319	1.14325	ACP_PCP	2	2	2	4.8	4.8	4.8	46.553	0	5.772	665580000	16
1219	NDUFB9	Q9Y6M9;E9PH64;E7EWZ0;E9PF49	Q9Y6M9;E9PH64;E7EWZ0;E9PF49	NADH dehydrogenase [ubiquinone] 1 beta subcomplex subunit 9	NDUFB9	2.34812	-0.738856	PCP UP	0.0234625	-3.75983	3.67397	3.1181	3.39317	3.45804	3.65215	3.32455	3.77461	4.84093	4.34748	3.9717	3.94287	ACP_PCP	9	9	9	64.2	64.2	64.2	21.831	0	126.24	4144800000	109
1220	SQRDL	Q9Y6N5;H3BNX3;H3BMS6;H3BNP9;H3BV36;H3BUD7	Q9Y6N5;H3BNX3	Sulfide:quinone oxidoreductase, mitochondrial	SQOR	3.86946	-2.17542	PCP UP	0.0068	-6.33618	4.09481	2.4286	2.66455	2.61252	2.00136	2.98266	4.77184	5.20241	5.37658	4.70828	4.80506	ACP_PCP	28	28	28	71.6	71.6	71.6	49.96	0	308.26	18303000000	340
1221	IVNS1ABP	Q9Y6Y0	Q9Y6Y0	Influenza virus NS1A-binding protein	IVNS1ABP	2.14367	-2.39622	PCP UP	0.0271685	-3.458	-3.84392	-7.19829	-5.6944	-4.38483	-5.65854	-4.00656	-2.7116	-4.02226	-1.87229	-1.84256	-3.22566	ACP_PCP	2	2	2	3.6	3.6	3.6	71.729	0.0012282	3.4095	61913000	3
1222	SEC23IP	Q9Y6Y8;Q9Y6Y8-2;H7C4C4;H7C0V8;REV__H7BYP9;REV__O15068-5;REV__O15068-4;REV__O15068-3;REV__O15068-2;REV__O15068-6;REV__O15068-8;REV__O15068-10;REV__O15068-9;REV__O15068	Q9Y6Y8;Q9Y6Y8-2	SEC23-interacting protein	SEC23IP	1.8587	-0.990942	PCP UP	0.0437654	-3.04766	1.26721	1.08396	0.0753093	1.70291	1.49443	0.29602	2.3058	1.44216	2.05501	2.1415	1.94343	ACP_PCP	18	18	18	21.8	21.8	21.8	111.08	0	127.84	4172000000	95
1223	SFXN3	S4R3N9	S4R3N9		SFXN3	1.89552	-3.07709	PCP UP	0.038673	-3.10014	-7.74283	-4.81755	-2.86256	-5.31141	-2.43383	-4.24477	-1.24195	-1.00938	-1.00802	-3.6247	-0.574631	ACP_PCP	10	1	1	62.7	7.3	7.3	19.605	0.0079748	2.3026	81758000	7
