# Supplementary material for: In-depth proteomic profiling captures subtype-specific features of craniopharyngiomas
Source: Sci Rep. 2021 Oct 27;11:21206. doi: 10.1038/s41598-021-00483-4 (PMC8551227; doi:10.1038/s41598-021-00483-4)
Supplement: Supplementary file 10 — Supplementary Table S5. [file 41598_2021_483_MOESM10_ESM.xlsx]

## Sheet: Supplementary_table_S5
Title: In-depth Proteomic Profiling Captures Subtype-specific Features of Craniopharyngiomas
Authors: Jung Hee Kim, Hyeyoon Kim, Kisoon Dan, Seong-Ik Kim, Sung- Hye Park, Dohyun Han, Yong Hwy Kim
Supplementary Table S5. Total identified proteins list in TMT quantification set
No.	Accession	Description	Log2 (Reporter ion intensity of ACP1)	Log2 (Reporter ion intensity of ACP2)	Log2 (Reporter ion intensity of ACP3)	Log2 (Reporter ion intensity of ACP4)	Log2 (Reporter ion intensity of ACP5)	Log2 (Reporter ion intensity of PCP1)	Log2 (Reporter ion intensity of PCP2)	Log2 (Reporter ion intensity of PCP3)	Log2 (Reporter ion intensity of PCP4)	Contaminant	Modifications	Master	Marked as	Exp. q-value: Combined	Sum PEP Score	Coverage [%]	# Peptides	# PSMs	# Unique Peptides	# Protein Groups	# AAs	MW [kDa]	calc. pI
1	P01012	Ovalbumin OS=Gallus gallus GN=SERPINB14 PE=1 SV=2	15.8242	15.8005	15.7813	15.9596	15.8518	15.5831	15.7284	15.9133	15.8836	FALSE		IsMasterProtein	OV	0	448.271	48	13	897	13	1	386	42.9	5.29
2	Q5NV90	V2-17 protein (Fragment) OS=Homo sapiens GN=V2-17 PE=1 SV=1	9.5157	8.83099	8.34163	9.60455	8.68335	8.35491	8.88173	9.16867	9.51964	FALSE		IsMasterProtein	Human	0	30.319	41	3	22	3	1	97	10.4	4.59
3	A0A023T6R1	Mago nashi protein OS=Homo sapiens GN=FLJ10292 PE=2 SV=1	12.4567	12.0197	11.989	11.5404	11.9687	10.8689	11.5034	11.367	11.3557	FALSE		IsMasterProtein	Human	0	50.095	55	7	51	7	1	148	17.3	6.39
4	Q14498	RNA-binding protein 39 OS=Homo sapiens GN=RBM39 PE=1 SV=2	11.7199	11.5647	10.7055	10.6337	11.5236	9.99563	10.6804	10.8775	10.3364	FALSE		IsMasterProtein	Human	0	63.63	19	8	33	8	1	530	59.3	10.1
5	E7EX90	Dynactin subunit 1 OS=Homo sapiens GN=DCTN1 PE=1 SV=1	12.7705	13.3654	12.4208	12.9291	13.2661	12.3586	12.7316	12.7557	12.6664	FALSE		IsMasterProtein	Human	0	303.009	39	36	200	36	1	1256	139	5.67
6	A0A182AUA6	MHC class II antigen OS=Homo sapiens GN=HLA-DQB1 PE=3 SV=1	5.3505	5.8125	7.28355	5.88264	5.20163	7.52669	5.38888	6.12722	5.74416	FALSE		IsMasterProtein	Human	0	18.133	21	5	7	1	1	261	29.8	8.91
7	Q04656-3	Isoform 2 of Copper-transporting ATPase 1 OS=Homo sapiens GN=ATP7A	8.44874	9.36326	8.31967	8.57516	8.79799	8.09645	8.2465	8.5988	8.33316	FALSE		IsMasterProtein	Human	0	19.412	4	6	7	6	1	1581	172	6.38
8	Q9H9B4	Sideroflexin-1 OS=Homo sapiens GN=SFXN1 PE=1 SV=4	12.6083	12.6269	12.4032	12.6095	12.5537	12.6374	12.4651	13.2574	12.8682	FALSE		IsMasterProtein	Human	0	142.767	51	13	118	11	1	322	35.6	9.07
9	P58166	Inhibin beta E chain OS=Homo sapiens GN=INHBE PE=1 SV=1	6.60585	9.17617	6.38543	5.95884	7.48864	6.3505	6.3837	6.54689	6.14568	FALSE		IsMasterProtein	Human	0	8.536	8	3	5	3	1	350	38.5	9.25
10	D6RJ07	Zinc finger protein 346 OS=Homo sapiens GN=ZNF346 PE=1 SV=1	7.03452	6.17193	6.29278	5.38543	5.97957	5.58195	5.8505	6.04002	5.88996	FALSE		IsMasterProtein	Human	0.003	4.961	7	2	2	2	1	310	34.6	9.22
11	B3KQ45	cDNA FLJ32798 fis, clone TESTI2002498, highly similar to Homo sapiens membrane protein, palmitoylated 7 (MAGUK p55 subfamily member 7) (MPP7), mRNA OS=Homo sapiens PE=2 SV=1	10.5392	10.214	10.0197	9.70511	9.8088	10.4329	10.3569	10.6834	10.4007	FALSE		IsMasterProtein	Human	0	60.143	31	13	32	13	1	576	65.5	7.14
12	Q16181	Septin-7 OS=Homo sapiens GN=SEPT7 PE=1 SV=2	13.136	13.7588	12.8568	13.8866	13.4915	12.7032	12.8732	13.4013	12.9569	FALSE		IsMasterProtein	Human	0	234.067	57	24	201	21	1	437	50.6	8.63
13	A0A024R8J2	Protein tyrosine phosphatase type IVA, member 1, isoform CRA_a OS=Homo sapiens GN=PTP4A1 PE=4 SV=1	9.39146	9.26796	8.7269	8.77149	8.87621	8.64962	9.13853	9.17867	9.28401	FALSE		IsMasterProtein	Human	0.005	4.417	9	2	6	2	1	173	19.8	8.97
14	P13726	Tissue factor OS=Homo sapiens GN=F3 PE=1 SV=1	8.79604	8.91886	8.4733	9.13057	9.01514	8.38327	8.32283	8.5744	8.41405	FALSE		IsMasterProtein	Human	0	28.842	15	3	9	3	1	295	33	7.03
15	P26368	Splicing factor U2AF 65 kDa subunit OS=Homo sapiens GN=U2AF2 PE=1 SV=4	12.926	12.6523	12.216	12.0795	12.5964	11.5965	12.1458	12.26	11.9666	FALSE		IsMasterProtein	Human	0	207.872	53	15	123	15	1	475	53.5	9.09
16	P68133	Actin, alpha skeletal muscle OS=Homo sapiens GN=ACTA1 PE=1 SV=1	10.1685	9.9901	9.98328	10.1076	9.80155	9.84815	9.94251	10.1779	9.96578	FALSE		IsMasterProtein	Human	0	465.572	73	26	1727	1	1	377	42	5.39
17	Q96CB9	5-methylcytosine rRNA methyltransferase NSUN4 OS=Homo sapiens GN=NSUN4 PE=1 SV=2	9.17592	9.2031	8.54226	8.90839	9.30561	9.37243	9.08375	9.71836	9.33807	FALSE		IsMasterProtein	Human	0.001	6.21	8	3	3	3	1	384	43.1	8.18
18	Q9BQ39	ATP-dependent RNA helicase DDX50 OS=Homo sapiens GN=DDX50 PE=1 SV=1	8.4508	8.20799	7.75689	7.71287	8.07735	7.23936	7.4446	7.76089	7.69209	FALSE		IsMasterProtein	Human	0	29.649	12	7	19	4	1	737	82.5	9.17
19	F5H6H0	High mobility group protein HMGI-C OS=Homo sapiens GN=HMGA2 PE=1 SV=1	9.21408	7.71699	8.25219	7.79377	7.94486	7.31379	9.07441	8.20945	7.24127	FALSE		IsMasterProtein	Human	0	33.953	24	3	8	3	1	147	16.4	11.59
20	P62263	40S ribosomal protein S14 OS=Homo sapiens GN=RPS14 PE=1 SV=3	11.2065	10.4675	10.5718	10.3489	10.56	9.6532	10.7345	10.4544	10.1128	FALSE		IsMasterProtein	Human	0	53.042	36	4	31	4	1	151	16.3	10.05
21	Q8NI08	Nuclear receptor coactivator 7 OS=Homo sapiens GN=NCOA7 PE=1 SV=2	2.848	4.40599	2.56071	4.14568	4.56682	1.07039	0.765535	3.21723	2.3505	FALSE		IsMasterProtein	Human	0.006	4.023	4	2	2	2	1	942	106.1	5.59
22	O14920	Inhibitor of nuclear factor kappa-B kinase subunit beta OS=Homo sapiens GN=IKBKB PE=1 SV=1	9.32486	9.37895	9.17966	9.94837	9.06985	9.13853	9.23864	9.7789	9.57024	FALSE		IsMasterProtein	Human	0	31.199	7	5	14	4	1	756	86.5	5.78
23	A0A024R529	Dihydroxyacetone kinase 2 homolog (Yeast), isoform CRA_a OS=Homo sapiens GN=DAK PE=4 SV=1	9.63227	9.51944	9.19525	9.31786	9.15861	8.84987	9.1316	9.23506	9.30606	FALSE		IsMasterProtein	Human	0	35.776	15	6	14	6	1	575	58.9	7.49
24	P62851	40S ribosomal protein S25 OS=Homo sapiens GN=RPS25 PE=1 SV=1	11.6299	11.4374	10.9436	10.8927	11.2922	9.88218	11.1253	10.5915	10.5598	FALSE		IsMasterProtein	Human	0	15.633	31	4	13	4	1	125	13.7	10.11
25	Q5T9A4	ATPase family AAA domain-containing protein 3B OS=Homo sapiens GN=ATAD3B PE=1 SV=1	4.8125	5.01792	4.64386	4.85798	4.43296	4.52356	4.32193	5.01792	4.34341	FALSE		IsMasterProtein	Human	0	61.39	22	16	40	1	1	648	72.5	9.2
26	Q9BYE4	Small proline-rich protein 2G OS=Homo sapiens GN=SPRR2G PE=3 SV=1	7.00338	6.39232	9.7445	5.71973	5.50462	5.43296	6.50462	6.40939	6.23074	FALSE		IsMasterProtein	Human	0.001	7.272	30	2	4	2	1	73	8.2	7.96
27	Q96M83	Coiled-coil domain-containing protein 7 OS=Homo sapiens GN=CCDC7 PE=2 SV=3	5.34696	5.87283	4.91169	6.61912	6.10434	4.83289	5.58496	5.6865	4.87774	FALSE		IsMasterProtein	Human	0.004	4.68	1	2	4	2	1	1385	157.4	7.58
28	P33897	ATP-binding cassette sub-family D member 1 OS=Homo sapiens GN=ABCD1 PE=1 SV=2	7.67172	7.84549	7.6907	8.50978	7.6872	7.51964	7.70874	7.9571	7.66676	FALSE		IsMasterProtein	Human	0	15.761	10	4	12	4	1	745	82.9	8.95
29	A0A0C4DFX3	EMILIN-1 OS=Homo sapiens GN=EMILIN1 PE=1 SV=1	12.7662	13.5833	12.3005	13.9766	13.7451	12.4791	12.599	13.0811	12.6567	FALSE		IsMasterProtein	Human	0	287.927	35	28	207	20	1	1016	106.6	5.17
30	B9EJB8	Collagen, type XII, alpha 1 OS=Homo sapiens GN=COL12A1 PE=2 SV=1	7.51412	6.36282	5.36807	7.90207	6.65392	6.52669	7.9384	8.30378	7.25456	FALSE		IsMasterProtein	Human	0	657.459	45	61	466	1	1	1899	205.4	6
31	P50851	Lipopolysaccharide-responsive and beige-like anchor protein OS=Homo sapiens GN=LRBA PE=1 SV=4	11.0438	11.6037	10.6455	10.908	11.4565	10.8406	11.1864	11.0342	11.121	FALSE		IsMasterProtein	Human	0	80.412	9	25	40	23	1	2863	318.9	5.6
32	Q9UEW8	STE20/SPS1-related proline-alanine-rich protein kinase OS=Homo sapiens GN=STK39 PE=1 SV=3	8.92154	10.2516	8.70598	9.61728	9.95884	8.2211	8.40173	8.79928	8.27798	FALSE		IsMasterProtein	Human	0	25.766	11	5	15	5	1	545	59.4	6.29
33	Q9HC36	rRNA methyltransferase 3, mitochondrial OS=Homo sapiens GN=MRM3 PE=1 SV=2	8.85767	8.90026	8.45286	8.69488	8.97039	8.40727	8.62753	8.69139	8.5588	FALSE		IsMasterProtein	Human	0	30.627	16	5	9	5	1	420	47	8.73
34	B2RCD8	cDNA, FLJ96012, highly similar to Homo sapiens interferon regulatory factor 2 binding protein 1 (IRF2BP1), mRNA OS=Homo sapiens PE=2 SV=1	6.86171	7.46761	6.2555	6.12722	7.33628	5.50144	6.12722	5.96578	5.65821	FALSE		IsMasterProtein	Human	0	10.709	9	4	6	4	1	584	61.7	8.18
35	P83731	60S ribosomal protein L24 OS=Homo sapiens GN=RPL24 PE=1 SV=1	12.3732	12.1822	11.9508	11.7954	12.3326	10.5741	11.7802	11.9596	11.1388	FALSE		IsMasterProtein	Human	0	43.554	41	8	29	8	1	157	17.8	11.25
36	Q9UFN0	Protein NipSnap homolog 3A OS=Homo sapiens GN=NIPSNAP3A PE=1 SV=2	11.9524	12.3314	11.7535	12.1276	12.5453	12.6152	12.2749	12.7985	12.6916	FALSE		IsMasterProtein	Human	0	119.048	57	12	96	11	1	247	28.4	9.16
37	Q16594	Transcription initiation factor TFIID subunit 9 OS=Homo sapiens GN=TAF9 PE=1 SV=1	7.10538	7.41954	6.71012	7.29921	7.08534	6.14364	6.40088	7.10852	6.57743	FALSE		IsMasterProtein	Human	0.002	5.474	7	2	3	2	1	264	29	8.66
38	A8K7J6	cDNA FLJ76418, highly similar to Homo sapiens mitochondrial ribosomal protein L52 (MRPL52), transcript variant 1, mRNA OS=Homo sapiens PE=1 SV=1	3.79701	4.72792	3.36457	3.48543	3.88753	3.48543	3.56071	4.19377	4.05311	FALSE		IsMasterProtein	Human	0.001	5.827	27	1	1	1	1	123	13.7	10.26
39	D3DTP7	Phospholipid scramblase OS=Homo sapiens GN=hCG_1987383 PE=3 SV=1	9.10171	8.86016	9.29071	9.40301	8.72212	8.53255	8.84204	9.16967	8.8857	FALSE		IsMasterProtein	Human	0.001	6.727	6	2	7	2	1	350	37.7	7.81
40	O14639-6	Isoform 6 of Actin-binding LIM protein 1 OS=Homo sapiens GN=ABLIM1	9.51511	9.11374	8.92659	9.1046	8.91049	8.43087	8.69453	8.79312	8.46312	FALSE		IsMasterProtein	Human	0	36.782	16	11	19	10	1	748	84.5	8.32
41	Q15392	Delta(24)-sterol reductase OS=Homo sapiens GN=DHCR24 PE=1 SV=2	9.74702	9.5672	9.40557	9.67172	9.28008	11.8331	10.5094	11.2528	11.4413	FALSE		IsMasterProtein	Human	0	30.88	14	6	31	6	1	516	60.1	8.16
42	G0XQ39	STIM1L OS=Homo sapiens GN=STIM1 PE=1 SV=1	10.9085	10.9059	11.1792	11.3512	10.9468	10.9336	11.0863	11.27	11.1803	FALSE		IsMasterProtein	Human	0	50.627	15	12	32	11	1	791	88.6	6.64
43	O96019	Actin-like protein 6A OS=Homo sapiens GN=ACTL6A PE=1 SV=1	10.5759	10.2994	10.2421	9.98042	10.0682	9.70598	10.0836	10.1152	9.96795	FALSE		IsMasterProtein	Human	0	82.315	38	10	32	10	1	429	47.4	5.6
44	B7ZLQ5	Probable global transcription activator SNF2L1 OS=Homo sapiens GN=SMARCA1 PE=1 SV=1	8.35094	9.10303	8.01123	8.55919	8.57743	7.72315	8.26491	8.46557	8.23793	FALSE		IsMasterProtein	Human	0	51.624	16	15	35	1	1	1070	124.2	8.4
45	A0A024R774	Nuclear respiratory factor 1, isoform CRA_b OS=Homo sapiens GN=NRF1 PE=4 SV=1	7.43212	7.10538	6.95884	7.52748	7.0607	6.42626	6.80607	7.23936	6.89482	FALSE		IsMasterProtein	Human	0.001	7.085	5	2	3	2	1	522	55.6	5.16
46	P22570-7	Isoform 7 of NADPH:adrenodoxin oxidoreductase, mitochondrial OS=Homo sapiens GN=FDXR	12.5555	12.0969	12.3245	11.7743	11.6007	12.6613	12.5873	13.0173	12.8888	FALSE		IsMasterProtein	Human	0	140.724	49	20	87	1	1	522	57.3	9.2
47	D9YZV5	Tropomyosin 1 (Alpha) isoform 4 OS=Homo sapiens GN=TPM1 PE=3 SV=1	14.2682	13.9401	13.8738	14.927	14.268	13.4866	13.8867	14.2799	14.0554	FALSE		IsMasterProtein	Human	0	138.388	62	24	207	3	1	284	32.9	4.78
48	Q549N0	Cofilin 2 (Muscle), isoform CRA_a OS=Homo sapiens GN=CFL2 PE=2 SV=1	8.51531	8.74382	8.37286	8.74886	8.50581	7.92955	8.40259	8.45368	8.27426	FALSE		IsMasterProtein	Human	0	59.431	40	7	79	4	1	166	18.7	7.88
49	A8K874	cDNA FLJ77588, highly similar to Homo sapiens MAK10 homolog, amino-acid N-acetyltransferase subunit, (S. cerevisiae) (MAK10), mRNA OS=Homo sapiens PE=2 SV=1	6.19967	6.40939	5.62059	6.08321	5.66107	5.6837	6.03342	5.77347	6.07895	FALSE		IsMasterProtein	Human	0	16.11	6	3	5	3	1	725	83.6	7.05
50	Q53EZ1	Casein kinase 1 epsilon variant (Fragment) OS=Homo sapiens PE=2 SV=1	6.97613	4.94953	7.19377	5.10434	4.82782	6.42459	6.27053	6.68089	6.25172	FALSE		IsMasterProtein	Human	0	42.938	24	9	19	1	1	416	47.2	9.63
51	Q9C0C2	182 kDa tankyrase-1-binding protein OS=Homo sapiens GN=TNKS1BP1 PE=1 SV=4	11.2118	11.0726	10.9905	11.0496	10.946	11.0629	11.6558	11.8057	11.241	FALSE		IsMasterProtein	Human	0	112.448	19	24	54	24	1	1729	181.7	4.86
52	A0A096LNH6	Dedicator of cytokinesis protein 1 OS=Homo sapiens GN=DOCK1 PE=1 SV=1	9.17193	8.71596	8.64566	8.86635	8.53605	8.32868	8.64962	8.77479	8.71562	FALSE		IsMasterProtein	Human	0	33.362	9	14	18	13	1	1886	217.6	7.71
53	Q15833	Syntaxin-binding protein 2 OS=Homo sapiens GN=STXBP2 PE=1 SV=2	11.168	10.9361	10.9829	11.5002	10.7995	11.1922	11.5536	11.5548	11.5176	FALSE		IsMasterProtein	Human	0	115.996	31	16	57	16	1	593	66.4	6.55
54	Q4LE34	MYO1F variant protein (Fragment) OS=Homo sapiens GN=MYO1F variant protein PE=2 SV=1	9.71802	9.80413	9.53119	11.7773	9.57516	10.0359	10.0651	10.6805	10.5321	FALSE		IsMasterProtein	Human	0	97.443	18	18	72	13	1	1143	129.6	9.23
55	Q3YEC7	Rab-like protein 6 OS=Homo sapiens GN=RABL6 PE=1 SV=2	7.61545	8.22448	7.3443	8.0917	7.85611	7.73268	7.84109	7.99322	7.87098	FALSE		IsMasterProtein	Human	0	12.209	6	3	7	3	1	729	79.5	5.22
56	Q9BTW9-4	Isoform 4 of Tubulin-specific chaperone D OS=Homo sapiens GN=TBCD	7.26585	7.27984	6.9507	7.35843	7.03782	6.29462	6.92955	6.98982	6.88996	FALSE		IsMasterProtein	Human	0.001	7.493	4	4	4	4	1	1248	138.6	6.37
57	Q59ER5	WD repeat-containing protein 1 isoform 1 variant (Fragment) OS=Homo sapiens PE=2 SV=1	13.6886	12.9122	13.5436	13.3097	12.8725	13.6295	13.8428	13.1569	13.7159	FALSE		IsMasterProtein	Human	0	253.369	53	25	185	1	1	624	68.1	7.23
58	B2RB52	cDNA, FLJ95314, highly similar to Homo sapiens transducin (beta)-like 2 (TBL2), transcript variant 1, mRNA OS=Homo sapiens PE=2 SV=1	11.6551	12.5748	11.5984	12.229	12.2996	11.1311	11.3974	11.7429	11.5974	FALSE		IsMasterProtein	Human	0	127.705	45	18	54	18	1	447	49.8	9.44
59	P29401-2	Isoform 2 of Transketolase OS=Homo sapiens GN=TKT	13.7568	13.6567	13.2428	12.9195	13.5701	12.5812	13.2888	12.5852	13.3204	FALSE	Acetyl [N-Term]	IsMasterProtein	Human	0	324.013	56	28	194	28	1	631	68.8	7.52
60	D6RBR1	Calpastatin (Fragment) OS=Homo sapiens GN=CAST PE=1 SV=1	6.52826	6.50303	5.93074	6.18785	6.2211	5.90689	6.22497	6.20945	6.25361	FALSE		IsMasterProtein	Human	0	15.344	37	4	4	1	1	150	15.5	9.7
61	Q9NX24	H/ACA ribonucleoprotein complex subunit 2 OS=Homo sapiens GN=NHP2 PE=1 SV=1	9.68317	9.56643	9.49865	9.41996	9.84784	8.73742	9.21359	9.18908	9.11009	FALSE		IsMasterProtein	Human	0	56.273	67	5	29	5	1	153	17.2	8.22
62	Q2KJC7	TREMBL:Q2KJC7;Q8HZM3 (Bos taurus) Periostin, osteoblast specific factor	5.18982	5.6837	4.99095	5.36107	4.76022	5.07468	5.46597	6.35579	6.06393	TRUE		IsMasterProtein		0	523.215	42	25	784	2	1	779	86.8	7.5
63	Q8IXT5	RNA-binding protein 12B OS=Homo sapiens GN=RBM12B PE=1 SV=2	9.63952	9.0954	8.90358	8.73539	9.2628	8.49305	9.04521	8.90448	8.69174	FALSE		IsMasterProtein	Human	0	39.994	14	11	15	11	1	1001	118	6.81
64	A8K8A4	cDNA FLJ77640, highly similar to Homo sapiens copine II (CPNE2), mRNA OS=Homo sapiens PE=2 SV=1	8.46434	8.06178	8.04985	8.77149	8.01569	7.82464	8.00787	8.21723	8.05311	FALSE		IsMasterProtein	Human	0	25.234	16	7	18	6	1	548	61.2	6.07
65	Q9UL95	Myosin-reactive immunoglobulin heavy chain variable region (Fragment) OS=Homo sapiens PE=2 SV=1	8.51452	8.30195	6.82273	8.44377	7.61765	6.63517	8.49506	7.92184	9.34141	FALSE		IsMasterProtein	Human	0	13.432	24	3	9	1	1	125	13.5	8.46
66	Q9Y5W7	Sorting nexin-14 OS=Homo sapiens GN=SNX14 PE=1 SV=3	5.02237	4.88753	4.16993	4.81762	4.97269	4.55459	4.33628	4.7761	4.83289	FALSE		IsMasterProtein	Human	0	9.37	4	4	5	4	1	946	110.1	6.7
67	P62701	40S ribosomal protein S4, X isoform OS=Homo sapiens GN=RPS4X PE=1 SV=2	14.0954	13.8739	13.6845	14.2609	13.8109	13.1122	13.6996	13.9996	13.2738	FALSE		IsMasterProtein	Human	0	174.424	52	16	208	10	1	263	29.6	10.15
68	Q96IF1	LIM domain-containing protein ajuba OS=Homo sapiens GN=AJUBA PE=1 SV=1	6.74147	5.54844	5.89239	5.45943	5.53916	5.54226	6.18982	6.58946	5.54844	FALSE		IsMasterProtein	Human	0.008	3.487	4	2	2	1	1	538	56.9	7.14
69	P22466	Galanin peptides OS=Homo sapiens GN=GAL PE=1 SV=3	7.95884	9.23266	7.05745	7.37417	9.40216	6.90328	7.37069	7.58871	7.59096	FALSE		IsMasterProtein	Human	0	15.648	25	3	4	3	1	123	13.3	7.52
70	P30536	Translocator protein OS=Homo sapiens GN=TSPO PE=1 SV=3	11.5693	10.0895	11.361	11.2556	10.1157	11.5755	11.6973	12.2969	11.7573	FALSE		IsMasterProtein	Human	0	10.537	13	3	27	1	1	169	18.8	9.36
71	Q8N357	Solute carrier family 35 member F6 OS=Homo sapiens GN=SLC35F6 PE=1 SV=1	8.57327	8.73335	8.69174	9.41342	8.66498	8.80316	9.24698	9.32441	9.44832	FALSE		IsMasterProtein	Human	0	23.168	9	3	11	3	1	371	40.2	6.93
72	P41223-2	Isoform 2 of Protein BUD31 homolog OS=Homo sapiens GN=BUD31	9.2396	8.77017	8.62607	8.57781	8.75087	7.83099	8.23362	8.37678	8.21383	FALSE		IsMasterProtein	Human	0	31.61	39	6	20	6	1	145	17.3	8.87
73	Q6X4U4-2	Isoform 2 of Sclerostin domain-containing protein 1 OS=Homo sapiens GN=SOSTDC1	13.4397	10.5394	13.1342	9.53236	9.49745	9.06366	9.26233	9.35315	9.33606	FALSE		IsMasterProtein	Human	0	35.651	18	4	29	4	1	230	26.2	9.79
74	A8K701	cDNA FLJ77574, highly similar to Homo sapiens iduronidase, alpha-L- (IDUA), mRNA OS=Homo sapiens PE=2 SV=1	8.73437	8.37721	8.24508	8.07521	8.10905	8.05311	8.21723	8.16038	8.16742	FALSE		IsMasterProtein	Human	0	13.305	5	3	10	3	1	653	72.6	9.23
75	Q8TAE8	Growth arrest and DNA damage-inducible proteins-interacting protein 1 OS=Homo sapiens GN=GADD45GIP1 PE=1 SV=1	9.71716	9.8558	9.48784	9.72144	9.70096	9.82018	9.74079	10.5307	9.95884	FALSE		IsMasterProtein	Human	0	65.495	41	8	37	8	1	222	25.4	10.02
76	Q59EL4	PRPF4 protein variant (Fragment) OS=Homo sapiens PE=2 SV=1	9.81314	9.93723	9.31311	9.30287	9.86682	8.783	9.14109	9.32305	8.93811	FALSE		IsMasterProtein	Human	0	42.603	20	9	16	9	1	537	60	7.56
77	Q9UH03	Neuronal-specific septin-3 OS=Homo sapiens GN=SEPT3 PE=1 SV=3	7.48462	8.28031	7.37678	8.56491	7.89542	7.44956	7.31379	7.39146	7.37417	FALSE		IsMasterProtein	Human	0	29.045	23	6	19	6	1	358	40.7	7.2
78	Q6ZRP7	Sulfhydryl oxidase 2 OS=Homo sapiens GN=QSOX2 PE=1 SV=3	8.03947	9.71115	7.90448	8.51175	9.71939	7.77281	7.93605	8.06663	7.87713	FALSE		IsMasterProtein	Human	0	25.413	11	7	13	7	1	698	77.5	7.72
79	J3KQV8	Synaptojanin-1 OS=Homo sapiens GN=SYNJ1 PE=1 SV=1	7.14568	7.27705	7.2384	7.11061	7.13031	7.03342	6.84925	7.01903	6.75489	FALSE		IsMasterProtein	Human	0	9.225	3	3	4	3	1	1612	177.4	8.22
80	Q8IV36	Protein HID1 OS=Homo sapiens GN=HID1 PE=1 SV=1	8.55804	9.16967	8.20897	9.11322	9.17642	7.70183	7.96578	8.32238	8.1334	FALSE		IsMasterProtein	Human	0	10.048	4	3	7	3	1	788	88.7	6.06
81	P29218-3	Isoform 3 of Inositol monophosphatase 1 OS=Homo sapiens GN=IMPA1	9.72349	9.80848	9.55976	9.39917	9.63934	8.95942	9.18958	9.13314	9.26725	FALSE		IsMasterProtein	Human	0	23.331	24	6	11	6	1	336	36.7	7.91
82	P78563-5	Isoform 5 of Double-stranded RNA-specific editase 1 OS=Homo sapiens GN=ADARB1	5.01792	5.0268	4.62644	5.25172	4.78136	4.55459	4.69488	4.62644	4.30012	FALSE		IsMasterProtein	Human	0.007	3.729	3	1	1	1	1	790	86.6	9.54
83	P60891	Ribose-phosphate pyrophosphokinase 1 OS=Homo sapiens GN=PRPS1 PE=1 SV=2	9.01542	9.40557	8.23074	9.00113	9.37047	7.81954	8.29554	8.59694	8.56301	FALSE		IsMasterProtein	Human	0	50.331	30	8	28	3	1	318	34.8	6.98
84	Q96CU9	FAD-dependent oxidoreductase domain-containing protein 1 OS=Homo sapiens GN=FOXRED1 PE=1 SV=2	9.64061	9.52748	8.99831	9.88646	9.50601	9.31696	9.50958	9.97484	9.5904	FALSE		IsMasterProtein	Human	0	16.727	8	4	7	4	1	486	53.8	7.78
85	B5MD23	Tetraspanin OS=Homo sapiens GN=TSPAN9 PE=1 SV=1	8.31967	8.03287	8.0268	8.1153	7.94075	7.87283	7.86851	8.24935	8.00506	FALSE		IsMasterProtein	Human	0	8.336	6	1	13	1	1	271	29.5	7.71
86	V9HW87	Abhydrolase domain containing 14B, isoform CRA_a OS=Homo sapiens GN=HEL-S-299 PE=2 SV=1	8.85674	8.10434	8.23314	8.20457	8.25408	7.83162	7.79116	7.75889	7.90629	FALSE		IsMasterProtein	Human	0	18.579	22	3	7	3	1	210	22.3	6.4
87	P47972	Neuronal pentraxin-2 OS=Homo sapiens GN=NPTX2 PE=1 SV=2	8.91259	10.4547	8.4545	8.78529	11.1145	8.49305	8.45943	8.68685	8.61102	FALSE		IsMasterProtein	Human	0	31.595	18	6	15	6	1	431	47	5.63
88	P06213	Insulin receptor OS=Homo sapiens GN=INSR PE=1 SV=4	8.42543	8.29048	8.21432	8.79636	8.38327	8.2148	8.0129	8.49466	8.06932	FALSE		IsMasterProtein	Human	0	10.552	5	6	10	5	1	1382	156.2	6.2
89	A0A024R5X7	ClpX caseinolytic peptidase X homolog (E. coli), isoform CRA_a OS=Homo sapiens GN=CLPX PE=4 SV=1	9.81554	9.61802	9.49566	9.42605	9.62553	9.37721	9.74483	10.0283	9.80993	FALSE		IsMasterProtein	Human	0	47.669	15	8	20	8	1	633	69.2	7.58
90	Q6IBS0	Twinfilin-2 OS=Homo sapiens GN=TWF2 PE=1 SV=2	11.2987	10.9306	10.8852	11.2295	10.7129	10.6167	11.3793	11.0428	11.2195	FALSE		IsMasterProtein	Human	0	113.696	58	17	64	14	1	349	39.5	6.84
91	Q9P287	BRCA2 and CDKN1A-interacting protein OS=Homo sapiens GN=BCCIP PE=1 SV=1	5.73606	6.19771	5.38888	4.52982	5.75489	4.45286	5.04002	4.76022	4.92125	FALSE		IsMasterProtein	Human	0.001	6.546	5	1	1	1	1	314	36	4.61
92	B3KTS4	cDNA FLJ38665 fis, clone HLUNG2003378, highly similar to Rho guanine nucleotide exchange factor 16 OS=Homo sapiens PE=2 SV=1	7.64962	7.83668	7.41193	7.20945	7.6014	7.19672	6.91528	7.30561	6.83416	FALSE		IsMasterProtein	Human	0.001	6.051	5	3	3	3	1	709	80.1	7.52
93	Q53FP8	Calponin (Fragment) OS=Homo sapiens PE=2 SV=1	6.44956	6.50144	6.12309	6.4446	6.30925	5.60881	5.69766	6.14771	5.37504	FALSE		IsMasterProtein	Human	0	9.338	12	4	4	2	1	297	33.2	9.07
94	P20936	Ras GTPase-activating protein 1 OS=Homo sapiens GN=RASA1 PE=1 SV=1	6.65821	6.55612	6.46271	6.60733	6.49985	6.06609	6.62498	6.52042	6.8936	FALSE		IsMasterProtein	Human	0.001	6.9	3	3	4	3	1	1047	116.3	6.54
95	Q9GZP9	Derlin-2 OS=Homo sapiens GN=DERL2 PE=1 SV=1	8.22689	8.33985	8.01235	8.25692	7.96751	7.66818	7.85922	8.13443	7.92541	FALSE		IsMasterProtein	Human	0	30.035	17	2	25	2	1	239	27.5	7.28
96	Q04727-3	Isoform 3 of Transducin-like enhancer protein 4 OS=Homo sapiens GN=TLE4	5.17393	5.3505	4.20163	5.46271	5.05745	4.48543	4.848	5.02237	4.9542	FALSE		IsMasterProtein	Human	0.006	4.153	3	2	5	1	1	805	87.6	7.58
97	Q9NYF8	Bcl-2-associated transcription factor 1 OS=Homo sapiens GN=BCLAF1 PE=1 SV=2	11.6851	11.1273	10.7156	9.73166	11.3508	9.15684	9.72195	10.1236	9.24579	FALSE		IsMasterProtein	Human	0	43.169	17	12	27	11	1	920	106.1	9.98
98	Q15942	Zyxin OS=Homo sapiens GN=ZYX PE=1 SV=1	10.1599	9.99873	9.93	10.5454	10.0168	9.90087	10.2033	10.895	10.3238	FALSE		IsMasterProtein	Human	0	59.708	27	10	23	10	1	572	61.2	6.67
99	O43242	26S proteasome non-ATPase regulatory subunit 3 OS=Homo sapiens GN=PSMD3 PE=1 SV=2	12.7164	12.86	12.236	12.5448	12.8313	12.0672	12.5506	12.4926	12.445	FALSE		IsMasterProtein	Human	0	146.738	47	24	132	24	1	534	60.9	8.44
100	A0A0D9SF30	Neural cell adhesion molecule 1 (Fragment) OS=Homo sapiens GN=NCAM1 PE=1 SV=1	4.45943	4.926	4.65535	6.67384	4.6837	2.58496	3.74416	4.08746	3.27798	FALSE		IsMasterProtein	Human	0	27.698	10	3	17	1	1	468	47.1	4.68
101	Q12904-2	Isoform 2 of Aminoacyl tRNA synthase complex-interacting multifunctional protein 1 OS=Homo sapiens GN=AIMP1	11.6616	12.0938	11.0921	11.4477	11.936	11.302	11.2681	11.4458	11.29	FALSE		IsMasterProtein	Human	0	74.486	40	10	65	9	1	336	37	8.65
102	Q99727	Metalloproteinase inhibitor 4 OS=Homo sapiens GN=TIMP4 PE=2 SV=1	4.63807	5.38198	4.61471	3.52356	4.49825	3.83794	4.2555	3.75489	3.75489	FALSE		IsMasterProtein	Human	0.008	3.471	8	1	1	1	1	224	25.5	7.8
103	P16152	Carbonyl reductase [NADPH] 1 OS=Homo sapiens GN=CBR1 PE=1 SV=3	13.0677	12.4611	12.6626	12.2381	12.3243	12.701	12.7703	12.6644	12.88	FALSE		IsMasterProtein	Human	0	224.715	67	15	158	12	1	277	30.4	8.32
104	Q8TDW0	Volume-regulated anion channel subunit LRRC8C OS=Homo sapiens GN=LRRC8C PE=1 SV=2	7.34873	7.46352	7.30195	7.74886	7.25927	7.1819	7.61029	7.83668	7.69766	FALSE		IsMasterProtein	Human	0	26.259	12	7	16	6	1	803	92.4	7.62
105	O75410-2	Isoform 2 of Transforming acidic coiled-coil-containing protein 1 OS=Homo sapiens GN=TACC1	9.50879	9.36916	9.05555	9.36698	9.17667	8.94778	9.3516	9.34762	9.13468	FALSE		IsMasterProtein	Human	0	12.856	7	6	7	4	1	817	89.2	4.88
106	A5YAK2	Apolipoprotein C-IV OS=Homo sapiens GN=APOC4 PE=2 SV=1	5.63227	5.06609	4.86295	5.27798	4.71149	4.88264	5.39232	5.20555	5.32553	FALSE		IsMasterProtein	Human	0.007	3.908	9	1	1	1	1	127	14.6	9.13
107	Q9Y375	Complex I intermediate-associated protein 30, mitochondrial OS=Homo sapiens GN=NDUFAF1 PE=1 SV=2	6.07895	5.66959	5.58797	5.55459	5.50462	5.45286	5.80219	5.89239	5.55152	FALSE		IsMasterProtein	Human	0	10.79	11	4	9	4	1	327	37.7	7.64
108	A0A024R152	HCG28765, isoform CRA_b OS=Homo sapiens GN=hCG_28765 PE=4 SV=1	5.26303	5.64962	5.12928	5.4822	5.21335	4.3505	4.926	5.53294	5.39917	FALSE		IsMasterProtein	Human	0.001	7.808	5	3	3	3	1	1337	147.1	5.01
109	P62306	Small nuclear ribonucleoprotein F OS=Homo sapiens GN=SNRPF PE=1 SV=1	11.0676	10.8216	10.3732	10.2305	10.6473	9.45594	10.1174	10.2482	9.9202	FALSE		IsMasterProtein	Human	0	18.542	24	2	30	2	1	86	9.7	4.67
110	A8KA33	cDNA FLJ76690, highly similar to Homo sapiens neuronal protein isoform a mRNA OS=Homo sapiens PE=2 SV=1	7.21237	6.83794	6.76288	7.10957	6.49985	6.36632	6.71699	6.88996	6.58195	FALSE		IsMasterProtein	Human	0	10.985	8	4	6	3	1	696	77.1	5.83
111	Q8TDM6	Disks large homolog 5 OS=Homo sapiens GN=DLG5 PE=1 SV=4	8.50224	8.82432	8.24317	8.23266	8.64746	8.36019	8.28309	9.01876	8.3345	FALSE		IsMasterProtein	Human	0	39.46	6	8	14	8	1	1919	213.7	7.42
112	Q6VFQ6	Hemoglobin beta chain (Fragment) OS=Homo sapiens GN=HBB PE=3 SV=1	9.49286	8.88631	8.78431	9.53722	9.29921	8.55766	8.86047	9.00647	9.20945	FALSE		IsMasterProtein	Human	0	47.912	62	3	54	1	1	42	4.5	8.24
113	Q9H0U6	39S ribosomal protein L18, mitochondrial OS=Homo sapiens GN=MRPL18 PE=1 SV=1	7.26959	7.88142	7.25456	7.97039	7.83857	7.6851	7.69418	8.17692	7.88387	FALSE		IsMasterProtein	Human	0	21.541	13	2	8	2	1	180	20.6	9.54
114	O14744	Protein arginine N-methyltransferase 5 OS=Homo sapiens GN=PRMT5 PE=1 SV=4	10.2874	10.2863	9.96159	9.99407	9.93723	9.71321	9.76022	9.96578	9.85767	FALSE		IsMasterProtein	Human	0	62.054	34	12	32	12	1	637	72.6	6.29
115	P17252	Protein kinase C alpha type OS=Homo sapiens GN=PRKCA PE=1 SV=4	12.3986	11.798	11.6088	12.5263	12.0184	11.0629	11.4231	11.6397	11.4143	FALSE		IsMasterProtein	Human	0	159.33	42	22	88	14	1	672	76.7	7.05
116	Q8ND30	Liprin-beta-2 OS=Homo sapiens GN=PPFIBP2 PE=1 SV=3	7.73132	7.65535	6.95652	6.89118	6.6279	7.25456	7.56834	8.00899	7.33896	FALSE		IsMasterProtein	Human	0	15.6	7	5	7	3	1	876	98.5	6.27
117	Q4G0I0	Protein CCSMST1 OS=Homo sapiens GN=CCSMST1 PE=2 SV=1	4.69488	4.91169	4.29278	4.36457	4.22497	5.01346	4.76553	5.07468	4.30012	FALSE		IsMasterProtein	Human	0.001	5.939	16	1	1	1	1	132	15	7.02
118	A0A024R2F8	Coiled-coil-helix-coiled-coil-helix domain containing 4, isoform CRA_b OS=Homo sapiens GN=CHCHD4 PE=4 SV=1	7.43129	7.44708	7.26959	7.48623	7.15178	7.46434	7.08002	7.86109	7.24508	FALSE		IsMasterProtein	Human	0	20.896	27	3	9	3	1	155	17.4	4.39
119	E5KS95	Elongation factor Ts, mitochondrial OS=Homo sapiens GN=TSFM PE=3 SV=1	10.6244	10.3714	10.1338	10.1602	10.5843	10.2096	10.4581	10.9553	10.4606	FALSE		IsMasterProtein	Human	0	50.038	31	9	21	9	1	325	35.4	8.38
120	Q9P2K3-3	Isoform 3 of REST corepressor 3 OS=Homo sapiens GN=RCOR3	9.02181	8.89178	8.2914	8.10276	8.837	7.81378	8.0493	8.24888	7.99548	FALSE		IsMasterProtein	Human	0	23.044	11	5	11	3	1	553	61.2	7.24
121	P26599-3	Isoform 3 of Polypyrimidine tract-binding protein 1 OS=Homo sapiens GN=PTBP1	13.6147	13.2074	12.9305	12.6109	13.2132	11.9158	12.6403	12.7723	12.4472	FALSE		IsMasterProtein	Human	0	315.036	53	16	195	14	1	557	59.6	9.16
122	Q14643	Inositol 1,4,5-trisphosphate receptor type 1 OS=Homo sapiens GN=ITPR1 PE=1 SV=3	9.32553	9.79198	9.14236	10.1718	10.1923	9.09011	9.08481	9.4818	9.29554	FALSE		IsMasterProtein	Human	0	110.394	11	28	50	16	1	2758	313.7	6.04
123	O00541	Pescadillo homolog OS=Homo sapiens GN=PES1 PE=1 SV=1	9.91139	9.39917	9.11348	9.50898	9.45039	8.62169	9.15684	9.38262	9.10198	FALSE		IsMasterProtein	Human	0	19.547	10	6	9	6	1	588	68	7.33
124	O43291	Kunitz-type protease inhibitor 2 OS=Homo sapiens GN=SPINT2 PE=1 SV=2	8.02403	8.12102	8.26491	7.88935	8.28077	7.84862	8.37808	8.42291	8.35843	FALSE		IsMasterProtein	Human	0.001	7.473	12	3	4	3	1	252	28.2	8.29
125	A0A024RBV4	Midline 1 (Opitz/BBB syndrome), isoform CRA_a OS=Homo sapiens GN=MID1 PE=4 SV=1	6.26679	5.85798	5.71973	5.66959	5.47573	5.97039	5.98413	5.69488	5.79961	FALSE		IsMasterProtein	Human	0.001	6.289	4	2	5	2	1	667	75.2	6.8
126	O95630	STAM-binding protein OS=Homo sapiens GN=STAMBP PE=1 SV=1	8.97757	8.8716	8.57743	8.73471	8.732	8.57099	9.24508	8.99915	9.01764	FALSE		IsMasterProtein	Human	0	24.736	15	5	12	5	1	424	48	6.29
127	Q5U602	RAB33B, member RAS oncogene family OS=Homo sapiens GN=RAB33B PE=2 SV=1	7.35491	7.38457	7.18982	7.56529	7.14975	6.94837	7.04985	7.21432	7.18587	FALSE		IsMasterProtein	Human	0	20.194	11	3	43	1	1	229	25.7	6.99
128	Q5BKZ8	HSPA12B protein (Fragment) OS=Homo sapiens GN=HSPA12B PE=2 SV=1	8.34029	8.92333	7.99435	9.27845	9.17243	8.34961	8.35535	8.5157	8.16541	FALSE		IsMasterProtein	Human	0	30.739	14	8	15	7	1	687	75.9	9.09
129	Q08378	Golgin subfamily A member 3 OS=Homo sapiens GN=GOLGA3 PE=1 SV=2	10.7584	11.6311	10.532	11.1999	11.3619	10.4299	10.6492	10.9701	10.7452	FALSE		IsMasterProtein	Human	0	127.971	24	28	72	28	1	1498	167.3	5.44
130	P52701	DNA mismatch repair protein Msh6 OS=Homo sapiens GN=MSH6 PE=1 SV=2	4.64962	4.81762	4.22497	4.21723	4.08746	4.26303	4.12928	4.44626	4.75489	FALSE		IsMasterProtein	Human	0	8.211	3	2	2	2	1	1360	152.7	6.9
131	Q5U676	Galactosylgalactosylxylosylprotein 3-beta-glucuronosyltransferase (Fragment) OS=Homo sapiens GN=B3GAT3 PE=2 SV=1	9.11634	9.87682	8.9655	9.30697	9.94486	8.73573	8.94837	9.072	9.02791	FALSE		IsMasterProtein	Human	0	48.853	28	8	19	8	1	341	37.8	8.62
132	P10909-2	Isoform 2 of Clusterin OS=Homo sapiens GN=CLU	13.8953	14.8063	14.2073	13.6194	14.0059	12.3871	12.1468	12.6966	12.5819	FALSE		IsMasterProtein	Human	0	188.871	35	15	256	15	1	501	57.8	6.68
133	Q6MZT3	Putative uncharacterized protein DKFZp686C1054 OS=Homo sapiens GN=DKFZp686C1054 PE=2 SV=1	10.5656	9.82241	9.94895	9.48563	10.024	8.99067	9.28286	9.29715	9.09513	FALSE		IsMasterProtein	Human	0	27.979	19	7	9	7	1	439	48.5	8.92
134	Q9UJY1	Heat shock protein beta-8 OS=Homo sapiens GN=HSPB8 PE=1 SV=1	8.8392	8.54959	9.03947	9.5306	8.48784	8.08693	8.54458	8.98014	8.64169	FALSE		IsMasterProtein	Human	0	10.394	19	4	5	4	1	196	21.6	5.12
135	A0A024R978	Chromosome 1 open reading frame 24, isoform CRA_a OS=Homo sapiens GN=C1orf24 PE=4 SV=1	9.03919	8.90207	9.0381	10.5945	8.80219	9.01903	9.20359	9.46209	9.40918	FALSE		IsMasterProtein	Human	0	38.072	12	10	20	10	1	928	103.1	4.78
136	A0A024RD03	Mitochondrial ribosomal protein S10, isoform CRA_a OS=Homo sapiens GN=MRPS10 PE=4 SV=1	8.78103	8.96	8.59954	8.5542	8.77972	8.8009	8.76155	9.46373	8.88905	FALSE		IsMasterProtein	Human	0	27.893	15	2	8	2	1	201	23	8
137	D6RB85	Calnexin (Fragment) OS=Homo sapiens GN=CANX PE=1 SV=1	7.86728	7.61545	7.85487	8.09276	7.90328	7.66463	7.5691	7.41024	7.45121	FALSE		IsMasterProtein	Human	0	60.258	51	11	144	1	1	144	16	4.74
138	P19338	Nucleolin OS=Homo sapiens GN=NCL PE=1 SV=3	16.2995	15.5053	15.0003	14.527	15.5214	13.7568	14.6125	14.202	14.2088	FALSE		IsMasterProtein	Human	0	231.51	34	26	331	26	1	710	76.6	4.7
139	A0A024RDR0	High-mobility group box 1, isoform CRA_a OS=Homo sapiens GN=HMGB1 PE=4 SV=1	14.5256	13.4308	13.7765	14.1286	13.3428	12.7047	13.0591	13.2705	12.797	FALSE		IsMasterProtein	Human	0	150.516	37	11	161	6	1	215	24.9	5.74
140	Q9ULE6	Paladin OS=Homo sapiens GN=PALD1 PE=1 SV=3	8.06717	6.42794	7.49905	6.55152	5.97039	8.26913	7.7662	7.6632	7.57137	FALSE		IsMasterProtein	Human	0.005	4.394	4	2	2	2	1	856	96.7	6.54
141	Q9HD45	Transmembrane 9 superfamily member 3 OS=Homo sapiens GN=TM9SF3 PE=1 SV=2	10.9421	11.8344	10.66	11.6052	11.7327	10.9273	11.1482	11.6853	11.3376	FALSE		IsMasterProtein	Human	0	82.554	24	12	42	12	1	589	67.8	7.21
142	Q8IWU5	Extracellular sulfatase Sulf-2 OS=Homo sapiens GN=SULF2 PE=1 SV=1	8.79799	10.2732	8.75656	8.72962	9.39038	8.31922	8.87897	8.91169	8.54187	FALSE		IsMasterProtein	Human	0	17.924	7	6	9	6	1	870	100.4	9.17
143	P11117	Lysosomal acid phosphatase OS=Homo sapiens GN=ACP2 PE=1 SV=3	9.78986	9.46679	10.1758	10.6993	9.47431	9.19426	9.1046	9.50819	9.55861	FALSE		IsMasterProtein	Human	0	28.596	12	4	12	4	1	423	48.3	6.74
144	Q9NP70	Ameloblastin OS=Homo sapiens GN=AMBN PE=1 SV=1	6.64818	6.06824	9.83242	6.24982	6.48704	4.67243	5.93074	6.70598	6.16792	FALSE		IsMasterProtein	Human	0.008	3.409	2	1	1	1	1	447	48.3	4.92
145	A0A024RE03	Citrate lyase beta like, isoform CRA_a OS=Homo sapiens GN=CLYBL PE=4 SV=1	7.53683	8.08481	7.89664	7.72247	7.57969	8.45574	7.78005	8.42417	7.86913	FALSE		IsMasterProtein	Human	0	30.763	16	4	14	4	1	340	37.3	8.73
146	P55809	Succinyl-CoA:3-ketoacid coenzyme A transferase 1, mitochondrial OS=Homo sapiens GN=OXCT1 PE=1 SV=1	12.6529	13.1081	12.7257	12.5193	13.1704	12.2815	11.995	12.441	12.2157	FALSE		IsMasterProtein	Human	0	236.262	55	20	125	20	1	520	56.1	7.46
147	P07686	Beta-hexosaminidase subunit beta OS=Homo sapiens GN=HEXB PE=1 SV=3	11.7281	11.111	11.7539	11.2063	11.198	11.0172	11.3174	10.9851	11.1802	FALSE		IsMasterProtein	Human	0	76.891	29	14	47	13	1	556	63.1	6.76
148	B5BUB5	Autoantigen La (Fragment) OS=Homo sapiens GN=SSB PE=2 SV=1	13.5618	13.0023	12.6606	11.9806	12.8709	11.3687	11.9006	11.6968	11.9286	FALSE		IsMasterProtein	Human	0	107.876	39	19	71	19	1	408	46.8	7.12
149	A8K7N0	cDNA FLJ75556, highly similar to Homo sapiens ribosomal protein L14, mRNA OS=Homo sapiens PE=2 SV=1	11.9664	11.6466	11.3901	11.6097	11.6059	10.7786	11.5592	11.669	11.1158	FALSE		IsMasterProtein	Human	0	64.788	35	7	38	2	1	218	23.6	10.84
150	Q6IB91	PCK2 protein OS=Homo sapiens GN=PCK2 PE=2 SV=1	11.4907	11.6471	11.6322	11.6816	11.2822	11.6401	11.461	12.3582	11.9225	FALSE		IsMasterProtein	Human	0	180.663	50	23	84	1	1	640	70.7	7.62
151	Q68CN5	Putative uncharacterized protein DKFZp686D17136 (Fragment) OS=Homo sapiens GN=DKFZp686D17136 PE=2 SV=2	8.08215	9.43463	8.06663	8.1809	9.44336	7.979	7.88264	8.00169	7.85425	FALSE		IsMasterProtein	Human	0	50.2	12	13	36	7	1	1149	126.9	7.24
152	Q96K19	E3 ubiquitin-protein ligase RNF170 OS=Homo sapiens GN=RNF170 PE=1 SV=2	8.27659	7.91409	9.00703	8.25267	9.2075	7.74147	7.99095	8.17592	8.03672	FALSE		IsMasterProtein	Human	0	18.641	19	4	6	4	1	258	29.8	5.58
153	Q8N3C0	Activating signal cointegrator 1 complex subunit 3 OS=Homo sapiens GN=ASCC3 PE=1 SV=3	10.7275	11.0353	10.7558	10.9779	10.8407	10.3969	10.7484	10.8081	10.5893	FALSE		IsMasterProtein	Human	0	73.967	13	23	41	23	1	2202	251.3	7.09
154	D3DX93	HCG1745555, isoform CRA_b OS=Homo sapiens GN=hCG_1745555 PE=4 SV=1	7.14771	7.30378	7.16792	7.94193	6.89845	7.17891	7.26959	7.72042	7.37851	FALSE		IsMasterProtein	Human	0	11.604	2	4	5	4	1	3184	353.4	6.3
155	L8E853	von Willebrand factor OS=Homo sapiens GN=VWF PE=4 SV=1	6.05311	5.75756	5.64674	6.08958	5.62936	5.1127	5.50462	5.78398	5.91648	FALSE		IsMasterProtein	Human	0	291.244	21	42	126	1	1	2715	298.2	5.48
156	P98194-7	Isoform 7 of Calcium-transporting ATPase type 2C member 1 OS=Homo sapiens GN=ATP2C1	11.142	11.7631	11.0674	11.011	11.8953	10.9531	11.3767	11.4161	11.3138	FALSE		IsMasterProtein	Human	0	114.401	25	18	86	18	1	973	107.1	6.86
157	E7EQR4	Ezrin OS=Homo sapiens GN=EZR PE=1 SV=3	14.2331	12.9006	13.7466	13.0982	13.0563	13.5576	13.4245	12.9485	13.414	FALSE		IsMasterProtein	Human	0	445.581	55	39	380	25	1	586	69.3	6.16
158	Q75QN2	Integrator complex subunit 8 OS=Homo sapiens GN=INTS8 PE=1 SV=1	4.35755	4.43296	3.71149	3.66676	3.93546	3.43296	3.58496	4.10434	3.36457	FALSE		IsMasterProtein	Human	0	8.772	4	2	7	2	1	995	113	7.05
159	O15061	Synemin OS=Homo sapiens GN=SYNM PE=1 SV=2	12.3397	12.3286	12.569	13.3532	11.8683	12.3079	12.1153	12.1972	12.0428	FALSE		IsMasterProtein	Human	0	251.159	32	43	182	1	1	1565	172.7	5.16
160	O60568	Procollagen-lysine,2-oxoglutarate 5-dioxygenase 3 OS=Homo sapiens GN=PLOD3 PE=1 SV=1	10.7675	10.9761	10.6095	11.4324	11.1645	10.0786	10.8066	10.9549	10.6415	FALSE		IsMasterProtein	Human	0	99.507	31	17	60	17	1	738	84.7	6.05
161	Q9BZQ6	ER degradation-enhancing alpha-mannosidase-like protein 3 OS=Homo sapiens GN=EDEM3 PE=1 SV=2	5.36807	4.91648	4.96347	4.6837	4.72247	2.90689	4.63227	4.87774	3.59694	FALSE		IsMasterProtein	Human	0	10.496	6	4	6	4	1	932	104.6	4.93
162	B3KTL8	cDNA FLJ38476 fis, clone FEBRA2022504, highly similar to YTH domain protein 1 OS=Homo sapiens PE=2 SV=1	7.90929	8.06393	7.49745	7.73268	8.0542	7.00899	7.57365	7.6125	7.39661	FALSE		IsMasterProtein	Human	0	18.735	12	6	9	4	1	559	60.8	8.9
163	A0A024RBN1	Protein kinase, AMP-activated, beta 1 non-catalytic subunit, isoform CRA_a OS=Homo sapiens GN=PRKAB1 PE=4 SV=1	8.01737	7.65893	7.61839	7.74886	7.61102	7.2075	7.64241	7.89724	7.76885	FALSE		IsMasterProtein	Human	0	12.617	15	3	8	2	1	270	30.4	6.4
164	P29144	Tripeptidyl-peptidase 2 OS=Homo sapiens GN=TPP2 PE=1 SV=4	10.9924	11.1026	10.5639	10.7672	11.3137	10.2079	11.0715	10.5188	10.9348	FALSE		IsMasterProtein	Human	0	71.366	15	15	37	15	1	1249	138.3	6.32
165	P48735	Isocitrate dehydrogenase [NADP], mitochondrial OS=Homo sapiens GN=IDH2 PE=1 SV=2	13.7834	13.2771	13.8579	13.8253	13.3637	14.2882	13.7165	14.4235	14.5253	FALSE		IsMasterProtein	Human	0	267.367	58	22	235	21	1	452	50.9	8.69
166	Q8NCL6	cDNA FLJ90170 fis, clone MAMMA1000370, highly similar to Ig alpha-1 chain C region OS=Homo sapiens PE=2 SV=1	8.51767	8.41532	7.04985	8.66249	7.78464	6.09592	8.67384	7.53838	9.07066	FALSE		IsMasterProtein	Human	0	284.524	42	16	193	1	1	493	53.2	6.52
167	P06703	Protein S100-A6 OS=Homo sapiens GN=S100A6 PE=1 SV=1	12.033	11.5479	12.1925	11.3439	11.3099	11.9797	13.1725	11.7362	12.4798	FALSE		IsMasterProtein	Human	0	10.623	27	4	40	4	1	90	10.2	5.48
168	D4QEZ8	Short-chain acyl-CoA dehydrogenase OS=Homo sapiens GN=ACADS PE=2 SV=1	10.5746	10.4164	10.2233	10.6096	10.1085	10.3984	10.2615	10.7199	10.5548	FALSE		IsMasterProtein	Human	0	71.219	36	12	24	12	1	412	44.3	7.72
169	A0A024RDM4	Mitochondrial ribosomal protein 63, isoform CRA_a OS=Homo sapiens GN=MRP63 PE=4 SV=1	9.90313	10.137	9.43024	9.91618	10.1652	9.96593	9.97885	10.8051	10.0769	FALSE		IsMasterProtein	Human	0.001	5.884	20	2	7	2	1	102	12.3	11.44
170	A0A0C4DH35	Immunoglobulin heavy variable 3-35 (non-functional) (Fragment) OS=Homo sapiens GN=IGHV3-35 PE=1 SV=1	8.22593	6.63807	6.76421	7.05094	6.71287	6.2075	7.79116	6.66676	8.03397	FALSE		IsMasterProtein	Human	0	8.297	9	1	4	1	1	117	12.8	7.88
171	A0A024R0C0	Choline/ethanolamine phosphotransferase 1, isoform CRA_b OS=Homo sapiens GN=CEPT1 PE=3 SV=1	9.53993	9.70217	9.37656	10.2758	9.70373	9.21917	9.52728	9.97871	9.92095	FALSE		IsMasterProtein	Human	0	8.214	5	2	13	2	1	416	46.5	8.21
172	Q14157-5	Isoform 5 of Ubiquitin-associated protein 2-like OS=Homo sapiens GN=UBAP2L	9.59096	9.6648	9.35975	9.2353	9.48623	8.47533	8.92748	9.49466	8.89057	FALSE		IsMasterProtein	Human	0	29.535	8	7	12	7	1	1104	116.6	7.02
173	Q0ZGT2	Nexilin OS=Homo sapiens GN=NEXN PE=1 SV=1	7.40854	7.79571	6.92837	8.13955	7.51254	6.73877	7.08002	7.14975	6.96694	FALSE		IsMasterProtein	Human	0	8.112	5	4	5	4	1	675	80.6	5.33
174	Q53FP3	NFS1 nitrogen fixation 1 isoform a variant (Fragment) OS=Homo sapiens PE=2 SV=1	10.9042	11.1577	10.5084	10.729	11.1238	10.6232	10.6643	10.9772	10.766	FALSE		IsMasterProtein	Human	0	123.315	46	15	65	15	1	457	50.2	8.31
175	A0A087WVQ6	Clathrin heavy chain OS=Homo sapiens GN=CLTC PE=1 SV=1	15.8709	16.0269	15.6548	15.8866	15.9509	15.6571	16.111	16.2917	16.1126	FALSE		IsMasterProtein	Human	0	1602.13	66	80	1575	80	1	1679	191.9	5.69
176	O75441	Latent transforming growth factor-beta binding protein 4 (Fragment) OS=Homo sapiens PE=2 SV=1	2.53605	4.83289	2.51096	6.58346	5.91169	1.26303	3.30743	4.44626	1.20163	FALSE		IsMasterProtein	Human	0	21.511	9	5	9	1	1	669	71.7	4.6
177	Q8N5L8	Ribonuclease P protein subunit p25-like protein OS=Homo sapiens GN=RPP25L PE=1 SV=1	6.60437	6.29094	6.21529	6.2075	6.1334	5.64674	5.73606	6.0917	5.80735	FALSE		IsMasterProtein	Human	0	9.919	20	2	5	2	1	163	17.6	10.3
178	O15379-2	Isoform 2 of Histone deacetylase 3 OS=Homo sapiens GN=HDAC3	7.45779	6.71562	7.19869	6.71287	6.62936	6.93192	7.07039	6.84046	6.61471	FALSE		IsMasterProtein	Human	0	10.623	5	2	5	2	1	429	49.1	5.33
179	P53420	Collagen alpha-4(IV) chain OS=Homo sapiens GN=COL4A4 PE=1 SV=3	9.25172	11.1926	8.92273	9.84408	11.9257	9.15178	8.90057	9.28771	8.98242	FALSE		IsMasterProtein	Human	0	55.979	7	7	31	7	1	1690	163.9	8.62
180	B2R665	cDNA, FLJ92810, highly similar to Homo sapiens protein phosphatase 1G (formerly 2C), magnesium-dependent, gamma isoform (PPM1G), mRNA OS=Homo sapiens PE=2 SV=1	9.62553	9.64404	9.03094	9.13673	9.48422	8.69384	9.20261	9.11114	9.15911	FALSE		IsMasterProtein	Human	0	31.984	17	7	20	7	1	546	59.2	4.36
181	Q9UQN3	Charged multivesicular body protein 2b OS=Homo sapiens GN=CHMP2B PE=1 SV=1	7.91468	8.70009	7.59842	8.50978	8.37156	7.33896	7.80671	8.18785	7.56986	FALSE		IsMasterProtein	Human	0	9.624	12	3	6	2	1	213	23.9	8.76
182	U3PXP0	Alpha globin chain (Fragment) OS=Homo sapiens GN=HBA2 PE=3 SV=1	3.7866	3.18587	3.72247	3.91648	4.04439	2.63227	2.48543	3.41954	3.07039	FALSE		IsMasterProtein	Human	0	32.449	67	3	151	1	1	51	5.7	7.52
183	P00167	Cytochrome b5 OS=Homo sapiens GN=CYB5A PE=1 SV=2	11.3418	11.1499	10.7555	11.5269	11.6071	10.2357	9.91483	10.3214	10.1939	FALSE		IsMasterProtein	Human	0	39.951	49	5	29	5	1	134	15.3	4.96
184	Q9UKZ1	CCR4-NOT transcription complex subunit 11 OS=Homo sapiens GN=CNOT11 PE=1 SV=1	6.52826	6.41954	5.98641	6.24603	6.05311	5.79442	5.60288	6.15583	5.81762	FALSE		IsMasterProtein	Human	0.004	4.485	4	1	3	1	1	510	55.2	6.4
185	Q9UHQ9	NADH-cytochrome b5 reductase 1 OS=Homo sapiens GN=CYB5R1 PE=1 SV=1	12.4897	12.6486	12.5367	12.9112	12.7002	13.2994	13.0197	13.3418	13.3643	FALSE		IsMasterProtein	Human	0	245.571	63	16	130	16	1	305	34.1	9.38
186	Q92541	RNA polymerase-associated protein RTF1 homolog OS=Homo sapiens GN=RTF1 PE=1 SV=4	5.76553	5.74953	5.45615	5.24413	5.62936	4.98641	5.18982	5.2891	4.57289	FALSE		IsMasterProtein	Human	0.007	3.838	2	1	1	1	1	710	80.3	8.15
187	P49588	Alanine--tRNA ligase, cytoplasmic OS=Homo sapiens GN=AARS PE=1 SV=2	10.9342	11.1322	10.6418	10.7692	11.0311	10.1582	10.4922	10.3831	10.5957	FALSE		IsMasterProtein	Human	0	97.956	24	18	38	18	1	968	106.7	5.53
188	E5KTA5	Uracil-DNA glycosylase OS=Homo sapiens GN=UNG PE=3 SV=1	5.94017	6.18982	5.71425	7.3906	6.06393	5.65249	5.65535	6.53916	6.39917	FALSE		IsMasterProtein	Human	0	8.508	8	1	2	1	1	313	34.6	9.32
189	O43772	Mitochondrial carnitine/acylcarnitine carrier protein OS=Homo sapiens GN=SLC25A20 PE=1 SV=1	11.8268	11.9648	11.6517	12.6662	11.8207	12.107	11.9041	12.774	12.5358	FALSE		IsMasterProtein	Human	0	84.074	51	14	57	14	1	301	32.9	9.41
190	P0C869-6	Isoform 5 of Cytosolic phospholipase A2 beta OS=Homo sapiens GN=PLA2G4B	7.02569	6.98299	7.5157	7.02791	6.79961	6.90689	6.91648	6.58797	6.63662	FALSE		IsMasterProtein	Human	0.003	4.715	1	1	1	1	1	1012	114	5.82
191	H3BM74	NEDD8 ultimate buster 1 OS=Homo sapiens GN=NUB1 PE=1 SV=1	6.51096	6.59395	7.02237	6.65249	6.48704	6.32373	6.17592	6.58346	6.22497	FALSE		IsMasterProtein	Human	0	11.472	8	4	6	4	1	639	73.3	6.57
192	O94855-2	Isoform 2 of Protein transport protein Sec24D OS=Homo sapiens GN=SEC24D	11.2413	12.2706	11.2591	12.0667	11.8348	11.1766	11.8458	12.1232	12.039	FALSE		IsMasterProtein	Human	0	102.248	21	18	98	17	1	1033	113	7.25
193	Q9H920	RING finger protein 121 OS=Homo sapiens GN=RNF121 PE=1 SV=1	7.95884	8.46393	7.6575	8.36282	8.49745	7.72451	7.99661	8.1918	8.0268	FALSE		IsMasterProtein	Human	0.001	5.948	5	2	3	2	1	327	37.9	7.06
194	Q6MZP3	Putative uncharacterized protein DKFZp686I05169 OS=Homo sapiens GN=DKFZp686I05169 PE=2 SV=1	10.0926	9.46107	9.12464	9.57251	9.58496	8.8009	9.15684	9.50661	9.16138	FALSE		IsMasterProtein	Human	0	44.76	9	12	29	6	1	1268	145.6	5.52
195	J3QLS3	28S ribosomal protein S7, mitochondrial OS=Homo sapiens GN=MRPS7 PE=1 SV=1	9.35072	9.53702	9.26772	9.28193	9.32125	9.52376	9.33718	9.73403	9.7163	FALSE		IsMasterProtein	Human	0	35.191	27	6	8	6	1	271	31.7	9.86
196	E9PHY5	Band 4.1-like protein 2 OS=Homo sapiens GN=EPB41L2 PE=1 SV=1	14.0334	12.6856	12.5259	13.5576	12.5402	12.0313	11.9309	12.4069	12.2355	FALSE		IsMasterProtein	Human	0	269.91	44	28	191	16	1	935	104.3	5.39
197	P86790	Vacuolar fusion protein CCZ1 homolog B OS=Homo sapiens GN=CCZ1B PE=1 SV=1	9.20139	9.90313	8.86078	10.1718	9.83558	8.81025	9.03315	9.3156	9.14542	FALSE		IsMasterProtein	Human	0	21.808	24	9	10	9	1	482	55.8	6.48
198	Q9BPW9-4	Isoform 4 of Dehydrogenase/reductase SDR family member 9 OS=Homo sapiens GN=DHRS9	7.77873	7.8009	7.55919	9.98442	7.34784	6.96347	7.8505	7.74349	7.9431	FALSE		IsMasterProtein	Human	0	9.058	6	2	2	2	1	379	41.9	8.9
199	A0A140VJM4	Potassium channel tetramerisation domain containing 12 OS=Homo sapiens GN=KCTD12 PE=2 SV=1	11.6715	10.7347	11.0682	12.054	10.4363	10.6769	10.8949	11.2967	11.2789	FALSE		IsMasterProtein	Human	0	100.889	45	11	69	11	1	325	35.7	5.64
200	A0A024QZJ7	Coiled-coil domain containing 6, isoform CRA_a OS=Homo sapiens GN=CCDC6 PE=4 SV=1	9.66747	9.77988	9.3996	9.633	9.60548	9.28448	9.66782	9.76437	9.48442	FALSE		IsMasterProtein	Human	0	41.687	22	9	28	9	1	474	53.3	7.34
201	O43707	Alpha-actinin-4 OS=Homo sapiens GN=ACTN4 PE=1 SV=2	17.0438	15.6603	16.3081	16.4742	15.5854	16.4138	16.8315	16.8025	16.7295	FALSE		IsMasterProtein	Human	0	1192.9	69	61	1753	32	1	911	104.8	5.44
202	Q9UN37	Vacuolar protein sorting-associated protein 4A OS=Homo sapiens GN=VPS4A PE=1 SV=1	8.72792	8.60511	8.3733	8.87866	8.33941	8.59917	8.4814	8.66	8.36763	FALSE		IsMasterProtein	Human	0	35.718	19	8	22	5	1	437	48.9	7.8
203	Q8NEN9	PDZ domain-containing protein 8 OS=Homo sapiens GN=PDZD8 PE=1 SV=1	8.68545	8.70113	8.54187	8.61361	8.3443	8.50104	8.62352	8.78725	8.54844	FALSE		IsMasterProtein	Human	0	32.291	10	8	15	8	1	1154	128.5	6.09
204	O14925	Mitochondrial import inner membrane translocase subunit Tim23 OS=Homo sapiens GN=TIMM23 PE=1 SV=1	8.224	8.56148	8.28355	8.31606	8.20359	8.54032	8.44128	8.99548	8.66071	FALSE		IsMasterProtein	Human	0	33.557	27	4	15	4	1	209	21.9	8.6
205	Q00796	Sorbitol dehydrogenase OS=Homo sapiens GN=SORD PE=1 SV=4	11.5068	10.6898	11.2897	10.5547	10.4407	10.457	10.6052	10.5	10.8652	FALSE		IsMasterProtein	Human	0	96.215	38	11	47	11	1	357	38.3	7.97
206	A0A0S4XRL9	MHC class I antigen OS=Homo sapiens GN=HLA-A PE=3 SV=1	10.9069	11.6126	10.8532	12.2389	10.884	10.9757	11.1544	11.9107	11.6935	FALSE		IsMasterProtein	Human	0	119.068	24	6	64	0	1	365	41	6.54
207	H0UI80	Negative elongation factor C/D OS=Homo sapiens GN=TH1L PE=1 SV=1	7.65535	7.30834	7.04767	6.81378	7.07895	6.848	6.77083	6.96347	7.0268	FALSE		IsMasterProtein	Human	0	21.57	10	4	6	4	1	599	67.3	5.21
208	B2R7Y0	cDNA, FLJ93654, highly similar to Homo sapiens serpin peptidase inhibitor, clade B (ovalbumin), member 2 (SERPINB2), mRNA OS=Homo sapiens PE=2 SV=1	6.12515	6.16591	7.82209	5.96809	5.86295	5.88753	6.4446	6.87283	6.23266	FALSE		IsMasterProtein	Human	0	9.327	8	3	9	3	1	415	46.6	5.64
209	O75923-13	Isoform 13 of Dysferlin OS=Homo sapiens GN=DYSF	11.7669	11.9678	11.8047	12.8186	11.9133	11.7568	12.1182	12.3016	12.4062	FALSE		IsMasterProtein	Human	0	291.1	25	39	150	37	1	2119	241.2	5.85
210	Q76LA1	CSTB protein OS=Homo sapiens GN=CSTB PE=2 SV=1	10.4565	10.7798	10.3447	10.7281	10.0759	11.1615	10.8163	10.5173	11.2057	FALSE	Acetyl [N-Term]	IsMasterProtein	Human	0	73.575	77	5	36	5	1	98	11.1	7.56
211	A0A140VJW3	Sushi domain containing 2, isoform CRA_a OS=Homo sapiens GN=SUSD2 PE=2 SV=1	9.64764	10.0049	10.1038	11.6278	10.2025	10.0351	9.71905	10.1032	9.74651	FALSE		IsMasterProtein	Human	0	93.359	22	12	61	12	1	822	90.2	6.28
212	O95817	BAG family molecular chaperone regulator 3 OS=Homo sapiens GN=BAG3 PE=1 SV=3	11.4116	11.0651	11.2804	11.2543	10.6421	10.7102	11.2911	11.4718	11.1638	FALSE		IsMasterProtein	Human	0	109.519	40	16	54	16	1	575	61.6	6.95
213	P46459	Vesicle-fusing ATPase OS=Homo sapiens GN=NSF PE=1 SV=3	12.8743	14.832	12.8553	13.6342	14.4174	12.4888	12.7104	12.9718	12.7853	FALSE		IsMasterProtein	Human	0	242.273	56	36	185	36	1	744	82.5	6.95
214	J7SBL1	MHC class I antigen (Fragment) OS=Homo sapiens GN=HLA-B PE=3 SV=1	11.5907	10.7961	10.8074	10.382	10.8064	11.1972	11.1551	11.7691	11.3696	FALSE		IsMasterProtein	Human	0	38.675	21	5	36	0	1	273	31.5	6.24
215	P42858	Huntingtin OS=Homo sapiens GN=HTT PE=1 SV=2	8.08587	8.21189	7.77149	8.1205	7.9507	7.53761	7.82718	7.96578	7.88142	FALSE		IsMasterProtein	Human	0	18.382	2	6	9	6	1	3142	347.4	6.2
216	O15247	Chloride intracellular channel protein 2 OS=Homo sapiens GN=CLIC2 PE=1 SV=3	5.62936	5.87283	5.33271	5.49185	5.60881	5.18982	5.51728	5.30378	5.56377	FALSE		IsMasterProtein	Human	0	9.816	23	3	4	3	1	247	28.3	5.59
217	Q96L92	Sorting nexin-27 OS=Homo sapiens GN=SNX27 PE=1 SV=2	10.3244	10.5344	10.0123	10.6133	10.2258	9.75154	9.98385	10.223	9.94134	FALSE		IsMasterProtein	Human	0	53.765	32	11	31	11	1	541	61.2	6.49
218	Q14008-3	Isoform 3 of Cytoskeleton-associated protein 5 OS=Homo sapiens GN=CKAP5	11.5401	11.5565	11.1134	11.2488	11.4531	10.7418	11.2386	11.3384	11.1563	FALSE		IsMasterProtein	Human	0	118.151	14	28	67	28	1	2039	226.1	7.77
219	A0A024R036	Disabled homolog 2, mitogen-responsive phosphoprotein (Drosophila), isoform CRA_a OS=Homo sapiens GN=DAB2 PE=4 SV=1	8.34163	7.68089	7.87652	9.08534	7.48945	7.90388	8.72826	9.13827	9.19967	FALSE		IsMasterProtein	Human	0	21.103	8	5	10	5	1	770	82.4	5.53
220	R4GMU1	GDH/6PGL endoplasmic bifunctional protein OS=Homo sapiens GN=H6PD PE=1 SV=1	10.4874	9.70252	9.95332	9.95056	9.5544	9.37286	9.32508	9.83668	9.70079	FALSE		IsMasterProtein	Human	0	77.685	22	13	28	13	1	802	90.1	7.23
221	Q9UBU8	Mortality factor 4-like protein 1 OS=Homo sapiens GN=MORF4L1 PE=1 SV=2	8.81858	9.01681	8.51452	8.36588	8.49466	8.60659	8.45984	8.75822	8.69453	FALSE		IsMasterProtein	Human	0.001	6.09	7	2	3	1	1	362	41.4	9.28
222	P14866	Heterogeneous nuclear ribonucleoprotein L OS=Homo sapiens GN=HNRNPL PE=1 SV=2	14.4052	13.9867	13.9599	13.0403	14.1614	12.6391	13.4339	13.1392	12.9604	FALSE		IsMasterProtein	Human	0	532.996	68	23	368	23	1	589	64.1	8.22
223	Q96QR8	Transcriptional activator protein Pur-beta OS=Homo sapiens GN=PURB PE=1 SV=3	11.0441	9.89452	10.315	9.90689	10.1424	9.04084	9.80655	9.64836	9.3226	FALSE		IsMasterProtein	Human	0	43.915	38	6	23	5	1	312	33.2	5.43
224	A0A0S2Q0B1	AT-rich interactive domain-containing protein 1A OS=Homo sapiens GN=ARID1A PE=4 SV=1	7.21237	7.32283	6.86295	7.1819	7.19377	6.76421	6.99548	7.12102	6.75622	FALSE		IsMasterProtein	Human	0	19.84	4	7	8	6	1	2285	241.9	6.7
225	A0A024R6N9	Serpin peptidase inhibitor, clade A (Alpha-1 antiproteinase, antitrypsin), member 5, isoform CRA_a OS=Homo sapiens GN=SERPINA5 PE=3 SV=1	9.0143	9.06555	8.59954	8.74853	9.04139	8.28771	8.69279	8.75689	8.75722	FALSE		IsMasterProtein	Human	0	18.319	14	5	13	5	1	406	45.6	9.26
226	P61812-2	Isoform B of Transforming growth factor beta-2 OS=Homo sapiens GN=TGFB2	6.46597	6.11061	6.75889	6.64241	5.79181	5.79701	5.98185	6.24031	5.96809	FALSE		IsMasterProtein	Human	0.001	6.466	7	2	2	2	1	442	50.5	8.41
227	P32320	Cytidine deaminase OS=Homo sapiens GN=CDA PE=1 SV=2	4.8125	4.92125	5.23649	5.27053	4.44626	4.86295	5.06178	5.24413	4.83289	FALSE		IsMasterProtein	Human	0.003	4.879	12	1	4	1	1	146	16.2	6.92
228	A0A024RA75	3-hydroxyisobutyrate dehydrogenase OS=Homo sapiens GN=HIBADH PE=3 SV=1	11.8212	12.1074	11.5	11.636	12.1715	11.8553	11.5051	12.1405	11.79	FALSE		IsMasterProtein	Human	0	118.772	45	11	61	11	1	336	35.3	8.13
229	Q9NZ43	Vesicle transport protein USE1 OS=Homo sapiens GN=USE1 PE=1 SV=2	5.19377	5.27798	5.2817	4.93074	4.87283	4.38543	4.83794	5.38543	4.86295	FALSE		IsMasterProtein	Human	0.004	4.54	11	2	2	2	1	259	29.4	9.07
230	Q96HE7	ERO1-like protein alpha OS=Homo sapiens GN=ERO1A PE=1 SV=2	11.5201	11.7787	11.7461	11.803	11.6449	12.111	12.2967	12.357	12.3501	FALSE		IsMasterProtein	Human	0	108.26	31	10	74	10	1	468	54.4	5.68
231	B4DI41	cDNA FLJ55972, highly similar to Methyl-CpG-binding domain protein 1 OS=Homo sapiens PE=2 SV=1	8.38672	8.26162	7.88448	8.13955	8.61728	6.97613	7.74618	7.78856	7.47249	FALSE		IsMasterProtein	Human	0	23.502	10	6	11	6	1	656	72.4	9.38
232	P38117	Electron transfer flavoprotein subunit beta OS=Homo sapiens GN=ETFB PE=1 SV=3	12.9057	12.694	12.6245	12.5296	12.701	13.5251	13.3042	13.9968	13.932	FALSE		IsMasterProtein	Human	0	191.968	73	17	170	17	1	255	27.8	8.1
233	P16070	CD44 antigen OS=Homo sapiens GN=CD44 PE=1 SV=3	12.5076	11.9383	12.3426	13.4967	11.453	12.4012	12.3971	12.6871	12.4487	FALSE		IsMasterProtein	Human	0	136.222	14	12	105	12	1	742	81.5	5.33
234	Q9BQS8-4	Isoform 4 of FYVE and coiled-coil domain-containing protein 1 OS=Homo sapiens GN=FYCO1	10.5909	10.3227	10.2909	10.1508	10.2921	9.9629	10.5877	10.4282	10.4683	FALSE		IsMasterProtein	Human	0	87.03	14	15	50	15	1	1498	168.8	4.93
235	A0A024QYY9	Spectrin domain with coiled-coils 1, isoform CRA_a OS=Homo sapiens GN=SPECC1 PE=4 SV=1	6.30195	6.61765	6.00225	6.41616	6.41278	6.01569	6.5744	6.80478	6.51412	FALSE		IsMasterProtein	Human	0	11.841	3	4	9	4	1	1068	118.5	6.7
236	A0A024R2W3	Protein kinase cAMP-dependent regulatory type II alpha isoform 2 OS=Homo sapiens GN=PRKAR2A PE=2 SV=1	11.7921	11.9288	11.2388	11.3292	11.6722	11.2619	11.1776	11.4381	11.1614	FALSE		IsMasterProtein	Human	0	99.728	44	15	63	14	1	404	45.5	5.07
237	Q9H8G2	Caspase activity and apoptosis inhibitor 1 OS=Homo sapiens GN=CAAP1 PE=1 SV=2	4.74953	4.59694	4.45943	4.18587	4.8679	4.42626	4.30743	4.926	4.35755	FALSE		IsMasterProtein	Human	0.005	4.427	5	1	2	1	1	361	38.3	4.72
238	Q9H4G0-2	Isoform 2 of Band 4.1-like protein 1 OS=Homo sapiens GN=EPB41L1	11.5264	11.5209	11.0922	11.476	11.7243	11.7192	11.2751	11.7643	11.4665	FALSE		IsMasterProtein	Human	0	139.692	30	20	89	18	1	779	87.6	5.92
239	Q5VZ89-7	Isoform 2 of DENN domain-containing protein 4C OS=Homo sapiens GN=DENND4C	6.1416	6.0045	5.8679	5.66391	5.69766	5.77347	5.82528	5.926	5.71973	FALSE		IsMasterProtein	Human	0	10.282	3	3	5	3	1	1958	217.7	6.64
240	P08123	Collagen alpha-2(I) chain OS=Homo sapiens GN=COL1A2 PE=1 SV=7	13.3928	13.4537	12.8789	16.1518	13.3068	15.0603	14.1564	15.4654	14.7994	FALSE		IsMasterProtein	Human	0	360.631	31	35	533	35	1	1366	129.2	8.95
241	A8K5A4	cDNA FLJ76826, highly similar to Homo sapiens ceruloplasmin (ferroxidase) (CP), mRNA OS=Homo sapiens PE=2 SV=1	13.3145	13.3237	12.3525	13.8063	12.6228	12.9006	13.5084	13.3651	13.997	FALSE		IsMasterProtein	Human	0	358.008	45	36	234	31	1	1065	122.1	5.74
242	A8K2F6	cDNA FLJ75621, highly similar to Homo sapiens arrestin domain containing 4 (ARRDC4), mRNA OS=Homo sapiens PE=2 SV=1	6.56834	6.19771	6.20359	6.16591	5.77083	6.2891	6.08321	6.37851	6.2555	FALSE		IsMasterProtein	Human	0	18.381	10	3	6	3	1	418	45.5	6.19
243	B2R823	cDNA, FLJ93703, highly similar to Homo sapiens putatative 28 kDa protein (LOC56902), mRNA OS=Homo sapiens PE=2 SV=1	7.88509	6.88996	7.01681	7.33807	7.06717	6.45121	7.12412	7.04549	6.60585	FALSE		IsMasterProtein	Human	0	12.465	10	3	5	3	1	252	27.9	9.73
244	O75367	Core histone macro-H2A.1 OS=Homo sapiens GN=H2AFY PE=1 SV=4	15.0003	14.3925	14.6975	14.3599	14.6196	13.8533	13.9242	14.3493	14.0098	FALSE		IsMasterProtein	Human	0	319.258	61	18	350	2	1	372	39.6	9.79
245	P78310	Coxsackievirus and adenovirus receptor OS=Homo sapiens GN=CXADR PE=1 SV=1	12.5767	11.0726	12.5491	10.3941	11.1978	10.4527	10.8437	10.8587	10.708	FALSE		IsMasterProtein	Human	0	49.043	23	9	40	9	1	365	40	7.56
246	Q96PK6-5	Isoform 5 of RNA-binding protein 14 OS=Homo sapiens GN=RBM14	6.86047	6.6893	6.68089	6.19574	6.57137	5.96116	6.06393	6.04876	5.97957	FALSE		IsMasterProtein	Human	0	34.958	17	4	12	1	1	339	37	8.48
247	Q567U6	Coiled-coil domain-containing protein 93 OS=Homo sapiens GN=CCDC93 PE=1 SV=2	8.34829	8.38154	8.06124	8.33807	8.19328	7.50938	8.0607	7.99774	8.11218	FALSE		IsMasterProtein	Human	0	17.582	9	6	6	6	1	631	73.2	8.15
248	Q9C0C9	(E3-independent) E2 ubiquitin-conjugating enzyme OS=Homo sapiens GN=UBE2O PE=1 SV=3	6.76421	6.38024	6.4363	6.15987	6.14975	5.69209	6.40599	5.95187	5.91886	FALSE		IsMasterProtein	Human	0	9.961	3	3	4	3	1	1292	141.2	5.12
249	C9JBG5	SID1 transmembrane family member 2 OS=Homo sapiens GN=SIDT2 PE=1 SV=2	6.8679	6.76022	6.45615	7.10329	6.39403	6.47735	7.1375	7.22689	7.13031	FALSE		IsMasterProtein	Human	0.001	6.929	2	1	4	1	1	855	96.7	7.78
250	A0A024R637	TBC1 domain family, member 4, isoform CRA_b OS=Homo sapiens GN=TBC1D4 PE=4 SV=1	7.70321	7.35403	6.86295	7.0045	6.70321	7.02569	7.0607	7.30104	7.05961	FALSE		IsMasterProtein	Human	0	16.206	4	4	7	4	1	1298	146.5	7.01
251	Q9H4A6	Golgi phosphoprotein 3 OS=Homo sapiens GN=GOLPH3 PE=1 SV=1	9.39767	10.026	8.94866	9.35226	10.161	9.26936	10.0121	9.60678	9.54844	FALSE		IsMasterProtein	Human	0	21.123	12	3	15	3	1	298	33.8	6.44
252	Q13555-6	Isoform 6 of Calcium/calmodulin-dependent protein kinase type II subunit gamma OS=Homo sapiens GN=CAMK2G	8.64422	8.5763	8.39361	8.57856	8.54071	7.66534	7.77281	8.2317	7.81186	FALSE		IsMasterProtein	Human	0	65.488	22	10	43	5	1	588	65.2	7.94
253	Q6S8J3	POTE ankyrin domain family member E OS=Homo sapiens GN=POTEE PE=2 SV=3	7.48543	8.95623	7.24508	7.63154	8.31877	7.21432	7.36632	7.67807	7.49585	FALSE		IsMasterProtein	Human	0	252.655	16	15	1479	1	1	1075	121.3	6.2
254	G8JLB6	Heterogeneous nuclear ribonucleoprotein H OS=Homo sapiens GN=HNRNPH1 PE=1 SV=1	14.2464	13.674	13.6139	13.1554	13.6196	12.5744	13.3181	13.5582	13.1787	FALSE		IsMasterProtein	Human	0	225.122	46	14	303	8	1	472	51.2	6.8
255	Q6IBU4	SDF2 protein OS=Homo sapiens GN=SDF2 PE=2 SV=1	8.16992	8.13699	8.25314	8.6435	7.9507	8.03507	8.22255	8.58909	8.33941	FALSE		IsMasterProtein	Human	0	33.187	26	4	14	4	1	211	23	7.33
256	Q9UL54-2	Isoform 2 of Serine/threonine-protein kinase TAO2 OS=Homo sapiens GN=TAOK2	7.61765	8.05582	7.41447	8.3672	7.81762	7.52121	7.65033	8.12722	7.60807	FALSE		IsMasterProtein	Human	0	16.758	5	5	7	4	1	1049	119.2	7.47
257	P22897	Macrophage mannose receptor 1 OS=Homo sapiens GN=MRC1 PE=1 SV=1	12.1118	12.0543	11.7146	13.1079	11.8579	11.8955	12.6963	12.7589	13.2093	FALSE		IsMasterProtein	Human	0	221.943	31	36	116	36	1	1456	165.9	6.54
258	O75792	Ribonuclease H2 subunit A OS=Homo sapiens GN=RNASEH2A PE=1 SV=2	8.03892	8.11634	7.62132	8.17941	7.3837	7.93487	7.73674	7.90629	8.06016	FALSE		IsMasterProtein	Human	0.005	4.348	3	1	4	1	1	299	33.4	5.25
259	A0A024RAJ4	Polymerase (RNA) II (DNA directed) polypeptide D, isoform CRA_a OS=Homo sapiens GN=POLR2D PE=4 SV=1	6.85175	6.75489	6.50462	6.3345	6.40429	6.05961	6.18785	6.29646	5.98185	FALSE		IsMasterProtein	Human	0	11.032	23	2	4	2	1	142	16.3	4.79
260	P78381-4	Isoform 4 of UDP-galactose translocator OS=Homo sapiens GN=SLC35A2	5.43296	6.98868	5.74416	5.49185	6.99548	5.83794	5.68089	6.11894	5.78398	FALSE		IsMasterProtein	Human	0.008	3.384	3	1	2	1	1	421	44.1	9.72
261	Q08117	Amino-terminal enhancer of split OS=Homo sapiens GN=AES PE=1 SV=4	8.08958	8.35535	7.62278	7.91707	7.78529	7.67455	8.03782	7.99379	7.77479	FALSE		IsMasterProtein	Human	0	16.056	26	3	7	3	1	197	22	6.37
262	H3BND4	Pyridoxal-dependent decarboxylase domain-containing protein 1 OS=Homo sapiens GN=PDXDC1 PE=1 SV=1	9.06016	10.3321	9.616	9.43463	9.52591	8.84329	9.2817	9.49366	9.31288	FALSE		IsMasterProtein	Human	0	59.552	20	10	32	10	1	806	88.7	5.48
263	X5D9D2	Tuberous sclerosis 1 isoform A (Fragment) OS=Homo sapiens GN=TSC1 PE=2 SV=1	7.94251	7.97613	7.91289	8.15178	7.80864	7.33002	7.72247	8.15482	7.95187	FALSE		IsMasterProtein	Human	0	23.952	7	6	10	6	1	1164	129.7	6.47
264	H7C561	Splicing factor 1 (Fragment) OS=Homo sapiens GN=SF1 PE=1 SV=8	1.58496	5.3505	1.48543	3.03562	4.17792	3.03562	3.44626	2.926	2.67807	FALSE		IsMasterProtein	Human	0	11.626	16	4	6	2	1	291	30.1	9.1
265	B3KM70	cDNA FLJ10409 fis, clone NT2RM4000595, highly similar to F-box/LRR-repeat protein 2 OS=Homo sapiens PE=2 SV=1	6.36107	6.06178	5.56682	5.71699	6.01792	5.93546	5.79181	6.05745	5.96578	FALSE		IsMasterProtein	Human	0.002	5.7	5	2	2	2	1	423	47	7.4
266	A0A0X9USK2	MS-A6 heavy chain variable region (Fragment) OS=Homo sapiens PE=2 SV=1	4.74953	4.32912	3.16992	4.90207	4.24793	3.37851	4.58496	4.24793	6.09803	FALSE		IsMasterProtein	Human	0.001	6.459	16	2	2	1	1	118	12.7	8.44
267	A0A024R8V2	Transmembrane channel-like protein OS=Homo sapiens GN=TMC6 PE=3 SV=1	6.32012	6.58797	6.3837	6.36457	6.20555	6.73335	6.75889	6.56986	6.47086	FALSE		IsMasterProtein	Human	0	11.297	6	4	8	4	1	805	90	8.66
268	O75093	Slit homolog 1 protein OS=Homo sapiens GN=SLIT1 PE=2 SV=4	9.30811	10.4659	8.99039	9.49105	10.4205	9.08481	9.13083	9.44232	9.33762	FALSE		IsMasterProtein	Human	0	45.562	8	10	28	9	1	1534	167.8	6.57
269	Q5TEJ8	Protein THEMIS2 OS=Homo sapiens GN=THEMIS2 PE=1 SV=1	6.38198	6.46923	5.97957	6.20555	6.01123	5.78398	6.17193	6.25739	6.07682	FALSE		IsMasterProtein	Human	0.001	6.282	6	2	3	2	1	643	72	6.1
270	Q9UG56	Phosphatidylserine decarboxylase proenzyme, mitochondrial OS=Homo sapiens GN=PISD PE=2 SV=4	3.926	4.70044	4.19377	4.63227	4.86295	4.49185	4.2555	4.7761	4.71149	FALSE		IsMasterProtein	Human	0.006	3.916	4	2	3	2	1	409	46.6	9.42
271	A0A024R491	Chromosome 2 open reading frame 33, isoform CRA_a OS=Homo sapiens GN=C2orf33 PE=4 SV=1	10.3644	10.2491	10.4158	10.0955	10.0008	11.0419	10.6301	11.2656	10.9024	FALSE		IsMasterProtein	Human	0	70.27	36	8	44	8	1	342	38.4	8.95
272	B7Z1P2	F-box only protein 44 OS=Homo sapiens GN=FBXO44 PE=1 SV=1	5.29278	5.21723	4.89724	5.66391	5.0917	4.70044	5.07895	5.16591	4.87283	FALSE		IsMasterProtein	Human	0	15.473	12	2	4	2	1	256	28.9	8.41
273	P20226	TATA-box-binding protein OS=Homo sapiens GN=TBP PE=1 SV=2	6.92005	7.00899	6.96	8.14517	7.10119	6.88264	6.52982	7.2075	6.90809	FALSE		IsMasterProtein	Human	0.009	3.363	4	1	1	1	1	339	37.7	9.79
274	A0A1V0E3W5	TAP1 OS=Homo sapiens PE=4 SV=1	10.7638	10.6889	10.5097	11.8095	10.2293	10.719	10.7371	11.2688	11.2599	FALSE		IsMasterProtein	Human	0	133.017	33	16	69	16	1	808	87.1	8.16
275	O95159	Zinc finger protein-like 1 OS=Homo sapiens GN=ZFPL1 PE=1 SV=2	7.633	8.29186	7.51806	7.88203	8.20359	7.28817	7.89664	8.40216	7.82718	FALSE		IsMasterProtein	Human	0	17.452	13	3	7	3	1	310	34.1	8.07
276	O00522	Krev interaction trapped protein 1 OS=Homo sapiens GN=KRIT1 PE=1 SV=2	6.86666	7.01569	6.66249	6.67807	6.74147	6.98641	6.9542	7.17293	6.98527	FALSE		IsMasterProtein	Human	0.005	4.371	4	2	2	2	1	736	84.3	8.41
277	O43920	NADH dehydrogenase [ubiquinone] iron-sulfur protein 5 OS=Homo sapiens GN=NDUFS5 PE=1 SV=3	11.3017	11.1861	11.2509	11.3984	11.6716	11.2974	11.3588	11.4633	11.4201	FALSE		IsMasterProtein	Human	0	40.383	44	4	52	4	1	106	12.5	9.14
278	O60687	Sushi repeat-containing protein SRPX2 OS=Homo sapiens GN=SRPX2 PE=1 SV=1	6.79181	7.06609	6.97957	7.4446	6.77347	6.79831	6.88264	7.28725	6.97842	FALSE		IsMasterProtein	Human	0	8.615	6	2	5	2	1	465	52.9	7.25
279	Q9NW13	RNA-binding protein 28 OS=Homo sapiens GN=RBM28 PE=1 SV=3	9.42878	8.85829	8.66534	8.89996	8.87314	8.17592	8.73268	8.61839	8.31334	FALSE		IsMasterProtein	Human	0	28.836	12	7	12	7	1	759	85.7	9.22
280	P68431	Histone H3.1 OS=Homo sapiens GN=HIST1H3A PE=1 SV=2	15.2301	14.7638	14.6747	15.5932	14.4753	13.6457	13.8318	14.3931	13.9224	FALSE		IsMasterProtein	Human	0	182.911	61	8	321	1	1	136	15.4	11.12
281	O94923	D-glucuronyl C5-epimerase OS=Homo sapiens GN=GLCE PE=1 SV=3	9.82528	9.63735	9.84737	9.29623	9.62187	9.61765	9.78103	10.1038	9.69471	FALSE		IsMasterProtein	Human	0	34.212	18	8	15	8	1	617	70.1	8.97
282	P21359	Neurofibromin OS=Homo sapiens GN=NF1 PE=1 SV=2	9.48864	9.39296	9.2503	9.58421	9.45984	9.04193	9.25172	9.48965	9.32845	FALSE		IsMasterProtein	Human	0	61.078	8	17	29	17	1	2839	319.2	7.39
283	Q8NF99	Zinc finger protein 397 OS=Homo sapiens GN=ZNF397 PE=1 SV=2	5.07468	4.71699	4.78136	4.79701	4.44626	4.30743	4.01792	4.41954	3.87774	FALSE		IsMasterProtein	Human	0	11.539	4	2	4	1	1	534	61.1	7.27
284	Q6F3D8	MHC class I antigen (Fragment) OS=Homo sapiens GN=HLA-B PE=3 SV=1	7.13443	7.40259	7.14262	7.55766	7.03122	6.98185	7.03892	6.97613	7.77873	FALSE		IsMasterProtein	Human	0	11.557	10	2	4	1	1	273	31.7	6.39
285	O15240	Neurosecretory protein VGF OS=Homo sapiens GN=VGF PE=1 SV=2	9.91079	11.4076	9.84219	11.6407	11.133	9.50164	9.75889	10.0638	9.55497	FALSE		IsMasterProtein	Human	0	46.946	23	13	26	13	1	615	67.2	4.78
286	O75787	Renin receptor OS=Homo sapiens GN=ATP6AP2 PE=1 SV=2	10.9271	12.1368	10.6202	10.7878	12.0434	10.2846	10.5558	10.76	10.5835	FALSE		IsMasterProtein	Human	0	70.226	40	13	43	2	1	350	39	6.1
287	O60341	Lysine-specific histone demethylase 1A OS=Homo sapiens GN=KDM1A PE=1 SV=2	11.0067	10.8159	10.434	10.0639	10.861	9.55478	10.0116	10.0247	9.85175	FALSE		IsMasterProtein	Human	0	59.786	22	14	28	14	1	852	92.8	6.52
288	Q8IVF2	Protein AHNAK2 OS=Homo sapiens GN=AHNAK2 PE=1 SV=2	13.4827	12.9767	14.5183	13.0739	12.6776	13.9641	14.8166	14.381	14.3003	FALSE		IsMasterProtein	Human	0	770.657	45	110	447	108	1	5795	616.2	5.36
289	Q9H0V1	Transmembrane protein 168 OS=Homo sapiens GN=TMEM168 PE=2 SV=2	9.31606	9.37199	9.13006	9.25809	9.21067	8.84674	9.30218	9.35359	9.32215	FALSE		IsMasterProtein	Human	0	20.277	12	6	13	6	1	697	79.7	8.03
290	Q59EL2	COP9 constitutive photomorphogenic homolog subunit 2 variant (Fragment) OS=Homo sapiens PE=2 SV=1	10.6693	10.8842	10.1719	10.4606	10.7389	9.80138	10.2562	10.3	10.2261	FALSE		IsMasterProtein	Human	0	35.797	15	6	21	6	1	451	52.5	5.54
291	Q4LE40	C14orf159 variant protein (Fragment) OS=Homo sapiens GN=C14orf159 variant protein PE=2 SV=1	12.9336	11.6867	12.5674	11.7244	12.0816	12.5211	11.9503	12.6367	12.5206	FALSE		IsMasterProtein	Human	0	193.719	37	20	120	20	1	631	68	6.71
292	Q9C0B5	Palmitoyltransferase ZDHHC5 OS=Homo sapiens GN=ZDHHC5 PE=1 SV=2	6.06393	6.36982	6.02901	6.2384	6.15381	7.04767	6.75221	7.40003	6.8125	FALSE		IsMasterProtein	Human	0.002	5.582	3	2	4	2	1	715	77.5	9.01
293	P04843	Dolichyl-diphosphooligosaccharide--protein glycosyltransferase subunit 1 OS=Homo sapiens GN=RPN1 PE=1 SV=1	14.5915	14.72	14.6148	15.3069	14.8271	14.1917	14.3821	14.7312	14.6973	FALSE		IsMasterProtein	Human	0	359.279	68	35	428	35	1	607	68.5	6.38
294	Q9UL71	Myosin-reactive immunoglobulin heavy chain variable region (Fragment) OS=Homo sapiens PE=2 SV=1	10.8258	10.0863	9.78904	10.3487	9.39425	9.34607	10.6256	10.0612	10.9761	FALSE		IsMasterProtein	Human	0	22.807	25	2	41	2	1	121	13.1	7.12
295	J3QTA2	BAG family molecular chaperone regulator 1 OS=Homo sapiens GN=BAG1 PE=1 SV=1	7.54148	7.49426	7.33718	7.56301	7.26303	7.37243	7.45368	7.78594	7.72042	FALSE		IsMasterProtein	Human	0	8.499	10	3	8	3	1	345	38.7	7.81
296	Q92747	Actin-related protein 2/3 complex subunit 1A OS=Homo sapiens GN=ARPC1A PE=1 SV=2	11.5925	10.9422	11.552	10.4347	11.0567	10.8949	11.2363	10.6985	10.8446	FALSE		IsMasterProtein	Human	0	63.591	32	9	28	8	1	370	41.5	8.18
297	B7ZL55	RAS p21 protein activator 4 OS=Homo sapiens GN=RASA4 PE=2 SV=1	5.91169	6.08108	5.65535	6.30012	5.41954	5.23266	5.92362	5.84046	5.76022	FALSE		IsMasterProtein	Human	0	11.708	8	4	4	4	1	803	90.3	8.02
298	Q96P48	Arf-GAP with Rho-GAP domain, ANK repeat and PH domain-containing protein 1 OS=Homo sapiens GN=ARAP1 PE=1 SV=3	7.224	7.39146	7.01903	7.36807	6.97154	6.92125	6.87283	7.07039	6.95652	FALSE		IsMasterProtein	Human	0	11.492	3	3	5	3	1	1450	162.1	6.23
299	Q9GZT8	NIF3-like protein 1 OS=Homo sapiens GN=NIF3L1 PE=1 SV=2	7.95942	7.80349	7.14771	7.27612	7.78856	7.20848	7.43045	7.40003	7.35931	FALSE		IsMasterProtein	Human	0	8.725	10	3	6	3	1	377	41.9	6.65
300	A0A0A0MRK6	Metaxin 1, isoform CRA_b OS=Homo sapiens GN=MTX1 PE=1 SV=1	10.549	10.3826	10.2315	10.7025	10.4588	10.7	10.761	11.3734	10.997	FALSE		IsMasterProtein	Human	0	53.131	17	6	33	6	1	466	51.4	9.79
301	Q9NZN5	Rho guanine nucleotide exchange factor 12 OS=Homo sapiens GN=ARHGEF12 PE=1 SV=1	10.1244	10.047	9.46475	9.64259	9.89269	9.56624	10.058	10.3865	9.89936	FALSE		IsMasterProtein	Human	0	36.995	10	13	29	13	1	1544	173.1	5.74
302	A0A024R9G4	Family with sequence similarity 49, member B, isoform CRA_a OS=Homo sapiens GN=FAM49B PE=4 SV=1	10.0537	9.90298	9.8197	9.96924	9.57497	9.37221	10.2095	9.50283	9.93089	FALSE		IsMasterProtein	Human	0	42.924	32	7	37	6	1	324	36.7	6.06
303	Q16678	Cytochrome P450 1B1 OS=Homo sapiens GN=CYP1B1 PE=1 SV=2	11.8401	10.6334	10.7229	12.2519	10.0278	10.6422	10.6811	11.1753	10.5326	FALSE		IsMasterProtein	Human	0	72.033	26	12	63	12	1	543	60.8	8.98
304	B3KM35	cDNA FLJ10144 fis, clone HEMBA1003286, highly similar to Beta-1,4-galactosyltransferase 4 (EC 2.4.1.-) OS=Homo sapiens PE=2 SV=1	6.57137	8.41024	6.81121	6.79701	8.58158	6.49346	6.43962	6.98299	6.7211	FALSE		IsMasterProtein	Human	0	14.893	12	3	7	3	1	344	40	9.07
305	P55011	Solute carrier family 12 member 2 OS=Homo sapiens GN=SLC12A2 PE=1 SV=1	10.279	10.198	9.99548	10.2886	10.4067	10.1957	10.6326	10.7779	10.3119	FALSE		IsMasterProtein	Human	0	40.033	9	9	25	9	1	1212	131.4	6.4
306	O95363	Phenylalanine--tRNA ligase, mitochondrial OS=Homo sapiens GN=FARS2 PE=1 SV=1	8.04549	8.1334	7.90448	8.06878	8.27053	7.70321	7.97269	8.08481	7.926	FALSE		IsMasterProtein	Human	0	20.652	15	6	7	6	1	451	52.3	7.46
307	Q9H2A7	C-X-C motif chemokine 16 OS=Homo sapiens GN=CXCL16 PE=2 SV=4	7.09487	7.23554	8.75689	7.50938	7.0433	6.8125	6.86666	7.25456	6.8802	FALSE		IsMasterProtein	Human	0.001	6.165	6	1	5	1	1	254	27.6	8.78
308	O14874	[3-methyl-2-oxobutanoate dehydrogenase [lipoamide]] kinase, mitochondrial OS=Homo sapiens GN=BCKDK PE=1 SV=2	9.41743	9.07521	9.15127	9.47958	8.91109	8.92926	9.14949	9.79279	9.7199	FALSE		IsMasterProtein	Human	0	51.365	25	6	16	6	1	412	46.3	8.82
309	P0DOX4	Immunoglobulin epsilon heavy chain OS=Homo sapiens PE=1 SV=1	5.66959	4.59096	3.93546	5.08746	4.848	4.22497	5.07039	4.92125	5.75221	FALSE		IsMasterProtein	Human	0.001	5.766	2	1	1	1	1	547	60.3	7.99
310	A8K4N4	cDNA FLJ77844, highly similar to Homo sapiens TNFAIP3 interacting protein 1, mRNA OS=Homo sapiens PE=2 SV=1	5.45286	5.85549	5.24793	5.90207	5.15381	5.52042	5.70874	6.17792	5.75756	FALSE		IsMasterProtein	Human	0.001	7.015	8	3	5	3	1	636	71.8	6.57
311	P09669	Cytochrome c oxidase subunit 6C OS=Homo sapiens GN=COX6C PE=1 SV=2	8.62461	9.24365	8.64024	9.60955	9.30378	9.73894	7.71973	8.41785	9.91304	FALSE		IsMasterProtein	Human	0.009	3.283	11	1	4	1	1	75	8.8	10.39
312	Q5T3F8	CSC1-like protein 2 OS=Homo sapiens GN=TMEM63B PE=1 SV=1	7.91886	7.90749	8.17343	7.89118	7.73877	7.86171	8.29462	8.36807	8.43338	FALSE		IsMasterProtein	Human	0	17.042	6	5	5	5	1	832	94.9	7.4
313	P04275	von Willebrand factor OS=Homo sapiens GN=VWF PE=1 SV=4	12.9418	12.7134	12.386	13.7291	12.3496	12.715	12.4497	13.0058	12.9588	FALSE		IsMasterProtein	Human	0	295.238	20	42	128	1	1	2813	309.1	5.48
314	A8K596	cDNA FLJ75087, highly similar to Homo sapiens sarcosine dehydrogenase (SARDH), mRNA OS=Homo sapiens PE=2 SV=1	6.79961	6.89482	6.07253	6.99774	6.73335	5.7761	5.64962	6.22497	5.74685	FALSE		IsMasterProtein	Human	0	23.417	10	6	9	5	1	918	100.9	7.2
315	P49790-3	Isoform 3 of Nuclear pore complex protein Nup153 OS=Homo sapiens GN=NUP153	7.27519	7.57516	6.35226	6.34873	7.22497	6.2555	6.19967	6.88996	6.30195	FALSE		IsMasterProtein	Human	0.001	7.818	2	3	4	3	1	1506	157.2	8.84
316	Q9UBY8	Protein CLN8 OS=Homo sapiens GN=CLN8 PE=1 SV=3	4.22497	4.848	4.44626	4.72792	4.16993	4.15381	3.99095	4.69488	4.30012	FALSE		IsMasterProtein	Human	0.007	3.686	6	1	1	1	1	286	32.8	8.21
317	Q96RY7	Intraflagellar transport protein 140 homolog OS=Homo sapiens GN=IFT140 PE=1 SV=1	7.99944	9.61655	7.66249	7.71081	8.95216	6.97039	7.26679	7.38198	7.29829	FALSE		IsMasterProtein	Human	0	10.677	3	3	4	3	1	1462	165.1	6.04
318	P36873-2	Isoform Gamma-2 of Serine/threonine-protein phosphatase PP1-gamma catalytic subunit OS=Homo sapiens GN=PPP1CC	12.8097	12.6178	12.6037	12.2285	12.4965	11.9318	12.3082	12.4766	12.3646	FALSE		IsMasterProtein	Human	0	136.238	65	17	123	4	1	337	38.5	6.13
319	P45984	Mitogen-activated protein kinase 9 OS=Homo sapiens GN=MAPK9 PE=1 SV=2	5.01346	6.14364	4.71149	4.92125	4.54844	4.91169	4.67243	4.99548	5.05745	FALSE		IsMasterProtein	Human	0	15.611	10	4	7	1	1	424	48.1	5.63
320	P35579	Myosin-9 OS=Homo sapiens GN=MYH9 PE=1 SV=4	17.6766	17.0143	17.1018	18.5462	17.0116	17	17.6422	17.9835	17.6957	FALSE		IsMasterProtein	Human	0	2591.41	65	151	3890	122	1	1960	226.4	5.6
321	P22033	Methylmalonyl-CoA mutase, mitochondrial OS=Homo sapiens GN=MUT PE=1 SV=4	11.922	12.1126	11.3834	11.4481	12.1085	11.5029	11.5354	11.8657	11.5141	FALSE		IsMasterProtein	Human	0	124.692	37	19	69	19	1	750	83.1	6.93
322	Q5VW32	BRO1 domain-containing protein BROX OS=Homo sapiens GN=BROX PE=1 SV=1	8.84831	9.90403	8.75622	8.40472	8.55995	8.35447	8.49546	8.40599	8.44045	FALSE		IsMasterProtein	Human	0	21.494	12	3	12	3	1	411	46.4	7.65
323	P31689	DnaJ homolog subfamily A member 1 OS=Homo sapiens GN=DNAJA1 PE=1 SV=2	11.9465	11.9923	11.6815	12.0503	11.8085	11.4405	11.6602	11.8546	11.7232	FALSE		IsMasterProtein	Human	0	157.131	45	14	89	14	1	397	44.8	7.08
324	P54802	Alpha-N-acetylglucosaminidase OS=Homo sapiens GN=NAGLU PE=1 SV=2	6.3837	5.72247	5.36807	5.63227	5.61471	5.0917	5.20945	4.93074	5.44956	FALSE		IsMasterProtein	Human	0	8.619	4	2	4	2	1	743	82.2	6.65
325	Q9Y2X0	Mediator of RNA polymerase II transcription subunit 16 OS=Homo sapiens GN=MED16 PE=1 SV=2	6.35579	6.1819	5.87529	5.94486	5.80993	5.71699	5.76288	6.16591	5.67807	FALSE		IsMasterProtein	Human	0.001	6.08	1	1	2	1	1	877	96.7	7.37
326	Q8NFG4	Folliculin OS=Homo sapiens GN=FLCN PE=1 SV=1	5.04876	5.04002	4.91169	4.98641	4.75489	4.73877	4.61471	5.12515	4.848	FALSE		IsMasterProtein	Human	0.008	3.496	2	1	1	1	1	579	64.4	6.23
327	A3R0T8	Histone 1, H1e OS=Homo sapiens GN=HIST1H1E PE=2 SV=1	15.7671	14.5041	14.6764	12.9684	14.8288	12.5294	13.3644	13.4482	12.2125	FALSE		IsMasterProtein	Human	0	105.204	36	11	215	3	1	219	21.9	11.03
328	A0A1W2PRB8	Uncharacterized protein OS=Homo sapiens PE=4 SV=1	8.52982	7.926	7.979	8.19426	7.87098	7.12102	7.47411	7.6388	7.52826	FALSE		IsMasterProtein	Human	0	12.099	5	3	9	2	1	838	93.4	7.77
329	A8K6Q3	cDNA FLJ75880, highly similar to Homo sapiens synaptic vesicle glycoprotein 2A (SV2A), mRNA OS=Homo sapiens PE=2 SV=1	6.35403	7.25644	6.3505	6.77873	7.46189	5.88996	5.98185	5.9542	5.73064	FALSE		IsMasterProtein	Human	0	16.021	6	3	4	3	1	742	82.6	5.5
330	A0A0S2Z410	Hydroxysteroid dehydrogenase 10 isoform 1 (Fragment) OS=Homo sapiens GN=HSD17B10 PE=2 SV=1	13.3058	13.5103	13.1257	13.1253	13.444	13.5635	13.4628	14.079	13.8042	FALSE		IsMasterProtein	Human	0	395.044	89	16	242	16	1	261	26.9	7.78
331	P63215	Guanine nucleotide-binding protein G(I)/G(S)/G(O) subunit gamma-3 OS=Homo sapiens GN=GNG3 PE=1 SV=1	3.47249	7.3443	2.37851	6.32193	6.1639	5.63807	2.67807	5.71699	3.75489	FALSE		IsMasterProtein	Human	0.005	4.383	20	1	1	1	1	75	8.3	7.78
332	Q13136	Liprin-alpha-1 OS=Homo sapiens GN=PPFIA1 PE=1 SV=1	9.22954	9.49245	9.2465	9.37786	9.29806	9.16742	9.16088	9.45964	9.19377	FALSE		IsMasterProtein	Human	0	32.721	7	8	21	8	1	1202	135.7	6.29
333	A8K5I6	cDNA FLJ78643, highly similar to Homo sapiens cornulin (CRNN), mRNA OS=Homo sapiens PE=2 SV=1	8.88356	8.91259	9.23146	8.90328	8.36326	11.0454	8.68124	8.63154	9.32576	FALSE		IsMasterProtein	Human	0	22.808	11	4	18	4	1	495	53.5	6.1
334	Q9UL03	Integrator complex subunit 6 OS=Homo sapiens GN=INTS6 PE=1 SV=1	6.04439	6.02901	5.63227	5.853	6.29646	5.30378	5.79701	5.73064	5.85798	FALSE		IsMasterProtein	Human	0.007	3.909	1	1	1	1	1	887	100.3	8.62
335	D9ZGF8	Rho-associated protein kinase OS=Homo sapiens GN=ROCK1 PE=3 SV=1	7.6279	7.33002	6.55152	6.92837	6.98755	7	6.81506	6.70183	6.97384	FALSE		IsMasterProtein	Human	0	35.237	7	7	20	4	1	1354	158.1	5.94
336	O95825	Quinone oxidoreductase-like protein 1 OS=Homo sapiens GN=CRYZL1 PE=1 SV=2	8.89966	9.195	8.28123	8.90839	9.03617	8.00619	8.23074	8.57516	8.36676	FALSE		IsMasterProtein	Human	0	35.041	19	7	16	7	1	349	38.7	5.78
337	P78371	T-complex protein 1 subunit beta OS=Homo sapiens GN=CCT2 PE=1 SV=4	13.4838	13.7389	12.9986	13.491	13.5671	12.8797	13.3594	13.3089	13.246	FALSE		IsMasterProtein	Human	0	377.974	77	31	251	31	1	535	57.5	6.46
338	Q59EE9	Phosphoinositide phospholipase C (Fragment) OS=Homo sapiens PE=2 SV=1	11.0871	10.4563	11.0524	10.7075	10.565	10.6036	10.6312	10.7413	10.7829	FALSE		IsMasterProtein	Human	0	111.8	28	15	69	1	1	776	87.5	6.9
339	Q99942	E3 ubiquitin-protein ligase RNF5 OS=Homo sapiens GN=RNF5 PE=1 SV=1	6	4.53605	4.46597	5.7761	4.69488	5.70321	6.01123	6.33092	6.03562	FALSE		IsMasterProtein	Human	0.002	5.261	8	1	2	1	1	180	19.9	6.65
340	Q53HG1	NADH dehydrogenase [ubiquinone] 1 alpha subcomplex subunit 12 (Fragment) OS=Homo sapiens PE=2 SV=1	10.9314	11.1939	10.88	11.302	11.2513	11.1074	11.2693	11.2249	11.1299	FALSE		IsMasterProtein	Human	0	68.918	71	8	33	1	1	146	17.2	9.63
341	Q9NTJ5	Phosphatidylinositide phosphatase SAC1 OS=Homo sapiens GN=SACM1L PE=1 SV=2	12.209	12.3842	12.1829	12.7711	12.4454	12.0333	11.9967	12.2345	12.2894	FALSE		IsMasterProtein	Human	0	143.844	51	24	96	24	1	587	66.9	7.12
342	Q15172	Serine/threonine-protein phosphatase 2A 56 kDa regulatory subunit alpha isoform OS=Homo sapiens GN=PPP2R5A PE=1 SV=1	6.73335	6.86666	6.41278	6.46597	6.6851	6.44626	6.50462	6.44128	6.51096	FALSE		IsMasterProtein	Human	0	10.45	6	2	5	2	1	486	56.2	6.71
343	A0A024R7X0	ADP-ribosylation factor guanine nucleotide-exchange factor 1(Brefeldin A-inhibited), isoform CRA_a OS=Homo sapiens GN=ARFGEF1 PE=4 SV=1	9.7342	10.1628	9.40045	10.1104	10.1143	9.57516	9.93811	10.0444	9.90854	FALSE		IsMasterProtein	Human	0	47.112	9	13	24	9	1	1849	208.6	5.85
344	P16403	Histone H1.2 OS=Homo sapiens GN=HIST1H1C PE=1 SV=2	10.6016	8.48663	8.72383	8.20212	9.4672	7.35931	9.32935	8.59358	7.31288	FALSE		IsMasterProtein	Human	0	106.472	37	11	215	3	1	213	21.4	10.93
345	A0A024QZF1	HCG19665, isoform CRA_a OS=Homo sapiens GN=hCG_19665 PE=4 SV=1	10.1529	10.2275	9.74953	9.73251	9.98157	9.3208	9.96391	10.0325	10.0551	FALSE		IsMasterProtein	Human	0	70.587	17	8	35	8	1	522	53.2	5.31
346	Q07954	Prolow-density lipoprotein receptor-related protein 1 OS=Homo sapiens GN=LRP1 PE=1 SV=2	13.808	13.6027	13.6822	14.5564	13.5881	13.5772	13.7175	14.1152	13.7884	FALSE		IsMasterProtein	Human	0	555.262	24	84	314	84	1	4544	504.3	5.39
347	P08514	Integrin alpha-IIb OS=Homo sapiens GN=ITGA2B PE=1 SV=3	9.51373	9.67083	9.18661	9.41722	10.6154	9.00843	8.76885	9.89603	8.96	FALSE		IsMasterProtein	Human	0	31.372	13	9	18	9	1	1039	113.3	5.38
348	B4DYU2	cDNA FLJ55996, highly similar to Conserved oligomeric Golgi complex component 8 OS=Homo sapiens PE=2 SV=1	8.13494	8.4814	7.98413	8.15178	8.54921	7.66888	8.01569	8.33271	8.18537	FALSE		IsMasterProtein	Human	0	12.182	5	3	4	3	1	639	71.2	5.26
349	Q59FG9	Chondroitin sulfate proteoglycan 2 (Versican) variant (Fragment) OS=Homo sapiens PE=2 SV=1	12.2731	12.0364	12.0352	13.5813	11.8596	12.1788	12.9103	13.3375	13.3854	FALSE		IsMasterProtein	Human	0	172.44	7	21	131	2	1	3410	374.1	4.53
350	B4DVQ0	cDNA FLJ58286, highly similar to Actin, cytoplasmic 2 OS=Homo sapiens PE=2 SV=1	16.8829	16.2802	16.6457	17.628	16.2545	16.4508	16.9465	17.1578	17.0595	FALSE		IsMasterProtein	Human	0	754.071	78	29	2794	2	1	333	37.3	5.71
351	Q9Y5B6	PAX3- and PAX7-binding protein 1 OS=Homo sapiens GN=PAXBP1 PE=1 SV=2	7.40344	7.65964	6.84925	6.85549	8.08693	6.66818	7.2114	6.74147	6.54381	FALSE		IsMasterProtein	Human	0	11.011	6	4	6	4	1	917	104.7	5.68
352	A8K492	cDNA FLJ76789, highly similar to Homo sapiens methionine-tRNA synthetase (MARS), mRNA OS=Homo sapiens PE=2 SV=1	11.48	12.0512	11.0879	11.5416	11.9705	10.9538	11.2254	11.41	11.321	FALSE		IsMasterProtein	Human	0	161.267	32	21	72	21	1	900	101.1	6.16
353	P13804	Electron transfer flavoprotein subunit alpha, mitochondrial OS=Homo sapiens GN=ETFA PE=1 SV=1	13.1154	12.8569	12.7985	12.6814	12.8725	13.8784	13.3787	14.2258	14.1573	FALSE		IsMasterProtein	Human	0	213.533	55	14	168	14	1	333	35.1	8.38
354	Q562E7	WD repeat-containing protein 81 OS=Homo sapiens GN=WDR81 PE=1 SV=2	9.35425	9.28216	8.93899	9.60326	9.11686	8.69558	9.02237	9.30675	9.25077	FALSE		IsMasterProtein	Human	0	41.387	9	10	17	10	1	1941	211.6	5.58
355	A2RUM7	Ribosomal protein L5 OS=Homo sapiens GN=RPL5 PE=2 SV=1	13.5301	13.1325	12.9435	12.7078	13.1619	12.2264	13.1537	12.9237	12.887	FALSE		IsMasterProtein	Human	0	225.392	55	15	183	15	1	297	34.3	9.72
356	Q9Y3F4-2	Isoform 2 of Serine-threonine kinase receptor-associated protein OS=Homo sapiens GN=STRAP	11.6395	11.8237	11.2489	11.2135	11.4972	10.4589	11.0357	11.0875	10.8992	FALSE		IsMasterProtein	Human	0	103.96	52	13	63	13	1	363	39.8	5.31
357	A0A024R3W2	Translocase of outer mitochondrial membrane 20 homolog (Yeast), isoform CRA_a OS=Homo sapiens GN=TOMM20 PE=3 SV=1	8.61581	8.57061	8.33092	8.49546	8.67384	8.40173	8.70598	8.96145	8.73437	FALSE		IsMasterProtein	Human	0.001	7.347	22	3	9	3	1	145	16.3	8.6
358	Q9H1X3-3	Isoform 3 of DnaJ homolog subfamily C member 25 OS=Homo sapiens GN=DNAJC25	8.57705	8.77545	8.4545	8.83731	8.41363	8.14924	8.28216	8.6886	8.52081	FALSE		IsMasterProtein	Human	0	15.068	29	3	7	2	1	153	16.5	8.6
359	Q59ET0	Glucan, branching enzyme 1 variant (Fragment) OS=Homo sapiens PE=2 SV=1	8.74719	8.6359	8.6844	8.11634	8.41024	8.13904	8.47614	8.15431	8.42038	FALSE		IsMasterProtein	Human	0	44.142	15	7	14	7	1	754	86.1	6.93
360	A0A024R9Q1	Thrombospondin 1, isoform CRA_a OS=Homo sapiens GN=THBS1 PE=4 SV=1	13.557	12.5233	12.7373	12.4539	12.9082	11.3851	12.0258	12.5488	11.9527	FALSE		IsMasterProtein	Human	0	234.343	33	31	149	29	1	1170	129.3	4.94
361	Q13393	Phospholipase D1 OS=Homo sapiens GN=PLD1 PE=1 SV=1	9.45923	9.26115	9.01374	9.6664	9.06932	9.58684	9.89163	9.91812	9.67754	FALSE		IsMasterProtein	Human	0	51.405	13	11	24	11	1	1074	124.1	8.78
362	Q9BUN8	Derlin-1 OS=Homo sapiens GN=DERL1 PE=1 SV=1	7.49506	7.88813	7.73403	8.27984	7.69488	7.43045	7.81762	8.1236	8.09751	FALSE		IsMasterProtein	Human	0	11.376	13	3	4	3	1	251	28.8	9.51
363	Q8WUD1	Ras-related protein Rab-2B OS=Homo sapiens GN=RAB2B PE=1 SV=1	12.1039	12.8051	11.7818	11.7694	12.8162	11.7858	11.7539	11.8815	11.9373	FALSE		IsMasterProtein	Human	0	101.831	64	12	68	5	1	216	24.2	7.83
364	Q96H79	Zinc finger CCCH-type antiviral protein 1-like OS=Homo sapiens GN=ZC3HAV1L PE=1 SV=2	6.79831	6.73471	6.3505	6.75889	6.90087	5.41954	6.34163	6.30012	6.20359	FALSE		IsMasterProtein	Human	0.002	5.374	6	2	2	2	1	300	32.9	8.13
365	Q8NFU4	Follicular dendritic cell secreted peptide OS=Homo sapiens GN=FDCSP PE=1 SV=1	4.94486	4.71149	4.15381	4.56682	4.43962	5.30012	4.90207	5.07039	5.3505	FALSE		IsMasterProtein	Human	0.009	3.335	22	1	1	1	1	85	9.7	9.32
366	Q6GMV2	SET and MYND domain-containing protein 5 OS=Homo sapiens GN=SMYD5 PE=1 SV=2	6.87036	6.56834	6.72383	6.66249	6.61912	6.87406	7.12928	7.38284	6.71149	FALSE		IsMasterProtein	Human	0.001	6.035	7	3	5	3	1	418	47.3	5.05
367	Q5T8D3	Acyl-CoA-binding domain-containing protein 5 OS=Homo sapiens GN=ACBD5 PE=1 SV=1	5.1819	5.12515	6.10014	5.32193	5.14975	5.23266	5.21335	5.53916	5.10014	FALSE		IsMasterProtein	Human	0.006	4.148	4	2	2	2	1	534	60.1	5.33
368	Q9NX46	Poly(ADP-ribose) glycohydrolase ARH3 OS=Homo sapiens GN=ADPRHL2 PE=1 SV=1	7.35491	6.94017	7.06717	7.06501	7.22593	7.03892	7.18388	7.39832	7.05311	FALSE		IsMasterProtein	Human	0	10.442	10	3	5	3	1	363	38.9	5.07
369	P34741	Syndecan-2 OS=Homo sapiens GN=SDC2 PE=1 SV=2	7.08534	7.78529	7.0607	8.31741	8.72451	7.11998	6.77742	7.40769	6.8716	FALSE		IsMasterProtein	Human	0.005	4.392	9	2	3	2	1	201	22.1	4.86
370	Q96AX2-3	Isoform 3 of Ras-related protein Rab-37 OS=Homo sapiens GN=RAB37	6.14568	6.0917	5.61765	6.10434	5.65821	5.8125	5.82528	5.8505	5.79701	FALSE		IsMasterProtein	Human	0	17.243	14	4	42	2	1	228	25.6	7.37
371	A0A109PW65	GCT-A3 light chain variable region (Fragment) OS=Homo sapiens PE=2 SV=1	10.5268	9.94354	9.61857	10.422	9.91289	9.23912	10.0531	10.1736	10.7281	FALSE		IsMasterProtein	Human	0	46.276	32	2	47	1	1	107	11.6	8.47
372	A0A024R5L0	Prolylcarboxypeptidase (Angiotensinase C), isoform CRA_a OS=Homo sapiens GN=PRCP PE=4 SV=1	9.22858	8.73911	8.9542	8.69	9.51175	8.46597	8.73843	8.43045	8.87098	FALSE		IsMasterProtein	Human	0	36.597	17	6	15	6	1	496	55.8	7.21
373	Q09161	Nuclear cap-binding protein subunit 1 OS=Homo sapiens GN=NCBP1 PE=1 SV=1	10.5018	10.3821	9.82655	10.0229	10.4242	9.66906	9.79653	10.2044	9.98513	FALSE		IsMasterProtein	Human	0	48.52	13	8	21	8	1	790	91.8	6.43
374	P08174-7	Isoform 7 of Complement decay-accelerating factor OS=Homo sapiens GN=CD55	10.7084	12.1582	11.1335	11.0034	10.8432	11.4913	10.4506	11.0044	11.0378	FALSE		IsMasterProtein	Human	0	65.166	24	10	31	10	1	551	59	8.78
375	A0A0D9SG04	Cordon-bleu protein-like 1 OS=Homo sapiens GN=COBLL1 PE=1 SV=2	9.6749	9.06232	9.21335	8.93103	8.71046	9.11712	8.84894	9.38046	9.16466	FALSE		IsMasterProtein	Human	0	37.075	10	8	16	8	1	1233	134.8	6.71
376	Q8NB49	Phospholipid-transporting ATPase IG OS=Homo sapiens GN=ATP11C PE=1 SV=3	8.47897	8.31967	8.53683	8.78463	8.21626	8.37504	8.78005	8.99322	8.65464	FALSE		IsMasterProtein	Human	0	20.831	8	8	12	7	1	1132	129.4	6.67
377	Q8N1N4-2	SWISS-PROT:Q8N1N4-2 Tax_Id=9606 Gene_Symbol=KRT78 Isoform 2 of Keratin, type II cytoskeletal 78	7.06501	5.43962	6.43962	5.90929	5.24031	6.68089	6.7761	6.59842	6.43796	TRUE		IsMasterProtein		0	26.497	10	7	203	2	1	521	56.9	6.02
378	A0A024R473	Mitochondrial ribosomal protein L44, isoform CRA_a OS=Homo sapiens GN=MRPL44 PE=4 SV=1	9.18041	9.34141	8.79116	9.18041	9.11608	9.15987	9.20016	9.99845	9.57554	FALSE		IsMasterProtein	Human	0	41.63	31	8	25	8	1	332	37.5	8.4
379	Q6UWH4-2	Isoform 2 of Protein FAM198B OS=Homo sapiens GN=FAM198B	7.24982	6.71287	9.21067	7.19672	6.50779	6.65964	6.96463	6.99095	6.84925	FALSE		IsMasterProtein	Human	0	16.339	9	4	6	4	1	527	58.5	9.74
380	Q6ZXV5	Transmembrane and TPR repeat-containing protein 3 OS=Homo sapiens GN=TMTC3 PE=1 SV=2	10.6573	10.602	10.4682	10.5003	10.4321	10.3689	10.5485	10.7546	10.4988	FALSE		IsMasterProtein	Human	0	59.119	15	11	31	9	1	915	103.9	8.87
381	Q6N092	Putative uncharacterized protein DKFZp686K18196 (Fragment) OS=Homo sapiens GN=DKFZp686K18196 PE=2 SV=1	14.1669	13.318	12.3682	14.0299	13.2592	11.89	13.8303	12.9936	14.7561	FALSE		IsMasterProtein	Human	0	287.814	38	16	192	2	1	519	56.4	6.93
382	Q9Y3P9	Rab GTPase-activating protein 1 OS=Homo sapiens GN=RABGAP1 PE=1 SV=3	9.71253	9.45861	9.22448	9.65446	9.16264	8.86388	9.11556	9.32665	9.15532	FALSE		IsMasterProtein	Human	0	34.701	10	8	27	8	1	1069	121.7	5.25
383	Q8IXU6	Solute carrier family 35 member F2 OS=Homo sapiens GN=SLC35F2 PE=1 SV=1	7.24603	6.95187	6.7866	6.4545	6.63517	6.66818	6.50938	6.98527	6.64097	FALSE		IsMasterProtein	Human	0	12.284	10	2	5	2	1	374	41.2	6.21
384	P35556	Fibrillin-2 OS=Homo sapiens GN=FBN2 PE=1 SV=3	11.3854	10.0677	10.6767	9.85922	10.3132	9.27473	9.31129	9.4818	9.2329	FALSE		IsMasterProtein	Human	0	109.147	8	21	72	15	1	2912	314.6	4.86
385	A0A024QZB4	Sulfotransferase OS=Homo sapiens GN=hCG_1993905 PE=3 SV=1	8.35359	8.91648	8.15279	9.70287	9.38694	8.17243	8.09434	8.43296	8.44956	FALSE		IsMasterProtein	Human	0	13.318	16	4	6	4	1	295	34.2	6.62
386	P82663	28S ribosomal protein S25, mitochondrial OS=Homo sapiens GN=MRPS25 PE=1 SV=1	8.33762	8.60659	7.85736	8.16591	8.30469	7.90328	8.23601	8.25644	8.32193	FALSE		IsMasterProtein	Human	0	19.787	36	5	20	5	1	173	20.1	8.82
387	Q96Q15	Serine/threonine-protein kinase SMG1 OS=Homo sapiens GN=SMG1 PE=1 SV=3	6.8505	6.47249	6.42122	6.46434	6.11478	5.97039	6.47411	6.49346	6.40429	FALSE		IsMasterProtein	Human	0	17.295	1	2	3	2	1	3661	410.2	6.46
388	Q9UI14	Prenylated Rab acceptor protein 1 OS=Homo sapiens GN=RABAC1 PE=1 SV=1	7.8505	8.94427	7.99605	8.23122	8.90147	7.62132	8.02237	8.35359	8.02956	FALSE		IsMasterProtein	Human	0.001	6.681	11	2	6	2	1	185	20.6	7.34
389	Q9HCU5	Prolactin regulatory element-binding protein OS=Homo sapiens GN=PREB PE=1 SV=2	10.6684	10.9092	10.6063	11.0255	10.8074	10.5012	10.5287	10.8654	10.7018	FALSE		IsMasterProtein	Human	0	111.123	42	11	59	11	1	417	45.4	7.88
390	O95236	Apolipoprotein L3 OS=Homo sapiens GN=APOL3 PE=1 SV=3	4.19377	3.79701	3.43296	2.8679	3.40599	3.6893	4	3.26303	2.80735	FALSE		IsMasterProtein	Human	0	10.539	7	2	9	2	1	402	44.3	8.16
391	A0MZ66-3	Isoform 3 of Shootin-1 OS=Homo sapiens GN=SHTN1	9.32148	9.30993	8.63626	8.86388	9.00028	8.28216	8.64638	8.50144	8.46312	FALSE		IsMasterProtein	Human	0	28.889	10	6	20	6	1	649	73.6	5.45
392	Q6ZSP3	Phospholipid-transporting ATPase OS=Homo sapiens PE=2 SV=1	8.94046	10.856	8.71287	9.54863	10.8649	8.92065	9.07253	9.22858	8.92659	FALSE		IsMasterProtein	Human	0	30.975	8	8	20	8	1	1188	133.5	8.12
393	O75569	Interferon-inducible double-stranded RNA-dependent protein kinase activator A OS=Homo sapiens GN=PRKRA PE=1 SV=1	10.2441	10.3787	9.93767	9.47249	10.2635	9.26608	9.82114	9.75539	9.43233	FALSE		IsMasterProtein	Human	0	36.229	25	8	13	8	1	313	34.4	8.41
394	V5NQC6	MHC class I antigen (Fragment) OS=Homo sapiens GN=HLA-C PE=3 SV=1	10.9411	11.5687	11.0661	12.9681	10.9715	10.8352	10.7976	11.5492	11.3062	FALSE		IsMasterProtein	Human	0	65.011	19	5	69	4	1	349	39.3	6.99
395	Q8N2H4	Protein SYS1 homolog OS=Homo sapiens GN=SYS1 PE=1 SV=1	5.78398	5.71699	5.17792	6.70874	5.44294	5.60585	5.80993	5.63807	5.66391	FALSE		IsMasterProtein	Human	0.004	4.622	14	1	4	1	1	156	17.6	7.72
396	Q9Y4D7	Plexin-D1 OS=Homo sapiens GN=PLXND1 PE=1 SV=3	7.09487	7.33539	6.98413	8.6125	7.81314	6.7866	7.03892	7.45039	7.33181	FALSE		IsMasterProtein	Human	0	24.513	5	6	11	6	1	1925	211.9	7.15
397	B3KQ21	cDNA FLJ32640 fis, clone SYNOV2001033, highly similar to U3 small nucleolar RNA-associated protein 6 homolog OS=Homo sapiens PE=2 SV=1	8.53683	8.06878	8.00056	8.2317	7.89239	8.20848	8.07414	8.19525	7.87897	FALSE		IsMasterProtein	Human	0	25.071	12	5	8	5	1	597	70.2	7.46
398	B3KN29	PRA1 family protein OS=Homo sapiens PE=2 SV=1	9.41003	10.69	9.04139	10.3541	10.7124	9.31628	9.06663	9.61489	9.16214	FALSE		IsMasterProtein	Human	0	16.965	22	3	18	3	1	178	19.3	9.19
399	O60869	Endothelial differentiation-related factor 1 OS=Homo sapiens GN=EDF1 PE=1 SV=1	10.0414	10.9123	9.51767	10.0611	10.7074	8.71836	9.80832	9.34983	8.93664	FALSE		IsMasterProtein	Human	0	10.441	27	4	6	4	1	148	16.4	9.95
400	A6NHR9	Structural maintenance of chromosomes flexible hinge domain-containing protein 1 OS=Homo sapiens GN=SMCHD1 PE=1 SV=2	10.4385	10.4155	10.0799	10.6439	10.3132	9.52552	9.82734	10.1689	9.97097	FALSE		IsMasterProtein	Human	0	55.712	10	17	29	17	1	2005	226.2	7.3
401	P02679	Fibrinogen gamma chain OS=Homo sapiens GN=FGG PE=1 SV=3	16.8415	16.6797	16.0938	16.3587	16.9659	16.0491	16.1784	16.9274	16.2643	FALSE		IsMasterProtein	Human	0	927.422	76	31	1756	3	1	453	51.5	5.62
402	B2R995	Malic enzyme OS=Homo sapiens PE=2 SV=1	5.54226	6.32373	5.20945	6.36807	5.75221	5.59991	5.33628	5.38198	5.01792	FALSE		IsMasterProtein	Human	0	10.003	6	2	2	2	1	604	67.1	7.84
403	P12081	Histidine--tRNA ligase, cytoplasmic OS=Homo sapiens GN=HARS PE=1 SV=2	10.4139	10.5478	10.0021	9.9993	10.2938	9.67719	10.3387	9.98598	10.225	FALSE		IsMasterProtein	Human	0	66.579	25	11	43	7	1	509	57.4	5.88
404	B2RDF5	cDNA, FLJ96587, highly similar to Homo sapiens SUMO-1 activating enzyme subunit 2 (UBA2), mRNA OS=Homo sapiens PE=2 SV=1	10.2442	9.44377	9.53333	10.0829	9.3505	9.48382	9.48945	10.2826	9.70891	FALSE		IsMasterProtein	Human	0	39.748	16	7	20	7	1	640	71.1	5.29
405	Q8N766	ER membrane protein complex subunit 1 OS=Homo sapiens GN=EMC1 PE=1 SV=1	11.7862	12.0061	11.741	12.2288	11.9821	11.5258	11.6263	12.0378	11.8403	FALSE		IsMasterProtein	Human	0	135.545	30	22	84	22	1	993	111.7	7.66
406	P30626	Sorcin OS=Homo sapiens GN=SRI PE=1 SV=1	12.6997	13.2109	12.6904	12.6937	12.8154	11.6048	12.1517	12.3688	11.9819	FALSE		IsMasterProtein	Human	0	113.474	63	11	99	11	1	198	21.7	5.59
407	Q96DE0	U8 snoRNA-decapping enzyme OS=Homo sapiens GN=NUDT16 PE=1 SV=2	9.45471	9.62863	9.26842	9.51136	9.31492	8.9542	9.18314	9.21626	9.11192	FALSE		IsMasterProtein	Human	0	47.772	46	9	27	8	1	195	21.3	6.89
408	M0QYS1	60S ribosomal protein L13a (Fragment) OS=Homo sapiens GN=RPL13A PE=1 SV=2	4.10434	4.45943	2.8679	4.23266	4.64386	1.43296	4.1375	3.30743	2.98185	FALSE		IsMasterProtein	Human	0	42.934	31	8	46	1	1	210	24.2	10.86
409	Q9UGR2	Zinc finger CCCH domain-containing protein 7B OS=Homo sapiens GN=ZC3H7B PE=1 SV=1	5.34341	5.15785	5.25927	5.42962	5.16591	4.97269	4.76553	5.9331	5.27798	FALSE		IsMasterProtein	Human	0.001	7.01	3	2	3	2	1	993	111.5	7.17
410	Q6P1N0	Coiled-coil and C2 domain-containing protein 1A OS=Homo sapiens GN=CC2D1A PE=1 SV=1	9.91438	10.0195	9.51313	9.92407	9.82146	9.20604	9.65285	9.886	9.56281	FALSE		IsMasterProtein	Human	0	60.218	19	13	27	13	1	951	104	8.09
411	Q99828	Calcium and integrin-binding protein 1 OS=Homo sapiens GN=CIB1 PE=1 SV=4	8.82496	8.98527	8.91349	9.33584	9.17443	9.84925	10.2328	10.2874	10.6733	FALSE		IsMasterProtein	Human	0	49.265	49	7	28	7	1	191	21.7	4.78
412	P30273	High affinity immunoglobulin epsilon receptor subunit gamma OS=Homo sapiens GN=FCER1G PE=1 SV=1	9.03672	8.62278	8.80768	11.6732	7.84298	9.70563	9.79701	10.6269	10.5579	FALSE		IsMasterProtein	Human	0	14.049	33	3	11	3	1	86	9.7	7.12
413	P62736	Actin, aortic smooth muscle OS=Homo sapiens GN=ACTA2 PE=1 SV=1	15.5513	15.0506	15.3617	16.5019	15.0063	15.4421	15.6438	15.9563	15.8573	FALSE		IsMasterProtein	Human	0	561.237	73	27	1788	2	1	377	42	5.39
414	B2R4V2	cDNA, FLJ92227, highly similar to Homo sapiens ribosomal protein L36a-like (RPL36AL), mRNA OS=Homo sapiens PE=2 SV=1	7.79571	7.8679	7.94778	7.7662	8.8275	6.58496	7.88264	7.08108	6.76288	FALSE		IsMasterProtein	Human	0.001	7.41	24	3	10	1	1	106	12.5	10.65
415	Q02218	2-oxoglutarate dehydrogenase, mitochondrial OS=Homo sapiens GN=OGDH PE=1 SV=3	14.1184	13.9774	13.9797	14.358	13.8925	14.4291	14.161	14.669	14.4047	FALSE		IsMasterProtein	Human	0	511.03	57	49	379	41	1	1023	115.9	6.86
416	Q9Y6C9	Mitochondrial carrier homolog 2 OS=Homo sapiens GN=MTCH2 PE=1 SV=1	12.3538	12.6389	12.3455	12.6405	12.4143	12.89	12.7658	13.3644	12.993	FALSE		IsMasterProtein	Human	0	104.623	40	11	97	4	1	303	33.3	7.97
417	P08572	Collagen alpha-2(IV) chain OS=Homo sapiens GN=COL4A2 PE=1 SV=4	13.0212	14.7047	12.5371	14.1983	14.2887	13.2532	12.8077	13.7371	13.2657	FALSE		IsMasterProtein	Human	0	389.746	17	18	283	18	1	1712	167.4	8.66
418	Q9BQI0-2	Isoform 2 of Allograft inflammatory factor 1-like OS=Homo sapiens GN=AIF1L	6.52669	6.20945	6.23649	7.24031	6.35226	6.01792	4.73335	5.83036	5.04002	FALSE		IsMasterProtein	Human	0.005	4.446	9	1	2	1	1	176	20	7.77
419	Q9HC07	Transmembrane protein 165 OS=Homo sapiens GN=TMEM165 PE=1 SV=1	8.83573	9.10329	8.91767	8.76885	8.80316	8.88142	9.072	9.44108	9.1334	FALSE		IsMasterProtein	Human	0	61.172	20	5	28	5	1	324	34.9	7.02
420	Q01196-8	Isoform AML-1G of Runt-related transcription factor 1 OS=Homo sapiens GN=RUNX1	7.58571	6.54535	7.15279	6.75622	6.30561	6.63517	6.96116	7.16088	6.75355	FALSE		IsMasterProtein	Human	0	13.437	12	3	10	3	1	480	51.8	8.69
421	P04083	Annexin A1 OS=Homo sapiens GN=ANXA1 PE=1 SV=2	15.4628	14.8386	15.6758	15.1461	14.2961	16.1081	16.735	16.8857	17.0093	FALSE		IsMasterProtein	Human	0	484.049	69	25	1017	25	1	346	38.7	7.02
422	Q96FS4	Signal-induced proliferation-associated protein 1 OS=Homo sapiens GN=SIPA1 PE=1 SV=1	5.3147	5.58797	5.69766	6.75087	5.03562	5.89239	5.75756	6.39403	5.53605	FALSE		IsMasterProtein	Human	0.002	5.344	2	2	2	2	1	1042	112.1	6.6
423	Q6NTF9-2	Isoform 2 of Rhomboid domain-containing protein 2 OS=Homo sapiens GN=RHBDD2	7.2075	8.47735	7.23554	7.21237	8.87129	6.85549	6.85674	7.23745	7.33002	FALSE		IsMasterProtein	Human	0	12.995	6	2	7	2	1	409	43.8	9.22
424	Q6PJF5	Inactive rhomboid protein 2 OS=Homo sapiens GN=RHBDF2 PE=1 SV=2	5.90929	5.54535	6.07253	6.33092	5.71973	5.94486	6.07682	6.46434	6.1918	FALSE		IsMasterProtein	Human	0	14.887	5	4	4	4	1	856	96.6	8.82
425	P51858	Hepatoma-derived growth factor OS=Homo sapiens GN=HDGF PE=1 SV=1	13.2026	12.0793	12.3342	12.0215	11.9651	11.3043	11.774	11.8548	11.871	FALSE		IsMasterProtein	Human	0	116.535	63	16	87	16	1	240	26.8	4.73
426	Q59F14	Neutrophil cytosol factor 2 variant (Fragment) OS=Homo sapiens PE=4 SV=1	8.81282	8.93605	8.71733	9.79847	8.5519	9.20261	8.91259	9.33807	9.12541	FALSE		IsMasterProtein	Human	0	14.154	7	4	7	4	1	598	67.5	6.21
427	B7Z6C9	Transmembrane 9 superfamily member OS=Homo sapiens PE=2 SV=1	10.902	11.0851	10.9034	11.3205	10.9476	10.6546	11.03	11.2672	11.0751	FALSE		IsMasterProtein	Human	0	79.628	22	15	45	15	1	815	92.4	6.29
428	A0A024R718	Pre-B-cell colony enhancing factor 1, isoform CRA_a OS=Homo sapiens GN=PBEF1 PE=4 SV=1	11.2544	11.4845	11.0724	12.0623	10.9663	11.4743	11.2723	11.0767	11.5547	FALSE		IsMasterProtein	Human	0	81.435	30	14	50	14	1	491	55.5	7.15
429	P05164-3	Isoform H7 of Myeloperoxidase OS=Homo sapiens GN=MPO	12.754	12.9394	12.3548	14.7064	12.5847	14.2592	13.047	14.068	14.281	FALSE		IsMasterProtein	Human	0	326.744	47	31	263	27	1	777	87.2	9.07
430	P23634	Plasma membrane calcium-transporting ATPase 4 OS=Homo sapiens GN=ATP2B4 PE=1 SV=2	13.0682	12.8832	12.8043	13.4345	13.0793	12.3395	12.7502	12.8646	12.5515	FALSE		IsMasterProtein	Human	0	256.182	30	29	170	18	1	1241	137.8	6.6
431	B2R7C2	cDNA, FLJ93375, highly similar to Homo sapiens ZW10, kinetochore associated, homolog (Drosophila) (ZW10), mRNA OS=Homo sapiens PE=2 SV=1	9.53722	9.84956	9.26421	9.29071	9.96405	8.99944	9.51826	9.47228	9.38457	FALSE		IsMasterProtein	Human	0	34.288	14	9	14	9	1	779	88.8	6.27
432	Q86YS7-4	Isoform 4 of C2 domain-containing protein 5 OS=Homo sapiens GN=C2CD5	9.57648	9.70027	9.18982	9.5345	9.47573	9.13031	9.30287	9.60437	9.11426	FALSE		IsMasterProtein	Human	0	46.868	13	10	22	10	1	1053	116.2	6.39
433	Q9BSH4	Translational activator of cytochrome c oxidase 1 OS=Homo sapiens GN=TACO1 PE=1 SV=1	7.53761	7.40344	7.26303	7.21723	7.61545	7.45039	7.52356	7.99266	7.62352	FALSE		IsMasterProtein	Human	0	9.495	15	3	4	3	1	297	32.5	8.13
434	E5KRX5	SURF1-like protein OS=Homo sapiens GN=SURF1 PE=2 SV=1	8.99915	9.18512	8.96867	9.3345	8.96838	9.54998	9.37504	9.95478	9.90343	FALSE		IsMasterProtein	Human	0	40.633	25	5	32	5	1	300	33.3	9.6
435	B2RDP6	cDNA, FLJ96709, highly similar to Homo sapiens glutamate rich WD repeat protein GRWD (GRWD), mRNA OS=Homo sapiens PE=2 SV=1	9.22954	8.85674	8.73471	9.06905	8.44832	8.49386	8.90448	9.21578	8.98328	FALSE		IsMasterProtein	Human	0	36.382	14	4	13	4	1	446	49.4	4.92
436	A0A024R0D2	AP complex subunit beta OS=Homo sapiens GN=hCG_38636 PE=3 SV=1	4.67807	5.21335	5.12928	5.10434	5.24413	4.8125	5.44956	5.53605	5.2891	FALSE		IsMasterProtein	Human	0.001	7.681	4	2	3	2	1	739	83.2	5.86
437	E3SWK8	MHC class I antigen (Fragment) OS=Homo sapiens GN=HLA-C PE=3 SV=1	7.78856	6.89603	7.47249	7.29829	7.4814	6.3733	6.75756	7.54767	7.88874	FALSE		IsMasterProtein	Human	0	10.337	14	2	9	1	1	181	21.1	7.37
438	A0A1C7CYX1	ELM2 and SANT domain-containing protein 1 OS=Homo sapiens GN=ELMSAN1 PE=1 SV=1	4.27798	4.6837	3.848	4.20163	4.80219	3.76553	4.27053	4.15381	3.74416	FALSE		IsMasterProtein	Human	0.001	6.224	4	3	5	3	1	1099	120.7	9.29
439	O95467	Neuroendocrine secretory protein 55 OS=Homo sapiens GN=GNAS PE=2 SV=1	5.76022	8.40173	5.53605	6.75489	8.43879	4.94486	5.2891	5.92837	5.45943	FALSE		IsMasterProtein	Human	0.001	6.84	11	3	3	3	1	245	28	5.49
440	A0A024QZG0	Ring finger protein 40, isoform CRA_a OS=Homo sapiens GN=RNF40 PE=4 SV=1	6.12928	6.45615	5.77083	6.03782	6.24603	5.74416	5.97728	6.23074	5.70044	FALSE		IsMasterProtein	Human	0	16.095	5	4	10	3	1	1001	113.6	6.29
441	B7ZKY6	Membrane metallo-endopeptidase OS=Homo sapiens GN=MME PE=2 SV=1	11.7141	11.7279	11.6308	11.9379	11.4501	13.5148	13.9271	13.1705	13.5758	FALSE		IsMasterProtein	Human	0	222.067	43	27	168	27	1	750	85.5	5.91
442	A8K132	cDNA FLJ75476, highly similar to Homo sapiens glutaminase (GLS), mRNA OS=Homo sapiens PE=2 SV=1	10.7469	11.0209	11.5698	11.2778	10.7245	10.6389	11.0629	11.4946	11.2055	FALSE		IsMasterProtein	Human	0	91.088	27	11	44	2	1	669	73.5	7.77
443	Q14689	Disco-interacting protein 2 homolog A OS=Homo sapiens GN=DIP2A PE=1 SV=2	8.6844	8.64997	8.60696	8.62644	8.41574	8.23362	8.60437	8.74416	8.48864	FALSE		IsMasterProtein	Human	0	34.969	6	6	10	4	1	1571	170.3	8.03
444	Q9NYL2	Mitogen-activated protein kinase kinase kinase 20 OS=Homo sapiens GN=MAP3K20 PE=1 SV=3	5.70598	4.03562	4.94017	5.37504	3.83794	4.27053	4.20163	4.62644	4.00899	FALSE		IsMasterProtein	Human	0	8.387	3	2	3	2	1	800	91.1	7.87
445	O60493	Sorting nexin-3 OS=Homo sapiens GN=SNX3 PE=1 SV=3	9.78741	9.89209	9.72996	10.2328	9.68738	9.39789	9.68825	9.94266	9.65302	FALSE		IsMasterProtein	Human	0	29.915	34	5	20	5	1	162	18.8	8.66
446	Q92625	Ankyrin repeat and SAM domain-containing protein 1A OS=Homo sapiens GN=ANKS1A PE=1 SV=4	7.81506	7.37591	7.07253	7.38543	7.30743	7.17792	7.52982	7.507	7.42543	FALSE		IsMasterProtein	Human	0.001	6.606	3	3	3	3	1	1134	123	6.38
447	A0A024R9D9	Transcription and mRNA export factor ENY2 OS=Homo sapiens GN=ENY2 PE=3 SV=1	9.87805	10.107	9.07468	9.2009	9.88096	8.70217	8.97011	9.21505	8.79669	FALSE		IsMasterProtein	Human	0	16.591	32	3	19	3	1	101	11.5	9.33
448	Q13625-3	Isoform 3 of Apoptosis-stimulating of p53 protein 2 OS=Homo sapiens GN=TP53BP2	3.37851	3.8679	3.40599	2.48543	3.21723	2.82782	2.74416	3.56071	3.24793	FALSE		IsMasterProtein	Human	0.003	4.943	1	1	5	1	1	1134	126.2	6.21
449	A0A0S2Z4R1	Tyrosine--tRNA ligase (Fragment) OS=Homo sapiens GN=YARS PE=2 SV=1	10.7981	10.8444	10.6015	10.4513	10.5217	10.3412	10.9737	10.6966	10.9419	FALSE		IsMasterProtein	Human	0	92.829	31	13	51	13	1	528	59.1	7.05
450	Q969V3	Nicalin OS=Homo sapiens GN=NCLN PE=1 SV=2	11.081	11.1309	11.1884	11.6282	10.9944	11.0545	11.325	11.5016	11.4833	FALSE		IsMasterProtein	Human	0	73.994	27	14	61	14	1	563	62.9	6.89
451	J9JIC5	Protein Njmu-R1 OS=Homo sapiens GN=C17orf75 PE=1 SV=1	8.57743	9.14517	8.13186	8.02459	9.26632	7.69905	7.96809	7.94953	7.85175	FALSE		IsMasterProtein	Human	0	13.149	13	4	10	4	1	396	44.6	5.03
452	A1E959	Odontogenic ameloblast-associated protein OS=Homo sapiens GN=ODAM PE=1 SV=1	8.32373	8.42291	8.58496	7.98982	8.01792	7.88081	8.1127	8.16591	7.98812	FALSE		IsMasterProtein	Human	0	67.265	10	1	46	1	1	279	30.8	4.56
453	C9JNG9	Collagen alpha-3(VI) chain (Fragment) OS=Homo sapiens GN=COL6A3 PE=1 SV=1	7.74079	9.8631	7.05745	10.9079	9.7342	8.29829	8.56415	8.77347	9.00056	FALSE		IsMasterProtein	Human	0	479.246	66	38	478	2	1	708	77.1	5.43
454	Q96N11	Uncharacterized protein C7orf26 OS=Homo sapiens GN=C7orf26 PE=2 SV=1	7.88325	7.88692	7.56072	7.83036	7.98185	6.99774	7.46025	7.75087	7.53605	FALSE		IsMasterProtein	Human	0	9.035	10	3	5	3	1	449	50	7.69
455	Q9Y277	Voltage-dependent anion-selective channel protein 3 OS=Homo sapiens GN=VDAC3 PE=1 SV=1	13.4526	13.4504	13.3645	13.59	13.4245	13.618	13.3571	14.1226	13.6761	FALSE		IsMasterProtein	Human	0	216.039	58	12	325	1	1	283	30.6	8.66
456	Q96JY6-5	Isoform 5 of PDZ and LIM domain protein 2 OS=Homo sapiens GN=PDLIM2	8.09698	8.06393	7.67243	7.99492	7.60585	6.78136	7.36982	7.46516	6.87036	FALSE		IsMasterProtein	Human	0	12.159	9	4	5	4	1	602	62.7	10.9
457	Q99700	Ataxin-2 OS=Homo sapiens GN=ATXN2 PE=1 SV=2	6.85175	7.73809	6.45121	7.08958	7.52199	6.61912	6.44128	6.92244	6.53761	FALSE		IsMasterProtein	Human	0.001	7.784	2	2	3	2	1	1313	140.2	9.57
458	A0A024R6A3	Presenilin OS=Homo sapiens GN=PSEN1 PE=2 SV=1	8.26444	8.16792	7.93546	8.58271	8.21237	7.84046	8.0917	8.36588	8.22062	FALSE		IsMasterProtein	Human	0	23.49	12	5	10	5	1	467	52.6	5.31
459	Q5EBL8-2	Isoform 2 of PDZ domain-containing protein 11 OS=Homo sapiens GN=PDZD11	6.7761	6.93074	6.80993	6.42794	6.77083	6.89239	6.70874	6.97384	6.8189	FALSE		IsMasterProtein	Human	0	38.387	36	3	9	3	1	171	19.5	7.65
460	A8K005	cDNA FLJ77896, highly similar to Homo sapiens Ras homolog enriched in brain (RHEB), mRNA OS=Homo sapiens PE=2 SV=1	9.72724	9.7269	9.76885	9.94486	9.67578	9.31492	9.64584	9.66906	9.67754	FALSE		IsMasterProtein	Human	0	25.323	34	6	12	6	1	184	20.5	5.92
461	Q53HV2	Chaperonin containing TCP1, subunit 7 (Eta) variant (Fragment) OS=Homo sapiens PE=2 SV=1	13.0121	13.3427	12.5628	13.2661	13.1996	12.3052	12.8401	12.9389	12.7697	FALSE		IsMasterProtein	Human	0	216.442	53	21	163	21	1	543	59.3	7.65
462	Q13617-2	Isoform 2 of Cullin-2 OS=Homo sapiens GN=CUL2	9.21772	9.09011	8.8614	9.07708	8.95099	8.69801	9.09117	8.95332	9.31786	FALSE		IsMasterProtein	Human	0	30.035	14	9	17	9	1	764	89.4	7.11
463	A0A1S5UZH5	Mitochondrial thioredoxin OS=Homo sapiens GN=TXN PE=2 SV=1	8.79181	8.61213	8.70529	8.07253	8.74349	8.9263	8.72212	9.36129	9.13545	FALSE		IsMasterProtein	Human	0	38.984	30	3	18	3	1	205	22.8	8.47
464	Q16740	ATP-dependent Clp protease proteolytic subunit, mitochondrial OS=Homo sapiens GN=CLPP PE=1 SV=1	9.83479	10.1539	9.92585	10.2013	9.94325	10.1106	10.2112	10.4555	10.1747	FALSE		IsMasterProtein	Human	0	63.626	42	10	51	10	1	277	30.2	8.09
465	Q9HDC9	Adipocyte plasma membrane-associated protein OS=Homo sapiens GN=APMAP PE=1 SV=2	13.6476	13.5847	13.4199	14.0455	13.6356	13.0429	13.035	13.4585	13.5114	FALSE		IsMasterProtein	Human	0	208.444	57	18	240	18	1	416	46.5	6.16
466	B3KPC7	Actin-related protein 2/3 complex subunit 5 OS=Homo sapiens PE=2 SV=1	10.4511	10.2784	10.4673	10.3311	9.94647	10.7514	10.7394	10.564	10.7166	FALSE		IsMasterProtein	Human	0	65.439	59	5	72	4	1	153	17	6.02
467	Q9Y3C6	Peptidyl-prolyl cis-trans isomerase-like 1 OS=Homo sapiens GN=PPIL1 PE=1 SV=1	10.7159	10.4493	10.3571	10.1818	10.3932	9.89148	10.1263	10.2275	10.1508	FALSE		IsMasterProtein	Human	0	25.717	36	5	21	5	1	166	18.2	7.99
468	A0A087WZQ7	Beta-soluble NSF attachment protein OS=Homo sapiens GN=NAPB PE=1 SV=1	7.97327	8.92452	7.78725	8.49386	8.61471	7.58646	7.69488	7.9331	7.78856	FALSE		IsMasterProtein	Human	0	53.284	34	7	29	4	1	302	33.9	5.47
469	Q13049	E3 ubiquitin-protein ligase TRIM32 OS=Homo sapiens GN=TRIM32 PE=1 SV=2	9.08055	9.1639	8.61728	8.46352	8.71425	8.03727	8.43379	8.49825	8.27659	FALSE		IsMasterProtein	Human	0	20.788	6	3	8	3	1	653	71.9	6.98
470	Q9NQ50	39S ribosomal protein L40, mitochondrial OS=Homo sapiens GN=MRPL40 PE=1 SV=1	9.32935	9.69697	9.08162	9.2031	9.6397	9.25456	9.42017	9.84956	9.60474	FALSE		IsMasterProtein	Human	0	53.763	33	6	20	6	1	206	24.5	9.63
471	H7C2Q8	EBNA1 binding protein 2, isoform CRA_d OS=Homo sapiens GN=EBNA1BP2 PE=1 SV=1	10.6165	9.86124	9.66906	9.35711	9.64115	8.72724	9.3336	9.33874	9.02431	FALSE		IsMasterProtein	Human	0	31.911	24	7	15	7	1	361	40.7	9.98
472	Q9BTZ2	Dehydrogenase/reductase SDR family member 4 OS=Homo sapiens GN=DHRS4 PE=1 SV=3	9.434	9.16591	9.20945	9.4446	9.21432	9.17468	10.1453	9.60973	9.64962	FALSE		IsMasterProtein	Human	0	25.423	23	6	9	6	1	278	29.5	8.56
473	P09493-9	Isoform 9 of Tropomyosin alpha-1 chain OS=Homo sapiens GN=TPM1	7.23649	7.92896	6.89966	9.68054	8.2738	7.89057	7.40259	8.52865	8.38716	FALSE		IsMasterProtein	Human	0	137.858	60	23	203	0	1	284	32.7	4.75
474	A0A024R035	Complement component 9, isoform CRA_a OS=Homo sapiens GN=C9 PE=4 SV=1	14.9407	13.3182	15.0648	12.97	12.4652	11.98	12.4535	12.4568	12.7608	FALSE		IsMasterProtein	Human	0	173.203	44	20	172	20	1	559	63.2	5.52
475	B3KY79	cDNA FLJ46620 fis, clone TLUNG2000654, highly similar to Keratin, type II cytoskeletal 7 OS=Homo sapiens PE=2 SV=1	10.574	7.87467	6.46434	8.34518	7.61397	8.48864	8.16892	7.25644	7.4733	FALSE		IsMasterProtein	Human	0	339.631	62	36	828	3	1	445	49	5.48
476	Q8WV93	AFG1-like ATPase OS=Homo sapiens GN=AFG1L PE=1 SV=2	5.08746	5.51728	4.75489	5.48543	4.85798	5.41278	5.30743	5.54535	5.34341	FALSE		IsMasterProtein	Human	0.006	4.101	2	1	1	1	1	481	54.8	7.27
477	P50479	PDZ and LIM domain protein 4 OS=Homo sapiens GN=PDLIM4 PE=1 SV=2	11.4998	11.0157	11.8115	10.9831	10.7635	10.7571	11.5276	12.2988	11.422	FALSE		IsMasterProtein	Human	0	104.23	54	12	56	12	1	330	35.4	7.91
478	Q08379	Golgin subfamily A member 2 OS=Homo sapiens GN=GOLGA2 PE=1 SV=3	11.1959	12.2912	11.1499	11.1596	12.3149	10.963	11.1883	11.3255	11.1088	FALSE		IsMasterProtein	Human	0	201.018	27	21	96	13	1	1002	113	5.02
479	Q9BV44	THUMP domain-containing protein 3 OS=Homo sapiens GN=THUMPD3 PE=1 SV=1	6.95536	7.30104	7.0045	7.19967	6.77215	6.3147	6.9472	6.86666	6.926	FALSE		IsMasterProtein	Human	0.006	4.148	2	1	1	1	1	507	57	6.37
480	Q6IB24	PDE6D protein OS=Homo sapiens GN=PDE6D PE=2 SV=1	7.10014	7.11894	6.61176	6.84549	6.65535	6.50779	6.31288	6.74953	6.43796	FALSE		IsMasterProtein	Human	0.001	6.833	13	1	6	1	1	150	17.4	5.67
481	P56181-2	Isoform 2 of NADH dehydrogenase [ubiquinone] flavoprotein 3, mitochondrial OS=Homo sapiens GN=NDUFV3	11.4563	10.7698	10.7375	10.1723	10.4276	10.3683	10.4638	11.1118	11.0209	FALSE		IsMasterProtein	Human	0	80.457	31	10	26	10	1	473	51	9.17
482	Q8N6H7	ADP-ribosylation factor GTPase-activating protein 2 OS=Homo sapiens GN=ARFGAP2 PE=1 SV=1	6.99322	7.74618	6.87774	7.31288	7.4187	6.64241	7.3672	7.31922	7.09276	FALSE		IsMasterProtein	Human	0	22.184	12	5	9	5	1	521	56.7	7.99
483	A0A0G2JK64	Histone-lysine N-methyltransferase EHMT2 OS=Homo sapiens GN=EHMT2 PE=1 SV=1	7.92422	7.00113	7.02791	7.15381	7.09698	6.45121	7.48543	6.9472	7.3837	FALSE		IsMasterProtein	Human	0.001	7.189	3	4	4	4	1	1267	138.7	6.04
484	Q86Y56	Dynein assembly factor 5, axonemal OS=Homo sapiens GN=DNAAF5 PE=1 SV=4	7.99831	7.72247	7.80025	7.25927	7.60585	7.6893	8.08852	7.61397	7.50223	FALSE		IsMasterProtein	Human	0	19.443	7	5	9	5	1	855	93.5	6.42
485	Q8N6R0	Methyltransferase-like protein 13 OS=Homo sapiens GN=METTL13 PE=1 SV=1	7.15279	7.26209	7.29462	6.90689	6.67243	6.87897	7.06717	6.83289	6.83289	FALSE		IsMasterProtein	Human	0	18.608	13	6	13	6	1	699	78.7	6.73
486	Q92769	Histone deacetylase 2 OS=Homo sapiens GN=HDAC2 PE=1 SV=2	11.4761	11.4781	10.8105	10.8403	11.4071	10.1028	10.3041	10.6061	10.3117	FALSE		IsMasterProtein	Human	0	65.841	32	11	42	7	1	488	55.3	5.91
487	Q6ZRI8	Rho GTPase-activating protein 36 OS=Homo sapiens GN=ARHGAP36 PE=2 SV=1	9.29462	12.1817	8.92273	9.88981	12.2077	9.18364	9.22906	9.52003	9.22352	FALSE		IsMasterProtein	Human	0	73.235	42	14	45	14	1	547	61.6	9.42
488	Q96ST2	Protein IWS1 homolog OS=Homo sapiens GN=IWS1 PE=1 SV=2	5.78398	6.07682	4.99548	5.07468	6.00225	4.93074	5.17792	5.07039	5.14975	FALSE		IsMasterProtein	Human	0.007	3.883	2	1	1	1	1	819	91.9	4.69
489	Q96PE7	Methylmalonyl-CoA epimerase, mitochondrial OS=Homo sapiens GN=MCEE PE=1 SV=1	9.32486	9.90959	9.29921	9.16138	9.51924	9.62808	9.20628	9.69679	9.63898	FALSE		IsMasterProtein	Human	0	27.176	45	6	16	6	1	176	18.7	9.09
490	Q9H6U6-8	Isoform 4 of Breast carcinoma-amplified sequence 3 OS=Homo sapiens GN=BCAS3	7.02901	6.95884	6.59246	7.28633	6.79051	6.31832	6.76553	6.80478	6.86542	FALSE		IsMasterProtein	Human	0.006	4.202	1	1	2	1	1	950	103.6	6.71
491	K7EM85	Rho GTPase-activating protein 45 OS=Homo sapiens GN=ARHGAP45 PE=1 SV=1	6.732	6.89118	6.73335	7.18388	6.55305	6.81634	6.90448	6.926	7.18289	FALSE		IsMasterProtein	Human	0	14.26	5	4	4	1	1	1163	127.5	6
492	Q53HW0	Bridging integrator 3 variant (Fragment) OS=Homo sapiens PE=2 SV=1	8.15836	8.01569	7.64458	7.95303	8.00113	7.3637	7.7502	7.8157	7.57743	FALSE		IsMasterProtein	Human	0	9.358	17	4	7	4	1	253	29.7	8.06
493	P26639-2	Isoform 2 of Threonine--tRNA ligase, cytoplasmic OS=Homo sapiens GN=TARS	10.8334	11.5214	10.6231	10.8956	11.495	10.4439	11.1623	11.0598	11.2089	FALSE		IsMasterProtein	Human	0	92.228	31	19	52	18	1	756	86.8	6.77
494	A8MWD9	Putative small nuclear ribonucleoprotein G-like protein 15 OS=Homo sapiens GN=SNRPGP15 PE=5 SV=2	9.18834	9.072	8.62022	8.58233	9.1316	7.91229	8.43962	8.67136	8.35315	FALSE		IsMasterProtein	Human	0	20.943	36	4	15	4	1	76	8.5	8.84
495	O15269	Serine palmitoyltransferase 1 OS=Homo sapiens GN=SPTLC1 PE=1 SV=1	11.0532	10.9543	11.0999	11.1417	10.7559	10.6722	10.9756	11.0351	10.9473	FALSE		IsMasterProtein	Human	0	82.054	36	15	49	15	1	473	52.7	6.01
496	Q9UBV2	Protein sel-1 homolog 1 OS=Homo sapiens GN=SEL1L PE=1 SV=3	11.0925	11.0691	10.7754	11.316	11.244	10.5598	10.8712	10.9917	11.0093	FALSE		IsMasterProtein	Human	0	122.95	28	14	65	14	1	794	88.7	5.39
497	P18621-3	Isoform 3 of 60S ribosomal protein L17 OS=Homo sapiens GN=RPL17	13.0742	12.7353	12.5487	12.0108	12.6383	11.151	12.453	12.252	11.4647	FALSE		IsMasterProtein	Human	0	104.556	41	9	85	8	1	228	26.4	10.1
498	Q6I9Y2	THO complex subunit 7 homolog OS=Homo sapiens GN=THOC7 PE=1 SV=3	6	5.9542	5.39917	5.73606	6.26866	5.49185	5.90448	5.96578	5.59991	FALSE		IsMasterProtein	Human	0.001	7.137	15	3	5	3	1	204	23.7	5.67
499	Q14894	Ketimine reductase mu-crystallin OS=Homo sapiens GN=CRYM PE=1 SV=1	6.90328	6.30012	7.732	6.38888	6.26303	6.27984	6.46271	6.67666	6.65105	FALSE		IsMasterProtein	Human	0.001	6.746	11	2	6	2	1	314	33.8	5.14
500	Q12830	Nucleosome-remodeling factor subunit BPTF OS=Homo sapiens GN=BPTF PE=1 SV=3	9.09987	9.02984	8.58646	8.67313	9.01709	7.75622	7.99718	8.50064	8.13237	FALSE		IsMasterProtein	Human	0	13.661	2	6	6	6	1	3046	338.1	6.54
501	Q8NEZ2	Vacuolar protein sorting-associated protein 37A OS=Homo sapiens GN=VPS37A PE=1 SV=1	7.19279	7.07575	6.92837	7.0542	6.75622	6.86542	7.36194	7.82718	7.59619	FALSE		IsMasterProtein	Human	0.008	3.564	3	1	1	1	1	397	44.3	5.57
502	Q9UDW1	Cytochrome b-c1 complex subunit 9 OS=Homo sapiens GN=UQCR10 PE=1 SV=3	10.315	10.3262	10.0612	10.4516	10.0876	10.6067	10.3363	10.8391	10.5884	FALSE		IsMasterProtein	Human	0	35.724	38	2	36	2	1	63	7.3	9.47
503	P35580-4	Isoform 4 of Myosin-10 OS=Homo sapiens GN=MYH10	15.6932	15.1006	14.8589	15.2554	15.3775	14.8401	15.4661	15.7097	15.4299	FALSE		IsMasterProtein	Human	0	1255.97	59	124	1229	2	1	2007	232.4	5.55
504	Q8WXH0-2	Isoform 2 of Nesprin-2 OS=Homo sapiens GN=SYNE2	13.9808	13.1456	13.3562	12.7	13.0142	12.3506	12.6629	12.8265	12.5719	FALSE		IsMasterProtein	Human	0	432.406	18	103	248	6	1	6907	798.4	5.36
505	A0A087WZT2	Methyltransferase-like protein 7B OS=Homo sapiens GN=METTL7B PE=1 SV=1	9.01792	8.61102	8.27053	10.262	8.73505	8.61692	8.732	9.07494	9.97656	FALSE		IsMasterProtein	Human	0	17.273	20	5	9	5	1	276	31.3	8.46
506	Q9H6Z4	Ran-binding protein 3 OS=Homo sapiens GN=RANBP3 PE=1 SV=1	6.98185	7.00113	6.43463	6.77873	6.79571	6.36107	6.39746	6.32733	6.11686	FALSE		IsMasterProtein	Human	0	9.118	9	3	3	3	1	567	60.2	4.78
507	Q9H061	Transmembrane protein 126A OS=Homo sapiens GN=TMEM126A PE=1 SV=1	9.86295	9.93354	9.48523	9.70753	9.91094	9.39339	9.44729	10.0908	9.73742	FALSE		IsMasterProtein	Human	0	38.515	33	7	20	7	1	195	21.5	9.26
508	A1X283	SH3 and PX domain-containing protein 2B OS=Homo sapiens GN=SH3PXD2B PE=1 SV=3	9.86774	9.29416	9.73894	9.95201	9.00899	9.61784	9.74886	10.3726	9.79198	FALSE		IsMasterProtein	Human	0	47.394	18	11	26	11	1	911	101.5	8.69
509	Q9Y6A4	Cilia- and flagella-associated protein 20 OS=Homo sapiens GN=CFAP20 PE=1 SV=1	7.58797	7.53294	7.34607	7.03342	7.40769	7.01346	6.89603	7.06393	6.99322	FALSE		IsMasterProtein	Human	0.005	4.407	12	2	3	2	1	193	22.8	9.76
510	Q9BTU6	Phosphatidylinositol 4-kinase type 2-alpha OS=Homo sapiens GN=PI4K2A PE=1 SV=1	11.0521	11.1679	10.8716	11.835	11.1052	11.1704	11.1061	11.4637	11.3996	FALSE		IsMasterProtein	Human	0	78.713	39	14	34	14	1	479	54	8.29
511	P13498	Cytochrome b-245 light chain OS=Homo sapiens GN=CYBA PE=1 SV=3	8.55804	8.39017	8.34651	10.2639	8.10696	8.94544	8.68545	9.44108	9.7662	FALSE		IsMasterProtein	Human	0	13.41	13	2	13	2	1	195	21	9.54
512	Q68CQ7	Glycosyltransferase 8 domain-containing protein 1 OS=Homo sapiens GN=GLT8D1 PE=1 SV=2	9.11426	10.7192	8.77083	9.58928	10.9165	8.68335	8.80413	9.15279	8.86295	FALSE		IsMasterProtein	Human	0	38.072	16	5	22	5	1	371	41.9	9.35
513	Q8IWW6	Rho GTPase-activating protein 12 OS=Homo sapiens GN=ARHGAP12 PE=1 SV=1	5.61765	5.83036	5.0917	5.65249	5.45615	5.1334	5.41278	5.73606	5.6865	FALSE		IsMasterProtein	Human	0	7.942	4	3	8	3	1	846	96.2	7.61
514	Q59GG5	Galactose-3-O-sulfotransferase 4 variant (Fragment) OS=Homo sapiens PE=2 SV=1	6.81762	6.8125	6.79831	7.41785	5.89966	6.58646	6.81121	7.14975	6.85922	FALSE		IsMasterProtein	Human	0	9.243	6	3	3	3	1	524	57.9	10.14
515	Q9UL78	Myosin-reactive immunoglobulin light chain variable region (Fragment) OS=Homo sapiens PE=2 SV=1	10.1351	9.33405	9.01039	9.7975	9.31152	8.59991	9.93767	9.09434	10.1579	FALSE		IsMasterProtein	Human	0	32.773	39	3	21	1	1	109	11.6	8.29
516	I1E4Y6	GRB10-interacting GYF protein 2 OS=Homo sapiens GN=GIGYF2 PE=1 SV=1	7.61545	7.91049	7.32643	7.55842	7.7662	6.88387	7.27146	7.71012	7.47168	FALSE		IsMasterProtein	Human	0	13.151	3	3	9	3	1	1321	152.4	5.6
517	P27105	Erythrocyte band 7 integral membrane protein OS=Homo sapiens GN=STOM PE=1 SV=3	12.3436	12.3474	11.8318	13.0662	12.3089	12.9403	12.2424	12.8599	12.7376	FALSE		IsMasterProtein	Human	0	152.642	52	11	156	11	1	288	31.7	7.88
518	A0A1P8VKA1	MHC class II antigen (Fragment) OS=Homo sapiens GN=HLA-DRB1 PE=3 SV=1	7.54458	10.0745	8.38716	7.35491	9.37916	7.32912	9.16767	7.7039	9.59115	FALSE		IsMasterProtein	Human	0	29.391	40	7	21	0	1	183	21.5	6.14
519	Q9H1K1	Iron-sulfur cluster assembly enzyme ISCU, mitochondrial OS=Homo sapiens GN=ISCU PE=1 SV=2	8.53411	9.24864	8.1467	8.40897	9.26655	8.42501	8.32057	8.732	8.22689	FALSE		IsMasterProtein	Human	0	22.439	16	4	10	4	1	167	18	9.48
520	Q9ULR0-1	Isoform 2 of Pre-mRNA-splicing factor ISY1 homolog OS=Homo sapiens GN=ISY1	8.56948	8.21237	8.2465	8.06393	8.08693	7.50144	7.84862	8.03067	7.93369	FALSE		IsMasterProtein	Human	0	13.373	12	3	6	3	1	331	37.5	5.78
521	Q07960	Rho GTPase-activating protein 1 OS=Homo sapiens GN=ARHGAP1 PE=1 SV=1	11.3089	11.5235	11.4789	11.8776	11.6515	11.2205	11.694	11.9707	11.7082	FALSE		IsMasterProtein	Human	0	124.584	48	15	76	15	1	439	50.4	6.29
522	O43236-4	Isoform 4 of Septin-4 OS=Homo sapiens GN=SEPT4	7.12205	7.41532	6.86666	7.84172	7.25267	6.69627	6.75489	6.89603	6.7879	FALSE		IsMasterProtein	Human	0	10.791	8	3	5	2	1	493	56.6	6.55
523	Q9BS26	Endoplasmic reticulum resident protein 44 OS=Homo sapiens GN=ERP44 PE=1 SV=1	12.2579	12.8583	12.0196	12.6757	12.7923	12.061	12.4215	12.7504	12.4309	FALSE		IsMasterProtein	Human	0	154.321	52	17	97	16	1	406	46.9	5.26
524	H3BQK0	ATP-dependent RNA helicase DDX19B OS=Homo sapiens GN=DDX19B PE=1 SV=1	10.3264	10.2446	9.85767	10.2435	9.97613	9.29852	9.97571	10.0902	9.75505	FALSE		IsMasterProtein	Human	0	27.949	20	9	16	9	1	484	54.5	7.87
525	Q59EK3	Adaptor-related protein complex 1, mu 1 subunit variant (Fragment) OS=Homo sapiens PE=2 SV=1	10.7287	10.7821	10.3378	10.8956	10.5898	10.2974	10.6875	10.75	10.8787	FALSE		IsMasterProtein	Human	0	52.055	27	9	35	8	1	466	53.2	8.88
526	P78314-4	Isoform 4 of SH3 domain-binding protein 2 OS=Homo sapiens GN=SH3BP2	3.23266	3.27798	3.08746	3.1375	2.26303	2.90689	3.08746	2.74416	2.3505	FALSE		IsMasterProtein	Human	0	8.237	6	3	4	3	1	618	68.1	8.59
527	Q9UII2	ATPase inhibitor, mitochondrial OS=Homo sapiens GN=ATPIF1 PE=1 SV=1	10.511	11.5101	10.0934	10.7742	12.2013	10.9934	11.219	11.0306	10.7362	FALSE		IsMasterProtein	Human	0	42.17	25	5	27	5	1	106	12.2	9.35
528	P51513	RNA-binding protein Nova-1 OS=Homo sapiens GN=NOVA1 PE=1 SV=1	5.75489	7.04002	4.91169	5.74953	6.6907	4.60288	4.853	4.74953	4.57289	FALSE		IsMasterProtein	Human	0.005	4.246	3	1	1	1	1	510	52	8.88
529	Q8WWB7	Glycosylated lysosomal membrane protein OS=Homo sapiens GN=GLMP PE=1 SV=1	5.36457	5.39917	7.01123	4.87774	5.51412	5.71973	4.93074	5.8125	5.6837	FALSE		IsMasterProtein	Human	0.001	6.348	5	1	1	1	1	406	43.8	6.58
530	Q8IYS2-2	Isoform 2 of Uncharacterized protein KIAA2013 OS=Homo sapiens GN=KIAA2013	9.76752	10.3264	9.67437	9.96651	10.4247	9.37547	9.63934	10.0072	9.60474	FALSE		IsMasterProtein	Human	0	16.052	8	5	17	5	1	667	72.6	8.84
531	B2RD30	cDNA, FLJ96431 OS=Homo sapiens PE=2 SV=1	5.54844	5.1819	5.20555	5.39917	5.00899	4.8125	4.76022	5.19377	5.22497	FALSE		IsMasterProtein	Human	0.005	4.448	10	2	2	2	1	319	36.6	6.61
532	Q9Y6H1	Coiled-coil-helix-coiled-coil-helix domain-containing protein 2 OS=Homo sapiens GN=CHCHD2 PE=1 SV=1	9.32238	9.08905	9.14032	8.3336	9.74399	8.16038	8.07253	8.83099	8.35535	FALSE		IsMasterProtein	Human	0	42.789	31	3	16	3	1	151	15.5	9.22
533	Q8N6G5	Chondroitin sulfate N-acetylgalactosaminyltransferase 2 OS=Homo sapiens GN=CSGALNACT2 PE=1 SV=1	6.77083	6.57137	6.79961	6.44626	6.52669	5.88264	6.34696	6.45121	6.22497	FALSE		IsMasterProtein	Human	0.001	6.168	5	2	6	2	1	542	62.5	5.73
534	A0A140VJW5	Testicular tissue protein Li 192 OS=Homo sapiens PE=2 SV=1	12.2587	12.669	11.9136	12.3312	12.7181	11.746	11.88	12.1702	12.0508	FALSE		IsMasterProtein	Human	0	147.907	55	24	91	24	1	501	57.1	6.55
535	P08603	Complement factor H OS=Homo sapiens GN=CFH PE=1 SV=4	14.4224	14.1914	14.5539	14.2365	13.938	13.4825	14.4102	14.3618	14.6779	FALSE		IsMasterProtein	Human	0	603.939	60	57	492	49	1	1231	139	6.61
536	P39900	Macrophage metalloelastase OS=Homo sapiens GN=MMP12 PE=1 SV=1	12.3386	10.857	13.413	10.5291	10.3618	10.4717	11.0195	10.9386	10.6285	FALSE		IsMasterProtein	Human	0	77.177	28	11	55	11	1	470	54	8.66
537	B7Z1S8	cDNA FLJ56059, highly similar to Engulfment and cell motility protein 2 OS=Homo sapiens PE=2 SV=1	3.926	5.15785	3.94486	5.0917	5.10014	4.01792	4.16189	4.79181	4.32912	FALSE		IsMasterProtein	Human	0	42.227	29	14	26	1	1	537	62.1	6.28
538	V9HWK4	Epididymis luminal protein 162 OS=Homo sapiens GN=HEL162 PE=2 SV=1	7.53605	7.42794	7.03672	6.68229	8.16038	6.2075	6.55919	6.70736	6.99209	FALSE		IsMasterProtein	Human	0	53.542	8	7	42	1	1	672	73.6	8.72
539	A0A024R8E4	Chromosome 9 open reading frame 32, isoform CRA_a OS=Homo sapiens GN=C9orf32 PE=4 SV=1	8.04111	7.93133	7.68299	8.08055	7.73268	7.28355	7.82909	7.69905	7.77676	FALSE		IsMasterProtein	Human	0.01	3.25	9	2	6	2	1	223	25.4	5.52
540	O75648	Mitochondrial tRNA-specific 2-thiouridylase 1 OS=Homo sapiens GN=TRMU PE=1 SV=2	5.8125	6.04002	5.0045	5.64962	6.06609	5.21335	5.43296	5.71699	5.78398	FALSE		IsMasterProtein	Human	0.007	3.729	4	2	3	2	1	421	47.7	8.03
541	V9HWJ1	Glutathione synthetase OS=Homo sapiens GN=HEL-S-64p PE=2 SV=1	11.6768	10.9121	11.1007	10.5013	10.7565	10.6513	10.9549	10.6386	11.1555	FALSE		IsMasterProtein	Human	0	60.907	30	12	27	12	1	474	52.4	5.92
542	Q9H1I8	Activating signal cointegrator 1 complex subunit 2 OS=Homo sapiens GN=ASCC2 PE=1 SV=3	7.24127	7.0542	6.9507	6.66818	6.75087	6.53761	6.76818	6.82018	6.80607	FALSE		IsMasterProtein	Human	0	20.027	6	3	13	3	1	757	86.3	5.16
543	P31930	Cytochrome b-c1 complex subunit 1, mitochondrial OS=Homo sapiens GN=UQCRC1 PE=1 SV=3	13.4116	13.3147	13.1498	13.3147	13.1224	13.5639	13.4452	13.9906	13.5459	FALSE		IsMasterProtein	Human	0	416.601	58	21	321	21	1	480	52.6	6.37
544	P12004	Proliferating cell nuclear antigen OS=Homo sapiens GN=PCNA PE=1 SV=1	10.0623	9.58571	9.89072	8.75054	9.37352	8.66711	9.21578	8.89087	9.33584	FALSE		IsMasterProtein	Human	0	44.367	32	6	22	6	1	261	28.8	4.69
545	A0A140VKB3	Testis secretory sperm-binding protein Li 240mP OS=Homo sapiens PE=2 SV=1	10.7737	10.6763	10.4859	10.2823	10.67	10.4595	9.96564	10.9549	10.5995	FALSE		IsMasterProtein	Human	0	99.958	38	8	36	8	1	392	43.1	6.29
546	O14602	Eukaryotic translation initiation factor 1A, Y-chromosomal OS=Homo sapiens GN=EIF1AY PE=1 SV=4	11.1983	10.7782	10.4119	10.1008	10.8299	9.67083	10.0133	10.0386	9.90884	FALSE		IsMasterProtein	Human	0	41.345	35	6	23	1	1	144	16.4	5.24
547	O15126	Secretory carrier-associated membrane protein 1 OS=Homo sapiens GN=SCAMP1 PE=1 SV=2	10.3232	10.7702	10.1417	10.5036	10.9632	10.4236	10.4854	10.6911	10.5467	FALSE		IsMasterProtein	Human	0	81.913	25	7	37	7	1	338	37.9	7.42
548	Q9NUT2	ATP-binding cassette sub-family B member 8, mitochondrial OS=Homo sapiens GN=ABCB8 PE=1 SV=3	8.1467	8.04494	7.91049	8.2148	8.12153	8.32823	8.2182	8.40812	8.75955	FALSE		IsMasterProtein	Human	0	21.468	9	6	9	5	1	735	79.9	8.98
549	Q562L9	Actin-like protein (Fragment) OS=Homo sapiens GN=ACT PE=4 SV=1	8.41616	7.5345	8.27891	9.50541	7.38543	7.83352	8.27519	8.886	8.66178	FALSE		IsMasterProtein	Human	0	121.148	62	5	485	1	1	103	11.5	6.52
550	Q9UKN8	General transcription factor 3C polypeptide 4 OS=Homo sapiens GN=GTF3C4 PE=1 SV=2	5.57592	5.32912	5.39917	4.56072	5.37504	4.54226	5.04876	5.18982	4.70598	FALSE		IsMasterProtein	Human	0.007	3.783	1	1	1	1	1	822	91.9	6.65
551	Q9NU22	Midasin OS=Homo sapiens GN=MDN1 PE=1 SV=2	7.16892	6.71425	6.29278	6.75622	6.86666	5.93074	6.12102	6.55459	6.08534	FALSE		IsMasterProtein	Human	0	12.005	1	5	8	5	1	5596	632.4	5.68
552	D3DTX7	Collagen, type I, alpha 1, isoform CRA_a OS=Homo sapiens GN=COL1A1 PE=4 SV=1	10.9756	11.0624	10.4282	13.7683	10.9346	12.2216	11.6455	13.5099	12.8372	FALSE		IsMasterProtein	Human	0	340.681	50	31	371	2	1	885	84.7	6.24
553	O94915	Protein furry homolog-like OS=Homo sapiens GN=FRYL PE=1 SV=2	8.38414	8.67313	8.18636	8.85081	8.59134	8.20701	8.45656	8.76255	8.52395	FALSE		IsMasterProtein	Human	0	19.926	3	8	9	8	1	3013	339.4	5.58
554	P48047	ATP synthase subunit O, mitochondrial OS=Homo sapiens GN=ATP5O PE=1 SV=1	12.7203	12.8434	12.5852	12.9604	12.9529	13.3685	13.0705	13.7976	13.3734	FALSE		IsMasterProtein	Human	0	143.741	66	11	86	11	1	213	23.3	9.96
555	P15529-2	Isoform B of Membrane cofactor protein OS=Homo sapiens GN=CD46	6.27798	5.92837	6.12722	6.81762	6.67101	6.67243	5.85798	6.33092	6.05311	FALSE		IsMasterProtein	Human	0	23.74	14	6	10	1	1	399	44.2	6.9
556	Q96AT9	Ribulose-phosphate 3-epimerase OS=Homo sapiens GN=RPE PE=1 SV=1	6.76818	6.4363	6.52669	5.84549	6.17792	6.60288	6.2075	6.16591	6.62352	FALSE		IsMasterProtein	Human	0.001	6.34	11	2	4	2	1	228	24.9	5.58
557	A0A024R301	Choline dehydrogenase, isoform CRA_a OS=Homo sapiens GN=CHDH PE=3 SV=1	9.27356	10.425	9.5467	9.66889	9.93458	10.0258	9.77281	10.6242	9.88768	FALSE		IsMasterProtein	Human	0	28.65	14	7	14	7	1	594	65.4	8.38
558	Q6P2E9	Enhancer of mRNA-decapping protein 4 OS=Homo sapiens GN=EDC4 PE=1 SV=1	10.3289	10.2673	10.0643	10.1163	10.1467	9.51806	9.94369	10.1021	9.89421	FALSE		IsMasterProtein	Human	0	66.257	14	14	31	14	1	1401	151.6	5.86
559	Q14344	Guanine nucleotide-binding protein subunit alpha-13 OS=Homo sapiens GN=GNA13 PE=1 SV=2	11.9653	11.6263	11.8113	12.584	11.6344	11.4831	11.6655	11.803	11.7295	FALSE		IsMasterProtein	Human	0	107.003	44	14	111	12	1	377	44	8
560	Q15149-3	Isoform 3 of Plectin OS=Homo sapiens GN=PLEC	9.42815	8.88905	9.24555	8.94837	8.70598	9.01039	9.29209	9.6226	9.23338	FALSE		IsMasterProtein	Human	0	3650.94	72	338	3570	2	1	4570	517.7	5.74
561	O94769	Extracellular matrix protein 2 OS=Homo sapiens GN=ECM2 PE=2 SV=1	8.55305	7.27984	8.34917	8.16138	6.94953	8.2211	8.55536	9.02542	8.16641	FALSE		IsMasterProtein	Human	0	14.671	4	2	8	2	1	699	79.7	5.41
562	Q6UX04	Peptidyl-prolyl cis-trans isomerase CWC27 homolog OS=Homo sapiens GN=CWC27 PE=1 SV=1	6.47573	6.40088	6.44294	6.04658	6.15987	5.72247	5.95187	6.04876	5.95652	FALSE		IsMasterProtein	Human	0.002	5.031	5	2	3	2	1	472	53.8	5.8
563	V9HW04	Serine/threonine-protein phosphatase OS=Homo sapiens GN=HEL-S-80p PE=2 SV=1	10.5705	10.4727	10.4576	10.4341	10.317	10.111	10.2146	10.4175	10.3476	FALSE		IsMasterProtein	Human	0	148.282	63	16	146	5	1	327	37.2	6.19
564	Q9BX95	Sphingosine-1-phosphate phosphatase 1 OS=Homo sapiens GN=SGPP1 PE=1 SV=2	5.75221	5.86047	5.29646	6.13134	6.15381	5.2817	5.76818	6.07253	5.75221	FALSE		IsMasterProtein	Human	0.002	5.652	6	2	3	2	1	441	49.1	8.82
565	Q9H4A4	Aminopeptidase B OS=Homo sapiens GN=RNPEP PE=1 SV=2	11.2068	10.7166	11.2312	10.7257	10.5133	10.609	11.0488	10.6454	11.0852	FALSE		IsMasterProtein	Human	0	75.768	30	15	37	15	1	650	72.5	5.74
566	Q06033	Inter-alpha-trypsin inhibitor heavy chain H3 OS=Homo sapiens GN=ITIH3 PE=1 SV=2	9.67966	9.34074	9.03864	9.82289	9.17916	9.03782	10.4011	10.112	11.0727	FALSE		IsMasterProtein	Human	0	48.971	13	9	27	9	1	890	99.8	5.74
567	Q53G42	mRNA decapping enzyme variant (Fragment) OS=Homo sapiens PE=2 SV=1	7.83099	7.39832	7.46189	7.08428	7.77479	6.52042	7.26397	6.64386	7.0268	FALSE		IsMasterProtein	Human	0	9.951	10	3	8	3	1	337	38.6	6.38
568	P02763	Alpha-1-acid glycoprotein 1 OS=Homo sapiens GN=ORM1 PE=1 SV=1	13.0955	12.3097	11.7998	12.7581	11.744	12.3668	14.0343	12.9309	14.9369	FALSE		IsMasterProtein	Human	0	115.424	42	8	159	6	1	201	23.5	5.02
569	Q9NVK5	FGFR1 oncogene partner 2 OS=Homo sapiens GN=FGFR1OP2 PE=1 SV=1	6.05961	5.85549	5.71973	6.44791	5.94251	5.87774	5.91648	6.30743	5.9331	FALSE		IsMasterProtein	Human	0.003	4.746	4	1	2	1	1	253	29.4	6
570	A0A024R7F8	Tartrate-resistant acid phosphatase type 5 OS=Homo sapiens GN=ACP5 PE=4 SV=1	8.26538	8.42668	8.48985	9.19279	7.96867	7.56377	7.81826	7.84298	7.73335	FALSE		IsMasterProtein	Human	0	15.719	12	3	8	3	1	325	36.6	8.7
571	A0A024R104	Contactin 1, isoform CRA_a OS=Homo sapiens GN=CNTN1 PE=4 SV=1	10.761	11.8098	10.6938	12.1736	12.1723	10.2943	10.5213	10.5241	10.5457	FALSE		IsMasterProtein	Human	0	154.332	39	28	72	28	1	1018	113.2	5.9
572	B4DEA7	cDNA FLJ58131, highly similar to Secretogranin-1 OS=Homo sapiens PE=2 SV=1	12.6303	15.7372	12.2163	12.923	16.1096	12.4469	12.5313	12.6746	12.4906	FALSE		IsMasterProtein	Human	0	498.078	70	38	383	29	1	589	68.4	5.11
573	Q9BWU0	Kanadaptin OS=Homo sapiens GN=SLC4A1AP PE=1 SV=1	6.18785	6.11478	5.63517	4.91648	6.10852	4.78136	5.36107	5.15785	4.77083	FALSE		IsMasterProtein	Human	0.007	3.721	1	1	1	1	1	796	88.8	5.19
574	Q7Z4G1-2	Isoform 2 of COMM domain-containing protein 6 OS=Homo sapiens GN=COMMD6	6.85798	6.73606	6.61324	6.848	6.52826	6.59694	6.69488	6.75355	6.84423	FALSE		IsMasterProtein	Human	0.001	6.02	34	3	4	3	1	98	10.9	6
575	O60826	Coiled-coil domain-containing protein 22 OS=Homo sapiens GN=CCDC22 PE=1 SV=1	9.46761	9.5542	9.23577	9.33784	9.24079	8.90388	9.1639	9.17717	9.14898	FALSE		IsMasterProtein	Human	0	46.838	30	12	19	12	1	627	70.7	6.74
576	H3BSH7	U3 small nucleolar RNA-associated protein 4 homolog (Fragment) OS=Homo sapiens GN=UTP4 PE=1 SV=1	8.13134	8.09223	7.84925	7.96809	7.6907	7.34074	7.58871	7.76487	7.56224	FALSE		IsMasterProtein	Human	0	15.787	9	5	6	5	1	700	77.9	8.72
577	P50148	Guanine nucleotide-binding protein G(q) subunit alpha OS=Homo sapiens GN=GNAQ PE=1 SV=4	11.3185	11.6646	11.2036	11.8041	12.0229	10.8671	11.0891	11.3077	11.116	FALSE		IsMasterProtein	Human	0	98.452	44	16	88	11	1	359	42.1	5.68
578	Q8NFZ8	Cell adhesion molecule 4 OS=Homo sapiens GN=CADM4 PE=1 SV=1	8.64386	8.51412	8.27193	8.36807	8.28956	7.88081	7.93782	7.9847	7.95884	FALSE		IsMasterProtein	Human	0	36.729	32	7	17	7	1	388	42.8	6.3
579	A0A0A8LC27	MHC class II antigen OS=Homo sapiens GN=HLA-DRB1 PE=2 SV=1	8.99774	9.95463	10.1753	12.295	10.1709	10.1	9.52845	9.56586	9.49145	FALSE		IsMasterProtein	Human	0	45.055	38	8	31	1	1	266	30.2	7.18
580	Q7L576	Cytoplasmic FMR1-interacting protein 1 OS=Homo sapiens GN=CYFIP1 PE=1 SV=1	12.8608	12.3889	12.4365	13.1337	12.3353	12.3828	12.7643	12.8217	12.8417	FALSE		IsMasterProtein	Human	0	189.103	30	31	104	17	1	1253	145.1	6.9
581	B2R7T6	cDNA, FLJ93596, highly similar to Homo sapiens sulfide quinone reductase-like (yeast) (SQRDL), mRNA OS=Homo sapiens PE=2 SV=1	12.7949	12.9293	12.6623	13.7061	12.575	14.0775	13.8043	14.3023	14.0741	FALSE		IsMasterProtein	Human	0	172.868	57	20	174	20	1	450	49.9	9.06
582	A4D0W4	Aminoadipate-semialdehyde synthase OS=Homo sapiens GN=AASS PE=4 SV=1	11.0747	10.4879	10.644	10.4838	10.4814	9.79993	10.0206	10.1193	9.74853	FALSE		IsMasterProtein	Human	0	58.609	17	14	32	14	1	926	102.1	6.64
583	A0A024RDD6	Uncharacterized protein OS=Homo sapiens GN=LOC285513 PE=4 SV=1	5.77873	8.24698	5.51728	6.86171	8.41659	5.22882	5.47573	6	5.63517	FALSE		IsMasterProtein	Human	0	9.354	3	2	2	2	1	776	82.4	7.56
584	A0A0S2Z6V5	EF-hand domain family member A1 isoform 1 (Fragment) OS=Homo sapiens GN=EFHA1 PE=2 SV=1	9.21553	8.9901	9.37764	9.14848	8.61839	9.40173	9.43379	10.121	9.64476	FALSE		IsMasterProtein	Human	0	40.124	23	6	34	6	1	434	49.6	9.09
585	Q5SPY9	Neural proliferation differentiation and control protein 1 OS=Homo sapiens GN=NPDC1 PE=1 SV=1	3.6893	4.12102	3.27798	3.27798	4.10434	2.8679	3.23266	3.39232	2.51096	FALSE		IsMasterProtein	Human	0	14.564	7	2	5	2	1	403	42.7	7.2
586	A0A0K0K1J1	Cystatin OS=Homo sapiens GN=HEL-S-2 PE=2 SV=1	11.1126	13.2242	11.0757	11.2879	13.9835	11.0259	11.1384	11.3542	11.1975	FALSE		IsMasterProtein	Human	0	67.51	48	6	47	6	1	146	15.8	8.75
587	Q9Y6Y0	Influenza virus NS1A-binding protein OS=Homo sapiens GN=IVNS1ABP PE=1 SV=3	8.46025	8.41236	8.10486	8.29324	8.26491	8.84298	8.90539	9.94764	9.55152	FALSE		IsMasterProtein	Human	0	13.094	5	4	6	4	1	642	71.7	5.53
588	Q15773	Myeloid leukemia factor 2 OS=Homo sapiens GN=MLF2 PE=1 SV=1	5.87036	5.20555	5.55459	4.43296	5.01346	4.60881	5.15785	5.1416	4.8679	FALSE		IsMasterProtein	Human	0.001	6.409	12	2	2	1	1	248	28.1	6.9
589	P15121	Aldose reductase OS=Homo sapiens GN=AKR1B1 PE=1 SV=3	11.8882	11.8325	11.7515	11.5391	12.0221	11.3061	11.9134	11.5043	12.0446	FALSE		IsMasterProtein	Human	0	123.821	59	14	67	13	1	316	35.8	6.98
590	B3KMZ5	cDNA FLJ13047 fis, clone NT2RP3001383, highly similar to Homo sapiens ADP-ribosylation-like factor 6 interacting protein 6 (ARL6IP6), mRNA OS=Homo sapiens PE=2 SV=1	8.47614	7.44708	7.46271	7.44128	7.05745	6.90569	6.7879	7.5744	6.83794	FALSE		IsMasterProtein	Human	0	12.446	18	3	9	3	1	226	24.6	6.33
591	Q16186	Proteasomal ubiquitin receptor ADRM1 OS=Homo sapiens GN=ADRM1 PE=1 SV=2	9.87391	9.84093	9.53411	9.01959	9.98085	8.85362	9.70719	9.20994	9.23266	FALSE		IsMasterProtein	Human	0	22.652	11	3	13	3	1	407	42.1	5.07
592	P23526	Adenosylhomocysteinase OS=Homo sapiens GN=AHCY PE=1 SV=4	12.5931	11.7232	12.0541	11.5292	11.8777	11.3672	11.6836	11.3543	11.7606	FALSE		IsMasterProtein	Human	0	107.364	38	16	84	14	1	432	47.7	6.34
593	Q9UPU7	TBC1 domain family member 2B OS=Homo sapiens GN=TBC1D2B PE=1 SV=2	8.87744	8.837	8.48623	8.91438	8.62498	8.08321	8.49825	8.64458	8.32193	FALSE		IsMasterProtein	Human	0	13.854	6	6	10	6	1	963	109.8	6.16
594	P18510-3	Isoform 3 of Interleukin-1 receptor antagonist protein OS=Homo sapiens GN=IL1RN	8.9507	8.73166	9.20114	8.65893	8.29002	10.8934	11.2857	10.1967	11.0039	FALSE		IsMasterProtein	Human	0	68.159	30	4	23	4	1	180	19.9	4.81
595	Q5NDL2	EGF domain-specific O-linked N-acetylglucosamine transferase OS=Homo sapiens GN=EOGT PE=1 SV=1	5.83542	5.17393	6.67101	5.39575	5.40599	6.36807	6.64818	6.48382	6.20555	FALSE		IsMasterProtein	Human	0	11.31	6	3	6	3	1	527	62	7.05
596	A0A087WVZ0	Mitochondrial pyruvate carrier OS=Homo sapiens GN=MPC1 PE=1 SV=1	7.67455	8.44708	7.37938	8.40727	8.53877	8.05582	7.91169	8.14517	7.79636	FALSE		IsMasterProtein	Human	0.006	3.932	8	2	3	2	1	109	12.4	9.77
597	Q5SQH4	DBP2 protein OS=Homo sapiens GN=DHX16 PE=2 SV=1	7.78398	7.74147	7.26021	7.46923	7.41363	7.24793	7.38974	7.40173	7.24127	FALSE		IsMasterProtein	Human	0	18.207	7	4	7	4	1	1041	119.2	6.8
598	A2A4G1	TREMBL:A2A4G1 Tax_Id=10090 Gene_Symbol=Krt15 Keratin complex 1, acidic, gene 15	7.71287	5.2891	7.67243	4.37851	4.39232	6.89845	7.54458	7.0917	6.58646	TRUE		IsMasterProtein		0	346.753	41	24	1130	3	1	456	49.5	4.86
599	Q6NUQ4	Transmembrane protein 214 OS=Homo sapiens GN=TMEM214 PE=1 SV=2	10.201	10.793	10.0767	10.6171	10.5422	9.61066	10.0269	10.3917	10.1163	FALSE		IsMasterProtein	Human	0	31.997	15	9	17	9	1	689	77.1	9.14
600	Q0IIM8	TBC1 domain family member 8B OS=Homo sapiens GN=TBC1D8B PE=1 SV=2	8.02514	7.84298	7.57667	6.53138	7.88935	6.18388	6.48382	6.65964	6.52513	FALSE		IsMasterProtein	Human	0.005	4.41	3	2	3	2	1	1120	128.6	5.95
601	O60504	Vinexin OS=Homo sapiens GN=SORBS3 PE=1 SV=2	10.0112	9.79766	9.19402	10.0318	9.62863	9.23888	9.28263	9.58965	9.11009	FALSE		IsMasterProtein	Human	0	42.188	20	12	24	3	1	671	75.3	9.45
602	B7ZKM6	Uveal autoantigen with coiled-coil domains and ankyrin repeats OS=Homo sapiens GN=UACA PE=2 SV=1	10.4798	10.3942	10.1494	10.9904	10.4812	10.0863	10.3477	10.6721	10.2935	FALSE		IsMasterProtein	Human	0	77.619	13	17	31	17	1	1416	162.5	7.03
603	Q5KU26	Collectin-12 OS=Homo sapiens GN=COLEC12 PE=1 SV=3	9.15254	8.06932	9.25597	10.0128	8.03342	7.7761	8.271	8.2148	8.31696	FALSE		IsMasterProtein	Human	0	17.737	6	5	7	5	1	742	81.5	5.69
604	Q13480-2	Isoform 2 of GRB2-associated-binding protein 1 OS=Homo sapiens GN=GAB1	7.45368	6.81762	7.47816	7.53294	6.76818	7.02459	7.09487	7.13648	6.96694	FALSE		IsMasterProtein	Human	0	9.357	4	2	4	2	1	724	80	6.38
605	Q5JTB6	Placenta-specific protein 9 OS=Homo sapiens GN=PLAC9 PE=1 SV=1	6.4545	7.52982	5.79701	7.60659	7.15583	6.94017	6.24982	6.92719	6.60585	FALSE		IsMasterProtein	Human	0.005	4.443	11	1	6	1	1	97	10.3	4.92
606	Q9Y2Q5	Ragulator complex protein LAMTOR2 OS=Homo sapiens GN=LAMTOR2 PE=1 SV=1	8.92926	9.1444	8.84298	8.71218	9.07012	8.76421	8.92362	8.99746	8.98356	FALSE		IsMasterProtein	Human	0	23.368	66	4	9	4	1	125	13.5	5.4
607	Q14697-2	Isoform 2 of Neutral alpha-glucosidase AB OS=Homo sapiens GN=GANAB	5.57289	5.17393	5.53605	5.49185	4.88753	5.08746	4.97728	5.47573	5.56377	FALSE		IsMasterProtein	Human	0	450.612	58	41	378	1	1	966	109.4	6.24
608	Q9Y3C4-3	Isoform 3 of EKC/KEOPS complex subunit TPRKB OS=Homo sapiens GN=TPRKB	5.79701	5.69766	5.38198	5.82273	5.75756	5.46923	5.52982	5.82273	5.74685	FALSE		IsMasterProtein	Human	0.01	3.266	7	1	1	1	1	214	23.8	7.37
609	M0QXB4	Coatomer protein complex, subunit epsilon, isoform CRA_g OS=Homo sapiens GN=COPE PE=1 SV=1	10.8929	11.0345	10.7332	10.8562	10.8418	10.5188	11.0074	11.1283	11.053	FALSE		IsMasterProtein	Human	0	49.468	31	8	35	8	1	331	36.9	5.16
610	A8K7Y1	cDNA FLJ78004, highly similar to Homo sapiens solute carrier family 40 (iron-regulated transporter), member 1, mRNA OS=Homo sapiens PE=2 SV=1	8.53683	8.24508	8.52982	9.94237	7.99322	8.01235	7.83162	8.04056	8.03012	FALSE		IsMasterProtein	Human	0	11.64	7	3	10	3	1	571	62.5	6.52
611	B2R983	cDNA, FLJ94267, highly similar to Homo sapiens glutathione S-transferase omega 1 (GSTO1), mRNA OS=Homo sapiens PE=2 SV=1	12.6611	12.1821	12.5012	12.0663	12.1855	12.4113	12.9969	12.0069	12.8125	FALSE		IsMasterProtein	Human	0	84.702	55	14	80	14	1	241	27.5	6.6
612	P0DOX7	Immunoglobulin kappa light chain OS=Homo sapiens PE=1 SV=1	15.0892	14.2654	13.9484	14.7682	14.1412	13.0622	14.8084	14.0223	15.42	FALSE		IsMasterProtein	Human	0	320.792	54	8	565	7	1	214	23.4	7.17
613	P30279	G1/S-specific cyclin-D2 OS=Homo sapiens GN=CCND2 PE=1 SV=1	6.86295	7.02348	7.15583	7.54303	6.66391	6.40939	6.97384	7.19377	6.89482	FALSE		IsMasterProtein	Human	0	17.815	10	3	10	3	1	289	33	5.19
614	Q14802-3	Isoform 3 of FXYD domain-containing ion transport regulator 3 OS=Homo sapiens GN=FXYD3	7.16792	6.66249	7.0607	6.98299	6.34341	7.82845	7.03122	7.40344	7.32643	FALSE		IsMasterProtein	Human	0	11.212	13	1	4	1	1	144	15.1	7.84
615	A8K940	cDNA FLJ77630, highly similar to Homo sapiens BPY2 interacting protein 1, mRNA OS=Homo sapiens PE=1 SV=1	10.771	10.454	9.98826	10.404	10.2627	9.82623	10.0396	10.1669	10.0443	FALSE		IsMasterProtein	Human	0	61.442	16	11	30	11	1	1059	112.2	7.3
616	Q96P11-4	Isoform 4 of Probable 28S rRNA (cytosine-C(5))-methyltransferase OS=Homo sapiens GN=NSUN5	7.35138	6.92837	6.90087	7.45368	6.72247	6.21529	6.33092	7.14466	6.58496	FALSE		IsMasterProtein	Human	0	9.374	5	2	3	2	1	470	51	8.65
617	Q9P2E9-2	Isoform 1 of Ribosome-binding protein 1 OS=Homo sapiens GN=RRBP1	12.8573	14.0629	12.7581	13.994	14.0377	12.6207	13.2048	13.4082	13.4312	FALSE		IsMasterProtein	Human	0	374.59	38	46	225	9	1	1407	152.1	8.66
618	Q01968	Inositol polyphosphate 5-phosphatase OCRL-1 OS=Homo sapiens GN=OCRL PE=1 SV=3	9.47634	10.5793	9.0607	9.16616	10.2158	8.886	9.05826	9.19869	8.97985	FALSE		IsMasterProtein	Human	0	46.679	11	8	22	7	1	901	104.1	6.55
619	P25490	Transcriptional repressor protein YY1 OS=Homo sapiens GN=YY1 PE=1 SV=2	10.1067	9.36216	9.63898	9.94105	9.70165	8.27845	9.05012	9.26209	8.7761	FALSE		IsMasterProtein	Human	0	26.921	14	6	10	6	1	414	44.7	6.25
620	Q14142	Tripartite motif-containing protein 14 OS=Homo sapiens GN=TRIM14 PE=2 SV=2	6.90569	6.53138	6.8716	7.20945	6.03122	6.91409	6.60585	7.08002	6.56682	FALSE		IsMasterProtein	Human	0.001	6.139	3	1	3	1	1	442	49.7	7.87
621	O95785	Protein Wiz OS=Homo sapiens GN=WIZ PE=1 SV=2	5.8125	5.91169	5.27798	5.44294	5.93074	4.54844	5.01346	5.05311	4.76553	FALSE		IsMasterProtein	Human	0.005	4.271	1	2	2	2	1	1651	178.6	6.86
622	A8K243	cDNA FLJ78172, highly similar to Homo sapiens butyrobetaine (gamma), 2-oxoglutarate dioxygenase (gamma-butyrobetaine hydroxylase) 1 (BBOX1), mRNA OS=Homo sapiens PE=2 SV=1	8.45368	8.71939	8.63988	8.60918	8.49785	9.07307	9.36741	8.94046	9.31515	FALSE		IsMasterProtein	Human	0	33.325	23	7	13	7	1	387	44.7	6.74
623	A6NHB5	Zinc finger MYM-type protein 3 OS=Homo sapiens GN=ZMYM3 PE=1 SV=1	7.72042	7.07039	7.11686	6.90569	6.96116	6.33628	6.37678	6.68089	6.43796	FALSE		IsMasterProtein	Human	0.001	6.261	1	2	5	2	1	1372	152.5	6.35
624	Q4LE48	STAG1 variant protein (Fragment) OS=Homo sapiens GN=STAG1 variant protein PE=2 SV=1	11.3906	11.038	10.5104	10.7059	11.0237	10.1591	10.5359	10.7914	10.7355	FALSE		IsMasterProtein	Human	0	44.334	11	13	26	7	1	1275	146.2	5.66
625	A0A024R837	Haloacid dehalogenase-like hydrolase domain containing 3, isoform CRA_a OS=Homo sapiens GN=HDHD3 PE=4 SV=1	9.10748	9.18661	9.07173	8.58909	9.10617	8.82909	8.67666	9.07895	9.29829	FALSE		IsMasterProtein	Human	0	27.238	22	5	8	5	1	251	28.1	6.58
626	B3KM88	cDNA FLJ10527 fis, clone NT2RP2000932, highly similar to Ankyrin repeat and MYND domain-containing protein 2 OS=Homo sapiens PE=2 SV=1	9.21359	8.6987	8.65607	8.10014	8.5263	8.22159	8.51924	8.20114	8.67101	FALSE		IsMasterProtein	Human	0	32.668	20	6	10	6	1	441	49.3	6.25
627	X6R3P0	Slit homolog 2 protein OS=Homo sapiens GN=SLIT2 PE=1 SV=1	6.20359	7.03892	6.12515	6.14975	6.05311	6.29278	6.00899	6.21529	6.20359	FALSE		IsMasterProtein	Human	0	11.882	3	3	6	2	1	1542	171.2	6.84
628	A0A024RDF6	Heterogeneous nuclear ribonucleoprotein D-like, isoform CRA_a OS=Homo sapiens GN=HNRPDL PE=4 SV=1	12.9701	12.7411	12.6403	11.526	12.8143	10.6783	11.5584	11.317	10.9065	FALSE		IsMasterProtein	Human	0	129.814	28	12	113	10	1	420	46.4	9.57
629	Q9H4B0	Probable tRNA N6-adenosine threonylcarbamoyltransferase, mitochondrial OS=Homo sapiens GN=OSGEPL1 PE=2 SV=2	5.65535	5.26679	5.33271	4.98641	5.33628	4.20945	4.99095	4.83794	4.62059	FALSE		IsMasterProtein	Human	0.006	3.919	3	1	1	1	1	414	45.1	8.56
630	Q5T0D9	Tumor protein p63-regulated gene 1-like protein OS=Homo sapiens GN=TPRG1L PE=1 SV=1	7.82718	8.00394	7.6489	8.08375	7.60363	7.65821	7.89542	8.06016	7.63081	FALSE		IsMasterProtein	Human	0	22.281	26	4	8	4	1	272	30.2	7.34
631	Q7L3T8	Probable proline--tRNA ligase, mitochondrial OS=Homo sapiens GN=PARS2 PE=1 SV=1	6.8009	7.12412	6.76022	6.42626	7.13955	6.63952	6.52982	7.01569	6.63952	FALSE		IsMasterProtein	Human	0	16.539	16	5	8	5	1	475	53.2	8.1
632	P61011	Signal recognition particle 54 kDa protein OS=Homo sapiens GN=SRP54 PE=1 SV=1	9.99322	11.1005	10.0072	10.398	11.0261	9.48784	9.97928	10.0744	9.85471	FALSE		IsMasterProtein	Human	0	79.033	23	8	45	8	1	504	55.7	8.75
633	P58005	Sestrin-3 OS=Homo sapiens GN=SESN3 PE=1 SV=2	7.74618	7.28725	7.76089	7.11894	6.82782	7.14873	7.90749	7.49265	8.1819	FALSE		IsMasterProtein	Human	0.001	7.682	5	2	7	2	1	492	57.3	6.25
634	A8MXV4	Nucleoside diphosphate-linked moiety X motif 19 OS=Homo sapiens GN=NUDT19 PE=1 SV=1	8.37591	8.17792	8.37504	7.96116	8.17542	8.65428	8.06932	8.68159	8.63807	FALSE		IsMasterProtein	Human	0	15.633	9	3	7	3	1	375	42.2	7.64
635	O75534-4	Isoform 4 of Cold shock domain-containing protein E1 OS=Homo sapiens GN=CSDE1	11.1874	11.2009	10.7994	10.853	10.8709	10.2772	10.7316	10.7994	10.6428	FALSE		IsMasterProtein	Human	0	123.67	26	16	62	16	1	844	93.7	6.52
636	Q9P2A4	ABI gene family member 3 OS=Homo sapiens GN=ABI3 PE=1 SV=2	6.60733	6.3733	6.57289	6.84046	6.07039	5.96347	6.43463	6.3906	6.30012	FALSE		IsMasterProtein	Human	0	9.185	10	3	4	3	1	366	39	5.08
637	P31939	Bifunctional purine biosynthesis protein PURH OS=Homo sapiens GN=ATIC PE=1 SV=3	11.7328	11.5695	11.6614	11.3653	11.5109	10.9944	11.4485	11.3389	11.5717	FALSE		IsMasterProtein	Human	0	173.112	57	22	86	22	1	592	64.6	6.71
638	Q96RT7	Gamma-tubulin complex component 6 OS=Homo sapiens GN=TUBGCP6 PE=1 SV=3	5.18587	5.3505	4.24793	5.27053	5.1127	4.21723	4.32912	4.66676	4.0268	FALSE		IsMasterProtein	Human	0.003	4.947	1	3	3	3	1	1819	200.4	6.32
639	A0A024R8V5	HCG1642326, isoform CRA_b OS=Homo sapiens GN=hCG_1642326 PE=4 SV=1	5.40939	5.62059	4.9542	5.14568	4.84298	5.16189	4.99548	5.52042	5.2854	FALSE		IsMasterProtein	Human	0	18.518	9	2	11	2	1	556	62.7	8.9
640	P21589	5'-nucleotidase OS=Homo sapiens GN=NT5E PE=1 SV=1	11.4895	12.114	11.5569	13.058	12.2049	12.1929	12.331	13.147	12.2923	FALSE		IsMasterProtein	Human	0	256.943	54	21	110	21	1	574	63.3	7.03
641	P23471	Receptor-type tyrosine-protein phosphatase zeta OS=Homo sapiens GN=PTPRZ1 PE=1 SV=4	9.91663	9.64926	9.63372	10.594	9.49245	9.50938	9.4417	9.69139	9.60973	FALSE		IsMasterProtein	Human	0	49.463	6	11	29	11	1	2315	254.4	4.88
642	Q28085	SWISS-PROT:Q28085 (Bos taurus) Complement factor H precursor	4.853	4.30012	4.65535	4.7761	4.49185	4.06178	4.51096	4.62644	5.20163	TRUE		IsMasterProtein		0	21.276	2	2	19	2	1	1236	140.3	6.81
643	Q9NYK5-2	Isoform 2 of 39S ribosomal protein L39, mitochondrial OS=Homo sapiens GN=MRPL39	10.2818	10.4745	9.85954	10.1885	10.2456	10.2167	10.164	10.9873	10.4682	FALSE		IsMasterProtein	Human	0	39.053	26	8	26	8	1	353	40.4	7.91
644	Q9Y2W2	WW domain-binding protein 11 OS=Homo sapiens GN=WBP11 PE=1 SV=1	9.84125	9.59077	9.09408	9.09619	9.59898	8.50898	8.99774	9.19599	8.71459	FALSE		IsMasterProtein	Human	0	28.565	10	6	13	6	1	641	70	8.38
645	Q9NUU6	Inactive ubiquitin thioesterase FAM105A OS=Homo sapiens GN=FAM105A PE=2 SV=1	7.22786	8.77873	7.08534	9.06985	7.87406	7.17393	7.33271	8.07361	7.62936	FALSE		IsMasterProtein	Human	0	12.334	19	5	6	5	1	356	42.2	9.29
646	C9JJN9	Vacuolar protein sorting-associated protein 8 homolog OS=Homo sapiens GN=VPS8 PE=1 SV=1	6.62352	6.4363	6.16792	6.54689	6.05311	6.34518	6.45286	6.69766	6.58646	FALSE		IsMasterProtein	Human	0	9.58	3	3	6	3	1	1428	161.7	5.67
647	Q68EM7	Rho GTPase-activating protein 17 OS=Homo sapiens GN=ARHGAP17 PE=1 SV=1	9.36282	9.63063	9.02126	9.11244	9.29783	8.33718	8.68895	8.64422	8.6756	FALSE		IsMasterProtein	Human	0	29.443	8	5	17	5	1	881	95.4	7.62
648	Q9NPQ8	Synembryn-A OS=Homo sapiens GN=RIC8A PE=1 SV=3	8.83036	8.5988	8.58909	9.01011	8.40514	7.97441	8.38543	8.69836	8.51609	FALSE		IsMasterProtein	Human	0	23.915	8	4	9	4	1	531	59.7	5.33
649	Q9HAU5	Regulator of nonsense transcripts 2 OS=Homo sapiens GN=UPF2 PE=1 SV=1	8.96838	8.69488	8.16088	8.65141	8.55152	7.77347	8.36413	8.32553	8.43921	FALSE		IsMasterProtein	Human	0.001	7.193	1	2	2	2	1	1272	147.7	5.69
650	Q03001	Dystonin OS=Homo sapiens GN=DST PE=1 SV=4	10.8289	11.2336	10.75	10.9756	11.2857	10.0651	10.4041	10.618	10.3839	FALSE		IsMasterProtein	Human	0	342.278	12	72	199	34	1	7570	860.1	5.25
651	P13639	Elongation factor 2 OS=Homo sapiens GN=EEF2 PE=1 SV=4	14.778	14.351	14.3992	14.2941	14.2032	13.8739	14.8057	14.2658	14.888	FALSE		IsMasterProtein	Human	0	468.852	64	44	318	43	1	858	95.3	6.83
652	A8K0C2	cDNA FLJ75950 OS=Homo sapiens PE=2 SV=1	7.02237	7.02569	6.60881	6.61324	6.90809	6.35226	6.8189	6.99095	6.85175	FALSE		IsMasterProtein	Human	0	8.267	12	2	2	2	1	273	28.8	8.91
653	Q8WV41	Sorting nexin-33 OS=Homo sapiens GN=SNX33 PE=1 SV=1	6.54226	6.76421	6.23649	6.60437	6.79831	5.63807	6.39746	6.44294	6.43296	FALSE		IsMasterProtein	Human	0	10.881	7	3	4	3	1	574	65.2	6.79
654	P06396-3	Isoform 3 of Gelsolin OS=Homo sapiens GN=GSN	5.37156	4.97269	5.01346	4.6837	4.3505	4.2555	5.0268	4.77083	4.77083	FALSE		IsMasterProtein	Human	0	786.089	64	35	812	1	1	742	81.9	5.85
655	P51553	Isocitrate dehydrogenase [NAD] subunit gamma, mitochondrial OS=Homo sapiens GN=IDH3G PE=1 SV=1	10.5974	10.814	10.4239	10.2438	10.8179	10.9243	10.5012	11.0334	10.7581	FALSE		IsMasterProtein	Human	0	93.446	32	9	32	9	1	393	42.8	8.5
656	Q96FJ2	Dynein light chain 2, cytoplasmic OS=Homo sapiens GN=DYNLL2 PE=1 SV=1	10.0426	9.63753	9.28933	8.51136	9.41827	8.37764	8.39361	8.6851	8.47411	FALSE		IsMasterProtein	Human	0	59.022	57	4	44	2	1	89	10.3	7.37
657	Q6ZNJ1	Neurobeachin-like protein 2 OS=Homo sapiens GN=NBEAL2 PE=1 SV=2	4.60881	4.98641	4.94486	5.72247	5.56072	4.96809	5.57894	4.81762	5.07895	FALSE		IsMasterProtein	Human	0.001	6.015	1	2	3	2	1	2754	302.3	6.38
658	J3KPQ4	Rho GTPase activating protein 9, isoform CRA_a OS=Homo sapiens GN=ARHGAP9 PE=1 SV=1	6.61912	6.52982	6.59842	6.86913	6.38024	6.1918	6.3147	6.64962	6.51728	FALSE		IsMasterProtein	Human	0	7.994	3	2	3	2	1	821	90.5	7.93
659	Q9UPN3-5	Isoform 4 of Microtubule-actin cross-linking factor 1, isoforms 1/2/3/5 OS=Homo sapiens GN=MACF1	8.98271	8.47735	8.85518	8.31016	8.4822	8.45286	8.5267	8.86728	8.54574	FALSE		IsMasterProtein	Human	0	377.456	16	76	232	3	1	5938	669.7	5.3
660	A0A024QYY1	Epsin 2, isoform CRA_a OS=Homo sapiens GN=EPN2 PE=4 SV=1	4.79701	3.96347	3.926	3.67807	3.926	3.83794	3.15381	4.18587	3.18587	FALSE		IsMasterProtein	Human	0.01	3.24	3	1	1	1	1	641	68.4	7.52
661	B2RBR9	cDNA, FLJ95650, highly similar to Homo sapiens karyopherin (importin) beta 1 (KPNB1), mRNA OS=Homo sapiens PE=2 SV=1	13.0472	13.1808	12.5474	12.679	13.0842	12.1589	12.6093	12.7026	12.7584	FALSE		IsMasterProtein	Human	0	217.841	34	22	133	22	1	876	97.1	4.78
662	O00487	26S proteasome non-ATPase regulatory subunit 14 OS=Homo sapiens GN=PSMD14 PE=1 SV=1	10.4655	10.6556	10.0523	10.1201	10.5495	9.80009	10.2601	10.3167	10.1708	FALSE		IsMasterProtein	Human	0	68.975	37	8	31	8	1	310	34.6	6.52
663	P15880	40S ribosomal protein S2 OS=Homo sapiens GN=RPS2 PE=1 SV=2	14.1701	13.9419	13.5853	13.6884	13.7894	12.7576	13.7769	13.6068	13.1251	FALSE		IsMasterProtein	Human	0	150.581	56	16	119	16	1	293	31.3	10.24
664	Q9UPN3	Microtubule-actin cross-linking factor 1, isoforms 1/2/3/5 OS=Homo sapiens GN=MACF1 PE=1 SV=4	13.6161	13.6056	13.6072	13.4647	13.5378	13.0546	13.4002	13.5895	13.2999	FALSE		IsMasterProtein	Human	0	544.013	18	111	330	0	1	7388	837.8	5.39
665	A8K3B6	Tyrosine-protein kinase OS=Homo sapiens PE=2 SV=1	9.82941	9.67313	9.75972	9.78136	9.30127	9.24484	9.69505	9.58909	9.85347	FALSE		IsMasterProtein	Human	0	31.219	18	7	14	7	1	450	50.7	7.06
666	A0A068LKQ2	Ig heavy chain variable region (Fragment) OS=Homo sapiens PE=2 SV=1	8.25927	7.89421	7.04658	7.60585	7.34873	6.60585	8.01903	7.4187	8.10957	FALSE		IsMasterProtein	Human	0	9.7	13	1	5	1	1	120	13.2	9.07
667	Q9H078-2	Isoform 2 of Caseinolytic peptidase B protein homolog OS=Homo sapiens GN=CLPB	9.97499	10.0794	9.80058	10.0965	10.0309	9.68089	9.86666	10.1085	9.87391	FALSE		IsMasterProtein	Human	0	50.845	20	12	33	12	1	677	75.4	9.01
668	Q9BSF0	Small membrane A-kinase anchor protein OS=Homo sapiens GN=C2orf88 PE=1 SV=2	5.04439	5.12928	4.98641	5.46923	5.20163	4.926	4.8679	5.19377	4.73877	FALSE		IsMasterProtein	Human	0.001	7.125	34	2	10	2	1	95	11	4.87
669	B4E2A6	cDNA FLJ55508, highly similar to Sad1/unc-84-like protein 2 OS=Homo sapiens PE=2 SV=1	12.916	12.6043	12.7216	13.3469	12.314	12.2457	12.0082	12.5596	12.1696	FALSE		IsMasterProtein	Human	0	232.674	46	22	139	22	1	752	83.9	6.84
670	A0A024R323	Abhydrolase domain containing 6, isoform CRA_a OS=Homo sapiens GN=ABHD6 PE=4 SV=1	8.71665	9.57421	8.86604	9.36741	9.73318	8.95012	8.94427	9.01235	9.21529	FALSE		IsMasterProtein	Human	0	39.097	26	6	18	6	1	337	38.3	8.41
671	Q6P1Q0-7	Isoform 7 of LETM1 domain-containing protein 1 OS=Homo sapiens GN=LETMD1	8.0917	7.97327	7.42206	7.85674	7.84172	7.77215	7.54381	7.92125	7.83605	FALSE		IsMasterProtein	Human	0	13.988	16	5	6	5	1	373	43.3	10.27
672	Q8NG11	Tetraspanin-14 OS=Homo sapiens GN=TSPAN14 PE=1 SV=1	9.19254	8.77149	9.07119	9.94149	8.92511	9.5072	9.67878	9.71528	9.79214	FALSE		IsMasterProtein	Human	0	30.053	17	5	23	5	1	270	30.7	6.84
673	O94856-9	Isoform 9 of Neurofascin OS=Homo sapiens GN=NFASC	8.28123	8.97699	8.0493	8.61765	9.01123	8.37764	7.81121	7.87283	7.6279	FALSE		IsMasterProtein	Human	0	20.963	5	5	19	5	1	1240	137.5	6.14
674	P47929	Galectin-7 OS=Homo sapiens GN=LGALS7 PE=1 SV=2	12.5729	11.7753	12.8606	12.221	11.59	14.343	14.8746	13.5094	14.0315	FALSE		IsMasterProtein	Human	0	141.327	82	9	237	9	1	136	15.1	7.62
675	P35222	Catenin beta-1 OS=Homo sapiens GN=CTNNB1 PE=1 SV=1	14.0132	12.9724	13.5601	12.9826	12.9504	13.4484	13.7733	13.7235	13.4785	FALSE		IsMasterProtein	Human	0	428.891	56	33	333	26	1	781	85.4	5.86
676	O60858-3	Isoform 3 of E3 ubiquitin-protein ligase TRIM13 OS=Homo sapiens GN=TRIM13	4.84298	5.63517	4.49185	5.6893	5.6837	4.64386	4.79181	4.853	5.21335	FALSE		IsMasterProtein	Human	0.007	3.652	6	2	2	2	1	410	47.3	5.83
677	P50570	Dynamin-2 OS=Homo sapiens GN=DNM2 PE=1 SV=2	12.4406	12.7485	12.2457	12.767	12.4788	11.94	12.4117	12.6734	12.4569	FALSE		IsMasterProtein	Human	0	203.941	40	27	100	16	1	870	98	7.44
678	A8K9M5	cDNA FLJ77947, highly similar to Human complement protein C8 beta subunit mRNA OS=Homo sapiens PE=2 SV=1	12.0903	11.2396	12.4502	11.2287	10.7118	10.3919	10.7864	10.9369	11.0943	FALSE		IsMasterProtein	Human	0	92.977	31	15	54	15	1	591	67	8.18
679	O95671	N-acetylserotonin O-methyltransferase-like protein OS=Homo sapiens GN=ASMTL PE=1 SV=3	8.95797	8.96	8.73437	8.82623	8.90599	8.6319	8.97241	8.83857	8.66427	FALSE		IsMasterProtein	Human	0	28.49	12	6	14	6	1	621	68.8	6.07
680	B7Z722	Tropomyosin 1 (Alpha), isoform CRA_i OS=Homo sapiens GN=TPM1 PE=2 SV=1	10.1807	9.93354	9.39318	10.1712	10.3785	9.19869	9.13083	10.1447	9.41616	FALSE		IsMasterProtein	Human	0	121.415	59	21	179	0	1	248	28.6	4.79
681	Q9Y6U3	Adseverin OS=Homo sapiens GN=SCIN PE=1 SV=4	9.88798	9.50224	9.57459	11.757	9.33002	9.63916	9.54342	9.80252	9.91259	FALSE		IsMasterProtein	Human	0	45.348	24	12	26	12	1	715	80.4	5.71
682	B3KPX5	cDNA FLJ32418 fis, clone SKMUS2000863, weakly similar to PROBABLE ASPARAGINYL-TRNA SYNTHETASE (EC 6.1.1.22) OS=Homo sapiens PE=2 SV=1	7.88264	8.10957	7.65964	7.96116	7.92422	7.45286	7.48704	8.0954	7.74886	FALSE		IsMasterProtein	Human	0	35.134	23	7	17	7	1	477	54	7.24
683	O14523-2	Isoform 2 of Phospholipid transfer protein C2CD2L OS=Homo sapiens GN=C2CD2L	6.76951	8.29646	7.30652	7.23074	7.92659	6.52669	6.33092	6.77873	6.50938	FALSE		IsMasterProtein	Human	0	14.359	8	4	6	4	1	707	76.1	7.46
684	A8K946	mRNA cap guanine-N7 methyltransferase OS=Homo sapiens PE=2 SV=1	8.11946	8.16591	7.67243	7.1918	8.07361	7.13237	7.41278	7.40344	7.21335	FALSE		IsMasterProtein	Human	0	12.405	6	3	6	3	1	504	57.7	7.69
685	Q6UWR7	Ectonucleotide pyrophosphatase/phosphodiesterase family member 6 OS=Homo sapiens GN=ENPP6 PE=1 SV=2	8.43421	9.1166	8.30561	9.6215	10.638	8.7807	8.59507	8.91349	8.6632	FALSE		IsMasterProtein	Human	0	22.904	14	6	14	6	1	440	50.2	7.99
686	O75594	Peptidoglycan recognition protein 1 OS=Homo sapiens GN=PGLYRP1 PE=1 SV=1	5.41954	5.87774	5.20555	7.07253	5.88509	6.70321	5.43296	6.55459	6.95187	FALSE		IsMasterProtein	Human	0	19.225	20	2	2	2	1	196	21.7	8.59
687	Q9P2B2	Prostaglandin F2 receptor negative regulator OS=Homo sapiens GN=PTGFRN PE=1 SV=2	13.2989	11.8602	12.8642	12.3359	11.7868	12.302	12.7467	12.6579	12.3236	FALSE		IsMasterProtein	Human	0	158.77	33	25	103	1	1	879	98.5	6.61
688	Q9ULF5	Zinc transporter ZIP10 OS=Homo sapiens GN=SLC39A10 PE=1 SV=2	8.3733	7.48382	7.14873	7.58946	7.2937	6.66959	7.03122	7.38802	7.11061	FALSE		IsMasterProtein	Human	0.002	5.302	2	2	3	2	1	831	94.1	6.76
689	Q12788	Transducin beta-like protein 3 OS=Homo sapiens GN=TBL3 PE=1 SV=2	9.29737	8.82941	9.08055	8.89603	8.64277	8.55459	8.81474	8.91259	8.93752	FALSE		IsMasterProtein	Human	0	40.361	12	7	18	7	1	808	89	6.9
690	Q8N8A2	Serine/threonine-protein phosphatase 6 regulatory ankyrin repeat subunit B OS=Homo sapiens GN=ANKRD44 PE=1 SV=3	8.40472	8.70736	8.22062	9.23362	8.37417	7.91468	8.27053	8.59544	8.46148	FALSE		IsMasterProtein	Human	0	31.018	11	8	15	7	1	993	107.5	6.3
691	Q6NTG0	SLC9A3R2 protein (Fragment) OS=Homo sapiens GN=SLC9A3R2 PE=2 SV=1	9.79847	10.5692	9.73386	10.6923	10.6238	9.74483	9.80462	10.3159	9.93029	FALSE		IsMasterProtein	Human	0	51.287	26	10	27	10	1	372	40.6	8.13
692	A0A068LKR7	Ig heavy chain variable region (Fragment) OS=Homo sapiens PE=2 SV=1	10.4848	9.15735	8.22545	9.31877	8.99209	7.84737	10.0828	8.56377	10.5677	FALSE		IsMasterProtein	Human	0	23.179	24	2	16	1	1	125	13.9	9.01
693	Q96RQ3	Methylcrotonoyl-CoA carboxylase subunit alpha, mitochondrial OS=Homo sapiens GN=MCCC1 PE=1 SV=3	11.8247	11.7073	11.4985	11.415	11.5072	11.6137	11.3606	12.0722	11.6732	FALSE		IsMasterProtein	Human	0	218.978	43	18	86	18	1	725	80.4	7.78
694	Q9NZN3	EH domain-containing protein 3 OS=Homo sapiens GN=EHD3 PE=1 SV=2	10.0971	10.131	9.61489	9.96159	9.83936	9.30035	9.80381	9.65768	9.59488	FALSE		IsMasterProtein	Human	0	105.303	49	20	62	8	1	535	60.8	6.57
695	Q9H8M7	Ubiquitin carboxyl-terminal hydrolase MINDY-3 OS=Homo sapiens GN=MINDY3 PE=1 SV=1	4.3505	4.30012	4.3147	4.23266	4.2555	4.46597	4.41278	4.24031	4.2555	FALSE		IsMasterProtein	Human	0.008	3.484	3	1	4	1	1	445	49.7	4.77
696	Q4LE69	PIK4CA variant protein (Fragment) OS=Homo sapiens GN=PIK4CA variant protein PE=2 SV=1	11.0906	11.2591	10.7446	11.2146	11.0575	10.9151	11.0327	11.3925	11.138	FALSE		IsMasterProtein	Human	0	96.253	11	20	48	20	1	2121	238.5	7.14
697	O43508-2	Isoform TWE-PRIL of Tumor necrosis factor ligand superfamily member 12 OS=Homo sapiens GN=TNFSF12	7.21626	7.76487	7.32012	7.74214	6.61471	6.77479	6.65392	6.74819	6.61912	FALSE		IsMasterProtein	Human	0.008	3.427	3	1	1	1	1	330	36.6	9.86
698	K4ENJ5	Beta actin (Fragment) OS=Homo sapiens PE=4 SV=1	11.5544	10.8893	11.4192	12.0491	10.8143	11.1708	11.4179	11.7354	11.5528	FALSE		IsMasterProtein	Human	0	91.179	55	5	841	1	1	97	11	5
699	Q9BV10	Dol-P-Man:Man(7)GlcNAc(2)-PP-Dol alpha-1,6-mannosyltransferase OS=Homo sapiens GN=ALG12 PE=1 SV=1	9.16767	8.6756	9.75739	9.04439	8.57213	8.52003	8.74853	8.93074	8.97785	FALSE		IsMasterProtein	Human	0	9.38	7	2	7	2	1	488	54.6	9.58
700	P63151-2	Isoform 2 of Serine/threonine-protein phosphatase 2A 55 kDa regulatory subunit B alpha isoform OS=Homo sapiens GN=PPP2R2A	10.7346	10.6873	10.4006	10.4804	10.6825	10.1157	10.5372	10.3336	10.4429	FALSE		IsMasterProtein	Human	0	66.245	39	13	39	13	1	457	53	6.49
701	Q14684	Ribosomal RNA processing protein 1 homolog B OS=Homo sapiens GN=RRP1B PE=1 SV=3	7.23936	6.86171	6.75622	6.58195	6.64097	6.03562	6.15381	6.37678	6.23074	FALSE		IsMasterProtein	Human	0	9.106	6	3	3	3	1	758	84.4	9.76
702	Q08431	Lactadherin OS=Homo sapiens GN=MFGE8 PE=1 SV=2	11.0149	11.046	12.5724	11.4292	10.5814	10.7212	10.763	11.1517	11.098	FALSE		IsMasterProtein	Human	0	135.344	57	16	46	16	1	387	43.1	8.15
703	A0A024R466	Integral membrane protein 2C, isoform CRA_a OS=Homo sapiens GN=ITM2C PE=4 SV=1	8.08534	8.79507	7.77676	8.5074	8.21432	7.59991	7.55382	8.06609	7.80993	FALSE		IsMasterProtein	Human	0	12.461	16	3	8	3	1	267	30.2	8
704	O95822	Malonyl-CoA decarboxylase, mitochondrial OS=Homo sapiens GN=MLYCD PE=1 SV=3	10.1351	10.3909	10.1364	10.1012	10.0249	10.5689	10.2348	10.6522	10.4331	FALSE		IsMasterProtein	Human	0	87.917	30	11	41	11	1	493	55	8.95
705	Q6LES2	Annexin (Fragment) OS=Homo sapiens GN=ANXA4 PE=2 SV=1	15.7065	14.1832	15.0542	15.058	14.2778	14.2556	15.3261	15.4522	15.151	FALSE		IsMasterProtein	Human	0	288.972	74	25	511	24	1	321	36.1	6.13
706	P62854	40S ribosomal protein S26 OS=Homo sapiens GN=RPS26 PE=1 SV=3	11.3594	11.0278	10.8995	10.6528	11.2757	9.48442	10.9139	10.6604	9.65768	FALSE		IsMasterProtein	Human	0	42.444	50	5	28	5	1	115	13	11
707	X5D8U4	Arginine vasopressin isoform A (Fragment) OS=Homo sapiens GN=AVP PE=2 SV=1	6.73335	7.18388	9.32823	8.26162	6.88874	6.23458	6.45943	6.63952	6.61176	FALSE		IsMasterProtein	Human	0	14.886	26	4	5	3	1	222	23.2	8.29
708	Q7L1Q6-3	Isoform 3 of Basic leucine zipper and W2 domain-containing protein 1 OS=Homo sapiens GN=BZW1	12.0357	11.4864	11.8392	12.1225	11.4048	11.5048	11.9539	11.944	11.7997	FALSE		IsMasterProtein	Human	0	59.553	29	15	40	13	1	451	51.2	6.62
709	A0A024QZW3	RAN binding protein 9, isoform CRA_a OS=Homo sapiens GN=RANBP9 PE=4 SV=1	5.7866	5.89966	5.53916	5.89239	5.64962	5.62644	5.86047	6.10852	5.71973	FALSE		IsMasterProtein	Human	0	10.853	5	3	8	3	1	729	77.8	6.79
710	Q96FH0	BLOC-1-related complex subunit 8 OS=Homo sapiens GN=BORCS8 PE=1 SV=1	5.82528	6.27798	5.2891	5.88996	5.76818	5.45615	5.32912	5.76818	5.34341	FALSE		IsMasterProtein	Human	0.007	3.649	8	1	1	1	1	119	13.4	5.8
711	E5KT65	DNA-directed RNA polymerase subunit RPABC1 OS=Homo sapiens PE=3 SV=1	10.1205	9.93546	9.57837	9.66267	9.837	9.27798	9.36916	9.46597	9.16541	FALSE		IsMasterProtein	Human	0	54.845	62	9	24	9	1	210	24.5	5.95
712	Q9H492-2	Isoform 2 of Microtubule-associated proteins 1A/1B light chain 3A OS=Homo sapiens GN=MAP1LC3A	5.80219	6.1416	5.10852	6.25361	6.10014	5.03562	5.03122	5.42962	5.31832	FALSE		IsMasterProtein	Human	0.003	4.781	17	2	2	1	1	125	14.5	7.99
713	P61225	Ras-related protein Rap-2b OS=Homo sapiens GN=RAP2B PE=1 SV=1	11.4681	10.801	11.1587	13.1319	10.5275	11.666	11.9543	12.0442	12.3069	FALSE		IsMasterProtein	Human	0	92.181	63	11	74	7	1	183	20.5	4.81
714	B3KXA3	cDNA FLJ45033 fis, clone BRAWH3019026, highly similar to Homo sapiens echinoderm microtubule associated protein like 1 (EML1), transcript variant 1, mRNA OS=Homo sapiens PE=2 SV=1	7.15279	8.66924	7.15684	7.37069	8.36063	6.98299	7.19081	7.4733	7.16088	FALSE		IsMasterProtein	Human	0	17.013	7	4	6	4	1	834	92	7.43
715	Q13976-2	Isoform Beta of cGMP-dependent protein kinase 1 OS=Homo sapiens GN=PRKG1	3.99095	4.20945	3.3505	3.57289	3.72247	3.66676	3.59694	3.57289	3.90689	FALSE		IsMasterProtein	Human	0.008	3.569	4	2	2	2	1	686	77.8	5.44
716	P54289	Voltage-dependent calcium channel subunit alpha-2/delta-1 OS=Homo sapiens GN=CACNA2D1 PE=1 SV=3	13.8762	12.9065	13.3621	13.7708	13.115	12.5703	13.1625	13.2212	13.371	FALSE		IsMasterProtein	Human	0	324.669	32	30	177	2	1	1103	124.5	5.27
717	A0A024RBU5	Protein kinase, X-linked, isoform CRA_b OS=Homo sapiens GN=PRKX PE=3 SV=1	4.52356	5.98413	4.06178	5.68089	5.25927	4.19377	4.67243	5.1819	4.94486	FALSE		IsMasterProtein	Human	0.003	4.897	8	2	2	1	1	358	40.9	6.86
718	A0A090N7V3	HCG2044801 OS=Homo sapiens GN=INMT PE=4 SV=1	3.05311	3.30743	2.20163	3.74416	3.27798	3.3505	3.52356	3.37851	3.57289	FALSE		IsMasterProtein	Human	0.004	4.593	8	1	2	1	1	263	28.8	5.27
719	B4E0L0	cDNA FLJ54030, highly similar to Polymerase delta-interacting protein 3 OS=Homo sapiens PE=2 SV=1	7.0433	7.98242	6.37851	7.12619	7.0268	6.18388	6.41447	6.80993	6.46434	FALSE		IsMasterProtein	Human	0	9.845	11	3	3	3	1	438	48.1	9.92
720	Q9BW04	Specifically androgen-regulated gene protein OS=Homo sapiens GN=SARG PE=1 SV=2	4.96809	4.63807	4.99548	4.95884	4.37156	6.35226	5.59991	6.59395	5.72247	FALSE		IsMasterProtein	Human	0	8.091	5	2	3	2	1	601	63.9	8.62
721	J3KPP4	Cisplatin resistance-associated overexpressed protein, isoform CRA_b OS=Homo sapiens GN=LUC7L3 PE=1 SV=1	11.265	10.8496	10.0519	10.1058	10.9848	9.4208	10.3935	10.1033	9.48281	FALSE		IsMasterProtein	Human	0	43.655	16	8	20	8	1	489	58.2	9.92
722	P05362	Intercellular adhesion molecule 1 OS=Homo sapiens GN=ICAM1 PE=1 SV=2	11.3545	11.1821	10.9349	11.9708	10.8774	10.8043	11.442	11.7565	11.6473	FALSE		IsMasterProtein	Human	0	130.825	33	14	46	14	1	532	57.8	7.99
723	B4DG73	cDNA FLJ56431, highly similar to Conserved oligomeric Golgi complex component 6 OS=Homo sapiens PE=2 SV=1	8.17792	8.98385	7.89603	8.13904	8.64097	7.74953	8.09592	8.34474	8.16591	FALSE		IsMasterProtein	Human	0	12.558	5	4	6	4	1	690	76.8	6.24
724	G3V4T6	Maleylacetoacetate isomerase OS=Homo sapiens GN=GSTZ1 PE=1 SV=1	6.25172	6.2891	6.42626	5.79442	6.19377	5.44956	6.14771	6.58045	6.71973	FALSE		IsMasterProtein	Human	0	27.516	32	5	14	1	1	217	24.2	7.18
725	B2RUU2	ATP-binding cassette, sub-family A (ABC1), member 1 OS=Homo sapiens GN=ABCA1 PE=2 SV=1	7.49665	7.3505	7.41024	8.96087	7.48623	7.1467	7.95768	7.97154	7.55995	FALSE		IsMasterProtein	Human	0	20.631	4	6	8	5	1	2261	254.2	6.9
726	B0LPF3	Growth factor receptor-bound protein 2 OS=Homo sapiens GN=GRB2 PE=2 SV=1	11.618	11.708	11.1334	12.0575	11.5205	11.2633	11.5293	11.6884	11.829	FALSE		IsMasterProtein	Human	0	74.008	59	13	56	13	1	217	25.2	6.32
727	Q92804	TATA-binding protein-associated factor 2N OS=Homo sapiens GN=TAF15 PE=1 SV=1	12.7024	12.1812	11.8275	11.3482	12.229	11.0314	11.6549	11.6704	11.3017	FALSE		IsMasterProtein	Human	0	112.616	19	9	124	7	1	592	61.8	8.02
728	Q9NVZ3-2	Isoform 2 of Adaptin ear-binding coat-associated protein 2 OS=Homo sapiens GN=NECAP2	8.42626	9.07948	8.32463	8.87037	8.06932	8.13083	8.46312	8.66747	8.53683	FALSE		IsMasterProtein	Human	0	21.756	21	3	9	3	1	273	29.4	8.38
729	Q13838-2	Isoform 2 of Spliceosome RNA helicase DDX39B OS=Homo sapiens GN=DDX39B	13.5588	13.0655	13.0295	12.3933	13.0583	12.017	12.3578	12.282	12.4495	FALSE		IsMasterProtein	Human	0	157.112	44	15	107	5	1	443	50.6	5.88
730	Q86SR1	Polypeptide N-acetylgalactosaminyltransferase 10 OS=Homo sapiens GN=GALNT10 PE=1 SV=2	5.08321	5.21335	5.74416	6.12928	5.69488	4.94017	6.58946	6.26491	5.74685	FALSE		IsMasterProtein	Human	0	8.626	3	2	4	1	1	603	68.9	8.59
731	Q5VUJ6	Leucine-rich repeat and calponin homology domain-containing protein 2 OS=Homo sapiens GN=LRCH2 PE=2 SV=2	8.87283	7.61029	8.8857	7.507	7.02015	9.2484	9.14644	8.49305	8.27891	FALSE		IsMasterProtein	Human	0.007	3.666	2	1	9	1	1	765	84.5	6.55
732	A0A0D9SFG6	Cytohesin-2 OS=Homo sapiens GN=CYTH2 PE=1 SV=1	6.3837	6.59991	6.20359	7.01458	6.42459	7	6.33985	6.87774	6.30743	FALSE		IsMasterProtein	Human	0.01	3.262	4	1	4	1	1	400	46.5	5.54
733	A0A0A8LC43	MHC class II antigen OS=Homo sapiens GN=HLA-DRB1 PE=2 SV=1	9.91842	10.4471	11.8374	12.7004	8.19967	10.7075	10.1137	10.7443	7.41701	FALSE		IsMasterProtein	Human	0	72.962	37	7	61	1	1	266	30.1	7.47
734	A0A024RAK9	Hyaluronan and proteoglycan link protein 1, isoform CRA_a OS=Homo sapiens GN=HAPLN1 PE=4 SV=1	3.52356	3.63227	2.74416	3.47249	2.3505	3.26303	3.6893	3.91648	3.10434	FALSE		IsMasterProtein	Human	0.006	3.937	6	1	1	1	1	354	40.1	7.42
735	A0A0S2Z3Y7	Galactose-1-phosphate uridylyltransferase (Fragment) OS=Homo sapiens GN=GALT PE=2 SV=1	6.36632	6.50779	5.853	5.97728	6.21529	5.71699	5.94017	5.73606	6.11894	FALSE		IsMasterProtein	Human	0	9.194	6	2	3	2	1	379	43.3	6.99
736	P82909	28S ribosomal protein S36, mitochondrial OS=Homo sapiens GN=MRPS36 PE=1 SV=2	10.5136	10.4116	10.4193	10.505	10.2854	10.645	10.6928	10.9124	10.4483	FALSE		IsMasterProtein	Human	0	58.476	69	5	37	5	1	103	11.5	9.99
737	Q9Y6A9	Signal peptidase complex subunit 1 OS=Homo sapiens GN=SPCS1 PE=1 SV=4	10.2531	10.9334	10.0897	11.7857	10.8173	10.3696	10.5698	11.0107	11.209	FALSE		IsMasterProtein	Human	0	38.326	31	3	25	3	1	102	11.8	9.31
738	A0AVT1	Ubiquitin-like modifier-activating enzyme 6 OS=Homo sapiens GN=UBA6 PE=1 SV=1	11.0823	11.131	10.8296	10.9229	11.1319	10.577	11.4699	10.8235	11.1474	FALSE		IsMasterProtein	Human	0	91.893	23	18	44	18	1	1052	117.9	6.14
739	A0A024R892	Leucine rich repeat containing 8 family, member A, isoform CRA_a OS=Homo sapiens GN=LRRC8A PE=4 SV=1	9.96261	10.2065	10.128	10.2782	9.97985	10.2219	10.366	10.5569	10.3138	FALSE		IsMasterProtein	Human	0	59.798	18	11	36	11	1	810	94.1	7.94
740	Q9H4A3-7	Isoform 6 of Serine/threonine-protein kinase WNK1 OS=Homo sapiens GN=WNK1	9.87283	10.3587	9.66871	10.3514	10.2444	9.30264	9.83668	9.99435	9.67083	FALSE		IsMasterProtein	Human	0	34.998	3	9	19	9	1	2833	299.5	6.48
741	P62745	Rho-related GTP-binding protein RhoB OS=Homo sapiens GN=RHOB PE=1 SV=1	10.1503	10.0244	10.0272	10.6341	10.2212	9.05257	9.49705	9.51313	9.51017	FALSE		IsMasterProtein	Human	0	61.116	44	6	56	4	1	196	22.1	5.24
742	Q02410	Amyloid beta A4 precursor protein-binding family A member 1 OS=Homo sapiens GN=APBA1 PE=1 SV=3	3.01792	4.43962	2.58496	4.17792	4.59694	3.30743	3.29278	4.22497	3.20163	FALSE		IsMasterProtein	Human	0.01	3.257	2	1	1	1	1	837	92.8	4.93
743	A0A075B746	28S ribosomal protein S21, mitochondrial OS=Homo sapiens GN=MRPS21 PE=1 SV=1	7.87406	7.99379	7.73877	7.67596	7.90809	7.96058	7.91289	8.45574	7.86295	FALSE		IsMasterProtein	Human	0	16.19	30	2	9	2	1	87	10.7	9.92
744	Q15819	Ubiquitin-conjugating enzyme E2 variant 2 OS=Homo sapiens GN=UBE2V2 PE=1 SV=4	9.37417	9.24317	8.81346	8.24031	8.95478	8.11686	8.73809	8.15532	8.70079	FALSE		IsMasterProtein	Human	0	18.408	46	6	21	3	1	145	16.4	8.09
745	Q08722	Leukocyte surface antigen CD47 OS=Homo sapiens GN=CD47 PE=1 SV=1	12.1952	12.6403	11.569	12.4975	12.6128	11.5084	11.6679	12.0638	11.946	FALSE		IsMasterProtein	Human	0	27.122	12	4	35	4	1	323	35.2	7.21
746	B4E284	cDNA FLJ51188, highly similar to N-acetylglucosamine-6-sulfatase (EC3.1.6.14) OS=Homo sapiens PE=2 SV=1	9.37156	9.27961	9.06501	9.45245	9.61967	8.7252	8.86109	8.81506	9.03562	FALSE		IsMasterProtein	Human	0	26.621	14	6	14	6	1	584	65.8	8.07
747	A0A0F7RQE6	Luteinizing hormone beta polypeptide OS=Homo sapiens GN=LHB PE=3 SV=1	8.296	8.85362	8.08162	8.46557	12.0402	7.86233	8.05094	8.1236	8.16992	FALSE		IsMasterProtein	Human	0	30.094	23	2	16	2	1	141	15.3	7.74
748	K4DI89	Mth938 domain-containing protein OS=Homo sapiens GN=AAMDC PE=1 SV=1	5.67243	4.72792	5.2555	6.3147	4.48543	4.49825	5.44956	6.10224	6.0045	FALSE		IsMasterProtein	Human	0.001	6.143	11	1	1	1	1	147	16.4	8.87
749	P06727	Apolipoprotein A-IV OS=Homo sapiens GN=APOA4 PE=1 SV=3	12.7162	12.7855	12.4248	11.7592	11.8627	11.3081	12.0235	12.598	12.6752	FALSE		IsMasterProtein	Human	0	113.01	53	21	81	21	1	396	45.4	5.38
750	Q15650	Activating signal cointegrator 1 OS=Homo sapiens GN=TRIP4 PE=1 SV=4	8.38068	8.2427	8.06501	8.10329	7.99944	7.73064	7.97499	8.30012	8.01346	FALSE		IsMasterProtein	Human	0	19.664	9	4	14	4	1	581	66.1	7.85
751	Q658P3-2	Isoform 2 of Metalloreductase STEAP3 OS=Homo sapiens GN=STEAP3	10.0008	9.83889	9.69853	10.0811	9.74231	9.91094	10.6375	10.3967	10.1548	FALSE		IsMasterProtein	Human	0	53.477	24	9	25	9	1	498	55.6	8.7
752	A0A024R7J0	Protein kinase, cAMP-dependent, catalytic, alpha, isoform CRA_c OS=Homo sapiens GN=PRKACA PE=3 SV=1	9.97398	10.4135	9.49985	9.72383	10.1693	9.33606	9.51057	9.75656	9.66338	FALSE		IsMasterProtein	Human	0	113.165	45	13	59	4	1	351	40.6	8.79
753	A0A024RD36	Ribosomal protein L7-like 1, isoform CRA_b OS=Homo sapiens GN=RPL7L1 PE=4 SV=1	6.51096	5.68089	6.11894	6.10643	5.76818	5.46271	5.80993	6.19967	5.84046	FALSE		IsMasterProtein	Human	0.001	7.33	9	2	4	2	1	255	29.7	10.52
754	A0A140VK83	Protein phosphatase 1, regulatory subunit 7, isoform CRA_b OS=Homo sapiens GN=PPP1R7 PE=2 SV=1	8.99152	9.34806	8.58082	8.93634	8.80122	8.43003	8.69139	8.7252	8.66285	FALSE		IsMasterProtein	Human	0	26.508	32	7	15	7	1	360	41.5	4.91
755	Q59G10	Aldehyde dehydrogenase 1 family, member L1 variant (Fragment) OS=Homo sapiens PE=2 SV=1	4.48543	5.14975	4.48543	5.10434	4.80219	4.79701	4.85798	5.15381	4.58496	FALSE		IsMasterProtein	Human	0	12.054	6	5	9	1	1	954	104	6.42
756	Q70UQ0-4	Isoform 4 of Inhibitor of nuclear factor kappa-B kinase-interacting protein OS=Homo sapiens GN=IKBIP	11.3468	11.1361	11.1611	12.4902	10.9651	10.6586	11.45	11.824	11.6081	FALSE		IsMasterProtein	Human	0	83.514	31	13	46	10	1	377	43.1	4.92
757	Q9NVM6	DnaJ homolog subfamily C member 17 OS=Homo sapiens GN=DNAJC17 PE=1 SV=1	5.50779	4.40599	4.94953	3.75489	4.71699	3.59694	4.20945	3.66676	3.57289	FALSE		IsMasterProtein	Human	0.002	5.427	11	2	2	2	1	304	34.7	8.53
758	P23458	Tyrosine-protein kinase JAK1 OS=Homo sapiens GN=JAK1 PE=1 SV=2	8.41701	8.56491	7.91409	8.93987	8.604	8.11114	8.27798	8.54998	8.10957	FALSE		IsMasterProtein	Human	0	11.309	4	5	9	3	1	1154	133.2	7.55
759	Q7Z4G4	tRNA (guanine(10)-N2)-methyltransferase homolog OS=Homo sapiens GN=TRMT11 PE=1 SV=1	4.53605	5	4.20163	4.853	4.23266	4.43296	4.77083	4.57289	4.54226	FALSE		IsMasterProtein	Human	0	8.763	6	2	3	2	1	463	53.4	7.78
760	P11177	Pyruvate dehydrogenase E1 component subunit beta, mitochondrial OS=Homo sapiens GN=PDHB PE=1 SV=3	13.1971	13.1709	12.8466	13.139	12.9735	13.435	13.0563	13.5825	13.3536	FALSE		IsMasterProtein	Human	0	217.386	53	13	160	13	1	359	39.2	6.65
761	O60888-2	Isoform A of Protein CutA OS=Homo sapiens GN=CUTA	9.37178	9.60641	8.77873	8.68299	9.54805	8.34207	8.85487	8.96434	9.05528	FALSE		IsMasterProtein	Human	0	56.664	30	4	20	4	1	198	20.9	5.48
762	Q9HC98-2	Isoform 2 of Serine/threonine-protein kinase Nek6 OS=Homo sapiens GN=NEK6	8.5812	8.41321	8.35887	9.51531	7.8679	8.01848	8.36107	8.45492	8.3443	FALSE		IsMasterProtein	Human	0	33.65	22	6	21	4	1	347	39.8	8.44
763	B2RCP7	cDNA, FLJ96197, highly similar to Homo sapiens connective tissue growth factor (CTGF), mRNA OS=Homo sapiens PE=2 SV=1	7.32103	8.74786	9.09619	7.71081	8.66107	6.41109	6.87529	7.24888	7.00675	FALSE		IsMasterProtein	Human	0	10.086	10	3	4	3	1	349	38	8
764	A8K800	cDNA FLJ76924, highly similar to Homo sapiens brix domain containing 1 (BXDC1), mRNA OS=Homo sapiens PE=2 SV=1	10.1857	8.75789	9.26842	9.30287	8.76255	8.63735	9.2114	9.08401	8.87252	FALSE		IsMasterProtein	Human	0	22.416	16	5	11	5	1	306	35.6	9.99
765	Q96H20	Vacuolar-sorting protein SNF8 OS=Homo sapiens GN=SNF8 PE=1 SV=1	8.50938	8.14619	8.09961	7.95478	7.84172	8.03177	8.26725	8.21335	8.38024	FALSE		IsMasterProtein	Human	0	36.16	31	6	11	6	1	258	28.8	6.65
766	A2NYU9	Heavy chain Fab (Fragment) OS=Homo sapiens PE=2 SV=1	7.89118	5.2854	5.73606	6.06178	5.51096	4.7761	6.41616	5.848	6.23266	FALSE		IsMasterProtein	Human	0.003	4.771	8	1	1	1	1	122	13.5	9.48
767	P29590	Protein PML OS=Homo sapiens GN=PML PE=1 SV=3	13.1828	12.8404	12.444	13.2248	12.6499	12.175	12.6976	13.3228	12.6667	FALSE		IsMasterProtein	Human	0	175.352	36	30	102	30	1	882	97.5	6.21
768	Q29890	HLA class II DR-beta (HLA-DR B) OS=Homo sapiens PE=2 SV=1	11.0377	10.882	10.4316	13.3319	10.5444	10.3821	10.6146	11.5227	11.6221	FALSE		IsMasterProtein	Human	0	64.01	34	9	53	0	1	296	33.4	6.93
769	Q9Y5U9	Immediate early response 3-interacting protein 1 OS=Homo sapiens GN=IER3IP1 PE=1 SV=1	7.82591	8.28864	7.62644	8.58496	8.11686	8.10486	8.26021	8.886	8.76984	FALSE		IsMasterProtein	Human	0	19.7	24	1	10	1	1	82	9	8.22
770	H3BN02	Integrin alpha-X OS=Homo sapiens GN=ITGAX PE=1 SV=1	10.5316	10.1556	10.7133	12.3694	9.87113	9.99053	10.0684	10.2354	10.1901	FALSE		IsMasterProtein	Human	0	118.315	27	19	56	15	1	1169	128.5	6.6
771	Q13144	Translation initiation factor eIF-2B subunit epsilon OS=Homo sapiens GN=EIF2B5 PE=1 SV=3	7.91169	8.36763	7.5744	7.91289	7.86604	7.35138	7.66534	7.82146	7.56682	FALSE		IsMasterProtein	Human	0	30.047	10	5	13	5	1	721	80.3	5.08
772	P49748-3	Isoform 3 of Very long-chain specific acyl-CoA dehydrogenase, mitochondrial OS=Homo sapiens GN=ACADVL	14.3711	14.5392	14.4801	14.5112	14.5495	15.7354	15.3417	16.2198	16.2624	FALSE		IsMasterProtein	Human	0	654.69	67	38	724	38	1	678	72.9	8.75
773	P46781	40S ribosomal protein S9 OS=Homo sapiens GN=RPS9 PE=1 SV=3	14.1143	13.8952	13.2058	14.1595	13.6825	12.9394	13.6294	13.8587	13.4412	FALSE		IsMasterProtein	Human	0	53.261	57	15	157	15	1	194	22.6	10.65
774	A0A024R4Q8	Ribosomal protein S5, isoform CRA_a OS=Homo sapiens GN=RPS5 PE=3 SV=1	13.058	12.7282	12.5495	12.4011	12.717	11.2714	12.5743	12.3469	11.9482	FALSE		IsMasterProtein	Human	0	125.108	47	12	145	12	1	204	22.9	9.72
775	P23142	Fibulin-1 OS=Homo sapiens GN=FBLN1 PE=1 SV=4	10.8889	10.1154	10.0165	10.6753	9.86388	10.0649	10.3005	10.6411	10.5466	FALSE		IsMasterProtein	Human	0	133.546	32	16	77	4	1	703	77.2	5.22
776	P55084	Trifunctional enzyme subunit beta, mitochondrial OS=Homo sapiens GN=HADHB PE=1 SV=3	14.357	14.4004	14.1799	14.4624	14.3057	15.0211	14.7102	15.4891	15.1105	FALSE		IsMasterProtein	Human	0	505.287	65	25	573	25	1	474	51.3	9.41
777	A0A0A1IX95	MHC class II antigen (Fragment) OS=Homo sapiens GN=HLA-DRB1 PE=4 SV=1	5.58797	6.90448	5.17792	5.59395	6.75221	4.70044	6.48864	5.18587	6.8679	FALSE		IsMasterProtein	Human	0	26.896	65	6	17	1	1	89	10.8	6.52
778	A0A1B0Z6H5	MHC class I antigen (Fragment) OS=Homo sapiens GN=HLA-B PE=3 SV=1	8.82177	9.0954	7.46923	7.70598	8.25927	7.38802	7.52982	7.82146	7.65607	FALSE		IsMasterProtein	Human	0	39.832	33	4	21	2	1	181	21	5.96
779	Q06210	Glutamine--fructose-6-phosphate aminotransferase [isomerizing] 1 OS=Homo sapiens GN=GFPT1 PE=1 SV=3	11.1705	12.2508	10.9563	11.2629	12.109	11.0079	11.3427	11.2235	11.5957	FALSE		IsMasterProtein	Human	0	136.817	34	18	82	15	1	699	78.8	7.11
780	P49593	Protein phosphatase 1F OS=Homo sapiens GN=PPM1F PE=1 SV=3	7.38543	7.31107	7.22593	7.44791	7.37243	6.86419	7.12412	6.90929	7.22593	FALSE		IsMasterProtein	Human	0	10.7	11	4	5	4	1	454	49.8	5.1
781	A0A110BBD6	MHC class II antigen (Fragment) OS=Homo sapiens PE=3 SV=1	4.19377	4.12102	4.43962	4.1375	3.03562	5.86047	3.8679	6.22497	6.25361	FALSE		IsMasterProtein	Human	0	55.169	52	9	47	0	1	183	21.5	6.33
782	P51531	Probable global transcription activator SNF2L2 OS=Homo sapiens GN=SMARCA2 PE=1 SV=2	12.2626	11.9805	11.2393	11.6077	12.0644	11.0017	11.3812	11.5563	11.1981	FALSE		IsMasterProtein	Human	0	104.052	16	24	61	16	1	1590	181.2	7.2
783	E9PR30	40S ribosomal protein S30 OS=Homo sapiens GN=FAU PE=1 SV=1	9.58082	9.31899	9.65821	7.99152	9.7303	7.79831	9.19131	8.85019	8.27705	FALSE		IsMasterProtein	Human	0.002	5.066	10	1	4	1	1	98	10.9	11.56
784	A0A024R1A3	Testicular secretory protein Li 63 OS=Homo sapiens GN=UBE1 PE=2 SV=1	13.7539	13.6771	13.3741	13.0792	13.4738	12.8372	13.3363	13.0427	13.3723	FALSE		IsMasterProtein	Human	0	384.864	47	35	252	15	1	1058	117.8	5.76
785	Q06830	Peroxiredoxin-1 OS=Homo sapiens GN=PRDX1 PE=1 SV=1	14.2154	14.0547	13.8205	14.0744	13.4814	13.7849	14.0483	13.8973	14.3523	FALSE		IsMasterProtein	Human	0	190.047	75	14	202	10	1	199	22.1	8.13
786	A0A140VJK2	Glycerol-3-phosphate dehydrogenase OS=Homo sapiens PE=2 SV=1	13.9931	13.8118	13.5799	13.9104	13.8157	14.5418	14.5266	15.1284	14.703	FALSE		IsMasterProtein	Human	0	437.214	63	37	326	37	1	727	80.8	7.53
787	P55786	Puromycin-sensitive aminopeptidase OS=Homo sapiens GN=NPEPPS PE=1 SV=2	13.0658	12.7792	12.6745	12.5089	12.7089	12.5158	12.8751	12.44	12.9918	FALSE		IsMasterProtein	Human	0	154.962	34	26	114	26	1	919	103.2	5.72
788	B3KPM6	cDNA FLJ31963 fis, clone NT2RP7007610, highly similar to Homo sapiens DDHD domain containing 2 (DDHD2), mRNA OS=Homo sapiens PE=2 SV=1	6.75221	6.78005	6.07895	6.30195	6.41785	5.76818	5.91886	6.1416	6.01569	FALSE		IsMasterProtein	Human	0	16.317	7	4	9	4	1	711	80.9	5.48
789	A8K7F3	cDNA FLJ75847, highly similar to Homo sapiens G protein-coupled receptor 108 (GPR108), mRNA OS=Homo sapiens PE=2 SV=1	7.05528	7.6014	7.17991	7.63372	7.48301	7.35931	7.69488	7.90689	7.59096	FALSE		IsMasterProtein	Human	0.005	4.429	3	2	3	2	1	543	60.7	8.78
790	Q6JBY9	CapZ-interacting protein OS=Homo sapiens GN=RCSD1 PE=1 SV=1	5.57894	5.22497	5.10434	6.78529	4.88264	4.70044	5.21723	5.27053	5.74416	FALSE		IsMasterProtein	Human	0.008	3.382	3	1	1	1	1	416	44.5	5.4
791	Q6PJV4	THRAP3 protein (Fragment) OS=Homo sapiens GN=THRAP3 PE=2 SV=1	7.46842	5.54535	6.10852	4.42626	6.80735	3.1375	3.47249	4.94953	3.10434	FALSE		IsMasterProtein	Human	0	34.621	20	7	16	2	1	375	41.8	11.52
792	Q16849	Receptor-type tyrosine-protein phosphatase-like N OS=Homo sapiens GN=PTPRN PE=1 SV=1	7.56377	9.42417	7.39917	8.40557	9.56167	7.43879	7.64386	7.79246	7.44128	FALSE		IsMasterProtein	Human	0	33.734	8	6	17	6	1	979	105.8	7.11
793	A0A140VJZ4	Ubiquitin carboxyl-terminal hydrolase OS=Homo sapiens PE=2 SV=1	7.40344	7.63008	7.30652	7.42794	7.21335	6.99095	7.33271	7.25361	7.39746	FALSE		IsMasterProtein	Human	0	8.599	17	3	3	3	1	230	26.2	4.92
794	Q13085-4	Isoform 4 of Acetyl-CoA carboxylase 1 OS=Homo sapiens GN=ACACA	7.95303	8.01123	7.49265	7.48784	7.56224	7.31651	7.45779	7.44543	7.55152	FALSE		IsMasterProtein	Human	0	15.835	3	6	9	6	1	2383	269.8	6.52
795	Q9UNU2	Complement protein C4B frameshift mutant (Fragment) OS=Homo sapiens GN=C4B PE=4 SV=1	10.5475	9.72775	10.6903	9.52317	9.1416	8.80058	9.92199	9.76338	9.95216	FALSE		IsMasterProtein	Human	0	118.862	47	11	97	1	1	354	38.1	8.53
796	P61254	60S ribosomal protein L26 OS=Homo sapiens GN=RPL26 PE=1 SV=1	12.6235	12.248	12.0641	12.0728	12.4658	10.7486	12.4351	11.8719	11.2924	FALSE		IsMasterProtein	Human	0	60.596	45	9	42	3	1	145	17.2	10.55
797	H6VRG2	Keratin 1 OS=Homo sapiens GN=KRT1 PE=3 SV=1	12.8092	12.4596	12.6679	12.8911	11.8735	11.992	12.5954	12.791	12.506	FALSE		IsMasterProtein	Human	0	234.824	39	27	689	12	1	644	66	8.12
798	P61247	40S ribosomal protein S3a OS=Homo sapiens GN=RPS3A PE=1 SV=2	13.9128	13.6003	13.2733	13.3359	13.5243	12.4182	13.5304	13.3722	12.8085	FALSE		IsMasterProtein	Human	0	132.166	59	17	172	7	1	264	29.9	9.73
799	Q10567-3	Isoform C of AP-1 complex subunit beta-1 OS=Homo sapiens GN=AP1B1	11.591	11.8883	11.3112	11.8381	11.568	11.4818	11.6265	11.926	11.8465	FALSE		IsMasterProtein	Human	0	319.41	37	30	168	15	1	939	103.5	5.16
800	Q8N126-2	Isoform 2 of Cell adhesion molecule 3 OS=Homo sapiens GN=CADM3	10.3198	11.0336	10.6383	12.4334	10.7068	10.0656	10.2815	10.3095	10.152	FALSE		IsMasterProtein	Human	0	86.316	35	12	46	12	1	432	47	5.38
801	P16104	Histone H2AX OS=Homo sapiens GN=H2AFX PE=1 SV=2	8.68018	8.40642	8.87682	8.86109	9.26772	7.37504	7.87897	7.76553	7.71356	FALSE		IsMasterProtein	Human	0	55.023	27	6	129	2	1	143	15.1	10.74
802	A0A024RB85	Proliferation-associated 2G4, 38kDa, isoform CRA_a OS=Homo sapiens GN=PA2G4 PE=4 SV=1	13.32	12.9739	12.7343	12.9055	12.7607	12.4141	13.1296	12.9692	13.0828	FALSE		IsMasterProtein	Human	0	169.92	60	18	127	18	1	394	43.8	6.55
803	P11171	Protein 4.1 OS=Homo sapiens GN=EPB41 PE=1 SV=4	10.3039	10.3996	9.92229	11.256	10.6978	10.0069	9.58778	10.6433	9.77182	FALSE		IsMasterProtein	Human	0	103.208	25	14	72	11	1	864	97	5.58
804	Q96MH6	Transmembrane protein 68 OS=Homo sapiens GN=TMEM68 PE=2 SV=2	8.72928	8.64997	8.63154	8.49025	8.32463	8.40131	8.39275	8.73335	8.43421	FALSE		IsMasterProtein	Human	0	26.515	22	5	13	5	1	324	37.4	7.85
805	Q8N370-3	Isoform 3 of Large neutral amino acids transporter small subunit 4 OS=Homo sapiens GN=SLC43A2	6.39232	6.79051	6.38024	7.65893	6.7866	6.2114	6.65964	6.926	6.71012	FALSE		IsMasterProtein	Human	0.001	7.722	4	2	2	2	1	573	63.1	7.94
806	O15162	Phospholipid scramblase 1 OS=Homo sapiens GN=PLSCR1 PE=1 SV=1	9.31061	9.58946	8.97928	10.8952	9.22954	9.32012	9.56929	10.3619	9.89421	FALSE		IsMasterProtein	Human	0	26.973	21	5	12	5	1	318	35	4.94
807	Q7Z2Z2	Elongation factor-like GTPase 1 OS=Homo sapiens GN=EFL1 PE=1 SV=2	7.31922	7.46434	7.82337	7.4363	7.26866	6.62352	7.40173	7.70529	7.30925	FALSE		IsMasterProtein	Human	0.001	6.704	3	3	3	3	1	1120	125.4	5.91
808	Q00688	Peptidyl-prolyl cis-trans isomerase FKBP3 OS=Homo sapiens GN=FKBP3 PE=1 SV=1	12.3638	12.1315	11.7409	11.3305	11.9584	11.1438	11.8057	11.4887	11.3942	FALSE		IsMasterProtein	Human	0	84.033	44	8	61	8	1	224	25.2	9.28
809	Q9BTX1	Nucleoporin NDC1 OS=Homo sapiens GN=NDC1 PE=1 SV=2	8.09961	8.00731	7.97212	7.84925	7.80284	7.29554	7.61029	7.88753	7.77413	FALSE		IsMasterProtein	Human	0	21.367	9	5	8	5	1	674	76.3	9.09
810	Q9Y6X8	Zinc fingers and homeoboxes protein 2 OS=Homo sapiens GN=ZHX2 PE=1 SV=1	5.56986	6.25172	5.46271	5.80735	6.07039	4.66107	5.03562	5.73064	5.39917	FALSE		IsMasterProtein	Human	0.007	3.853	3	2	2	2	1	837	92.3	6.86
811	A0A0A0MR85	Glutathione S-transferase Mu 4 OS=Homo sapiens GN=GSTM4 PE=1 SV=1	10.8411	9.8645	9.62808	9.46944	10.2402	10.1605	10.4277	9.648	9.56243	FALSE		IsMasterProtein	Human	0	29.879	25	6	32	5	1	218	25.5	5.9
812	Q14254	Flotillin-2 OS=Homo sapiens GN=FLOT2 PE=1 SV=2	13.0895	12.1054	12.6297	12.7675	11.9588	13.0664	13.0047	13.2653	12.8256	FALSE		IsMasterProtein	Human	0	145.028	57	22	125	22	1	428	47	5.25
813	Q8TBX8	Phosphatidylinositol 5-phosphate 4-kinase type-2 gamma OS=Homo sapiens GN=PIP4K2C PE=1 SV=3	8.56301	8.64422	8.72485	8.60881	8.5947	8.44336	8.96809	8.76951	8.5074	FALSE		IsMasterProtein	Human	0	10.997	13	4	6	4	1	421	47.3	6.84
814	P58335	Anthrax toxin receptor 2 OS=Homo sapiens GN=ANTXR2 PE=1 SV=5	7.58946	7.33628	7.79181	9.1581	7.51806	7.41278	7.98698	8.53138	8.02181	FALSE		IsMasterProtein	Human	0.001	6.159	5	3	3	3	1	489	53.6	7.46
815	P42025	Beta-centractin OS=Homo sapiens GN=ACTR1B PE=1 SV=1	8.53683	8.98157	8.50224	8.33896	8.71768	8.10381	8.3637	8.2293	8.1153	FALSE		IsMasterProtein	Human	0	87.523	38	11	52	5	1	376	42.3	6.4
816	Q6ZT07	TBC1 domain family member 9 OS=Homo sapiens GN=TBC1D9 PE=2 SV=2	3.65535	3.41954	3.63227	3.21723	3.70044	3.24793	3.08746	3.05311	3.21723	FALSE		IsMasterProtein	Human	0.001	5.883	2	3	4	1	1	1266	143.1	5.31
817	X5D7A8	Cell adhesion molecule 1 isoform A (Fragment) OS=Homo sapiens GN=CADM1 PE=2 SV=1	11.815	10.9698	11.1613	10.3947	10.5321	9.52003	9.45162	9.78267	9.50224	FALSE		IsMasterProtein	Human	0	130.469	25	7	99	7	1	471	51.5	4.87
818	B4DKR1	MICOS complex subunit MIC60 OS=Homo sapiens PE=2 SV=1	4.64962	4.86295	4.32193	4.7761	4.73335	4.37851	4.49825	4.47897	4.46597	FALSE		IsMasterProtein	Human	0	499.788	63	47	434	1	1	746	82.5	6.39
819	Q9UPM9	B9 domain-containing protein 1 OS=Homo sapiens GN=B9D1 PE=1 SV=1	3.33628	3.10434	3.39232	2.98185	3.03562	3.20163	2.88753	3.23266	2.72247	FALSE		IsMasterProtein	Human	0	16.629	24	2	7	2	1	204	22.8	7.28
820	Q65ZC9	Single-chain Fv (Fragment) OS=Homo sapiens GN=scFv PE=2 SV=1	5.72792	5.70598	5.6893	5.42626	5.21335	5.27798	5.99322	5.69488	6.03562	FALSE		IsMasterProtein	Human	0	37.826	17	3	26	1	1	240	25.6	9.11
821	A0A024RCI6	Armadillo repeat containing, X-linked 1, isoform CRA_a OS=Homo sapiens GN=ARMCX1 PE=4 SV=1	10.1867	10.727	9.79588	9.63535	10.5466	8.89754	8.97126	9.67772	9.31696	FALSE		IsMasterProtein	Human	0	33.479	24	9	16	9	1	453	49.2	9.22
822	P78406	mRNA export factor OS=Homo sapiens GN=RAE1 PE=1 SV=1	10.9742	10.956	10.7214	10.493	10.8546	10.0615	10.5769	10.6646	10.3489	FALSE		IsMasterProtein	Human	0	76.326	33	9	30	9	1	368	40.9	7.83
823	Q8N257	Histone H2B type 3-B OS=Homo sapiens GN=HIST3H2BB PE=1 SV=3	14.4631	13.5077	13.607	13.9725	13.5283	12.4315	12.2164	12.9872	12.5597	FALSE		IsMasterProtein	Human	0	189.864	53	9	2033	1	1	126	13.9	10.32
824	P49137	MAP kinase-activated protein kinase 2 OS=Homo sapiens GN=MAPKAPK2 PE=1 SV=1	8.47289	8.92689	8.25739	8.66995	8.34696	7.93723	8.46597	8.46434	8.31877	FALSE		IsMasterProtein	Human	0	10.896	9	4	6	3	1	400	45.5	8.68
825	Q15427	Splicing factor 3B subunit 4 OS=Homo sapiens GN=SF3B4 PE=1 SV=1	9.20799	9.39553	8.76155	9.06717	9.47715	7.96174	8.61287	8.79377	8.2427	FALSE		IsMasterProtein	Human	0	45.83	22	5	17	5	1	424	44.4	8.56
826	Q9BUP0	EF-hand domain-containing protein D1 OS=Homo sapiens GN=EFHD1 PE=1 SV=1	5.4822	5.42962	5.43962	5.96347	4.47249	5.33985	5.06178	5.14568	4.51096	FALSE		IsMasterProtein	Human	0	37.737	42	7	22	1	1	239	26.9	5.39
827	Q14103	Heterogeneous nuclear ribonucleoprotein D0 OS=Homo sapiens GN=HNRNPD PE=1 SV=1	14.8866	14.2029	14.0727	13.5151	14.4505	12.4698	13.5351	13.2903	13.1911	FALSE		IsMasterProtein	Human	0	185.762	31	15	165	13	1	355	38.4	7.81
828	Q0ZCH6	Immunglobulin heavy chain variable region (Fragment) OS=Homo sapiens PE=4 SV=1	8.85891	8.60363	7.79831	8.59208	8.62242	7.72588	8.7252	8.31696	9.08242	FALSE		IsMasterProtein	Human	0.001	6.686	15	2	4	2	1	131	14.3	6.55
829	Q562R1	Beta-actin-like protein 2 OS=Homo sapiens GN=ACTBL2 PE=1 SV=2	9.53702	9.07119	9.23074	9.1316	8.59656	9.00338	9.4045	9.38089	9.15987	FALSE		IsMasterProtein	Human	0	151.851	20	11	672	3	1	376	42	5.59
830	A2IPH7	HRV Fab 025-VH (Fragment) OS=Homo sapiens PE=2 SV=1	5.73335	5.84046	5.32912	5.65821	5.42962	5.42626	5.3505	5.69766	5.55766	FALSE		IsMasterProtein	Human	0	9.632	27	2	5	1	1	121	12.9	9.55
831	Q9Y3D0	Mitotic spindle-associated MMXD complex subunit MIP18 OS=Homo sapiens GN=FAM96B PE=1 SV=1	6.36107	6.64818	5.57592	5.97039	6.28725	5.58797	6.04221	5.97039	6.11061	FALSE		IsMasterProtein	Human	0.003	4.948	18	2	3	2	1	163	17.7	5.19
832	B4E184	cDNA FLJ53267, highly similar to Optineurin OS=Homo sapiens PE=2 SV=1	3.03562	3.62059	3.08746	2.16992	3.67807	3.26303	3.6893	3.79701	4.04439	FALSE		IsMasterProtein	Human	0	42.709	24	12	20	1	1	520	59.6	5.27
833	Q53HH3	General transcription factor IIH subunit 4 (Fragment) OS=Homo sapiens PE=2 SV=1	8.51373	8.07735	7.90929	8.40301	8.0542	7.62936	8.07948	8.2555	8.31061	FALSE		IsMasterProtein	Human	0.001	7.564	5	2	3	2	1	462	52.1	9.16
834	Q9BW92	Threonine--tRNA ligase, mitochondrial OS=Homo sapiens GN=TARS2 PE=1 SV=1	10.2458	9.52493	9.8519	9.82257	9.43338	9.6851	10.0115	10.2125	9.8133	FALSE		IsMasterProtein	Human	0	42.749	16	9	30	9	1	718	81	7.3
835	P0C0L4	Complement C4-A OS=Homo sapiens GN=C4A PE=1 SV=2	14.2314	14.6814	13.9232	14.138	13.6618	13.2602	14.4099	13.9587	14.4143	FALSE		IsMasterProtein	Human	0	536.325	44	59	356	2	1	1744	192.7	7.08
836	Q9H7F0	Probable cation-transporting ATPase 13A3 OS=Homo sapiens GN=ATP13A3 PE=1 SV=4	5.54226	5.37851	5.89239	5.4822	5.01792	5.98641	5.45943	5.75756	5.59991	FALSE		IsMasterProtein	Human	0	10.348	2	1	4	1	1	1226	138	6.64
837	Q6P6C2-1	Isoform 1 of RNA demethylase ALKBH5 OS=Homo sapiens GN=ALKBH5	6.84423	7.45121	6.4822	6.71699	6.99887	6.56377	6.34518	6.78136	6.37504	FALSE		IsMasterProtein	Human	0	12.942	7	2	5	2	1	467	52.2	8.51
838	Q6P4Q7	Metal transporter CNNM4 OS=Homo sapiens GN=CNNM4 PE=1 SV=3	8.13904	7.6489	7.93487	7.83794	7.50859	7.44294	8.48945	8.55344	8.33584	FALSE		IsMasterProtein	Human	0.001	6.812	3	3	4	2	1	775	86.6	6.07
839	P56556	NADH dehydrogenase [ubiquinone] 1 alpha subcomplex subunit 6 OS=Homo sapiens GN=NDUFA6 PE=1 SV=3	10.7962	11.1474	10.7993	11.2976	11.2152	11.1596	10.9236	11.1104	11.0419	FALSE		IsMasterProtein	Human	0	24.654	38	5	16	5	1	154	17.9	10.14
840	P48059-3	Isoform 3 of LIM and senescent cell antigen-like-containing domain protein 1 OS=Homo sapiens GN=LIMS1	10.3721	10.5117	9.98598	10.5331	10.484	9.44274	10.0908	10.2084	10.1279	FALSE		IsMasterProtein	Human	0	36.375	24	7	19	7	1	387	44.4	8.02
841	Q9HAJ7	Histone deacetylase complex subunit SAP30L OS=Homo sapiens GN=SAP30L PE=1 SV=1	7.61985	7.86913	6.46434	7.17991	7.99718	6.44294	6.69905	6.97499	6.6907	FALSE		IsMasterProtein	Human	0	14.045	24	3	4	3	1	183	20.9	9.36
842	A8K517	Ribosomal protein S23, isoform CRA_a OS=Homo sapiens GN=RPS23 PE=2 SV=1	11.1737	10.8542	10.9049	10.2451	10.8544	9.21359	10.4798	10.3735	9.60233	FALSE		IsMasterProtein	Human	0	53.94	43	5	21	5	1	143	15.8	10.49
843	P62913	60S ribosomal protein L11 OS=Homo sapiens GN=RPL11 PE=1 SV=2	12.9558	12.6091	12.4538	12.4909	12.4619	11.6373	12.445	12.417	11.8424	FALSE		IsMasterProtein	Human	0	69.629	42	7	83	7	1	178	20.2	9.6
844	A0A024RCX7	SLC39A7 OS=Homo sapiens GN=SLC39A7 PE=4 SV=1	9.2384	10.0715	9.17941	10.0945	10.0635	9.15381	9.20016	9.68457	9.17617	FALSE		IsMasterProtein	Human	0	21.392	8	3	13	3	1	469	50.1	6.87
845	Q8NBS9	Thioredoxin domain-containing protein 5 OS=Homo sapiens GN=TXNDC5 PE=1 SV=2	12.3974	12.8998	12.4526	14.2197	12.9581	12.4148	12.9363	13.7257	13.5423	FALSE		IsMasterProtein	Human	0	171.666	47	16	113	16	1	432	47.6	5.97
846	Q8NB37-2	Isoform 2 of Glutamine amidotransferase-like class 1 domain-containing protein 1 OS=Homo sapiens GN=GATD1	7.95128	8.06232	7.40514	8.19722	8.01792	7.51885	7.60363	7.77676	7.84361	FALSE		IsMasterProtein	Human	0	9.842	9	2	3	2	1	250	26.8	6.4
847	Q9Y3Q3	Transmembrane emp24 domain-containing protein 3 OS=Homo sapiens GN=TMED3 PE=1 SV=1	9.42501	9.3072	9.83637	10.1928	9.40939	9.96852	10.103	10.56	10.2893	FALSE		IsMasterProtein	Human	0	59.348	46	6	36	6	1	217	24.8	5.6
848	B4E1C1	cDNA FLJ55943, highly similar to Death domain-associated protein 6 OS=Homo sapiens PE=2 SV=1	5.37156	5.47573	4.7866	4.89239	5.25927	4.07895	4.49825	4.62059	4.82782	FALSE		IsMasterProtein	Human	0	8.429	4	2	4	2	1	752	82.8	4.89
849	Q8NI35	InaD-like protein OS=Homo sapiens GN=PATJ PE=1 SV=3	4.41278	4.05311	4.55459	4.07895	3.54844	4.23266	4.0268	4.35755	4.12102	FALSE		IsMasterProtein	Human	0.001	6.269	2	2	2	1	1	1801	196.2	4.94
850	Q8IVM0-2	Isoform 2 of Coiled-coil domain-containing protein 50 OS=Homo sapiens GN=CCDC50	8.38327	8.66142	8.27286	8.8857	8.47208	8.2817	8.6077	8.97728	8.55305	FALSE		IsMasterProtein	Human	0	13.224	12	6	7	6	1	482	56.3	8.21
851	Q5VT79	Annexin A8-like protein 1 OS=Homo sapiens GN=ANXA8L1 PE=2 SV=2	5.94953	5.18982	6.16993	5.65249	5.65821	5.71425	5.79961	5.37156	5.70044	FALSE		IsMasterProtein	Human	0	72.706	48	14	47	1	1	327	36.9	5.78
852	E9PK54	Heat shock cognate 71 kDa protein (Fragment) OS=Homo sapiens GN=HSPA8 PE=1 SV=8	11.2552	11.4354	11.1582	11.4615	11.3209	10.8844	11.5064	11.7072	11.3473	FALSE		IsMasterProtein	Human	0	280.729	92	14	337	3	1	183	19.9	7.33
853	A8K588	cDNA FLJ76823, highly similar to Homo sapiens splicing factor, arginine/serine-rich 6 (SFRS6), mRNA OS=Homo sapiens PE=2 SV=1	12.6218	12.3125	11.7417	11.9536	12.5693	11.0866	11.9449	11.7641	11.3539	FALSE		IsMasterProtein	Human	0	55.503	27	12	42	7	1	344	39.5	11.4
854	Q0PNF2	FEX1 OS=Homo sapiens PE=2 SV=1	9.78856	10.5252	9.5159	10.8002	9.87267	9.93354	9.76321	10.5127	10.4003	FALSE		IsMasterProtein	Human	0	109.127	10	18	45	18	1	2570	275.3	6.49
855	O43752	Syntaxin-6 OS=Homo sapiens GN=STX6 PE=1 SV=1	7.62717	7.72996	7.34873	7.25644	7.53916	7.57743	7.61985	8.03342	7.65392	FALSE		IsMasterProtein	Human	0	27.758	19	3	8	3	1	255	29.2	4.93
856	C9JA08	60S ribosomal export protein NMD3 OS=Homo sapiens GN=NMD3 PE=1 SV=1	7.16692	7.36894	6.95536	7.28077	6.8189	6.64818	6.98527	7.02901	6.98982	FALSE		IsMasterProtein	Human	0	16.203	12	5	5	5	1	529	60.1	6.62
857	A8K556	cDNA FLJ78217 OS=Homo sapiens PE=2 SV=1	7.19081	7.22593	9.3122	6.83542	6.75087	7.39232	8.05853	7.40939	7.82464	FALSE		IsMasterProtein	Human	0	12.06	5	1	4	1	1	357	40.3	8.15
858	A6NI72	Putative neutrophil cytosol factor 1B OS=Homo sapiens GN=NCF1B PE=5 SV=2	8.04111	8.22593	7.81186	8.85985	7.93369	8.42585	8.07895	8.59208	8.32373	FALSE		IsMasterProtein	Human	0	23.702	16	5	12	5	1	391	44.8	9.13
859	Q6ZMZ3	Nesprin-3 OS=Homo sapiens GN=SYNE3 PE=1 SV=2	7.42206	7.6632	7.13955	7.70529	7.5306	6.71973	7.0542	7.13853	6.68229	FALSE		IsMasterProtein	Human	0.002	5.168	2	2	3	2	1	975	112.1	6.23
860	Q8N972	Zinc finger protein 709 OS=Homo sapiens GN=ZNF709 PE=2 SV=1	10.325	9.58252	9.97928	9.9334	10.2477	7.67172	8.94251	8.90026	8.42962	FALSE		IsMasterProtein	Human	0	26.235	15	4	7	2	1	641	74.6	8.95
861	B8ZZ87	Mitotic-spindle organizing protein 2B OS=Homo sapiens GN=MZT2B PE=1 SV=1	9.03425	8.88417	8.49105	8.67772	8.86357	8.00338	8.2293	8.80381	8.46312	FALSE		IsMasterProtein	Human	0.006	4.073	9	2	4	2	1	218	22.3	10.15
862	Q9H3F6	BTB/POZ domain-containing adapter for CUL3-mediated RhoA degradation protein 3 OS=Homo sapiens GN=KCTD10 PE=1 SV=1	7.33718	6.55766	7.08852	6.47735	6.03562	7.10119	7.507	6.79571	6.44626	FALSE		IsMasterProtein	Human	0	8.694	14	2	4	2	1	313	35.4	6.34
863	P37059	Estradiol 17-beta-dehydrogenase 2 OS=Homo sapiens GN=HSD17B2 PE=1 SV=1	5.84298	5.8505	5.12928	5.41954	5.42626	5.31832	5.17393	5.29646	5.1819	FALSE		IsMasterProtein	Human	0	8.627	6	1	3	1	1	387	42.8	8.5
864	P41091	Eukaryotic translation initiation factor 2 subunit 3 OS=Homo sapiens GN=EIF2S3 PE=1 SV=3	12.0913	12.0749	11.94	12.7088	11.837	11.6308	12.2173	12.3208	12.3113	FALSE		IsMasterProtein	Human	0	92.449	33	12	57	12	1	472	51.1	8.4
865	Q9NSU2	Three-prime repair exonuclease 1 OS=Homo sapiens GN=TREX1 PE=1 SV=1	8.31198	8.65893	7.91049	8.20701	8.32778	7.79636	7.73674	8.49305	8.35623	FALSE		IsMasterProtein	Human	0.001	6.859	9	3	3	3	1	369	38.9	8.41
866	Q96CS3	FAS-associated factor 2 OS=Homo sapiens GN=FAF2 PE=1 SV=2	10.6273	10.4772	10.338	10.8075	10.409	10.163	10.3713	10.7096	10.5578	FALSE		IsMasterProtein	Human	0	95.597	34	8	44	8	1	445	52.6	5.62
867	Q4KMP7	TBC1 domain family member 10B OS=Homo sapiens GN=TBC1D10B PE=1 SV=3	8.47614	8.77248	8.28633	9.09882	8.35579	8.29278	8.46842	9.07146	8.51964	FALSE		IsMasterProtein	Human	0	11.436	4	4	8	4	1	808	87.1	9.19
868	Q9NWR8	Calcium uniporter regulatory subunit MCUb, mitochondrial OS=Homo sapiens GN=MCUB PE=1 SV=2	7.89905	7.77479	7.75355	8.22545	7.94486	7.52121	8.18239	8.34829	8.0542	FALSE		IsMasterProtein	Human	0	12.534	9	3	4	3	1	336	39.1	9.16
869	Q6IFZ6	SWISS-PROT:Q6IFZ6 Tax_Id=10090 Gene_Symbol=Krt77 Keratin, type II cytoskeletal 1b	10.374	10.4408	10.862	10.2788	9.886	9.99563	10.1582	10.3951	10.0941	TRUE		IsMasterProtein		0	91.011	15	14	201	2	1	572	61.3	8.02
870	Q16706	Alpha-mannosidase 2 OS=Homo sapiens GN=MAN2A1 PE=1 SV=2	11.1742	11.0004	11.2915	11.6558	10.8787	10.9479	11.2759	11.5963	11.2657	FALSE		IsMasterProtein	Human	0	121.632	24	22	72	2	1	1144	131.1	7.58
871	Q6IB11	PGRMC1 protein OS=Homo sapiens GN=PGRMC1 PE=2 SV=1	12.3122	12.3558	11.4503	12.3922	12.5049	11.7455	11.5601	11.8932	11.9374	FALSE		IsMasterProtein	Human	0	65.803	49	10	69	9	1	195	21.7	4.7
872	O75431	Metaxin-2 OS=Homo sapiens GN=MTX2 PE=1 SV=1	11.224	11.3241	11.131	11.2369	11.2205	11.3284	11.1667	11.5968	11.2833	FALSE		IsMasterProtein	Human	0	98.29	29	7	67	7	1	263	29.7	6.29
873	A8K7H4	Origin recognition complex subunit 4 OS=Homo sapiens PE=2 SV=1	8.06932	7.90268	7.92837	7.89542	7.66035	7.2211	7.26679	7.61545	7.4446	FALSE		IsMasterProtein	Human	0	10.642	7	3	5	3	1	436	50.4	7.96
874	Q9NV88	Integrator complex subunit 9 OS=Homo sapiens GN=INTS9 PE=1 SV=2	8.24698	8.28679	7.89239	8.39017	8.22448	7.1467	7.75087	7.91169	7.44956	FALSE		IsMasterProtein	Human	0	17.118	12	5	6	5	1	658	73.8	6.33
875	Q14151	Scaffold attachment factor B2 OS=Homo sapiens GN=SAFB2 PE=1 SV=1	9.97571	9.7364	9.02597	9.16164	10.1139	8.54805	9.16239	9.32441	8.46638	FALSE		IsMasterProtein	Human	0	79.803	18	18	48	9	1	953	107.4	6.16
876	L7N2F9	Uncharacterized protein (Fragment) OS=Homo sapiens PE=4 SV=1	11.2773	12.4414	11.5974	11.6649	12.656	10.8505	11.0428	11.2863	11.1443	FALSE		IsMasterProtein	Human	0	88.303	33	4	91	1	1	121	13.1	7.96
877	P12318	Low affinity immunoglobulin gamma Fc region receptor II-a OS=Homo sapiens GN=FCGR2A PE=1 SV=4	9.88478	9.94149	9.75087	11.3254	9.45615	9.79344	10.0213	10.4463	10.5619	FALSE		IsMasterProtein	Human	0	51.999	23	5	31	4	1	317	35	6.68
878	P57740	Nuclear pore complex protein Nup107 OS=Homo sapiens GN=NUP107 PE=1 SV=1	11.1576	11.3293	10.6705	10.8049	11.239	10.4582	10.6679	11.0909	10.7103	FALSE		IsMasterProtein	Human	0	84.986	22	16	48	16	1	925	106.3	5.43
879	Q96L93	Kinesin-like protein KIF16B OS=Homo sapiens GN=KIF16B PE=1 SV=2	5.94486	5.9542	6.17592	5.99548	5.8679	5.88996	5.89482	5.83794	5.8125	FALSE		IsMasterProtein	Human	0.003	4.773	2	2	5	1	1	1317	151.9	6.16
880	H3BV60	Transforming growth factor-beta receptor type 3-like protein OS=Homo sapiens GN=TGFBR3L PE=2 SV=1	6.57592	8.2738	6.1416	6.51096	9.79181	5.93546	5.97499	6.10434	6.0045	FALSE		IsMasterProtein	Human	0	10.765	7	3	4	3	1	316	32.8	11.72
881	Q8TA92	Similar to AFG3 ATPase family gene 3-like 2 (Yeast) (Fragment) OS=Homo sapiens PE=2 SV=1	12.9342	13.2406	12.8184	12.9617	13.302	13.085	12.9842	13.5562	13.2069	FALSE		IsMasterProtein	Human	0	225.472	48	33	149	32	1	812	90.1	9.11
882	S6BGD4	IgG H chain OS=Homo sapiens PE=2 SV=1	7.68299	7.27146	6.97728	7.41954	7.04549	6.64386	7.32012	7.28077	7.55459	FALSE		IsMasterProtein	Human	0	33.85	17	3	28	1	1	234	25	9.48
883	A0A024R0N7	Sterile alpha motif domain containing 4B, isoform CRA_c OS=Homo sapiens GN=SAMD4B PE=4 SV=1	4.27053	4.7866	4.20163	5.24793	4.64386	3.82782	3.94486	4.80219	4.18587	FALSE		IsMasterProtein	Human	0.003	4.812	3	1	1	1	1	694	75.4	6.83
884	P20340-2	Isoform 2 of Ras-related protein Rab-6A OS=Homo sapiens GN=RAB6A	9.38823	8.86326	9.39275	9.20016	8.50898	9.08454	9.31447	9.57099	9.14568	FALSE		IsMasterProtein	Human	0	137.34	63	14	136	1	1	208	23.5	5.54
885	Q96F88	Processing of 1, ribonuclease P/MRP subunit (S. cerevisiae) OS=Homo sapiens GN=POP1 PE=2 SV=1	6.55612	6.34341	5.93546	6.50462	6.49665	5.60288	6.10014	6.3837	6.24413	FALSE		IsMasterProtein	Human	0	9.83	4	2	6	2	1	1024	114.6	9.2
886	O00273	DNA fragmentation factor subunit alpha OS=Homo sapiens GN=DFFA PE=1 SV=1	9.02237	8.82273	8.97068	7.99661	8.03892	7.92659	8.10381	8.11322	8.30058	FALSE		IsMasterProtein	Human	0	14.521	12	3	7	3	1	331	36.5	4.79
887	B7ZB64	cDNA, FLJ79428, highly similar to Homo sapiens microtubule-associated protein 7 (MAP7), mRNA OS=Homo sapiens PE=2 SV=1	8.15937	8.1298	7.13853	6.62936	7.98242	6.84298	7.12619	7.33896	6.7866	FALSE		IsMasterProtein	Human	0	9.809	6	5	9	3	1	771	86.9	9.74
888	A0A0D9SEI0	Uncharacterized protein C6orf203 OS=Homo sapiens GN=C6orf203 PE=1 SV=1	9.08614	8.85518	8.40259	8.57705	8.81025	9.07039	9.0268	9.94457	9.47046	FALSE		IsMasterProtein	Human	0.007	3.706	8	2	7	2	1	245	28.4	9.29
889	Q15052	Rho guanine nucleotide exchange factor 6 OS=Homo sapiens GN=ARHGEF6 PE=1 SV=2	6.67666	6.76818	6.45615	7.23554	6.36457	7.23266	6.53294	7.08746	6.75355	FALSE		IsMasterProtein	Human	0	20.158	9	5	6	3	1	776	87.4	6.05
890	O95786	Probable ATP-dependent RNA helicase DDX58 OS=Homo sapiens GN=DDX58 PE=1 SV=2	8.37591	8.43921	7.65678	8.60918	7.91109	7.56301	8.02348	8.28633	7.98982	FALSE		IsMasterProtein	Human	0	15.687	5	4	5	4	1	925	106.5	6.4
891	A0A0G2JK44	Bromodomain-containing protein 2 OS=Homo sapiens GN=BRD2 PE=1 SV=1	6.46923	5.92125	5.80993	5.49185	5.82782	5.01346	5.33271	5.23266	5.2891	FALSE		IsMasterProtein	Human	0.002	5.573	2	2	2	1	1	836	92	9.16
892	P61803	Dolichyl-diphosphooligosaccharide--protein glycosyltransferase subunit DAD1 OS=Homo sapiens GN=DAD1 PE=1 SV=3	10.7625	10.8446	10.4023	11.5221	10.5237	10.3641	10.5625	10.8855	10.9035	FALSE		IsMasterProtein	Human	0	18.069	27	3	20	3	1	113	12.5	7.08
893	Q9H6S3	Epidermal growth factor receptor kinase substrate 8-like protein 2 OS=Homo sapiens GN=EPS8L2 PE=1 SV=2	10.9282	10.2484	10.8665	10.337	10.1013	11.634	11.4854	11.8587	11.7225	FALSE		IsMasterProtein	Human	0	64.975	19	13	40	13	1	715	80.6	6.84
894	Q12846	Syntaxin-4 OS=Homo sapiens GN=STX4 PE=1 SV=2	10.9061	10.5964	10.2084	10.7547	10.4297	10.7818	10.7332	11.0049	10.8797	FALSE		IsMasterProtein	Human	0	44.94	34	8	27	8	1	297	34.2	6.28
895	Q8N5M9	Protein jagunal homolog 1 OS=Homo sapiens GN=JAGN1 PE=1 SV=1	9.68563	9.70044	9.65857	9.84392	9.69087	9.33181	9.52062	9.63934	9.74467	FALSE		IsMasterProtein	Human	0	14.763	13	2	9	2	1	183	21.1	9.73
896	Q53FE8	cDNA FLJ36526 fis, clone TRACH2003347, highly similar to NSFL1 cofactor p47 (Fragment) OS=Homo sapiens PE=2 SV=1	5.04002	5.29278	4.55459	4.8125	5.07039	4.66676	5.2211	5.43296	5.23266	FALSE		IsMasterProtein	Human	0	119.664	50	16	57	1	1	370	40.5	5.14
897	Q9BYN8	28S ribosomal protein S26, mitochondrial OS=Homo sapiens GN=MRPS26 PE=1 SV=1	9.93413	10.0881	9.79051	9.96521	10.061	9.78136	9.92303	10.3341	9.86295	FALSE		IsMasterProtein	Human	0	24.729	27	6	21	6	1	205	24.2	10.39
898	P00352	Retinal dehydrogenase 1 OS=Homo sapiens GN=ALDH1A1 PE=1 SV=2	12.6802	14.4404	11.9125	12.9242	14.4753	12.84	12.1782	12.8816	12.7086	FALSE		IsMasterProtein	Human	0	272.966	66	24	170	21	1	501	54.8	6.73
899	B2RBH1	cDNA, FLJ95507, highly similar to Homo sapiens pleckstrin homology domain containing, family A (phosphoinositide binding specific) member 1 (PLEKHA1), mRNA OS=Homo sapiens PE=2 SV=1	7.79181	7.49025	7.45533	7.44791	7.30378	7.06501	7.54767	7.82591	7.15279	FALSE		IsMasterProtein	Human	0.004	4.494	5	2	3	2	1	404	45.5	8.56
900	Q15628	Tumor necrosis factor receptor type 1-associated DEATH domain protein OS=Homo sapiens GN=TRADD PE=1 SV=2	6.93428	7.2891	7.46025	7.70252	6.05311	6.94953	7.50541	7.1179	7.01903	FALSE		IsMasterProtein	Human	0	9.683	4	1	10	1	1	312	34.2	6.27
901	C9JEJ2	Choline-phosphate cytidylyltransferase A OS=Homo sapiens GN=PCYT1A PE=1 SV=1	9.59115	9.2588	9.24198	9.80735	9.06474	8.99322	9.08028	9.38651	8.82623	FALSE		IsMasterProtein	Human	0	30.932	21	7	15	7	1	380	43.2	8.5
902	A0A024R7M0	Transmembrane emp24 protein transport domain containing 9, isoform CRA_a OS=Homo sapiens GN=TMED9 PE=3 SV=1	12.2006	12.4448	12.4957	12.9059	12.4877	12.495	12.6815	13.1337	13.0283	FALSE		IsMasterProtein	Human	0	169.541	31	7	231	6	1	235	27.3	8.02
903	Q8IX12	Cell division cycle and apoptosis regulator protein 1 OS=Homo sapiens GN=CCAR1 PE=1 SV=2	11.898	11.5834	11.0503	11.4709	11.7092	10.5741	11.1053	11.2837	10.9268	FALSE		IsMasterProtein	Human	0	74.275	17	16	33	16	1	1150	132.7	5.76
904	Q96F07-2	Isoform 2 of Cytoplasmic FMR1-interacting protein 2 OS=Homo sapiens GN=CYFIP2	7.63081	7.82718	7.69697	8.15583	7.83289	6.4363	6.67243	6.96924	7.02237	FALSE		IsMasterProtein	Human	0	103.828	18	20	52	6	1	1253	145.6	7.05
905	Q9H9A6	Leucine-rich repeat-containing protein 40 OS=Homo sapiens GN=LRRC40 PE=1 SV=1	8.36763	8.30104	8.16038	8.20457	7.83983	7.6125	7.98242	8.09011	8.05907	FALSE		IsMasterProtein	Human	0	10.642	9	4	8	4	1	602	68.2	6.43
906	Q6ZMP0	Thrombospondin type-1 domain-containing protein 4 OS=Homo sapiens GN=THSD4 PE=2 SV=2	7.69279	8.15279	7.52904	8.46271	7.98014	7.65033	7.32463	8.072	7.55919	FALSE		IsMasterProtein	Human	0	14.892	8	6	7	6	1	1018	112.4	7.65
907	A0A024RD41	RAB23, member RAS oncogene family, isoform CRA_a OS=Homo sapiens GN=RAB23 PE=4 SV=1	7.98698	8.04166	7.81186	8.26725	7.60659	7.2817	7.4814	8.2114	7.55689	FALSE		IsMasterProtein	Human	0	21.497	26	5	11	5	1	237	26.6	6.6
908	P48449	Lanosterol synthase OS=Homo sapiens GN=LSS PE=1 SV=1	10.9338	11.077	11.0875	10.7566	11.4184	10.2542	10.727	10.7301	10.7772	FALSE		IsMasterProtein	Human	0	105.168	31	17	61	17	1	732	83.3	6.61
909	P05784	SWISS-PROT:P05784 Tax_Id=10090 Gene_Symbol=Krt18 Keratin, type I cytoskeletal 18	5.47897	6.63081	5.20945	5.62936	7.13853	5.12515	5.43962	5.23266	4.98641	TRUE		IsMasterProtein		0	75.698	30	12	141	2	1	423	47.5	5.33
910	Q9UJS0-2	Isoform 2 of Calcium-binding mitochondrial carrier protein Aralar2 OS=Homo sapiens GN=SLC25A13	12.3805	11.9907	12.2289	11.9852	11.9039	11.9163	12.0184	12.6247	12.4459	FALSE		IsMasterProtein	Human	0	172.073	42	23	117	17	1	676	74.3	8.62
911	Q13322	Growth factor receptor-bound protein 10 OS=Homo sapiens GN=GRB10 PE=1 SV=2	6.11478	6.3147	5.89482	7.25172	6.11686	6.04658	6.44956	6.78136	6.33271	FALSE		IsMasterProtein	Human	0.007	3.887	3	2	2	2	1	594	67.2	7.87
912	Q5T0B9	Zinc finger protein 362 OS=Homo sapiens GN=ZNF362 PE=1 SV=1	5.848	4.98185	5.37504	4.43296	4.56072	3.88753	4.3505	4.77083	4.32912	FALSE		IsMasterProtein	Human	0	18.249	10	3	6	1	1	420	45.8	9.64
913	P08236	Beta-glucuronidase OS=Homo sapiens GN=GUSB PE=1 SV=2	9.96087	9.14721	9.64006	10.2154	9.23194	9.06474	9.40769	9.36151	9.42059	FALSE		IsMasterProtein	Human	0	25.499	14	7	12	7	1	651	74.7	7.02
914	Q9P2R3-4	Isoform 4 of Rabankyrin-5 OS=Homo sapiens GN=ANKFY1	9.78823	9.46332	9.75171	9.47025	9.32193	9.35953	9.67225	9.45615	9.57194	FALSE		IsMasterProtein	Human	0	47.312	10	10	25	9	1	1211	132.7	6.49
915	O95382	Mitogen-activated protein kinase kinase kinase 6 OS=Homo sapiens GN=MAP3K6 PE=1 SV=3	5.86542	5.99774	5.68089	6.55305	5.48543	6.28725	6.27798	6.50303	6.45286	FALSE		IsMasterProtein	Human	0.005	4.398	2	2	2	2	1	1288	142.5	7.11
916	Q5J8M3	ER membrane protein complex subunit 4 OS=Homo sapiens GN=EMC4 PE=1 SV=2	8.54612	8.84424	8.5947	9.0326	8.89026	8.4271	8.54728	8.79766	8.62899	FALSE		IsMasterProtein	Human	0	19.317	15	2	10	2	1	183	20.1	8.62
917	P35080	Profilin-2 OS=Homo sapiens GN=PFN2 PE=1 SV=3	7.27612	8.22352	6.07039	5.84298	8.20163	4.39232	4.32912	4.52356	4.6837	FALSE		IsMasterProtein	Human	0	46.55	38	5	27	1	1	140	15	6.99
918	A7E2V4-4	Isoform 4 of Zinc finger SWIM domain-containing protein 8 OS=Homo sapiens GN=ZSWIM8	5.7866	5.96116	5.67525	6.0045	5.83036	4.64386	5.4822	5.71149	4.55459	FALSE		IsMasterProtein	Human	0.005	4.213	1	2	2	2	1	1842	197.7	6.8
919	Q9H0Q0	Protein FAM49A OS=Homo sapiens GN=FAM49A PE=2 SV=1	7.31832	7.87098	7.40854	8	7.3147	7.03782	7.34784	7.52121	7.22497	FALSE		IsMasterProtein	Human	0	33.465	19	4	14	3	1	323	37.3	6.01
920	B1AKR6	Dynein light chain roadblock-type 1 OS=Homo sapiens GN=DYNLRB1 PE=1 SV=1	10.0204	10.4193	9.61195	9.90944	10.1227	9.33405	9.71973	9.71321	9.62899	FALSE		IsMasterProtein	Human	0	43.265	33	3	20	3	1	148	16.2	7.02
921	F8W6G1	Nuclear receptor-binding protein OS=Homo sapiens GN=NRBP1 PE=1 SV=1	7.49025	7.3637	7.26679	7.08958	7.04221	6.65392	6.88264	7.01681	6.98641	FALSE		IsMasterProtein	Human	0	18.808	9	3	6	3	1	543	60.8	5.16
922	P22234-2	Isoform 2 of Multifunctional protein ADE2 OS=Homo sapiens GN=PAICS	11.286	11.06	10.8343	10.2529	10.7226	10.1267	10.5163	10.3874	10.3868	FALSE		IsMasterProtein	Human	0	78.159	35	13	63	13	1	432	47.9	7.69
923	B1Q2B0	URCC5 OS=Homo sapiens GN=URCC5 PE=2 SV=1	7.1809	6.72792	6.76553	6.64818	7.14873	5.61765	6.74012	6.40088	6.78529	FALSE		IsMasterProtein	Human	0.003	4.74	2	2	3	2	1	911	101.2	8.43
924	Q9H9S5	Fukutin-related protein OS=Homo sapiens GN=FKRP PE=1 SV=1	7.23745	8.80574	7.26021	7.30561	9.02348	7.23936	7.19967	7.50303	7.3336	FALSE		IsMasterProtein	Human	0	12.669	6	3	3	3	1	495	54.5	7.4
925	Q0P5N8	TMSB4X protein (Fragment) OS=Homo sapiens GN=TMSB4X PE=2 SV=1	7.63445	7.09908	7.20065	7.85549	6.84046	6.66959	7.47816	7.27612	7.49825	FALSE		IsMasterProtein	Human	0.002	5.063	27	2	5	2	1	70	7.8	8.13
926	Q9NRK6	ATP-binding cassette sub-family B member 10, mitochondrial OS=Homo sapiens GN=ABCB10 PE=1 SV=2	7.58045	7.30561	7.33628	7.69349	7.04439	7.59768	7.61176	8.16088	7.91349	FALSE		IsMasterProtein	Human	0	16.752	6	4	7	3	1	738	79.1	9.85
927	Q9HCY8	Protein S100-A14 OS=Homo sapiens GN=S100A14 PE=1 SV=1	11.9907	11.2709	12.3974	11.2938	11.1983	13.3119	13.5968	13.838	13.6919	FALSE		IsMasterProtein	Human	0	129.429	81	8	92	8	1	104	11.7	5.24
928	A0A087WWM0	Trafficking protein particle complex subunit OS=Homo sapiens GN=TRAPPC3 PE=1 SV=1	10.3573	10.8878	10.0847	10.5495	10.9089	9.99181	10.294	10.4193	10.3397	FALSE		IsMasterProtein	Human	0	9.553	25	5	15	5	1	188	21.2	5.06
929	Q14222	EEF1A protein (Fragment) OS=Homo sapiens GN=EEF1A PE=2 SV=1	4.56682	5.84298	4.00899	4.51728	5.82782	3.65535	4.27798	4.2555	3.94486	FALSE		IsMasterProtein	Human	0	81.438	36	5	23	1	1	227	24.2	9.58
930	Q96NT5	Proton-coupled folate transporter OS=Homo sapiens GN=SLC46A1 PE=1 SV=1	7.87836	8.68475	7.64169	8.44045	8.1634	7.59991	7.77742	8.18587	8.05691	FALSE		IsMasterProtein	Human	0	9.064	6	2	4	2	1	459	49.7	8.81
931	B3KME2	cDNA FLJ10772 fis, clone NT2RP4000243, highly similar to Cartilage-associated protein OS=Homo sapiens PE=2 SV=1	9.01486	8.27146	8.67384	9.23936	8.17991	8.19476	8.62972	9.01262	8.79312	FALSE		IsMasterProtein	Human	0	19.273	17	7	12	7	1	401	46.5	5.85
932	Q8WWH5	Probable tRNA pseudouridine synthase 1 OS=Homo sapiens GN=TRUB1 PE=1 SV=1	7.93487	7.42626	7.55228	7.07575	7.37851	7.22786	7.79442	7.08852	7.24982	FALSE		IsMasterProtein	Human	0	9.756	6	2	4	2	1	349	37.2	8.25
933	A0A024RE18	Prominin 2, isoform CRA_a OS=Homo sapiens GN=PROM2 PE=4 SV=1	9.47289	9.39232	9.17418	9.07788	8.8759	10.0599	10.3289	10.3414	10.4063	FALSE		IsMasterProtein	Human	0	47.575	12	7	20	7	1	834	91.9	6.24
934	A0A1W2PQ47	Squalene synthase OS=Homo sapiens GN=FDFT1 PE=1 SV=1	4.72792	5.2555	4.87774	4.87774	4.98185	4.74953	4.30743	4.34341	4.64386	FALSE		IsMasterProtein	Human	0	9.778	8	3	4	3	1	476	53.6	7.3
935	P62072	Mitochondrial import inner membrane translocase subunit Tim10 OS=Homo sapiens GN=TIMM10 PE=1 SV=1	9.72076	9.47573	9.61894	9.77643	9.61361	8.79604	9.45224	9.49225	8.99265	FALSE		IsMasterProtein	Human	0	17.697	52	4	12	4	1	90	10.3	6.29
936	P15153	Ras-related C3 botulinum toxin substrate 2 OS=Homo sapiens GN=RAC2 PE=1 SV=1	9.91976	9.84972	9.86233	11.5832	9.39725	9.66338	9.64872	10.0967	10.3706	FALSE		IsMasterProtein	Human	0	53.523	36	6	57	2	1	192	21.4	7.61
937	O43464	Serine protease HTRA2, mitochondrial OS=Homo sapiens GN=HTRA2 PE=1 SV=2	9.82575	10.0469	9.97585	9.88493	9.89709	9.74147	9.87252	10.4831	10.0873	FALSE		IsMasterProtein	Human	0	74.558	27	8	32	8	1	458	48.8	10.07
938	O60262	Guanine nucleotide-binding protein G(I)/G(S)/G(O) subunit gamma-7 OS=Homo sapiens GN=GNG7 PE=1 SV=1	9.97427	9.79409	9.58834	9.52982	9.80235	9.28193	9.49426	9.49426	9.41553	FALSE		IsMasterProtein	Human	0	31.54	54	3	53	3	1	68	7.5	8.51
939	O43493	Trans-Golgi network integral membrane protein 2 OS=Homo sapiens GN=TGOLN2 PE=1 SV=2	9.39253	9.91737	9.42312	10.1288	9.61102	9.37439	9.58646	9.87759	9.78741	FALSE		IsMasterProtein	Human	0	54.832	26	11	25	11	1	480	51.1	5.73
940	Q6ICQ8	ARHG protein (Fragment) OS=Homo sapiens GN=ARHG PE=2 SV=1	11.7827	11.3186	11.853	12.5525	11.335	11.7625	11.9644	12.183	12.2755	FALSE		IsMasterProtein	Human	0	123.673	62	11	107	10	1	191	21.3	8.12
941	P03950	Angiogenin OS=Homo sapiens GN=ANG PE=1 SV=1	7.80993	7.98242	9.4168	7.78005	7.507	7.23458	7.45697	7.75355	7.77083	FALSE		IsMasterProtein	Human	0	14.859	35	4	5	4	1	147	16.5	9.64
942	Q6AZY7	Scavenger receptor class A member 3 OS=Homo sapiens GN=SCARA3 PE=1 SV=1	8.60585	8.32283	8.28401	7.61839	7.76022	7.08852	7.3147	7.35931	7.2384	FALSE		IsMasterProtein	Human	0	28.036	6	2	9	2	1	606	65.1	6.54
943	B9EK46	Cingulin OS=Homo sapiens GN=CGN PE=2 SV=1	4.39917	4.52982	3.99095	3.26303	3.88753	3.66676	4.01792	4.2555	3.58496	FALSE		IsMasterProtein	Human	0.006	4.162	2	2	2	2	1	1203	137	5.52
944	Q13526	Peptidyl-prolyl cis-trans isomerase NIMA-interacting 1 OS=Homo sapiens GN=PIN1 PE=1 SV=1	9.11634	9.18388	8.8805	8.45943	9.15684	8.17941	8.53916	8.50938	8.44045	FALSE		IsMasterProtein	Human	0	18.346	39	5	11	5	1	163	18.2	8.82
945	E7EQR8	Protein YIPF3 OS=Homo sapiens GN=YIPF3 PE=1 SV=1	7.83416	8.78725	7.81506	7.97097	8.45203	7.7039	7.81954	8.04056	8.06447	FALSE		IsMasterProtein	Human	0	19.926	11	3	8	3	1	356	38.9	5.6
946	O14949	Cytochrome b-c1 complex subunit 8 OS=Homo sapiens GN=UQCRQ PE=1 SV=4	10.3347	10.5798	9.88844	10.7355	10.8867	10.546	10.7899	10.8846	10.7332	FALSE		IsMasterProtein	Human	0	36.176	39	5	18	5	1	82	9.9	10.08
947	Q99549-2	Isoform 2 of M-phase phosphoprotein 8 OS=Homo sapiens GN=MPHOSPH8	7.26959	6.63081	6.12102	6.32373	6.59544	5.22882	5.57289	6.16792	5.59395	FALSE		IsMasterProtein	Human	0.002	5.158	3	2	3	2	1	867	97.6	6.06
948	B7ZLJ0	DIAPH2 protein OS=Homo sapiens GN=DIAPH2 PE=2 SV=1	3.70044	3.52356	3.41954	3.85798	3.44626	4.1375	3.8679	4.76022	4.43296	FALSE		IsMasterProtein	Human	0.004	4.585	2	2	2	2	1	1103	125.4	6.51
949	Q9H330	Transmembrane protein 245 OS=Homo sapiens GN=TMEM245 PE=1 SV=2	10.5933	10.3171	9.84093	9.67772	10.3022	9.45121	9.54284	9.50581	9.54978	FALSE		IsMasterProtein	Human	0	19.926	8	5	9	5	1	911	100.9	8.87
950	O75379	Vesicle-associated membrane protein 4 OS=Homo sapiens GN=VAMP4 PE=1 SV=2	5.04876	5.21723	5.20555	5.00899	5.0268	4.96809	4.72792	5.03122	4.97269	FALSE		IsMasterProtein	Human	0.002	5.385	23	2	2	2	1	141	16.4	7.34
951	Q9Y4E8	Ubiquitin carboxyl-terminal hydrolase 15 OS=Homo sapiens GN=USP15 PE=1 SV=3	9.04248	9.08799	8.80478	8.98954	8.81826	8.74282	9.21262	8.90989	8.97728	FALSE		IsMasterProtein	Human	0	37.498	10	7	23	6	1	981	112.3	5.22
952	P00734	Prothrombin OS=Homo sapiens GN=F2 PE=1 SV=2	13.0272	13.0818	14.0572	12.9792	13.2751	12.0019	12.647	13.1188	12.6799	FALSE		IsMasterProtein	Human	0	286.48	51	26	180	26	1	622	70	5.9
953	P04196	Histidine-rich glycoprotein OS=Homo sapiens GN=HRG PE=1 SV=1	8.03837	7.73403	6.2384	6.31288	7.57969	6.56224	5.63227	7.58571	7.76421	FALSE		IsMasterProtein	Human	0	138.635	31	13	98	1	1	525	59.5	7.5
954	J3KNF8	Cytochrome b5 type B OS=Homo sapiens GN=CYB5B PE=1 SV=1	11.218	10.8303	11.007	11.2794	10.7602	11.3768	11.1273	11.6812	11.5531	FALSE		IsMasterProtein	Human	0	73.231	52	5	52	5	1	150	16.7	4.97
955	I3L4C2	Brain-specific angiogenesis inhibitor 1-associated protein 2 OS=Homo sapiens GN=BAIAP2 PE=1 SV=1	10.946	10.8239	10.9835	10.0867	10.3949	11.1525	11.1709	11.1871	10.9994	FALSE		IsMasterProtein	Human	0	60.943	25	12	42	12	1	553	61.3	8.94
956	Q15691	Microtubule-associated protein RP/EB family member 1 OS=Homo sapiens GN=MAPRE1 PE=1 SV=3	12.3567	12.3604	11.8967	12.3545	12.0391	11.5066	11.7857	12.3637	11.9681	FALSE		IsMasterProtein	Human	0	93.359	61	12	70	11	1	268	30	5.14
957	A0A146E5L3	Mesenchymal stromal cell-and fibroblast-expressing Linx paralogue OS=Homo sapiens GN=Meflin PE=2 SV=1	4.56072	5.3505	4.04439	5.926	6.80478	4.80219	4.52356	5	4.51096	FALSE		IsMasterProtein	Human	0.004	4.523	3	1	1	1	1	428	46	5.15
958	A6NFX8	ADP-sugar pyrophosphatase OS=Homo sapiens GN=NUDT5 PE=1 SV=1	9.41954	9.77627	9.01011	9.41193	9.17617	8.72349	9.12283	9.01318	9.22424	FALSE		IsMasterProtein	Human	0	39.451	16	4	21	4	1	232	25.9	5.19
959	B2R5W6	cDNA, FLJ92661, highly similar to Homo sapiens microtubule-associated protein, RP/EB family, member 3 (MAPRE3), mRNA OS=Homo sapiens PE=2 SV=1	9.71218	11.5563	9.67243	9.97585	11.1969	8.95274	9.34096	9.70891	9.35579	FALSE		IsMasterProtein	Human	0	42.841	22	6	26	4	1	281	32	5.43
960	P29597	Non-receptor tyrosine-protein kinase TYK2 OS=Homo sapiens GN=TYK2 PE=1 SV=3	5.51412	5.30743	5.25927	5.93782	4.99548	5.24793	5.21723	5.25172	5.37156	FALSE		IsMasterProtein	Human	0	8.266	4	4	6	3	1	1187	133.6	7.15
961	A0A024RDQ8	Replication factor C (Activator 1) 3, 38kDa, isoform CRA_a OS=Homo sapiens GN=RFC3 PE=4 SV=1	7.67172	7.76487	7.45943	7.47249	7.5947	7.05853	7.07788	7.45039	7.49825	FALSE		IsMasterProtein	Human	0	14.606	19	4	4	4	1	356	40.5	8.34
962	P33908	Mannosyl-oligosaccharide 1,2-alpha-mannosidase IA OS=Homo sapiens GN=MAN1A1 PE=1 SV=3	8.39575	8.77643	8.34252	9.56339	8.86357	8.20994	8.46189	8.69975	8.56301	FALSE		IsMasterProtein	Human	0	23.333	14	7	10	7	1	653	72.9	6.47
963	P85037	Forkhead box protein K1 OS=Homo sapiens GN=FOXK1 PE=1 SV=1	7.19869	6.1375	6.06393	7.26959	6.08746	5.48543	5.92837	6.92719	6.33271	FALSE		IsMasterProtein	Human	0.002	5.238	3	3	4	1	1	733	75.4	9.32
964	A0A024R1V4	60S ribosomal protein L27 OS=Homo sapiens GN=RPL27 PE=3 SV=1	12.5187	12.1198	12.0799	12.1957	12.1352	11.299	12.1602	12.2383	11.7923	FALSE		IsMasterProtein	Human	0	50.225	43	6	56	6	1	136	15.8	10.56
965	P49773	Histidine triad nucleotide-binding protein 1 OS=Homo sapiens GN=HINT1 PE=1 SV=2	10.511	10.409	9.7096	9.65481	10.4852	9.0232	9.8586	9.25314	9.7502	FALSE		IsMasterProtein	Human	0	29.311	40	4	7	4	1	126	13.8	6.95
966	B7Z7G4	cDNA FLJ60939, highly similar to NAD-dependent deacetylase sirtuin-3, mitochondrial (EC 3.5.1.-) OS=Homo sapiens PE=2 SV=1	7.86481	8.10224	7.61102	7.52904	7.8157	7.3443	7.42878	7.70736	7.50383	FALSE		IsMasterProtein	Human	0.001	6.552	4	2	3	2	1	417	45.6	8.25
967	Q9BXJ0	Complement C1q tumor necrosis factor-related protein 5 OS=Homo sapiens GN=C1QTNF5 PE=1 SV=1	6.71836	6.75221	6.32553	6.97613	6.10014	7.03342	6.86419	6.6453	6.1918	FALSE		IsMasterProtein	Human	0.006	3.956	5	1	4	1	1	243	25.3	6.54
968	A0A024R9J0	RAD21 homolog (S. pombe), isoform CRA_a OS=Homo sapiens GN=RAD21 PE=4 SV=1	10.7188	10.3002	10.7159	9.95783	10.2267	9.75872	9.74231	10.4312	9.77857	FALSE		IsMasterProtein	Human	0	71.12	23	9	34	9	1	631	71.6	4.65
969	A0A024R0T8	Apolipoprotein C-I, isoform CRA_a OS=Homo sapiens GN=APOC1 PE=4 SV=1	12.7822	11.1221	13.5551	12.2819	11.8347	10.5438	11.2525	12.4229	12.1761	FALSE		IsMasterProtein	Human	0	28.52	35	5	37	5	1	83	9.3	8.47
970	A0A024RAJ8	IQ motif containing GTPase activating protein 2, isoform CRA_b OS=Homo sapiens GN=IQGAP2 PE=4 SV=1	14.9093	12.9703	14.4244	13.6136	12.7206	13.1128	12.6853	12.7976	12.7463	FALSE		IsMasterProtein	Human	0	472.756	43	56	297	29	1	1575	180.5	5.58
971	E5KSL5	Deoxyguanosine kinase isoform 1 OS=Homo sapiens GN=DGUOK PE=2 SV=1	10.0129	10.7521	9.4508	9.45512	10.8485	9.91319	9.38068	10.0111	9.7848	FALSE		IsMasterProtein	Human	0	55.627	25	5	18	5	1	277	32	8.66
972	Q8N111	Cell cycle exit and neuronal differentiation protein 1 OS=Homo sapiens GN=CEND1 PE=1 SV=1	7.01458	8.57024	6.92719	9.17293	10.2646	6.31832	6.85175	6.82528	6.86542	FALSE		IsMasterProtein	Human	0	20.231	33	4	8	4	1	149	14.9	9.2
973	Q9GZP0	Platelet-derived growth factor D OS=Homo sapiens GN=PDGFD PE=1 SV=1	5.8505	10.9388	4	4.40599	10.3359	5.76818	4.94953	5.70321	4.83289	FALSE		IsMasterProtein	Human	0	24.412	13	3	19	3	1	370	42.8	7.97
974	B4DJV9	cDNA FLJ60607, highly similar to Acyl-protein thioesterase 1 (EC 3.1.2.-) OS=Homo sapiens PE=2 SV=1	10.0238	9.42059	9.78251	9.52865	9.39489	10.6928	10.169	10.4493	10.3937	FALSE		IsMasterProtein	Human	0	33.164	22	4	15	4	1	263	28.3	7.64
975	G3V1V0	Myosin light polypeptide 6 OS=Homo sapiens GN=MYL6 PE=1 SV=1	14.2089	13.5491	13.7796	14.9143	13.4802	13.9206	14.3122	14.6517	14.3668	FALSE		IsMasterProtein	Human	0	188.148	76	11	255	1	1	161	18	4.77
976	P24158	Myeloblastin OS=Homo sapiens GN=PRTN3 PE=1 SV=3	9.72826	9.76055	9.33025	11.3529	9.54689	10.3025	9.55689	10.6185	10.7741	FALSE		IsMasterProtein	Human	0	38.174	21	4	24	4	1	256	27.8	8.35
977	Q8N7G1	Purine nucleoside phosphorylase OS=Homo sapiens PE=2 SV=1	10.2472	10.3656	10.5603	10.449	10.5319	10.1322	10.75	10.4273	10.7049	FALSE		IsMasterProtein	Human	0	83.449	44	9	31	9	1	293	32.5	7.21
978	Q07820	Induced myeloid leukemia cell differentiation protein Mcl-1 OS=Homo sapiens GN=MCL1 PE=1 SV=3	3.52356	3.47249	4.99095	3.27798	2.96347	3.51096	3.53605	3.41954	2.7866	FALSE		IsMasterProtein	Human	0	13.368	11	2	8	2	1	350	37.3	5.66
979	O94973	AP-2 complex subunit alpha-2 OS=Homo sapiens GN=AP2A2 PE=1 SV=2	12.4906	12.726	12.1739	12.8018	12.5201	11.9582	12.3421	12.7239	12.5693	FALSE		IsMasterProtein	Human	0	259.469	40	32	136	1	1	939	103.9	6.96
980	Q9NR34	Mannosyl-oligosaccharide 1,2-alpha-mannosidase IC OS=Homo sapiens GN=MAN1C1 PE=1 SV=1	8.15178	9.24982	8.04166	7.69627	9.29071	7.47573	7.94486	7.63372	7.37504	FALSE		IsMasterProtein	Human	0	13.588	7	5	7	5	1	630	70.9	7.46
981	Q9H8P0	Polyprenol reductase OS=Homo sapiens GN=SRD5A3 PE=1 SV=1	3.7761	4.35755	3.67807	5.03122	4.87283	3.67807	4.55459	4.19377	4.04439	FALSE		IsMasterProtein	Human	0.008	3.595	3	1	1	1	1	318	36.5	9.39
982	Q6UX07	Dehydrogenase/reductase SDR family member 13 OS=Homo sapiens GN=DHRS13 PE=2 SV=1	6.00899	5.55766	6.03562	5.32193	5.55152	5.20555	5.36807	5.74953	5.39232	FALSE		IsMasterProtein	Human	0.003	4.926	6	1	2	1	1	377	40.8	7.69
983	O43790	SWISS-PROT:O43790 Keratin, type II cuticular Hb6 (Hair keratin, type II Hb6) (ghHb6) - Homo sapiens (Human).	15.5859	14.5115	18.3217	13.8209	13.5092	13.5099	13.6377	13.7959	13.6524	TRUE		IsMasterProtein	Human	0	875.107	85	46	2131	4	1	486	53.5	5.66
984	A8K335	cDNA FLJ76254, highly similar to Homo sapiens gamma-glutamyl hydrolase (GGH), mRNA OS=Homo sapiens PE=2 SV=1	11.3687	10.1803	10.2869	10.1362	9.68808	9.7199	10.1435	10.0373	10.1864	FALSE		IsMasterProtein	Human	0	38.005	23	7	22	7	1	318	36	7.42
985	Q66PJ3-2	Isoform 2 of ADP-ribosylation factor-like protein 6-interacting protein 4 OS=Homo sapiens GN=ARL6IP4	8.44874	9.16541	7.77281	7.926	8.74953	7.3837	7.99039	7.47816	7.224	FALSE		IsMasterProtein	Human	0	13.034	8	3	9	3	1	413	44.1	10.98
986	A8KAH1	cDNA FLJ75839, highly similar to Homo sapiens phosphatidylserine synthase 1 (PTDSS1), mRNA OS=Homo sapiens PE=2 SV=1	7.37851	7.1819	7.6125	7.55459	6.732	6.99661	7.49905	8.07735	7.75822	FALSE		IsMasterProtein	Human	0	24.229	8	3	13	3	1	473	55.4	8.38
987	Q9Y4D1	Disheveled-associated activator of morphogenesis 1 OS=Homo sapiens GN=DAAM1 PE=1 SV=2	8.80252	9.44646	8.68054	9.18809	8.99095	8.92184	9.12851	9.13673	8.91019	FALSE		IsMasterProtein	Human	0	18.091	6	6	9	6	1	1078	123.4	7.23
988	P04258	SWISS-PROT:P04258 (Bos taurus) Similar to Collagen alpha 1(III) chain	9.03727	8.90749	8.72485	10.9837	8.24935	10.5231	8.63118	11.4408	9.84424	TRUE		IsMasterProtein		0	49.445	12	11	61	5	1	1466	138.4	6.43
989	A0A024QZE6	Chromosome 16 open reading frame 58, isoform CRA_a OS=Homo sapiens GN=C16orf58 PE=4 SV=1	11.0373	11.8478	10.8274	11.1687	11.6418	10.6466	10.6714	10.9746	10.8901	FALSE		IsMasterProtein	Human	0	104.832	33	12	64	12	1	468	51	6.93
990	Q6AI08	HEAT repeat-containing protein 6 OS=Homo sapiens GN=HEATR6 PE=1 SV=1	4.43296	4.1375	4.07895	4.92125	3.88753	4.16189	4.12102	4.56072	4.42626	FALSE		IsMasterProtein	Human	0	8.44	3	2	2	2	1	1181	128.7	7.03
991	F8W0Q9	Periphilin-1 OS=Homo sapiens GN=PPHLN1 PE=1 SV=1	8.93251	8.538	8.16992	8.09698	9.01067	7.43546	7.99492	7.93546	7.34873	FALSE		IsMasterProtein	Human	0	14.336	14	5	9	5	1	385	44.7	8.28
992	Q9NX62	Inositol monophosphatase 3 OS=Homo sapiens GN=IMPAD1 PE=1 SV=1	10.4843	11.3045	10.2855	10.2205	11.4191	10.0048	9.91468	10.3918	9.85689	FALSE		IsMasterProtein	Human	0	45.774	27	7	23	7	1	359	38.7	6.86
993	P06746	DNA polymerase beta OS=Homo sapiens GN=POLB PE=1 SV=3	8.3733	8.20114	7.61471	6.99548	8.18239	6.79831	7.05311	7.33807	6.31288	FALSE		IsMasterProtein	Human	0	15.762	13	2	4	2	1	335	38.2	8.95
994	Q9UGJ0	5'-AMP-activated protein kinase subunit gamma-2 OS=Homo sapiens GN=PRKAG2 PE=1 SV=1	5.60585	5.39232	5.926	5.37156	5.1127	5.23266	5.25927	5.65821	5.25927	FALSE		IsMasterProtein	Human	0	14.261	7	4	9	2	1	569	63	9.35
995	Q5SQI0	Alpha-tubulin N-acetyltransferase 1 OS=Homo sapiens GN=ATAT1 PE=1 SV=1	8.82718	9.10198	8.72724	9.54651	8.81858	8.72622	9.00871	9.22352	9.10407	FALSE		IsMasterProtein	Human	0	29.406	18	7	11	7	1	421	46.8	9.95
996	P35858-2	Isoform 2 of Insulin-like growth factor-binding protein complex acid labile subunit OS=Homo sapiens GN=IGFALS	6.8009	7.07788	6.8189	6.57289	7.22207	6.44128	6.82018	6.65249	6.64386	FALSE		IsMasterProtein	Human	0	25.644	7	3	12	3	1	643	70.2	6.93
997	P22626	Heterogeneous nuclear ribonucleoproteins A2/B1 OS=Homo sapiens GN=HNRNPA2B1 PE=1 SV=2	15.462	15.1244	14.6115	13.6453	15.4156	13.229	14.1147	14.0286	13.6556	FALSE		IsMasterProtein	Human	0	282.685	73	28	402	25	1	353	37.4	8.95
998	Q504R6	RAB13 protein (Fragment) OS=Homo sapiens GN=RAB13 PE=2 SV=1	10.1376	9.99859	10.076	10.0422	9.66	9.7866	9.7652	10.1679	9.79377	FALSE		IsMasterProtein	Human	0	69.181	41	8	64	6	1	244	27.2	8.9
999	Q9ULV4-3	Isoform 3 of Coronin-1C OS=Homo sapiens GN=CORO1C	11.06	10.689	10.8745	10.7877	10.5953	10.2211	10.6544	10.7824	10.4334	FALSE		IsMasterProtein	Human	0	57.466	21	9	29	9	1	527	58.9	7.75
1000	A0A0S2Z4L3	Protein S isoform 2 (Fragment) OS=Homo sapiens GN=PROS1 PE=2 SV=1	11.0871	10.75	11.8359	11.0937	10.8459	10.4349	11.0705	11.3529	11.5713	FALSE		IsMasterProtein	Human	0	98.686	25	13	43	13	1	708	78.8	5.74
1001	B7Z3K9	Fructose-bisphosphate aldolase OS=Homo sapiens PE=2 SV=1	10.7325	10.8446	10.1165	10.62	10.6906	10.213	10.0243	10.4295	10.3188	FALSE		IsMasterProtein	Human	0	192.489	47	19	138	14	1	451	48.4	8.07
1002	Q8NFV4	Protein ABHD11 OS=Homo sapiens GN=ABHD11 PE=1 SV=1	8.98185	9.65087	8.90719	8.82305	9.88127	9.99492	9.1127	9.66	9.44605	FALSE		IsMasterProtein	Human	0	17.093	17	5	14	5	1	315	34.7	9.48
1003	Q86TW2	Uncharacterized aarF domain-containing protein kinase 1 OS=Homo sapiens GN=ADCK1 PE=2 SV=2	7.21723	7.46679	7.05528	7.45861	7.26866	6.64962	7.02791	7.17592	6.96809	FALSE		IsMasterProtein	Human	0.001	7.28	7	3	3	3	1	530	60.5	8.6
1004	A0A024R8P8	Ribosomal protein L38, isoform CRA_a OS=Homo sapiens GN=RPL38 PE=3 SV=1	9.1814	9.35315	9.2738	8.77017	9.57327	8.09487	8.74012	8.8125	8.48261	FALSE		IsMasterProtein	Human	0	15.028	31	3	4	3	1	70	8.2	10.1
1005	Q92604	Acyl-CoA:lysophosphatidylglycerol acyltransferase 1 OS=Homo sapiens GN=LPGAT1 PE=1 SV=1	9.27984	9.27146	9.09064	9.30697	9.11374	8.91289	9.25148	9.30378	9.26068	FALSE		IsMasterProtein	Human	0	39.227	18	5	23	5	1	370	43.1	8.92
1006	Q86YV0	RAS protein activator like-3 OS=Homo sapiens GN=RASAL3 PE=1 SV=2	3.52356	3.81762	3.43296	5.96347	3.56071	4.04439	3.96347	4.90689	4.58496	FALSE		IsMasterProtein	Human	0.007	3.804	1	1	1	1	1	1011	111.8	8.75
1007	B4DJ38	cDNA FLJ56092, highly similar to Pentatricopeptide repeat protein 1 OS=Homo sapiens PE=2 SV=1	10.825	11.2314	10.5799	11.0898	11.2812	11.414	11.1189	11.8455	11.5479	FALSE		IsMasterProtein	Human	0	25.815	6	4	35	3	1	749	84.1	8.57
1008	A0A024R3Z7	CASP8 and FADD-like apoptosis regulator, isoform CRA_c OS=Homo sapiens GN=CFLAR PE=2 SV=1	6.32373	6.30378	5.92837	5.88264	5.90689	6.09803	5.96116	5.8125	5.52669	FALSE		IsMasterProtein	Human	0.001	6.47	8	3	4	3	1	480	55.3	8
1009	Q96S19	Methyltransferase-like 26 OS=Homo sapiens GN=METTL26 PE=1 SV=2	8.48018	8.59134	8.1375	8.06985	8.13443	7.853	8.17043	8.10381	8.00675	FALSE		IsMasterProtein	Human	0	26.765	27	4	15	4	1	204	22.6	7.83
1010	B2RDU6	Mevalonate kinase OS=Homo sapiens GN=MVK PE=2 SV=1	8.12412	8.08587	7.92422	8.2937	7.8759	7.90388	8.0433	8.29232	8.26866	FALSE		IsMasterProtein	Human	0.001	7.278	5	2	3	2	1	396	42.4	6.46
1011	A8K6N3	cDNA FLJ76886, highly similar to Homo sapiens loss of heterozygosity, 11, chromosomal region 2, gene A (LOH11CR2A), transcript variant 1, mRNA OS=Homo sapiens PE=2 SV=1	10.4752	11.0204	10.2884	10.3972	10.7397	10.0811	10.3807	10.4495	10.466	FALSE		IsMasterProtein	Human	0	78.669	25	14	46	14	1	786	86.5	6.58
1012	A0A024R648	Translocase of inner mitochondrial membrane 9 homolog (Yeast), isoform CRA_a OS=Homo sapiens GN=TIMM9 PE=3 SV=1	10.5804	10.457	10.2008	10.7035	10.3499	9.66391	9.94954	10.5033	10.0507	FALSE		IsMasterProtein	Human	0	23.943	47	4	18	4	1	89	10.4	7.21
1013	Q5BJF2	Transmembrane protein 97 OS=Homo sapiens GN=TMEM97 PE=1 SV=1	9.8699	8.2211	9.46209	9.06205	8.13288	7.82718	8.48905	8.41574	8.45697	FALSE		IsMasterProtein	Human	0	21.542	19	3	11	3	1	176	20.8	9.38
1014	O00399	Dynactin subunit 6 OS=Homo sapiens GN=DCTN6 PE=1 SV=1	7.14975	7.51412	7.12412	7.07039	7.08428	6.79961	7.18587	6.98868	6.89603	FALSE		IsMasterProtein	Human	0	9.501	12	2	7	2	1	190	20.7	6.32
1015	Q66GS9	Centrosomal protein of 135 kDa OS=Homo sapiens GN=CEP135 PE=1 SV=2	7.71287	6.59096	6.39403	6.73335	6.71836	5.50144	6.89118	6.20359	6.37678	FALSE		IsMasterProtein	Human	0.001	5.782	2	2	2	1	1	1140	133.4	6.21
1016	Q59G13	Syntaxin 16 isoform a variant (Fragment) OS=Homo sapiens PE=2 SV=1	8.21772	8.81474	7.9542	8.20065	8.56872	7.6014	8.13648	8.36545	8.07414	FALSE		IsMasterProtein	Human	0	21.656	21	5	9	5	1	383	43.3	7.11
1017	A8K594	cDNA FLJ77256, highly similar to Homo sapiens SH3-domain binding protein 4 (SH3BP4), mRNA OS=Homo sapiens PE=2 SV=1	4.35755	4.93074	4.32193	4.16993	4.17792	3.49825	4.04439	4.60288	4.1375	FALSE		IsMasterProtein	Human	0.008	3.426	1	1	1	1	1	963	107.4	7.59
1018	Q5TBU5	HCG1773630 OS=Homo sapiens GN=hCG_1773630 PE=2 SV=1	8.95884	8.47492	8.31107	8.48784	8.64314	8.71562	8.27286	8.81346	8.36632	FALSE		IsMasterProtein	Human	0	45.468	68	3	22	3	1	76	7.9	5.31
1019	Q9UM54-6	Isoform 6 of Unconventional myosin-VI OS=Homo sapiens GN=MYO6	13.4258	14.0279	13.3531	13.3572	14.1087	13.5276	14.0417	14.0618	13.7946	FALSE	Acetyl [N-Term]	IsMasterProtein	Human	0	487.673	46	54	291	1	1	1285	148.6	8.56
1020	Q86UT6	NLR family member X1 OS=Homo sapiens GN=NLRX1 PE=1 SV=1	11.0454	10.4484	10.5912	10.5108	10.1902	10.6245	10.5378	11.0531	10.7577	FALSE		IsMasterProtein	Human	0	97.744	32	21	42	21	1	975	107.5	7.37
1021	P07814	Bifunctional glutamate/proline--tRNA ligase OS=Homo sapiens GN=EPRS PE=1 SV=5	12.855	13.3871	12.5434	12.8123	13.3295	12.3114	12.4486	12.6316	12.5203	FALSE		IsMasterProtein	Human	0	288.838	37	42	139	42	1	1512	170.5	7.33
1022	Q8IWA5-2	Isoform 2 of Choline transporter-like protein 2 OS=Homo sapiens GN=SLC44A2	8.22545	7.61912	8.09329	7.08746	7.72996	6.80478	6.84423	7.80607	6.92719	FALSE		IsMasterProtein	Human	0	73.337	16	10	34	1	1	711	80.7	8.21
1023	A0A140TA86	MICOS complex subunit MIC13 OS=Homo sapiens GN=C19orf70 PE=1 SV=1	10.7495	10.9766	10.5279	10.6962	10.8242	10.9768	10.6108	11.1842	10.8552	FALSE		IsMasterProtein	Human	0	47.019	58	4	60	4	1	140	15.4	9.03
1024	Q9NP61	ADP-ribosylation factor GTPase-activating protein 3 OS=Homo sapiens GN=ARFGAP3 PE=1 SV=1	8.03012	9.12851	8.02181	8.49305	8.63771	7.87958	8.07735	8.57554	8.37938	FALSE		IsMasterProtein	Human	0	14.189	9	4	7	4	1	516	56.9	7.36
1025	Q13011	Delta(3,5)-Delta(2,4)-dienoyl-CoA isomerase, mitochondrial OS=Homo sapiens GN=ECH1 PE=1 SV=2	13.1015	13.0104	12.8564	13.1414	12.8484	13.1616	12.8512	13.4183	13.2057	FALSE		IsMasterProtein	Human	0	161.835	48	12	195	12	1	328	35.8	8
1026	Q04864	Proto-oncogene c-Rel OS=Homo sapiens GN=REL PE=1 SV=1	8.02569	8.24555	7.79896	8.45902	7.98982	7.91946	8.46964	8.57894	8.4475	FALSE		IsMasterProtein	Human	0.001	6.902	3	2	3	2	1	619	68.5	5.86
1027	Q96ER9	Coiled-coil domain-containing protein 51 OS=Homo sapiens GN=CCDC51 PE=1 SV=2	8.05799	8.13186	7.86975	8.28633	7.96924	7.92422	7.98641	8.30743	8.05311	FALSE		IsMasterProtein	Human	0	33.136	25	9	12	9	1	411	45.8	8.19
1028	A0A087WT20	DDB1- and CUL4-associated factor 13 OS=Homo sapiens GN=DCAF13 PE=1 SV=1	7.19967	5.24031	5.71973	5.08321	5.47573	5.39575	6.99095	6.1416	5.34341	FALSE		IsMasterProtein	Human	0.002	5.706	3	2	2	2	1	597	67.5	9.29
1029	Q96EY7	Pentatricopeptide repeat domain-containing protein 3, mitochondrial OS=Homo sapiens GN=PTCD3 PE=1 SV=3	10.8634	10.9164	10.6628	10.579	10.7674	10.5233	10.676	11.098	10.6216	FALSE		IsMasterProtein	Human	0	86.398	30	16	51	16	1	689	78.5	6.42
1030	Q06828	Fibromodulin OS=Homo sapiens GN=FMOD PE=1 SV=2	10.8301	11.1596	10.5619	11.8019	10.8624	11.5635	11.4742	12.9431	12.2342	FALSE		IsMasterProtein	Human	0	128.575	39	10	99	10	1	376	43.2	6.04
1031	Q9BY49	Peroxisomal trans-2-enoyl-CoA reductase OS=Homo sapiens GN=PECR PE=1 SV=2	6.07895	6.08108	6.04439	5.88264	5.85798	5.9331	6.00675	5.90448	6.10434	FALSE		IsMasterProtein	Human	0.001	7.652	9	2	3	2	1	303	32.5	8.81
1032	P00747	Plasminogen OS=Homo sapiens GN=PLG PE=1 SV=2	13.9259	13.5792	14.6467	13.5627	13.8497	12.6959	13.6812	14.2727	13.9735	FALSE		IsMasterProtein	Human	0	380.232	57	38	260	37	1	810	90.5	7.24
1033	A0A024R9M9	Calcium binding protein P22, isoform CRA_a OS=Homo sapiens GN=CHP PE=4 SV=1	11.8539	11.4667	11.5108	11.8427	11.4063	12.182	12.1662	12.5128	12.1381	FALSE		IsMasterProtein	Human	0	108.296	79	14	63	14	1	195	22.4	5.1
1034	Q8NCM8-2	Isoform 2 of Cytoplasmic dynein 2 heavy chain 1 OS=Homo sapiens GN=DYNC2H1	6.65105	6.7866	6.20163	6.0045	6.63227	5.74685	6.00225	6.44956	6.1127	FALSE		IsMasterProtein	Human	0	9.968	1	4	4	4	1	4314	493.1	6.57
1035	A0A087WZN1	Isocitrate dehydrogenase [NAD] subunit, mitochondrial OS=Homo sapiens GN=IDH3B PE=1 SV=1	12.4778	12.6332	12.4138	12.1117	12.6415	12.8697	12.4538	13.1149	12.7634	FALSE		IsMasterProtein	Human	0	124.393	43	13	115	13	1	387	42.4	8.46
1036	Q56VL3	OCIA domain-containing protein 2 OS=Homo sapiens GN=OCIAD2 PE=1 SV=1	10.5511	10.7873	10.2677	10.1356	11.1253	9.19574	9.54013	9.69314	9.2976	FALSE		IsMasterProtein	Human	0	26.928	33	5	17	5	1	154	16.9	9.03
1037	B4DRS6	Sideroflexin OS=Homo sapiens PE=2 SV=1	12.0577	11.9103	12.2283	12.4139	11.8835	12.4762	12.5833	13.0652	12.6463	FALSE		IsMasterProtein	Human	0	124.343	52	13	92	11	1	329	36.3	9.01
1038	Q16762	Thiosulfate sulfurtransferase OS=Homo sapiens GN=TST PE=1 SV=4	10.3972	9.51037	10.1289	9.38608	9.70373	9.96953	9.60548	10.0676	9.88493	FALSE		IsMasterProtein	Human	0	38.46	29	6	26	6	1	297	33.4	7.25
1039	A0A024R050	Amino acid transporter OS=Homo sapiens GN=SLC1A3 PE=3 SV=1	8.01737	8.02846	8.04111	8.47735	7.75622	7.85487	7.83983	8.30515	8.04002	FALSE		IsMasterProtein	Human	0	35.112	14	5	23	4	1	542	59.5	8.41
1040	Q9Y3L5	Ras-related protein Rap-2c OS=Homo sapiens GN=RAP2C PE=1 SV=1	6.59246	6.12722	5.97728	6.86171	5.52356	6.62205	6.41954	6.73471	6.40769	FALSE		IsMasterProtein	Human	0	63.21	46	7	48	2	1	183	20.7	4.94
1041	P58107	Epiplakin OS=Homo sapiens GN=EPPK1 PE=1 SV=2	7.65678	6.90929	8.53372	6.64674	6.58496	7.51649	7.56834	7.53683	7.15583	FALSE		IsMasterProtein	Human	0	883.784	53	93	544	2	1	5090	555.3	5.6
1042	A8K4P8	cDNA FLJ75337 OS=Homo sapiens PE=2 SV=1	6.31832	5.82273	5.68089	6.27053	6.2555	4.98185	5.3147	5.2555	5.3505	FALSE		IsMasterProtein	Human	0.006	3.969	1	2	2	2	1	1524	170.4	7.31
1043	A0A1U9X8I7	SKIV2L OS=Homo sapiens PE=4 SV=1	10.5121	10.9187	10.2253	10.4769	10.7306	9.84784	10.3095	10.3557	10.3209	FALSE		IsMasterProtein	Human	0	58.768	12	12	21	12	1	1246	137.7	6.1
1044	H7BXP1	NF-kappa-B inhibitor-interacting Ras-like protein 2 OS=Homo sapiens GN=NKIRAS2 PE=1 SV=1	7.57061	7.66605	6.98185	7.60363	7.79831	7.04658	7.57969	7.45779	7.21626	FALSE		IsMasterProtein	Human	0.001	7.053	5	1	3	1	1	229	25.7	8.44
1045	A1L0S7	TNS1 protein (Fragment) OS=Homo sapiens GN=TNS1 PE=2 SV=2	10.7607	11.3064	10.0494	11.1152	11.2054	9.90343	9.88631	10.4458	9.98698	FALSE		IsMasterProtein	Human	0	64.795	13	17	23	15	1	1768	188.9	7.9
1046	A0A024R6D1	NIMA (Never in mitosis gene a)-related kinase 9, isoform CRA_a OS=Homo sapiens GN=NEK9 PE=4 SV=1	9.55094	9.57459	9.04275	9.482	9.44191	8.44584	9.03205	8.96636	9.06582	FALSE		IsMasterProtein	Human	0	36.55	10	8	10	8	1	979	107.1	5.73
1047	A8K1K8	Chromosome 18 open reading frame 55, isoform CRA_b OS=Homo sapiens GN=C18orf55 PE=2 SV=1	8.65428	8.14006	8.67596	8.73708	8.16892	8.50104	8.66356	9.14006	9.03755	FALSE		IsMasterProtein	Human	0	22.42	19	5	9	5	1	248	28.2	9.7
1048	B2RE46	cDNA, FLJ96923, highly similar to Homo sapiens ribophorin II (RPN2), mRNA OS=Homo sapiens PE=2 SV=1	13.7607	13.7127	13.7062	14.338	13.6633	13.2119	13.4345	13.8983	13.8277	FALSE		IsMasterProtein	Human	0	425.531	53	23	322	23	1	631	69.3	5.78
1049	P34913	Bifunctional epoxide hydrolase 2 OS=Homo sapiens GN=EPHX2 PE=1 SV=2	10.1028	10.0638	9.89905	9.43754	9.95521	9.43941	9.57611	9.616	9.73775	FALSE		IsMasterProtein	Human	0	70.896	31	10	26	10	1	555	62.6	6.28
1050	Q5JTD0	Tight junction-associated protein 1 OS=Homo sapiens GN=TJAP1 PE=1 SV=1	5.56377	5.49185	5.15381	5.83036	4.72247	4.94017	5.08746	5.89724	5.23266	FALSE		IsMasterProtein	Human	0.006	3.944	4	2	2	2	1	557	61.8	5.97
1051	Q9BRF8	Serine/threonine-protein phosphatase CPPED1 OS=Homo sapiens GN=CPPED1 PE=1 SV=3	7.62717	7.73742	7.73742	7.50779	6.98299	7.38284	7.60585	7.24222	7.22689	FALSE		IsMasterProtein	Human	0	13.534	17	3	7	3	1	314	35.5	6.2
1052	Q9UHG3	Prenylcysteine oxidase 1 OS=Homo sapiens GN=PCYOX1 PE=1 SV=3	13.9124	14.0735	13.7522	13.8965	14.1461	13.4885	13.3562	13.6866	13.5622	FALSE		IsMasterProtein	Human	0	234.891	53	20	199	20	1	505	56.6	6.18
1053	P04075-2	Isoform 2 of Fructose-bisphosphate aldolase A OS=Homo sapiens GN=ALDOA	13.9645	14.2999	13.6713	13.6265	13.9751	13.8503	14.103	13.5465	14.2011	FALSE		IsMasterProtein	Human	0	429.995	71	26	394	21	1	418	45.2	8.25
1054	O15061-2	Isoform 2 of Synemin OS=Homo sapiens GN=SYNM	3.49825	3.73335	3.64386	3.23266	2.43296	3	2.90689	3.52356	3.23266	FALSE		IsMasterProtein	Human	0	248.907	40	43	182	1	1	1253	140.1	5.07
1055	Q9P0I2	ER membrane protein complex subunit 3 OS=Homo sapiens GN=EMC3 PE=1 SV=3	10.5631	10.5189	10.6556	10.7508	10.2917	10.2973	10.2897	10.6949	10.5081	FALSE		IsMasterProtein	Human	0	35.328	23	5	36	5	1	261	29.9	6.81
1056	Q53FP2	Transmembrane protein 35A OS=Homo sapiens GN=TMEM35A PE=2 SV=2	6.6851	5.37851	7.2384	6.10014	5.44956	5.58195	4.99095	6.0268	5.10014	FALSE		IsMasterProtein	Human	0.001	6.457	10	1	1	1	1	167	18.4	10.08
1057	Q9NWS8	Required for meiotic nuclear division protein 1 homolog OS=Homo sapiens GN=RMND1 PE=1 SV=2	8.06501	7.85425	7.78529	8.42249	7.74618	7.62498	7.91648	8.49065	8.15634	FALSE		IsMasterProtein	Human	0.001	7.342	4	2	4	2	1	449	51.6	8.69
1058	Q8N2F6-2	Isoform 2 of Armadillo repeat-containing protein 10 OS=Homo sapiens GN=ARMC10	10.8997	10.2476	10.4113	10.5047	10.2129	10.4022	10.7436	10.8269	10.6567	FALSE		IsMasterProtein	Human	0	57.545	31	6	29	6	1	308	33.8	6.79
1059	Q9NVH0	Exonuclease 3'-5' domain-containing protein 2 OS=Homo sapiens GN=EXD2 PE=1 SV=2	8.18982	7.50303	8.03397	7.66534	7.58871	6.89482	6.82273	7.63807	6.96	FALSE		IsMasterProtein	Human	0	15.726	9	4	6	4	1	621	70.3	8.32
1060	O43633	Charged multivesicular body protein 2a OS=Homo sapiens GN=CHMP2A PE=1 SV=1	10.0925	10.322	9.70667	10.4848	10.0504	9.72024	10.0976	10.1165	9.68405	FALSE		IsMasterProtein	Human	0	30.119	27	6	18	5	1	222	25.1	5.97
1061	Q9NQC3-2	Isoform 2 of Reticulon-4 OS=Homo sapiens GN=RTN4	10.1392	9.62297	9.89694	10.0935	9.37786	9.41342	9.85081	10.0701	10.0334	FALSE		IsMasterProtein	Human	0	237.915	60	11	253	1	1	373	40.3	4.78
1062	P01241-5	Isoform 5 of Somatotropin OS=Homo sapiens GN=GH1	6.41109	6.69905	6.1639	6.26303	6.53294	6.56834	6.16792	6.76818	6.14568	FALSE		IsMasterProtein	Human	0	250.032	66	13	1545	1	1	177	20.2	5.9
1063	Q5JTV8	Torsin-1A-interacting protein 1 OS=Homo sapiens GN=TOR1AIP1 PE=1 SV=2	12.1932	12.5962	12.0757	12.5252	12.5196	11.7801	12.0105	12.4864	12.1511	FALSE		IsMasterProtein	Human	0	164.088	43	22	81	1	1	583	66.2	8.18
1064	P61966	AP-1 complex subunit sigma-1A OS=Homo sapiens GN=AP1S1 PE=1 SV=1	9.75722	9.85689	9.32396	9.31311	9.66498	9.50402	9.79165	9.66374	9.74853	FALSE		IsMasterProtein	Human	0	35.115	27	4	18	3	1	158	18.7	5.73
1065	Q13427	Peptidyl-prolyl cis-trans isomerase G OS=Homo sapiens GN=PPIG PE=1 SV=2	10.1198	9.92154	9.35469	9.05989	9.74635	9.05338	9.08242	9.25857	9.04193	FALSE		IsMasterProtein	Human	0	26.54	6	3	32	3	1	754	88.6	10.29
1066	P49247	Ribose-5-phosphate isomerase OS=Homo sapiens GN=RPIA PE=1 SV=3	7.07146	7.54689	7.08534	8.13699	7.84298	7.25739	7.24982	7.75822	7.58271	FALSE		IsMasterProtein	Human	0.001	6.702	10	3	6	3	1	311	33.2	8.54
1067	Q13620	Cullin-4B OS=Homo sapiens GN=CUL4B PE=1 SV=4	11.2444	12.1439	10.7969	10.8469	11.8277	10.4883	10.7805	10.785	10.8461	FALSE		IsMasterProtein	Human	0	80.824	23	19	47	11	1	913	103.9	7.37
1068	B4E0C4	Poly [ADP-ribose] polymerase OS=Homo sapiens PE=2 SV=1	7.6858	7.95826	7.53372	7.99548	7.67666	7.2891	7.48543	7.89905	7.47897	FALSE		IsMasterProtein	Human	0	18.824	7	5	8	5	1	1037	111.3	5.02
1069	B5BU81	YKT6 v-SNARE protein OS=Homo sapiens GN=YKT6 PE=2 SV=1	8.55459	8.40769	8.40216	8.74853	8.52317	7.83479	8.91856	8.54805	8.39361	FALSE		IsMasterProtein	Human	0.001	6.33	8	2	4	2	1	198	22.4	6.92
1070	Q9H552	TREMBL:Q9H552 Tax_Id=9606 Gene_Symbol=- Keratin-8-like protein 1	7.06393	6.34518	7.02126	4.72792	5.89966	5.92362	6.0045	6.36282	6.24031	TRUE		IsMasterProtein		0	110.695	23	17	381	1	1	499	55.1	4.91
1071	Q6PKG0	La-related protein 1 OS=Homo sapiens GN=LARP1 PE=1 SV=2	10.9035	10.7923	10.2781	10.6701	10.753	9.67366	10.331	10.4172	9.97857	FALSE		IsMasterProtein	Human	0	87.196	23	16	50	16	1	1096	123.4	8.82
1072	Q96DB5	Regulator of microtubule dynamics protein 1 OS=Homo sapiens GN=RMDN1 PE=1 SV=1	10.9248	11.0885	10.6644	10.9603	11.0831	10.8872	10.8457	11.3033	11.0773	FALSE		IsMasterProtein	Human	0	85.741	40	11	57	9	1	314	35.8	8.5
1073	D3DV26	S100 calcium binding protein A10 (Annexin II ligand, calpactin I, light polypeptide (P11)), isoform CRA_b (Fragment) OS=Homo sapiens GN=S100A10 PE=4 SV=1	14.047	12.4439	14.7427	14.3124	12.1685	15.1851	15.386	15.4265	15.1371	FALSE		IsMasterProtein	Human	0	76.328	14	5	194	5	1	205	22.3	10.33
1074	Q9UBB4	Ataxin-10 OS=Homo sapiens GN=ATXN10 PE=1 SV=1	8.58233	8.09645	8.12153	7.53916	8.11009	7.29737	7.75154	7.6279	7.66605	FALSE		IsMasterProtein	Human	0	29.171	18	7	11	6	1	475	53.5	5.25
1075	P49756	RNA-binding protein 25 OS=Homo sapiens GN=RBM25 PE=1 SV=3	11.312	11.2226	10.6258	10.6003	11.1791	10.0881	10.3514	10.7023	10.1333	FALSE		IsMasterProtein	Human	0	46.71	16	11	30	11	1	843	100.1	6.32
1076	Q9NRR5	Ubiquilin-4 OS=Homo sapiens GN=UBQLN4 PE=1 SV=2	9.7058	9.82607	9.36632	9.2031	9.52062	9.26021	9.34651	9.48382	9.37352	FALSE		IsMasterProtein	Human	0	26.017	8	3	15	2	1	601	63.8	5.22
1077	A0A0X9UWL5	GCT-A5 light chain variable region (Fragment) OS=Homo sapiens PE=2 SV=1	9.55229	9.09803	8.60326	9.05012	9.12205	8.34873	9.14848	9.05148	9.47208	FALSE	Acetyl [N-Term]	IsMasterProtein	Human	0	40.372	37	3	46	1	1	113	12.5	6.58
1078	Q96JB6	Lysyl oxidase homolog 4 OS=Homo sapiens GN=LOXL4 PE=1 SV=1	6.56834	7.3637	6.50621	7.70183	7.41532	6.96578	6.72792	8.13083	6.98413	FALSE		IsMasterProtein	Human	0	9.384	4	2	3	2	1	756	84.4	7.46
1079	A0A0S2Z4J3	Succinate dehydrogenase [ubiquinone] cytochrome b small subunit (Fragment) OS=Homo sapiens GN=SDHD PE=2 SV=1	9.28794	8.98356	9.52963	9.07066	9.08826	9.31266	9.06824	10.0217	8.77939	FALSE		IsMasterProtein	Human	0.001	7.587	11	2	5	2	1	159	17	8.63
1080	O94906	Pre-mRNA-processing factor 6 OS=Homo sapiens GN=PRPF6 PE=1 SV=1	12.4017	12.3415	11.9338	12.2019	12.2949	11.6284	11.7035	12.0428	11.991	FALSE		IsMasterProtein	Human	0	131.859	30	26	89	26	1	941	106.9	8.25
1081	A0A024R3T3	Transmembrane protein 63A, isoform CRA_a OS=Homo sapiens GN=TMEM63A PE=4 SV=1	8.20212	8.07948	7.7662	8.96203	7.94544	7.96809	7.90448	8.40939	8.37634	FALSE		IsMasterProtein	Human	0	15.317	8	5	10	5	1	807	92.1	7.27
1082	Q59GW6	Acetyl-CoA acetyltransferase, cytosolic variant (Fragment) OS=Homo sapiens PE=2 SV=1	6.84925	6.58797	6.53605	6.49025	6.3505	5.94486	6.20945	6.34873	6.37504	FALSE		IsMasterProtein	Human	0	14.187	15	3	4	3	1	404	42.1	7.4
1083	Q7L592	Protein arginine methyltransferase NDUFAF7, mitochondrial OS=Homo sapiens GN=NDUFAF7 PE=1 SV=1	5.80993	6.10643	5.8125	6.27612	6.35755	5.70874	5.95187	6.18785	5.66959	FALSE		IsMasterProtein	Human	0.005	4.25	5	2	2	2	1	441	49.2	8.34
1084	Q8TD22	Sideroflexin-5 OS=Homo sapiens GN=SFXN5 PE=1 SV=1	8.6359	8.79279	8.37286	9.62735	8.75989	8.44004	8.55075	8.86295	8.76885	FALSE		IsMasterProtein	Human	0	28.329	21	5	20	5	1	340	37.1	9.33
1085	A8K1R1	Receptor expression-enhancing protein OS=Homo sapiens PE=2 SV=1	6.5157	6.59991	6.65535	6.90929	6.20163	6.83668	6.71287	6.84046	6.8936	FALSE		IsMasterProtein	Human	0.001	6.981	4	1	4	1	1	255	29.3	9.63
1086	P20160	Azurocidin OS=Homo sapiens GN=AZU1 PE=1 SV=3	9.19303	9.44211	10.2226	10.7492	9.14313	10.2718	9.24317	10.3018	10.3756	FALSE		IsMasterProtein	Human	0	122.841	48	6	130	6	1	251	26.9	9.5
1087	B7ZM99	MTHFD1L protein OS=Homo sapiens GN=MTHFD1L PE=1 SV=1	9.04385	9.76603	9.06232	9.83779	9.62187	9.38952	9.74903	10.025	9.55248	FALSE		IsMasterProtein	Human	0	43.257	10	8	29	8	1	979	105.8	8.06
1088	Q13242	Serine/arginine-rich splicing factor 9 OS=Homo sapiens GN=SRSF9 PE=1 SV=1	12.5769	12.1129	11.66	11.5613	12.3011	11.1421	11.4549	11.7319	11.1501	FALSE		IsMasterProtein	Human	0	72.92	48	13	54	12	1	221	25.5	8.65
1089	Q96CT7	Coiled-coil domain-containing protein 124 OS=Homo sapiens GN=CCDC124 PE=1 SV=1	6.52199	6.37678	6.2555	6.37504	6.2114	5.85798	6.36807	6.2817	6.36282	FALSE		IsMasterProtein	Human	0	11.565	22	3	8	3	1	223	25.8	9.54
1090	F5H189	LYR motif-containing protein 4 OS=Homo sapiens GN=LYRM4 PE=1 SV=3	7.54148	7.87958	7.13134	7.59395	7.96463	7.14262	7.32373	8.03727	7.78856	FALSE		IsMasterProtein	Human	0.001	6.124	11	1	1	1	1	130	15.2	10.4
1091	A0A0M4FEM1	Alpha-1,4 glucan phosphorylase OS=Homo sapiens GN=PYGM PE=3 SV=1	4.51728	4.40599	4.09592	4.57894	4.40599	4.36457	4.2555	4.03562	4.48543	FALSE		IsMasterProtein	Human	0	50.646	13	8	30	2	1	842	97.1	6.95
1092	Q14644	Ras GTPase-activating protein 3 OS=Homo sapiens GN=RASA3 PE=1 SV=3	5.74953	6.28725	5.57894	7.04549	6.21723	5.59096	5.90929	6.17393	6.15583	FALSE		IsMasterProtein	Human	0	11.414	4	3	4	3	1	834	95.6	7.15
1093	M9PA38	MHC class I antigen (Fragment) OS=Homo sapiens GN=HLA-C PE=3 SV=1	3.87774	5.78398	4.14568	6.99774	3.80735	3.43296	3.56071	4.41954	3.90689	FALSE		IsMasterProtein	Human	0.007	3.689	8	1	1	1	1	181	21.2	6.1
1094	P23610	Factor VIII intron 22 protein OS=Homo sapiens GN=F8A1 PE=1 SV=2	6.25361	6.2384	5.70321	6.80478	5.87774	5.89239	5.9331	6.52042	6.05745	FALSE		IsMasterProtein	Human	0	12.475	8	2	3	2	1	371	39.1	6.84
1095	P02776	Platelet factor 4 OS=Homo sapiens GN=PF4 PE=1 SV=2	8.67631	9.5932	8.36938	9.44045	11.4845	8.58797	8.07307	9.97484	8.37069	FALSE		IsMasterProtein	Human	0	25.663	43	4	6	4	1	101	10.8	8.62
1096	Q9P2E5	Chondroitin sulfate glucuronyltransferase OS=Homo sapiens GN=CHPF2 PE=2 SV=2	6.28725	6.70044	5.99322	6.81121	6.90207	5.89482	5.76288	6.71012	6.05528	FALSE		IsMasterProtein	Human	0	13.815	5	3	13	3	1	772	85.9	7.83
1097	O75530-2	Isoform 2 of Polycomb protein EED OS=Homo sapiens GN=EED	6.92125	6.41278	6.44956	7.09698	6.35931	6.8009	6.66391	6.80349	6.50621	FALSE		IsMasterProtein	Human	0	9.422	6	2	3	2	1	466	53	7.36
1098	Q9NX14-2	Isoform 2 of NADH dehydrogenase [ubiquinone] 1 beta subcomplex subunit 11, mitochondrial OS=Homo sapiens GN=NDUFB11	9.92941	10.1625	9.99124	10.2215	10.2471	10.0759	10.0325	10.2541	10.0947	FALSE		IsMasterProtein	Human	0	73.602	33	4	36	4	1	163	18.4	5.24
1099	Q86TX8	Full-length cDNA clone CS0DC015YK16 of Neuroblastoma of Homo sapiens (human) (Fragment) OS=Homo sapiens PE=2 SV=1	6.33628	6.55459	6.20945	6.06393	6.10643	6.05094	6.26303	6.00899	6.23266	FALSE		IsMasterProtein	Human	0.007	3.889	6	2	5	2	1	440	49.1	5.82
1100	Q86WB0	Nuclear-interacting partner of ALK OS=Homo sapiens GN=ZC3HC1 PE=1 SV=1	3.97269	4.32193	3.67807	3.48543	3.71149	3.51096	3.26303	3.96347	3.48543	FALSE		IsMasterProtein	Human	0	7.992	8	2	2	2	1	502	55.2	5.62
1101	Q8IWV7	E3 ubiquitin-protein ligase UBR1 OS=Homo sapiens GN=UBR1 PE=1 SV=1	8.27519	7.96982	8.46189	7.63008	8.0207	7.71356	8.39403	8.30287	8.12928	FALSE		IsMasterProtein	Human	0	18.14	3	6	11	6	1	1749	200.1	6.01
1102	A0A096LPC5	WASH complex subunit 2C OS=Homo sapiens GN=WASHC2C PE=1 SV=1	9.20653	9.95609	8.88692	9.6462	9.40918	8.69836	8.85985	9.39081	9.13468	FALSE		IsMasterProtein	Human	0	19.899	4	4	13	4	1	1341	147.1	4.81
1103	Q13823	Nucleolar GTP-binding protein 2 OS=Homo sapiens GN=GNL2 PE=1 SV=1	8.33181	8.23554	8.11478	7.7866	8.84768	6.52669	7.79571	7.33807	7.0433	FALSE		IsMasterProtein	Human	0	9.727	5	3	6	3	1	731	83.6	9.25
1104	K7ES70	Microfibril-associated glycoprotein 4 OS=Homo sapiens GN=MFAP4 PE=1 SV=1	10.2969	10.0011	9.03672	10.7564	9.69627	10.9791	9.19943	10.181	10.0543	FALSE		IsMasterProtein	Human	0	63.055	33	4	16	4	1	280	31.3	5.87
1105	Q68CZ2	Tensin-3 OS=Homo sapiens GN=TNS3 PE=1 SV=2	10.3637	10.4261	9.99887	10.684	10.0433	9.73809	9.93914	10.1147	10.0073	FALSE		IsMasterProtein	Human	0	74.381	11	12	31	10	1	1445	155.2	6.81
1106	Q53Y03	COX4 neighbor, isoform CRA_a OS=Homo sapiens GN=COX4NB PE=1 SV=1	9.21505	8.80832	9.16717	9.20482	9.03672	8.66924	9.27403	9.27216	8.87037	FALSE		IsMasterProtein	Human	0	28.914	27	4	14	4	1	210	23.8	6.4
1107	Q8WUY3-3	Isoform 3 of Protein prune homolog 2 OS=Homo sapiens GN=PRUNE2	5.10852	5.40599	4.1127	4.79181	4.72792	4.16189	4.64386	4.37851	4.52982	FALSE		IsMasterProtein	Human	0	9.908	1	3	4	3	1	3092	340.9	4.45
1108	Q5TZZ7	Proopiomelanocortin (Adrenocorticotropin/ beta-lipotropin/ alpha-melanocyte stimulating hormone/ beta-melanocyte stimulating hormone/ beta-endorphin) OS=Homo sapiens PE=2 SV=1	6.97842	7.41785	6.19771	6.4545	8.27146	6.67101	6.84046	6.89239	6.75489	FALSE		IsMasterProtein	Human	0	349.166	62	14	503	1	1	267	29.4	7.65
1109	Q53FR9	COMM domain containing 9 variant (Fragment) OS=Homo sapiens GN=COMMD9 PE=2 SV=1	7.40259	7.44626	7.51491	7.23362	7.0917	6.84046	7.13853	7.26679	7.17493	FALSE		IsMasterProtein	Human	0	15.192	22	2	5	2	1	198	21.8	5.88
1110	O00468-6	Isoform 6 of Agrin OS=Homo sapiens GN=AGRN	13.6883	14.0391	13.4943	14.1434	14.5105	13.4873	13.3175	13.9167	13.454	FALSE		IsMasterProtein	Human	0	500.414	39	55	299	55	1	2045	214.7	6.4
1111	P67812-3	Isoform 3 of Signal peptidase complex catalytic subunit SEC11A OS=Homo sapiens GN=SEC11A	11.4079	11.3396	10.7915	11.4912	11.1738	10.7947	11.1429	11.3104	11.2925	FALSE		IsMasterProtein	Human	0	31.349	29	7	24	7	1	185	21.4	9.42
1112	B2R6X8	cDNA, FLJ93169, highly similar to Homo sapiens GPAA1P anchor attachment protein 1 homolog (yeast) (GPAA1), mRNA OS=Homo sapiens PE=2 SV=1	9.09935	8.8141	8.91737	9.30035	8.91229	8.76155	8.96087	9.32035	9.22279	FALSE		IsMasterProtein	Human	0	18.59	5	4	9	4	1	621	67.6	8.06
1113	Q8TDZ2-4	Isoform 4 of [F-actin]-methionine sulfoxide oxidase MICAL1 OS=Homo sapiens GN=MICAL1	8.41785	8.71768	8.45286	9.14415	8.12928	8.01123	8.57024	8.87682	8.48583	FALSE		IsMasterProtein	Human	0	21.857	6	5	8	5	1	1086	119.7	6.38
1114	A8K566	cDNA FLJ78246, highly similar to Homo sapiens splicing factor 3a, subunit 3, 60kDa (SF3A3), mRNA OS=Homo sapiens PE=2 SV=1	12.5163	12.5232	11.8609	11.6001	12.3414	11.1523	11.6737	11.8815	11.402	FALSE		IsMasterProtein	Human	0	119.415	36	14	59	14	1	501	58.8	5.43
1115	B7ZKR9	DNA-directed RNA polymerase subunit OS=Homo sapiens GN=POLR1A PE=2 SV=1	4.43296	3.20163	3.23266	3.63227	3.72247	2.926	3.15381	3.40599	3.3505	FALSE		IsMasterProtein	Human	0.002	5.292	1	1	1	1	1	1720	194.7	6.95
1116	Q5VW26	Nuclear factor 1 OS=Homo sapiens GN=NFIB PE=1 SV=1	8.38759	7.21723	7.6703	7.84423	7.53294	7.38111	6.97154	7.88935	7.2075	FALSE		IsMasterProtein	Human	0	10.544	4	2	5	1	1	570	63.4	8.66
1117	Q9UQ90	Paraplegin OS=Homo sapiens GN=SPG7 PE=1 SV=2	9.3226	9.64944	9.37569	9.5611	9.65821	9.73081	9.68299	9.96737	9.68843	FALSE		IsMasterProtein	Human	0	71.028	18	11	22	11	1	795	88.2	8.69
1118	O60645	Exocyst complex component 3 OS=Homo sapiens GN=EXOC3 PE=1 SV=2	9.83305	10.1649	9.65141	10.0788	10.0839	9.65839	9.91169	9.93118	9.7848	FALSE		IsMasterProtein	Human	0	53.322	19	12	23	12	1	756	86.8	6.11
1119	B2RAH7	cDNA, FLJ94921, highly similar to Homo sapiens prolyl endopeptidase (PREP), mRNA OS=Homo sapiens PE=2 SV=1	9.96737	9.79588	9.81986	9.50124	9.56262	9.33539	9.65571	9.39553	9.60344	FALSE		IsMasterProtein	Human	0	59.942	27	12	22	12	1	710	80.7	5.86
1120	P33316	Deoxyuridine 5'-triphosphate nucleotidohydrolase, mitochondrial OS=Homo sapiens GN=DUT PE=1 SV=4	10.8368	10.5701	10.2793	10.3627	10.4039	10.3024	10.1438	10.8613	10.4385	FALSE		IsMasterProtein	Human	0	71.838	46	8	34	8	1	252	26.5	9.36
1121	A0A024R4U3	Tubulin tyrosine ligase-like family, member 12, isoform CRA_a OS=Homo sapiens GN=TTLL12 PE=4 SV=1	10.7821	10.1351	10.4901	9.83684	9.91901	10.0176	10.7544	10.2026	10.5354	FALSE		IsMasterProtein	Human	0	66.708	22	10	38	10	1	644	74.4	5.53
1122	Q01804	OTU domain-containing protein 4 OS=Homo sapiens GN=OTUD4 PE=1 SV=4	5.88264	5.90929	5.52669	5.66107	5.52669	5.86047	5.89724	6.03342	5.92837	FALSE		IsMasterProtein	Human	0.001	6.356	3	2	2	2	1	1114	124	6.71
1123	Q14696	LDLR chaperone MESD OS=Homo sapiens GN=MESDC2 PE=1 SV=2	11.3712	11.8755	11.1011	11.4105	12.0236	11.0146	11.1831	11.5464	11.3088	FALSE		IsMasterProtein	Human	0	47.593	37	7	46	7	1	234	26.1	7.78
1124	Q6NS36	Ferritin (Fragment) OS=Homo sapiens GN=FTH1 PE=2 SV=1	14.663	12.8036	13.2121	12.933	12.4572	13.0241	12.6908	12.6185	12.711	FALSE		IsMasterProtein	Human	0	219.293	51	11	224	11	1	232	26.2	6.52
1125	X6R8A1	Carboxypeptidase OS=Homo sapiens GN=CTSA PE=1 SV=1	10.1007	10.1838	10.08	10.5225	9.82829	9.68282	10.1703	10.209	10.1719	FALSE		IsMasterProtein	Human	0	24.87	14	6	13	6	1	498	56.2	6.61
1126	J3KTL2	Serine/arginine-rich-splicing factor 1 OS=Homo sapiens GN=SRSF1 PE=1 SV=1	14.264	13.8598	13.1556	13.6284	14.0103	13.0608	13.3647	13.5396	13.1043	FALSE		IsMasterProtein	Human	0	113.545	44	15	158	15	1	253	28.3	10.08
1127	B1ALW7	Component of oligomeric golgi complex 2, isoform CRA_a OS=Homo sapiens GN=COG2 PE=2 SV=1	9.21018	10.1433	9.07039	9.24698	9.8828	8.73403	9.28725	9.55344	9.37895	FALSE		IsMasterProtein	Human	0	34.695	15	8	19	8	1	738	83.2	6.62
1128	A0A024R5Q8	CTD (Carboxy-terminal domain, RNA polymerase II, polypeptide A) small phosphatase like 2, isoform CRA_a OS=Homo sapiens GN=CTDSPL2 PE=4 SV=1	8.32868	7.56377	8.06286	8.18982	7.61397	7.0542	7.2075	7.59991	7.33628	FALSE		IsMasterProtein	Human	0	9.272	9	4	5	4	1	466	53	6.4
1129	Q63HR2-4	Isoform 4 of Tensin-2 OS=Homo sapiens GN=TNS2	8.96924	9.50819	8.6125	9.22786	9.28425	8.39746	8.51924	8.89966	8.60807	FALSE		IsMasterProtein	Human	0	32.306	10	11	14	9	1	1419	153.5	8.29
1130	X5D9A5	Paired-like homeodomain 1 isoform A (Fragment) OS=Homo sapiens GN=PITX1 PE=2 SV=1	5.59991	4.34341	6.87283	3.71149	4.53605	4.91169	4.39917	4.70044	4.38543	FALSE		IsMasterProtein	Human	0	11.73	13	3	5	1	1	314	34.1	8.98
1131	Q9HCE0	Ectopic P granules protein 5 homolog OS=Homo sapiens GN=EPG5 PE=1 SV=2	4.76022	5.52042	4.60288	5.38888	5.66676	4.27798	4.97269	4.99095	4.8679	FALSE		IsMasterProtein	Human	0.006	3.947	1	2	2	2	1	2579	292.3	6.43
1132	P23396	40S ribosomal protein S3 OS=Homo sapiens GN=RPS3 PE=1 SV=2	14.4286	14.2481	13.9399	14.301	14.1242	13.3015	14.0463	14.0628	13.7394	FALSE		IsMasterProtein	Human	0	181.022	74	17	201	17	1	243	26.7	9.66
1133	A0A0S2Z404	Regulator of chromosome condensation 1 isoform 2 (Fragment) OS=Homo sapiens GN=RCC1 PE=2 SV=1	9.58139	8.65499	9.80445	9.3199	8.41024	8.18884	8.52199	8.81378	8.58421	FALSE		IsMasterProtein	Human	0	41.671	26	7	26	7	1	452	48.1	8.16
1134	A4D1W8	Ependymin related protein 1 (Zebrafish), isoform CRA_b OS=Homo sapiens GN=UCC1 PE=4 SV=1	6.2114	6.87652	6.63081	6.89603	7.15178	5.38888	5.38888	6.11061	5.91169	FALSE		IsMasterProtein	Human	0.004	4.532	3	1	1	1	1	344	38.1	9.58
1135	P52815	39S ribosomal protein L12, mitochondrial OS=Homo sapiens GN=MRPL12 PE=1 SV=2	11.0528	10.957	10.9567	11.0568	10.8991	11.1246	11.0249	11.7981	11.4764	FALSE		IsMasterProtein	Human	0	57.592	40	6	64	6	1	198	21.3	8.87
1136	A0A0C4DG89	Probable ATP-dependent RNA helicase DDX46 OS=Homo sapiens GN=DDX46 PE=1 SV=1	11.5592	11.8781	10.8729	10.7915	11.6725	10.3185	10.703	11.0042	10.6851	FALSE		IsMasterProtein	Human	0	82.707	22	21	30	21	1	1032	117.4	9.29
1137	P78356	Phosphatidylinositol 5-phosphate 4-kinase type-2 beta OS=Homo sapiens GN=PIP4K2B PE=1 SV=1	7.3336	7.49426	7.02237	7.70874	7.51885	7.05745	7.0864	7.54612	7.34607	FALSE		IsMasterProtein	Human	0	13.615	16	5	6	4	1	416	47.3	7.33
1138	Q86WK9	Membrane progestin receptor alpha OS=Homo sapiens GN=PAQR7 PE=2 SV=1	4.29278	3.89724	3.54844	3.23266	2.74416	3.56071	3.43296	3.81762	3.45943	FALSE		IsMasterProtein	Human	0.007	3.904	6	1	1	1	1	346	39.7	7.44
1139	Q5SY16	Polynucleotide 5'-hydroxyl-kinase NOL9 OS=Homo sapiens GN=NOL9 PE=1 SV=1	8.43254	8.05853	7.88203	8.22207	8.0542	7.81954	8.05853	8.02625	7.75689	FALSE		IsMasterProtein	Human	0	19.102	8	4	15	4	1	702	79.3	9.13
1140	A0A1W2PS05	Phosphatidylinositol 3-kinase catalytic subunit type 3 OS=Homo sapiens GN=PIK3C3 PE=1 SV=1	6.98185	7.34252	6.63952	7.34252	7.13237	6.60733	7.1467	7.4814	7.2724	FALSE		IsMasterProtein	Human	0	13.773	7	5	8	5	1	888	101.6	6.9
1141	Q86YT6	E3 ubiquitin-protein ligase MIB1 OS=Homo sapiens GN=MIB1 PE=1 SV=1	7.43212	5.60881	7.53372	5.60881	5.20163	4.20945	4.95884	4.47897	5.27798	FALSE		IsMasterProtein	Human	0.004	4.625	3	2	2	2	1	1006	110.1	6.92
1142	A0A024QZ30	Succinate dehydrogenase [ubiquinone] flavoprotein subunit, mitochondrial OS=Homo sapiens GN=SDHA PE=3 SV=1	13.6313	13.6261	13.448	13.8665	13.5461	13.8178	13.6829	14.2923	13.3417	FALSE		IsMasterProtein	Human	0	492.865	65	31	268	31	1	664	72.6	7.39
1143	P49711	Transcriptional repressor CTCF OS=Homo sapiens GN=CTCF PE=1 SV=1	9.40981	9.3097	8.77545	9.23864	9.9431	7.69349	8.50263	8.39189	7.89239	FALSE		IsMasterProtein	Human	0	29.49	14	9	13	9	1	727	82.7	6.96
1144	Q10713	Mitochondrial-processing peptidase subunit alpha OS=Homo sapiens GN=PMPCA PE=1 SV=2	11.1397	11.2261	10.821	10.8015	11.1482	10.9276	11.1272	11.4924	11.3114	FALSE		IsMasterProtein	Human	0	86.669	31	12	55	12	1	525	58.2	6.92
1145	Q12906-7	Isoform 7 of Interleukin enhancer-binding factor 3 OS=Homo sapiens GN=ILF3	15.0287	14.3412	14.3149	13.3468	14.4396	12.7838	13.5777	13.3394	13.3193	FALSE		IsMasterProtein	Human	0	398.851	53	37	248	31	1	898	95.7	8.81
1146	P08138	Tumor necrosis factor receptor superfamily member 16 OS=Homo sapiens GN=NGFR PE=1 SV=1	8.81474	7.92125	8.04767	8.34074	7.86171	8.12464	7.74953	8.14873	7.88448	FALSE		IsMasterProtein	Human	0	22.979	14	4	9	4	1	427	45.2	4.7
1147	C9JEH3	Angio-associated migratory cell protein OS=Homo sapiens GN=AAMP PE=1 SV=1	6.73742	6.14568	6.52199	5.85798	5.88996	5.88753	6.68229	6.24413	6.04439	FALSE		IsMasterProtein	Human	0.003	4.719	3	1	1	1	1	435	46.8	4.42
1148	C9JIF9	Acylamino-acid-releasing enzyme OS=Homo sapiens GN=APEH PE=1 SV=1	9.94398	10.2007	9.62626	9.64782	10.1226	9.57894	10.0262	9.66924	10.0657	FALSE		IsMasterProtein	Human	0	71.304	23	10	26	10	1	737	81.6	5.54
1149	B2R7S3	cDNA, FLJ93580, highly similar to Homo sapiens TRAF family member-associated NFKB activator (TANK), transcript variant 1, mRNA OS=Homo sapiens PE=2 SV=1	5	4.59096	4.6893	4.72792	4.24031	5.16591	4.71699	5.64386	4.97728	FALSE		IsMasterProtein	Human	0.008	3.465	5	1	1	1	1	425	47.8	5.68
1150	Q16630-2	Isoform 2 of Cleavage and polyadenylation specificity factor subunit 6 OS=Homo sapiens GN=CPSF6	11.2251	11.1386	10.3167	9.79198	11.3212	9.46638	9.9587	10.0119	9.58703	FALSE		IsMasterProtein	Human	0	52.038	13	7	22	7	1	588	63.4	7.71
1151	P08730-1	SWISS-PROT:P08730-1 Tax_Id=10090 Gene_Symbol=Krt13 Isoform 1 of Keratin, type I cytoskeletal 13	11.725	8.69558	10.9958	7.94603	7.56605	12.1435	11.5359	11.2147	10.8167	TRUE		IsMasterProtein		0	577.589	44	24	1816	3	1	437	47.7	4.86
1152	A0A087X1Z3	Proteasome activator complex subunit 2 OS=Homo sapiens GN=PSME2 PE=1 SV=1	11.1193	11.2864	10.8081	11.2458	11.0276	10.6329	10.9938	10.9946	11.4308	FALSE		IsMasterProtein	Human	0	63.999	30	7	52	7	1	254	29.1	6.71
1153	Q16623	Syntaxin-1A OS=Homo sapiens GN=STX1A PE=1 SV=1	8.03232	9.83083	7.73268	8.74046	9.66053	7.95128	8.07948	8.09381	7.88387	FALSE		IsMasterProtein	Human	0	27.478	26	6	15	6	1	288	33	5.24
1154	O75828	Carbonyl reductase [NADPH] 3 OS=Homo sapiens GN=CBR3 PE=1 SV=3	8.2341	8.53761	8.12464	9.02818	8.28401	9.9928	9.36326	9.5651	9.72928	FALSE		IsMasterProtein	Human	0	97.097	40	10	70	7	1	277	30.8	6.18
1155	A8K7F7	cDNA FLJ76913, highly similar to Homo sapiens F-box protein 7 (FBXO7), mRNA OS=Homo sapiens PE=2 SV=1	5.83036	6.20359	5.10014	6.43796	5.68089	5.32553	5.46597	6.21723	5.91886	FALSE		IsMasterProtein	Human	0.003	4.773	2	1	1	1	1	522	58.5	6.55
1156	Q8NCG7	Sn1-specific diacylglycerol lipase beta OS=Homo sapiens GN=DAGLB PE=1 SV=2	6.29094	5.92125	5.76553	6.01123	5.56986	5.61765	5.66391	6.00225	5.63807	FALSE		IsMasterProtein	Human	0.002	5.092	5	2	2	2	1	672	73.7	6.55
1157	P28289	Tropomodulin-1 OS=Homo sapiens GN=TMOD1 PE=1 SV=1	9.06393	10.0526	8.86326	9.89739	10.3513	8.93634	9.01486	9.64223	8.94837	FALSE		IsMasterProtein	Human	0	47.833	38	10	28	9	1	359	40.5	5.1
1158	A0A024R957	Torsin A interacting protein 2, isoform CRA_b OS=Homo sapiens GN=TOR1AIP2 PE=4 SV=1	8.8125	8.94954	8.57137	9.40578	8.85112	8.50859	8.90298	9.10434	8.78758	FALSE		IsMasterProtein	Human	0	38.084	18	6	20	5	1	470	51.2	4.96
1159	Q5T447	E3 ubiquitin-protein ligase HECTD3 OS=Homo sapiens GN=HECTD3 PE=1 SV=1	7.32553	7.29278	7.4187	7.30012	7.05853	6.71836	7.01792	7.35755	7.09064	FALSE		IsMasterProtein	Human	0	13.85	6	4	6	4	1	861	97.1	5.64
1160	Q6PJG0	Uncharacterized protein OS=Homo sapiens PE=1 SV=1	10.0079	9.14721	8.15076	10.1458	9.27775	7.93192	9.87329	8.97441	10.3845	FALSE		IsMasterProtein	Human	0	109.26	43	8	133	2	1	235	24.6	7.3
1161	O43823	A-kinase anchor protein 8 OS=Homo sapiens GN=AKAP8 PE=1 SV=1	9.21383	9.36216	8.53021	9.2281	9.30447	8.2914	8.70183	9.0474	8.4672	FALSE		IsMasterProtein	Human	0	9.358	7	4	6	4	1	692	76.1	5.15
1162	P80723	Brain acid soluble protein 1 OS=Homo sapiens GN=BASP1 PE=1 SV=2	13.1359	11.9175	13.5522	13.2822	12.5699	14.2691	13.9115	13.8372	13.7295	FALSE		IsMasterProtein	Human	0	287.057	83	18	171	18	1	227	22.7	4.63
1163	P04406	Glyceraldehyde-3-phosphate dehydrogenase OS=Homo sapiens GN=GAPDH PE=1 SV=3	15.7799	15.5023	15.6698	14.8953	15.3359	15.0862	15.4821	14.8537	15.5804	FALSE		IsMasterProtein	Human	0	673.725	83	21	752	21	1	335	36	8.46
1164	A0A024RBE7	Thymopoietin, isoform CRA_c OS=Homo sapiens GN=TMPO PE=4 SV=1	6.48543	4.99548	5.27053	4.86295	4.83289	3.32193	4.41954	4.47897	3.43296	FALSE		IsMasterProtein	Human	0	151.832	42	13	109	1	1	454	50.6	9.38
1165	O75056	Syndecan-3 OS=Homo sapiens GN=SDC3 PE=1 SV=2	6.41447	7.33896	6.41954	8.35447	8.0129	5.44626	5.92362	6.45779	5.91169	FALSE		IsMasterProtein	Human	0	7.894	5	2	2	2	1	442	45.5	4.69
1166	Q59GL6	Mitogen-activated protein kinase kinase kinase 5 variant (Fragment) OS=Homo sapiens PE=2 SV=1	8.07039	7.81121	7.97154	7.93487	7.52748	7.81186	7.86357	8.06878	7.78267	FALSE		IsMasterProtein	Human	0	10.696	4	5	10	5	1	1455	162.9	5.95
1167	Q13596	Sorting nexin-1 OS=Homo sapiens GN=SNX1 PE=1 SV=3	12.0275	11.8533	11.6215	12.2393	11.4854	11.393	11.7566	11.8904	11.8753	FALSE		IsMasterProtein	Human	0	92.26	31	14	69	12	1	522	59	5.15
1168	B2RAH5	cDNA, FLJ94919, highly similar to Homo sapiens protein phosphatase 1, regulatory (inhibitor) subunit 12A (PPP1R12A), mRNA OS=Homo sapiens PE=2 SV=1	10.874	10.6335	10.3265	10.019	10.3112	9.9453	10.3879	10.37	10.2346	FALSE		IsMasterProtein	Human	0	38.159	7	7	27	6	1	1030	115.3	5.43
1169	Q8N8R3	Mitochondrial basic amino acids transporter OS=Homo sapiens GN=SLC25A29 PE=1 SV=2	8.89209	8.95884	8.6632	8.34207	8.5763	8.76421	8.54381	9.32418	8.81506	FALSE		IsMasterProtein	Human	0	19.246	21	5	16	5	1	303	32	8.75
1170	Q8N960	Centrosomal protein of 120 kDa OS=Homo sapiens GN=CEP120 PE=1 SV=2	5.96578	6.56529	5.12515	6.61618	7.02126	5.07895	5.30743	5.36457	5.14568	FALSE		IsMasterProtein	Human	0.007	3.72	2	2	2	2	1	986	112.6	6.25
1171	Q6EEV6	Small ubiquitin-related modifier 4 OS=Homo sapiens GN=SUMO4 PE=1 SV=2	6.12102	5.45943	5.71973	4.926	5.36107	4.63807	5.08321	4.926	5.03122	FALSE		IsMasterProtein	Human	0	15.162	23	2	15	1	1	95	10.7	7.18
1172	Q9Y3E7	Charged multivesicular body protein 3 OS=Homo sapiens GN=CHMP3 PE=1 SV=3	9.33069	9.29462	8.77972	9.22617	9.00422	8.68089	9.19746	9.2148	9.05284	FALSE		IsMasterProtein	Human	0	8.215	10	3	7	3	1	222	25.1	5.12
1173	Q15436	Protein transport protein Sec23A OS=Homo sapiens GN=SEC23A PE=1 SV=2	12.1365	12.142	12.303	12.4072	11.9152	11.9435	12.4926	12.6896	12.4476	FALSE		IsMasterProtein	Human	0	198.5	38	21	138	1	1	765	86.1	7.08
1174	Q9NUQ2	1-acyl-sn-glycerol-3-phosphate acyltransferase epsilon OS=Homo sapiens GN=AGPAT5 PE=1 SV=3	10.1528	10.5893	10.1435	10.7044	10.7326	10.547	10.7354	11.149	10.7773	FALSE		IsMasterProtein	Human	0	74.627	32	11	46	11	1	364	42	9.1
1175	Q96AZ6	Interferon-stimulated gene 20 kDa protein OS=Homo sapiens GN=ISG20 PE=1 SV=2	5.18982	6.24982	5.98185	7.34074	5.81506	5.12515	4.83289	5.31107	5.44294	FALSE		IsMasterProtein	Human	0.008	3.464	4	1	1	1	1	181	20.4	8.92
1176	V9HWB4	Epididymis secretory sperm binding protein Li 89n OS=Homo sapiens GN=HEL-S-89n PE=2 SV=1	15.5172	16.0658	15.2322	16.0399	16.4259	15.1649	15.8375	16.1716	15.929	FALSE		IsMasterProtein	Human	0	575.558	61	38	848	35	1	654	72.3	5.16
1177	O00400	Acetyl-coenzyme A transporter 1 OS=Homo sapiens GN=SLC33A1 PE=1 SV=1	10.9364	10.9102	10.3645	10.7334	10.9221	9.92452	10.3235	10.6441	10.419	FALSE		IsMasterProtein	Human	0	40.642	13	7	25	7	1	549	60.9	7.33
1178	Q8IWF6	Protein DENND6A OS=Homo sapiens GN=DENND6A PE=1 SV=1	4.95884	4.71149	4.17792	4.43296	4.54226	4.39917	4.43962	4.45286	4.22497	FALSE		IsMasterProtein	Human	0.002	5.372	2	1	1	1	1	608	69.5	8.27
1179	Q8TB61	Adenosine 3'-phospho 5'-phosphosulfate transporter 1 OS=Homo sapiens GN=SLC35B2 PE=1 SV=1	9.23338	9.27705	9.4079	9.25054	9.10722	9.62863	9.65249	9.88249	9.68177	FALSE		IsMasterProtein	Human	0	22.146	14	6	10	6	1	432	47.5	9.16
1180	A0A024QYR8	Transmembrane 9 superfamily member OS=Homo sapiens GN=TM9SF2 PE=2 SV=1	11.9345	12.7599	12.2625	12.4207	12.5957	12.033	12.3818	12.742	12.3115	FALSE		IsMasterProtein	Human	0	142.13	26	12	125	12	1	663	75.7	7.44
1181	P22695	Cytochrome b-c1 complex subunit 2, mitochondrial OS=Homo sapiens GN=UQCRC2 PE=1 SV=3	13.4978	13.6008	13.3846	13.7198	13.5572	13.6792	13.6686	14.1357	13.8417	FALSE		IsMasterProtein	Human	0	426.911	72	23	260	23	1	453	48.4	8.63
1182	X6RAY8	39S ribosomal protein L4, mitochondrial OS=Homo sapiens GN=MRPL4 PE=1 SV=1	9.81986	9.98214	9.3878	9.92615	9.97111	9.79815	9.78463	10.259	10.0684	FALSE		IsMasterProtein	Human	0	56.435	33	7	33	7	1	357	39.6	10.59
1183	E9PNQ8	Thy-1 membrane glycoprotein (Fragment) OS=Homo sapiens GN=THY1 PE=1 SV=1	11.1702	11.5863	10.7634	12.6209	11.2505	10.463	10.9748	11.2596	11.4443	FALSE		IsMasterProtein	Human	0	43.917	24	3	26	3	1	165	18.2	9.16
1184	A0A0U1RRM6	Protein enabled homolog OS=Homo sapiens GN=ENAH PE=1 SV=1	9.11738	8.57024	8.49625	8.62242	9.02015	7.74214	8.49225	8.93811	8.22593	FALSE		IsMasterProtein	Human	0	21.995	11	7	10	7	1	802	87.3	7.77
1185	F4ZW62	NF45 OS=Homo sapiens PE=1 SV=1	14.4833	13.9291	13.8087	12.796	13.9819	12.2545	13.1324	12.7184	12.8626	FALSE		IsMasterProtein	Human	0	244.749	68	18	277	18	1	390	43	5.26
1186	Q9H993	Protein-glutamate O-methyltransferase OS=Homo sapiens GN=ARMT1 PE=1 SV=1	7.10852	6.2817	6.50621	6.45615	5.97728	6.18785	6.69627	6.36632	6.75221	FALSE		IsMasterProtein	Human	0	24.699	12	4	10	4	1	441	51.1	5.76
1187	A0A087WSV8	Nucleobindin 2, isoform CRA_b OS=Homo sapiens GN=NUCB2 PE=1 SV=1	11.4848	13.5901	11.1497	11.9314	14.0181	11.2268	11.7884	12.0515	11.5903	FALSE		IsMasterProtein	Human	0	173.714	47	19	143	19	1	420	50.2	5.12
1188	P54725	UV excision repair protein RAD23 homolog A OS=Homo sapiens GN=RAD23A PE=1 SV=1	7.53993	7.33896	7.03452	7.36019	7.04002	6.51254	6.84172	7.21917	7.36894	FALSE		IsMasterProtein	Human	0	17.438	18	5	8	3	1	363	39.6	4.58
1189	Q6YP21	Kynurenine--oxoglutarate transaminase 3 OS=Homo sapiens GN=KYAT3 PE=1 SV=1	10.7992	10.837	10.5806	10.3948	10.301	10.6369	10.3747	11.0589	10.404	FALSE		IsMasterProtein	Human	0	62.968	28	11	37	11	1	454	51.4	8.19
1190	Q9BYI3	Hyccin OS=Homo sapiens GN=FAM126A PE=1 SV=2	8.73674	8.77116	8.52356	8.74113	8.55305	8.69627	8.85643	9.16717	8.70009	FALSE		IsMasterProtein	Human	0	36.607	16	6	18	6	1	521	57.6	8.16
1191	Q8WXA9-2	Isoform 2 of Splicing regulatory glutamine/lysine-rich protein 1 OS=Homo sapiens GN=SREK1	8.98242	8.61802	8.13186	8.27891	8.45615	7.92065	8.26491	8.2588	8.16692	FALSE		IsMasterProtein	Human	0	24.579	10	4	8	4	1	624	71.6	10.2
1192	Q92835	Phosphatidylinositol 3,4,5-trisphosphate 5-phosphatase 1 OS=Homo sapiens GN=INPP5D PE=1 SV=2	7.43796	7.47086	7.29278	8.8645	7.17692	7.56453	7.6014	8.33271	8.0864	FALSE		IsMasterProtein	Human	0	12.072	3	3	5	3	1	1189	133.2	7.59
1193	P57735	Ras-related protein Rab-25 OS=Homo sapiens GN=RAB25 PE=1 SV=2	8.99095	9.09882	9.11842	8.50144	9.08321	9.57421	9.68194	9.45389	9.58684	FALSE		IsMasterProtein	Human	0	45.54	48	9	22	8	1	213	23.5	5.96
1194	A0A024R2W4	Dystroglycan 1 (Dystrophin-associated glycoprotein 1), isoform CRA_a OS=Homo sapiens GN=DAG1 PE=4 SV=1	11.2907	11.9937	11.2323	11.5557	12.1189	10.701	10.5614	10.8771	10.5297	FALSE		IsMasterProtein	Human	0	103.594	21	15	47	15	1	895	97.5	8.56
1195	P61981	14-3-3 protein gamma OS=Homo sapiens GN=YWHAG PE=1 SV=2	12.5914	11.8981	12.169	11.9707	11.9358	11.7237	12.3306	11.8501	12.1614	FALSE		IsMasterProtein	Human	0	140.697	66	15	170	10	1	247	28.3	4.89
1196	Q9BV79	Enoyl-[acyl-carrier-protein] reductase, mitochondrial OS=Homo sapiens GN=MECR PE=1 SV=2	10.1986	9.86047	9.81954	9.78087	9.92704	10.6131	10.3629	10.9383	10.5088	FALSE		IsMasterProtein	Human	0	34.705	20	7	16	7	1	373	40.4	8.76
1197	P45973	Chromobox protein homolog 5 OS=Homo sapiens GN=CBX5 PE=1 SV=1	12.4232	12.0786	10.9289	10.5982	12.3054	10.1458	10.4012	10.5967	10.3618	FALSE		IsMasterProtein	Human	0	56.811	51	10	41	9	1	191	22.2	5.86
1198	O95639	Cleavage and polyadenylation specificity factor subunit 4 OS=Homo sapiens GN=CPSF4 PE=1 SV=1	5.96347	5.65535	5.96809	5.64097	5.52982	4.88264	5.23649	5.54844	5.2891	FALSE		IsMasterProtein	Human	0	8.237	14	2	3	2	1	269	30.2	8.31
1199	O00194	Ras-related protein Rab-27B OS=Homo sapiens GN=RAB27B PE=1 SV=4	9.7738	9.95187	9.69139	10.0154	9.84894	10.6647	11.1505	11.1647	10.951	FALSE		IsMasterProtein	Human	0	59.794	28	6	28	6	1	218	24.6	5.52
1200	P61221	ATP-binding cassette sub-family E member 1 OS=Homo sapiens GN=ABCE1 PE=1 SV=1	10.952	10.9098	10.5411	10.7055	10.5605	10.0229	10.7341	10.4409	10.6231	FALSE		IsMasterProtein	Human	0	97.779	31	11	42	11	1	599	67.3	8.34
1201	Q53SS8	Epididymis secretory protein Li 85 OS=Homo sapiens GN=PCBP1 PE=2 SV=1	12.3933	12.3711	11.997	12.1853	12.1402	11.0551	11.6313	12.3047	11.7395	FALSE		IsMasterProtein	Human	0	180.807	51	13	127	8	1	356	37.5	7.09
1202	B3KT93	Polyadenylate-binding protein OS=Homo sapiens PE=2 SV=1	4.96347	4.853	4.46597	4.84298	4.94017	3.89724	4.87774	4.8679	4.14568	FALSE	Acetyl [N-Term]	IsMasterProtein	Human	0	184.773	47	26	141	2	1	636	70.6	9.52
1203	Q9H0R3	Transmembrane protein 222 OS=Homo sapiens GN=TMEM222 PE=1 SV=2	8.60696	9.14185	8.50184	9.3253	9.02486	8.62571	8.58571	9.06178	8.92926	FALSE		IsMasterProtein	Human	0	40.703	26	3	14	3	1	208	23.2	6.51
1204	Q9UIC8-2	Isoform 2 of Leucine carboxyl methyltransferase 1 OS=Homo sapiens GN=LCMT1	5.50779	6.41616	6.55459	5.61765	5.73064	5.0917	5.41616	5.45943	5.23266	FALSE		IsMasterProtein	Human	0.008	3.41	3	1	1	1	1	357	41.1	7.01
1205	O95866	Megakaryocyte and platelet inhibitory receptor G6b OS=Homo sapiens GN=MPIG6B PE=1 SV=1	6.58045	6.54998	6.19967	6.52982	7.44377	6.49506	6.30012	6.80993	6.07039	FALSE		IsMasterProtein	Human	0.006	4.202	9	2	3	2	1	241	26.1	9.61
1206	Q6NT16	MFS-type transporter SLC18B1 OS=Homo sapiens GN=SLC18B1 PE=1 SV=1	6.67243	5.76022	5.79442	7.31651	5.44294	5.38888	5.11686	6.44956	5.83542	FALSE		IsMasterProtein	Human	0.006	4.143	2	1	3	1	1	456	48.8	5.22
1207	Q9BUM6	COL6A2 protein OS=Homo sapiens PE=2 SV=1	12.6439	13.7442	12.0489	14.0948	13.0335	12.358	12.9051	13.3243	13.2526	FALSE		IsMasterProtein	Human	0	318.314	47	21	418	11	1	425	47.4	5.45
1208	Q9HD89	Resistin OS=Homo sapiens GN=RETN PE=1 SV=1	7.21237	6.9331	7.50064	9.59675	6.45615	9.08055	8.87498	8.0433	8.41405	FALSE		IsMasterProtein	Human	0	10.449	21	2	4	2	1	108	11.4	6.86
1209	Q3KRB4	MRPS33 protein (Fragment) OS=Homo sapiens GN=MRPS33 PE=2 SV=1	7.62059	7.40173	7.03782	7.25456	7.42794	7.08852	7.24793	7.91169	7.38888	FALSE		IsMasterProtein	Human	0.004	4.517	11	1	1	1	1	112	13.4	10.15
1210	Q9UBD5-2	Isoform 2 of Origin recognition complex subunit 3 OS=Homo sapiens GN=ORC3	5.03562	4.98185	4.70598	3.66676	4.79181	4.32193	4.20163	4.44626	4.39917	FALSE		IsMasterProtein	Human	0.008	3.462	2	2	2	2	1	712	82.3	7.61
1211	Q05513	Protein kinase C zeta type OS=Homo sapiens GN=PRKCZ PE=1 SV=4	5.24031	4.82273	4.92125	4.88264	4.56072	4.52356	4.95884	5.27053	5.04439	FALSE		IsMasterProtein	Human	0.003	4.74	4	2	3	1	1	592	67.6	5.77
1212	A0A024R807	Serum/glucocorticoid regulated kinase family, member 3, isoform CRA_a OS=Homo sapiens GN=SGK3 PE=3 SV=1	5.9472	5.01346	5.41278	5.98868	4.59694	4.1127	5.05311	4.83794	4.91648	FALSE		IsMasterProtein	Human	0	9.267	3	1	1	1	1	496	57.1	6.93
1213	Q643R3	Lysophospholipid acyltransferase LPCAT4 OS=Homo sapiens GN=LPCAT4 PE=1 SV=1	7.66534	8.1298	7.58045	8.04603	7.79116	7.54226	7.69836	7.83605	7.59768	FALSE		IsMasterProtein	Human	0	17.206	11	4	5	4	1	524	57.2	8.97
1214	E9KL44	Epididymis tissue sperm binding protein Li 14m OS=Homo sapiens PE=2 SV=1	14.851	14.9359	14.7628	15.0032	14.8614	15.4498	15.1949	15.9784	15.7162	FALSE		IsMasterProtein	Human	0	729.423	64	39	711	39	1	763	82.9	9.04
1215	Q53H29	Nucleoporin 54kDa variant (Fragment) OS=Homo sapiens PE=2 SV=1	10.366	10.5364	10.0389	10.0412	10.2354	9.63463	10.0717	10.3571	10.1623	FALSE		IsMasterProtein	Human	0	80.878	34	12	58	12	1	508	55.5	7.02
1216	Q9UHW9-2	Isoform 2 of Solute carrier family 12 member 6 OS=Homo sapiens GN=SLC12A6	9.65177	9.55957	9.41342	9.93162	9.26421	9.37916	9.56205	9.88341	9.62826	FALSE		IsMasterProtein	Human	0	32.283	10	11	18	4	1	1099	122	6.9
1217	Q76N32	Centrosomal protein of 68 kDa OS=Homo sapiens GN=CEP68 PE=1 SV=2	6.07253	4.853	5.31107	5.25927	5.16993	4.39232	4.62059	5.01792	4.44626	FALSE		IsMasterProtein	Human	0	11.498	5	3	5	3	1	757	81.1	5.16
1218	Q9H6R3	Acyl-CoA synthetase short-chain family member 3, mitochondrial OS=Homo sapiens GN=ACSS3 PE=1 SV=1	9.12438	10.1089	8.69801	9.41806	9.67154	8.88478	8.94046	9.09249	9.08135	FALSE		IsMasterProtein	Human	0	29.911	11	7	19	7	1	686	74.7	8.63
1219	A8K4L6	Vang-like protein OS=Homo sapiens PE=2 SV=1	8.72928	8.46066	8.22014	8.73268	8.37634	8.07414	8.5074	8.65785	8.50064	FALSE		IsMasterProtein	Human	0	9.969	7	3	4	3	1	521	59.7	9.22
1220	A0A0A0MRJ7	Coagulation factor V OS=Homo sapiens GN=F5 PE=1 SV=1	7.56605	8.2211	7.62717	7.95128	8.32778	7.58946	7.55382	8.43171	8.0129	FALSE		IsMasterProtein	Human	0	19.224	3	5	7	5	1	2229	252.1	6.05
1221	A0A097Q0T5	Cytochrome c oxidase subunit 2 OS=Homo sapiens GN=COX2 PE=3 SV=1	7.41447	7.74618	7.69558	8.02348	7.86604	6.43129	6.53294	6.8936	6.37678	FALSE		IsMasterProtein	Human	0	70.632	25	4	44	1	1	227	25.5	4.75
1222	Q8TB36	Ganglioside-induced differentiation-associated protein 1 OS=Homo sapiens GN=GDAP1 PE=1 SV=3	11.1671	13.0521	10.4855	11.2605	13.3113	10.3123	10.1615	10.6862	10.2804	FALSE		IsMasterProtein	Human	0	60.367	18	8	45	8	1	358	41.3	8.34
1223	Q13573	SNW domain-containing protein 1 OS=Homo sapiens GN=SNW1 PE=1 SV=1	10.0381	9.85487	9.55382	9.41278	9.91094	9.06366	9.17542	9.45059	9.05202	FALSE		IsMasterProtein	Human	0	65.023	24	8	33	8	1	536	61.5	9.52
1224	P02686	Myelin basic protein OS=Homo sapiens GN=MBP PE=1 SV=3	7.71836	7.46025	7.92244	8.00899	7.27891	8.0607	7.51806	7.7662	8.04056	FALSE		IsMasterProtein	Human	0	10.671	7	2	4	2	1	304	33.1	9.79
1225	Q9H8Y8	Golgi reassembly-stacking protein 2 OS=Homo sapiens GN=GORASP2 PE=1 SV=3	10.4817	11.7034	10.5049	10.5796	11.8188	10.1636	10.4035	10.8509	10.6612	FALSE		IsMasterProtein	Human	0	66.107	31	10	36	9	1	452	47.1	4.82
1226	P11274	Breakpoint cluster region protein OS=Homo sapiens GN=BCR PE=1 SV=2	8.04111	9.05745	7.96463	8.69209	8.91558	7.49905	7.62278	8.108	7.66463	FALSE		IsMasterProtein	Human	0	15.031	6	6	9	6	1	1271	142.7	7.03
1227	H0YHG0	Uncharacterized protein (Fragment) OS=Homo sapiens PE=1 SV=1	8.24698	7.98584	7.38111	7.39489	8.50621	6.86666	7.49025	7.54458	7.37156	FALSE		IsMasterProtein	Human	0.001	5.961	3	2	3	2	1	523	59.1	8.59
1228	A0A024RB05	Tetraspanin OS=Homo sapiens GN=CD63 PE=3 SV=1	11.0812	12.3949	11.2261	12.556	13.0653	11.0833	11.1922	11.5641	11.3662	FALSE		IsMasterProtein	Human	0	28.293	8	2	58	2	1	238	25.6	7.81
1229	A0A024R4B7	Thioredoxin interacting protein, isoform CRA_a OS=Homo sapiens GN=TXNIP PE=4 SV=1	8.18041	7.32733	7.72724	7.86481	7.06932	7.73132	7.6907	7.54921	7.31016	FALSE		IsMasterProtein	Human	0	11.683	9	3	5	3	1	391	43.6	7.5
1230	A0A0G2JLV7	Leukocyte-associated immunoglobulin-like receptor 1 OS=Homo sapiens GN=LAIR1 PE=1 SV=1	5.84549	5.97269	5.68089	7.76089	5.60288	5.91648	5.93074	6.74147	6.75221	FALSE		IsMasterProtein	Human	0	9.994	11	2	3	2	1	287	31.5	5.78
1231	Q9UBG0	C-type mannose receptor 2 OS=Homo sapiens GN=MRC2 PE=1 SV=2	12.1437	11.6592	12.2477	12.2776	11.6513	11.9692	12.2418	12.8277	12.4839	FALSE		IsMasterProtein	Human	0	248.373	31	29	164	29	1	1479	166.6	5.83
1232	Q92945	Far upstream element-binding protein 2 OS=Homo sapiens GN=KHSRP PE=1 SV=4	13.4231	13.3012	12.5857	12.5711	13.2784	11.7567	12.1579	12.684	12.1542	FALSE		IsMasterProtein	Human	0	155.456	49	25	115	23	1	711	73.1	7.3
1233	A8K724	cDNA FLJ76899, highly similar to Homo sapiens p21(CDKN1A)-activated kinase 4 (PAK4), mRNA OS=Homo sapiens PE=2 SV=1	7.98356	8.22882	7.69279	7.82655	8.21383	7.56605	7.67101	7.83605	7.54921	FALSE		IsMasterProtein	Human	0	9.489	11	4	6	4	1	591	63.9	9.79
1234	F5H6S0	Keratin-associated protein 2-2 OS=Homo sapiens GN=KRTAP2-2 PE=4 SV=1	6.76686	5.21335	9.31673	4.82782	4.24031	4.29278	3.33628	3.67807	3.47249	TRUE		IsMasterProtein	Human	0	7.921	26	2	3	2	1	129	13.5	7.8
1235	Q16222	UDP-N-acetylhexosamine pyrophosphorylase OS=Homo sapiens GN=UAP1 PE=1 SV=3	7.12619	7.42206	7.62936	6.98868	6.91648	6.75489	7.55612	6.71425	7.28448	FALSE		IsMasterProtein	Human	0	19.786	8	3	13	3	1	522	58.7	6.33
1236	A0A087WV75	Neural cell adhesion molecule 1 OS=Homo sapiens GN=NCAM1 PE=1 SV=1	13.3123	13.0447	13.0129	13.7297	13.0978	12.1803	12.0517	12.2552	12.1294	FALSE		IsMasterProtein	Human	0	291.493	38	25	221	1	1	884	97.3	4.93
1237	Q9UNZ2-5	Isoform 3 of NSFL1 cofactor p47 OS=Homo sapiens GN=NSFL1C	10.9212	10.8363	10.3289	10.7561	10.8019	10.4405	10.8026	10.8999	10.6777	FALSE		IsMasterProtein	Human	0	112.628	50	16	54	1	1	372	40.8	5.15
1238	Q9BUF7	Protein crumbs homolog 3 OS=Homo sapiens GN=CRB3 PE=1 SV=3	3.74416	3.7761	3.65535	2.26303	3.9542	4.20945	3.72247	3.926	3.8679	FALSE		IsMasterProtein	Human	0.01	3.197	14	1	1	1	1	120	12.8	9.96
1239	A8K8U1	cDNA FLJ77762, highly similar to Homo sapiens cullin-associated and neddylation-dissociated 1 (CAND1), mRNA OS=Homo sapiens PE=2 SV=1	13.5782	13.4259	13.0057	12.8204	13.2373	12.44	13.0091	12.7884	13.0824	FALSE		IsMasterProtein	Human	0	225.672	34	34	142	34	1	1230	136.2	5.83
1240	B2R6R6	Serine/threonine-protein phosphatase OS=Homo sapiens PE=2 SV=1	9.89936	10.4649	9.4045	9.28517	10.1004	9.11738	9.55612	9.08985	9.439	FALSE		IsMasterProtein	Human	0	33.831	13	5	18	5	1	499	56.8	6.16
1241	P11717	Cation-independent mannose-6-phosphate receptor OS=Homo sapiens GN=IGF2R PE=1 SV=3	12.5882	12.3327	12.7563	12.6809	12.2725	12.5447	12.7265	12.9795	12.6123	FALSE		IsMasterProtein	Human	0	262.916	24	45	136	45	1	2491	274.2	5.94
1242	H0Y368	Dolichol-phosphate mannosyltransferase subunit 1 (Fragment) OS=Homo sapiens GN=DPM1 PE=1 SV=1	10.6356	10.3937	10.3485	10.7917	10.2992	10.1823	10.2798	10.6146	10.7132	FALSE		IsMasterProtein	Human	0	42.346	31	7	27	7	1	295	33.3	9.14
1243	P42229	Signal transducer and activator of transcription 5A OS=Homo sapiens GN=STAT5A PE=1 SV=1	4.62059	4.9542	4.06178	4.59694	4.14568	3.99095	4.49185	4.2555	4.89724	FALSE		IsMasterProtein	Human	0	59.086	16	12	23	1	1	794	90.6	6.39
1244	Q9Y6A1	Protein O-mannosyl-transferase 1 OS=Homo sapiens GN=POMT1 PE=1 SV=3	6.19771	6.37678	6.03342	6.01346	6.14568	5.94953	6.20359	6.0917	6.1334	FALSE		IsMasterProtein	Human	0	10.628	6	4	4	4	1	747	84.8	8.4
1245	P67809	Nuclease-sensitive element-binding protein 1 OS=Homo sapiens GN=YBX1 PE=1 SV=3	12.6265	11.227	12.149	11.2656	11.1277	10.9398	11.9297	11.1164	11.2085	FALSE		IsMasterProtein	Human	0	132.335	56	13	97	9	1	324	35.9	9.88
1246	Q96GS4	BLOC-1-related complex subunit 6 OS=Homo sapiens GN=BORCS6 PE=1 SV=2	5.64962	5.926	5.42291	5.40259	5.57592	5.3505	5.46923	5.58195	5.37504	FALSE		IsMasterProtein	Human	0.001	6.173	7	2	2	2	1	357	37.2	5.76
1247	P02545	Prelamin-A/C OS=Homo sapiens GN=LMNA PE=1 SV=1	17.5656	16.4661	16.489	16.4407	16.3087	16.2356	16.2636	16.729	16.2889	FALSE		IsMasterProtein	Human	0	825.363	74	56	1245	4	1	664	74.1	7.02
1248	P00915	Carbonic anhydrase 1 OS=Homo sapiens GN=CA1 PE=1 SV=2	12.5936	12.3242	12.2374	12.697	12.7977	11.7607	11.7469	12.2677	12.1889	FALSE		IsMasterProtein	Human	0	124.665	56	10	107	4	1	261	28.9	7.12
1249	R4SBI6	Epoxide hydrolase OS=Homo sapiens GN=EPHX1 PE=2 SV=1	13.4463	14.2716	13.5217	14.7556	14.4923	13.6489	12.9726	13.4112	13.6807	FALSE		IsMasterProtein	Human	0	249.406	55	21	205	21	1	455	52.9	7.25
1250	Q86WV6	Stimulator of interferon genes protein OS=Homo sapiens GN=TMEM173 PE=1 SV=1	9.81586	9.3217	9.78152	10.4481	8.80058	9.46923	9.23122	9.04849	8.87897	FALSE		IsMasterProtein	Human	0	67.011	33	8	35	8	1	379	42.2	7.05
1251	A0A0S2Z5M1	SEC63-like (S. cerevisiae) (Fragment) OS=Homo sapiens GN=SEC63 PE=2 SV=1	11.2406	11.4408	10.8111	11.557	11.3939	10.67	10.9446	11.2203	11.1414	FALSE		IsMasterProtein	Human	0	150.274	30	20	78	20	1	760	87.9	5.31
1252	P07741	Adenine phosphoribosyltransferase OS=Homo sapiens GN=APRT PE=1 SV=2	11.5633	10.4981	11.2438	10.8686	10.2772	10.4376	11.3897	10.6793	10.9166	FALSE		IsMasterProtein	Human	0	53.996	51	7	27	7	1	180	19.6	6.02
1253	A8K6T5	cDNA FLJ75144, highly similar to Homo sapiens ash2 (absent, small, or homeotic)-like (ASH2L), mRNA OS=Homo sapiens PE=2 SV=1	7.6125	7.507	7.39832	7.04985	7.38457	6.79442	6.86295	7.19869	7.02459	FALSE		IsMasterProtein	Human	0	14.252	7	3	5	3	1	628	68.7	5.69
1254	E9PDI4	Ladinin-1 OS=Homo sapiens GN=LAD1 PE=1 SV=1	8.09381	7.51964	7.93664	7.62205	7.4545	7.68018	8.82496	8.98755	8.17043	FALSE		IsMasterProtein	Human	0	14.895	14	5	5	5	1	531	58.6	9.86
1255	A4FU51	NMDA receptor regulated 1-like OS=Homo sapiens GN=NARG1L PE=2 SV=1	6.49025	6.2817	5.97957	5.80219	5.92837	5.4363	6.16591	5.92837	5.79442	FALSE		IsMasterProtein	Human	0.002	5.482	2	2	3	1	1	864	101.4	7.87
1256	A0A140VJX1	Testicular tissue protein Li 198 OS=Homo sapiens PE=2 SV=1	13.1805	13.9573	12.9	13.5977	14.1953	12.8775	12.731	13.4219	12.9961	FALSE		IsMasterProtein	Human	0	280.383	60	22	229	22	1	427	45.2	8.85
1257	Q9P015	39S ribosomal protein L15, mitochondrial OS=Homo sapiens GN=MRPL15 PE=1 SV=1	10.6885	10.8396	10.3454	10.8676	10.7538	10.7093	10.8654	11.4175	10.9333	FALSE		IsMasterProtein	Human	0	47.261	34	9	30	9	1	296	33.4	10.01
1258	Q8TE99	2-phosphoxylose phosphatase 1 OS=Homo sapiens GN=PXYLP1 PE=1 SV=1	5.59096	5.86047	5.30743	5.26303	5.6865	5.19771	5.08746	5.52982	5.26303	FALSE		IsMasterProtein	Human	0	10.46	6	2	4	2	1	480	55.2	8.98
1259	Q9NPH2	Inositol-3-phosphate synthase 1 OS=Homo sapiens GN=ISYNA1 PE=1 SV=1	9.93752	9.44688	9.15381	8.6532	9.35491	8.32553	8.29462	8.47654	8.46679	FALSE		IsMasterProtein	Human	0	26.062	10	5	13	5	1	558	61	5.76
1260	Q9BTY2	Plasma alpha-L-fucosidase OS=Homo sapiens GN=FUCA2 PE=1 SV=2	8.14109	8.82337	7.92005	7.79051	8.80348	7.46842	7.79896	7.50144	7.80478	FALSE		IsMasterProtein	Human	0.001	7.181	5	2	8	2	1	467	54	6.25
1261	Q9P032	NADH dehydrogenase [ubiquinone] 1 alpha subcomplex assembly factor 4 OS=Homo sapiens GN=NDUFAF4 PE=1 SV=1	11.7257	10.6407	11.5609	10.5496	10.3014	11.7528	11.8028	11.7242	11.2472	FALSE		IsMasterProtein	Human	0	41.88	45	7	35	7	1	175	20.3	8.82
1262	Q13643	Four and a half LIM domains protein 3 OS=Homo sapiens GN=FHL3 PE=1 SV=4	8.54342	8.07521	8.34296	8.85611	7.74551	7.57592	8.07414	8.61066	8.00394	FALSE		IsMasterProtein	Human	0	18.858	21	5	11	5	1	280	31.2	6.2
1263	A0A024R5V1	Transient receptor potential cation channel, subfamily M, member 7, isoform CRA_a OS=Homo sapiens GN=TRPM7 PE=4 SV=1	7.54767	7.33002	8.25692	7.21917	7.41785	6.84925	7.51412	7.49185	7.39575	FALSE		IsMasterProtein	Human	0.001	5.772	1	2	3	2	1	1865	212.6	7.88
1264	Q15907	Ras-related protein Rab-11B OS=Homo sapiens GN=RAB11B PE=1 SV=4	12.7004	12.4538	12.7108	12.0436	12.5041	12.8297	12.7125	12.5917	12.7408	FALSE		IsMasterProtein	Human	0	96.589	59	12	102	2	1	218	24.5	5.94
1265	P01040	Cystatin-A OS=Homo sapiens GN=CSTA PE=1 SV=1	6.91049	6.37678	7.10329	8.19328	6.48382	8.51017	9.08693	7.53916	9.24674	FALSE		IsMasterProtein	Human	0.003	4.857	8	1	2	1	1	98	11	5.5
1266	Q8WUA4	General transcription factor 3C polypeptide 2 OS=Homo sapiens GN=GTF3C2 PE=1 SV=2	9.32778	8.79051	8.68264	8.88661	8.8173	8.05962	8.5263	8.79701	8.57932	FALSE		IsMasterProtein	Human	0	20.184	11	7	7	7	1	911	100.6	7.31
1267	Q9H8L6	Multimerin-2 OS=Homo sapiens GN=MMRN2 PE=1 SV=2	9.22135	9.30172	8.87437	10.093	9.26115	8.92867	9.11816	9.44977	9.18686	FALSE		IsMasterProtein	Human	0	63.04	14	9	18	9	1	949	104.3	5.86
1268	Q8TF66-2	Isoform 2 of Leucine-rich repeat-containing protein 15 OS=Homo sapiens GN=LRRC15	7.23362	7.05745	9.33316	7.34961	7.25833	6.24031	6.76686	7.10538	7.01346	FALSE		IsMasterProtein	Human	0	8.278	6	2	3	2	1	587	65	6.71
1269	A6NMH8	Tetraspanin OS=Homo sapiens GN=CD81 PE=1 SV=1	11.358	11.6285	11.3653	12.5478	11.7776	11.1246	11.0142	11.6488	11.3722	FALSE		IsMasterProtein	Human	0	89.38	16	3	78	3	1	274	29.8	6.92
1270	Q96AN5	Transmembrane protein 143 OS=Homo sapiens GN=TMEM143 PE=2 SV=1	3.36457	2.70044	3.56071	4.41278	2.43296	4.6837	4.32193	4.1375	4.07895	FALSE		IsMasterProtein	Human	0.002	5.38	3	1	2	1	1	459	51.7	9.67
1271	A0A087WWS1	THO complex subunit 1 OS=Homo sapiens GN=THOC1 PE=1 SV=1	8.43463	8.29094	7.79766	8.06286	8.08799	7.65392	7.60659	7.92955	7.65535	FALSE		IsMasterProtein	Human	0	13.169	8	5	5	5	1	657	75.6	4.98
1272	A8K8X0	cDNA FLJ75187, highly similar to Homo sapiens nap1 P120 OS=Homo sapiens PE=2 SV=1	7.13648	7.22786	6.83162	6.42626	6.57894	6.4363	7.2075	6.64241	6.8679	FALSE		IsMasterProtein	Human	0.001	6.914	3	3	3	3	1	972	112.1	6.7
1273	Q9HBG6-5	Isoform 5 of Intraflagellar transport protein 122 homolog OS=Homo sapiens GN=IFT122	6.1334	6.15583	5.93546	6.01123	6.02015	6.0268	5.91648	5.96116	6.2384	FALSE		IsMasterProtein	Human	0	17.838	5	4	8	4	1	1292	147.3	6.79
1274	A0A0S2Z577	Vacuolar protein sorting 33-like protein B isoform 1 (Fragment) OS=Homo sapiens GN=VPS33B PE=2 SV=1	8.95797	9.12619	8.46107	9.11998	8.92244	8.55382	8.87958	9.32778	8.82941	FALSE		IsMasterProtein	Human	0	21.97	10	6	15	6	1	617	70.5	6.71
1275	Q6NUK7	Tyrosine-protein kinase (Fragment) OS=Homo sapiens GN=LYN PE=2 SV=1	11.8509	12.0185	11.809	12.7303	11.9715	11.8286	11.8565	12.253	12.3243	FALSE		IsMasterProtein	Human	0	65.919	28	15	64	11	1	582	65.8	9.09
1276	Q8ND04-2	Isoform 2 of Protein SMG8 OS=Homo sapiens GN=SMG8	5.51096	5.51096	4.84298	5.52982	5.38888	5.00899	5.2211	5.32553	5.21335	FALSE		IsMasterProtein	Human	0.002	5.347	2	2	3	2	1	1023	113.3	7.68
1277	Q8NBN7	Retinol dehydrogenase 13 OS=Homo sapiens GN=RDH13 PE=1 SV=2	10.2142	9.39896	10.0693	9.91319	9.76089	10.0581	9.67737	10.2239	9.93443	FALSE		IsMasterProtein	Human	0	48.006	25	8	14	8	1	331	35.9	8.1
1278	Q92743	Serine protease HTRA1 OS=Homo sapiens GN=HTRA1 PE=1 SV=1	12.1031	14.4885	14.0855	11.5261	13.6296	11.0095	11.2921	11.5025	11.3432	FALSE		IsMasterProtein	Human	0	281.078	67	23	174	23	1	480	51.3	7.83
1279	O43708	Maleylacetoacetate isomerase OS=Homo sapiens GN=GSTZ1 PE=1 SV=3	10.6055	10.4783	10.1836	10.2582	10.2597	10.3866	10.2943	10.631	10.6504	FALSE		IsMasterProtein	Human	0	26.816	30	5	13	1	1	216	24.2	8.54
1280	A6NGJ0	Dynein light chain Tctex-type 3 OS=Homo sapiens GN=DYNLT3 PE=1 SV=1	8.72894	9.10512	8.45409	8.68299	8.69209	8.26256	8.52435	8.82018	8.24222	FALSE		IsMasterProtein	Human	0	28.066	56	4	12	4	1	152	17	5.92
1281	B2R769	Aminopeptidase OS=Homo sapiens PE=2 SV=1	8.19476	8.44584	8.29508	8.2114	8.24413	7.4187	7.88203	7.4814	8.35579	FALSE		IsMasterProtein	Human	0.001	6.786	4	4	4	4	1	960	110.4	6.77
1282	Q24JS2	Polypeptide N-acetylgalactosaminyltransferase OS=Homo sapiens GN=GALNT6 PE=2 SV=1	5.71973	5.76022	5.31832	5.84549	6.00899	6.00225	6.06824	6.49665	6.15583	FALSE		IsMasterProtein	Human	0	8.344	4	2	2	1	1	622	71.1	8.18
1283	E7ETB3	Aspartyl aminopeptidase OS=Homo sapiens GN=DNPEP PE=1 SV=2	11.4693	10.817	10.6461	10.8091	10.5554	10.0175	10.2283	10.3802	10.4235	FALSE		IsMasterProtein	Human	0	70.68	34	11	42	11	1	493	54.5	7.74
1284	Q9H598	Vesicular inhibitory amino acid transporter OS=Homo sapiens GN=SLC32A1 PE=2 SV=2	4.1375	4.98185	4.27798	5.0045	4.52982	3.88753	3.98185	4.49185	4.62644	FALSE		IsMasterProtein	Human	0.005	4.454	7	2	3	2	1	525	57.4	6.64
1285	Q12933-2	Isoform 2 of TNF receptor-associated factor 2 OS=Homo sapiens GN=TRAF2	5.20555	6.41616	5.20945	5.55459	5.38888	5.12928	5.46271	5.54844	5.35403	FALSE		IsMasterProtein	Human	0.001	5.991	3	2	5	2	1	553	61.3	7.21
1286	Q9UJ71	C-type lectin domain family 4 member K OS=Homo sapiens GN=CD207 PE=1 SV=2	9.23386	8.93723	10.3705	9.22569	8.77643	8.53916	9.91019	9.85736	10.6589	FALSE		IsMasterProtein	Human	0	34.197	30	7	22	7	1	328	36.7	8.25
1287	Q9UL82	Myosin-reactive immunoglobulin light chain variable region (Fragment) OS=Homo sapiens PE=2 SV=1	6.27426	5.40939	4.67807	6.82018	6.07039	4.8125	5.82018	5.25172	6.58346	FALSE		IsMasterProtein	Human	0.009	3.295	10	1	2	1	1	107	11.4	6.6
1288	O43278-2	Isoform 2 of Kunitz-type protease inhibitor 1 OS=Homo sapiens GN=SPINT1	6.62498	5.16993	6.66107	5.01792	5.41278	6.59246	7.69209	6.46107	6.78921	FALSE		IsMasterProtein	Human	0	40.93	21	10	15	1	1	513	56.8	6.18
1289	Q9Y6K9-2	Isoform 2 of NF-kappa-B essential modulator OS=Homo sapiens GN=IKBKG	6.32733	7.37851	6.42291	6.83794	6.95768	6.21917	6.58946	6.72247	6.76553	FALSE		IsMasterProtein	Human	0	16.191	9	3	3	3	1	487	55.8	6.7
1290	Q9NRY4	Rho GTPase-activating protein 35 OS=Homo sapiens GN=ARHGAP35 PE=1 SV=3	8.10643	8.16038	7.47086	7.62571	8.2031	7.30378	7.69418	7.67948	7.77479	FALSE		IsMasterProtein	Human	0	13.313	4	5	6	5	1	1499	170.4	6.64
1291	B9EG60	Synaptopodin 2 OS=Homo sapiens GN=SYNPO2 PE=2 SV=1	8.06663	8.7163	8.04549	8.50383	8.44419	8.04385	7.99548	8.23218	8.04658	FALSE		IsMasterProtein	Human	0	19.758	7	5	10	5	1	1261	136.2	8.79
1292	O00151	PDZ and LIM domain protein 1 OS=Homo sapiens GN=PDLIM1 PE=1 SV=4	13.0026	11.1253	11.6251	11.5991	10.7142	12.1976	12.499	12.7724	12.2256	FALSE		IsMasterProtein	Human	0	218.304	66	15	118	15	1	329	36	7.02
1293	Q96F86	Enhancer of mRNA-decapping protein 3 OS=Homo sapiens GN=EDC3 PE=1 SV=1	7.70183	8.33985	7.27146	8.21043	7.78202	6.92362	7.26209	7.39489	7.30652	FALSE		IsMasterProtein	Human	0.002	5.525	4	2	4	2	1	508	56	7.11
1294	P23469	Receptor-type tyrosine-protein phosphatase epsilon OS=Homo sapiens GN=PTPRE PE=1 SV=1	6.86047	7.03892	6.79051	6.98641	6.50303	6.82273	6.89724	7.19377	7.03342	FALSE		IsMasterProtein	Human	0	17.945	11	6	10	5	1	700	80.6	7.02
1295	P05160	Coagulation factor XIII B chain OS=Homo sapiens GN=F13B PE=1 SV=3	7.84987	7.62863	7.17991	7.11061	8.48462	6.74551	7.32553	7.40599	7.47978	FALSE		IsMasterProtein	Human	0	15.223	7	3	5	3	1	661	75.5	6.39
1296	Q14240-2	Isoform 2 of Eukaryotic initiation factor 4A-II OS=Homo sapiens GN=EIF4A2	12.6664	12.7176	11.6713	11.1878	12.3966	11.2218	11.6801	11.6104	11.7036	FALSE		IsMasterProtein	Human	0	201.96	55	20	168	10	1	408	46.5	5.48
1297	B7ZC38	Endophilin-B2 OS=Homo sapiens GN=SH3GLB2 PE=1 SV=1	10.7058	10.9615	10.5297	10.5098	11.0219	10.0669	10.5242	10.3095	9.87774	FALSE		IsMasterProtein	Human	0	47.39	32	12	28	11	1	400	44.3	5.82
1298	Q9Y5L4	Mitochondrial import inner membrane translocase subunit Tim13 OS=Homo sapiens GN=TIMM13 PE=1 SV=1	10.4015	9.7897	9.9655	9.62881	9.61912	10.0179	9.98128	10.6342	10.2997	FALSE		IsMasterProtein	Human	0	23.195	38	3	15	3	1	95	10.5	8.18
1299	P06241	Tyrosine-protein kinase Fyn OS=Homo sapiens GN=FYN PE=1 SV=3	4.54844	3.32193	3.88753	3.97269	3.43296	4.04439	4.30743	4.67807	3.96347	FALSE		IsMasterProtein	Human	0	20.764	19	8	32	2	1	537	60.7	6.67
1300	Q96HX0	TUBB2C protein (Fragment) OS=Homo sapiens GN=TUBB2C PE=2 SV=1	6.50303	7.29829	6.26866	7.36545	6.74012	6.38024	6.25361	7.17792	6.73877	FALSE		IsMasterProtein	Human	0	349.082	67	15	936	1	1	227	25.9	5.01
1301	Q9BRA2	Thioredoxin domain-containing protein 17 OS=Homo sapiens GN=TXNDC17 PE=1 SV=1	8.25172	7.80542	8.43212	7.87098	7.72178	9.3345	9.75355	9.22521	9.67666	FALSE		IsMasterProtein	Human	0	14.674	27	3	10	3	1	123	13.9	5.52
1302	P62760	Visinin-like protein 1 OS=Homo sapiens GN=VSNL1 PE=1 SV=2	12.3509	11.3615	12.9318	11.9174	10.9844	12.9273	12.8076	13.0874	13.076	FALSE		IsMasterProtein	Human	0	97.042	60	10	80	8	1	191	22.1	5.15
1303	A0A024R9A4	DEAD (Asp-Glu-Ala-Asp) box polypeptide 3, Y-linked, isoform CRA_a OS=Homo sapiens GN=DDX3Y PE=3 SV=1	8.66853	7.57213	6.18982	6.91767	9.2182	7.50064	8.02514	6.37851	6.01792	FALSE		IsMasterProtein	Human	0	218.392	48	27	180	2	1	660	73.1	7.55
1304	Q8WWI5	Choline transporter-like protein 1 OS=Homo sapiens GN=SLC44A1 PE=1 SV=1	10.7706	9.8181	10.7194	10.2916	9.90764	10.2147	10.4097	10.5088	10.4839	FALSE		IsMasterProtein	Human	0	74.002	20	11	44	11	1	657	73.3	8.6
1305	Q07507	Dermatopontin OS=Homo sapiens GN=DPT PE=1 SV=2	12.012	12.5203	11.5113	13.3423	12.0734	12.4123	12.4347	13.5893	13.7379	FALSE		IsMasterProtein	Human	0	194.678	52	9	168	9	1	201	24	4.82
1306	A0A024RBE9	Synaptotagmin I, isoform CRA_a OS=Homo sapiens GN=SYT1 PE=4 SV=1	8.65177	9.79393	8.92214	9.82082	10.5205	8.09117	8.2293	8.45409	8.2724	FALSE		IsMasterProtein	Human	0	25.711	19	6	14	6	1	422	47.5	8.12
1307	A0A140VKG2	Testis tissue sperm-binding protein Li 79P OS=Homo sapiens PE=2 SV=1	7.17093	9.54767	6.73877	7.46189	9.68755	6.81506	7.57894	7.04985	7.3336	FALSE		IsMasterProtein	Human	0	20.55	11	5	11	5	1	610	70	4.69
1308	Q9NNX6-3	Isoform 3 of CD209 antigen OS=Homo sapiens GN=CD209	8.47695	8.96723	7.32733	8.85331	7.76951	7.90629	9.86697	9.5932	11.3247	FALSE		IsMasterProtein	Human	0	20.655	18	4	16	4	1	312	35.2	5.43
1309	Q15637-5	Isoform 5 of Splicing factor 1 OS=Homo sapiens GN=SF1	10.9801	11.0673	10.5212	10.1046	10.8444	9.58965	10.0787	10.4429	10.0864	FALSE		IsMasterProtein	Human	0	55.351	17	9	32	7	1	673	71.7	9.58
1310	A0A087X2H1	E3 ubiquitin-protein ligase HECTD1 OS=Homo sapiens GN=HECTD1 PE=1 SV=1	7.22689	7.06609	7.24793	7.38716	7.11374	7.09064	7.28817	7.12619	7.13443	FALSE		IsMasterProtein	Human	0	13.952	2	4	9	4	1	2614	289.5	5.43
1311	Q9UBD6	Ammonium transporter Rh type C OS=Homo sapiens GN=RHCG PE=1 SV=1	9.78136	9.43275	9.75439	8.38586	8.85549	10.7698	9.24436	9.29875	10.0158	FALSE		IsMasterProtein	Human	0	19.087	4	1	33	1	1	479	53.1	6.39
1312	Q9HCE6	Rho guanine nucleotide exchange factor 10-like protein OS=Homo sapiens GN=ARHGEF10L PE=1 SV=3	5.70044	5.65821	5.89966	6.27984	5.6837	5.90207	5.94486	5.99774	6.08108	FALSE		IsMasterProtein	Human	0.004	4.545	1	2	2	2	1	1279	140.3	5.88
1313	Q9UNK0	Syntaxin-8 OS=Homo sapiens GN=STX8 PE=1 SV=2	6.81378	7.20848	6.60733	7.73539	6.83289	6.8802	6.79701	7.39661	6.86419	FALSE		IsMasterProtein	Human	0	20.945	14	2	6	2	1	236	26.9	4.98
1314	Q32M96	Platelet-derived growth factor alpha polypeptide OS=Homo sapiens GN=PDGFA PE=2 SV=1	5.98868	7.40769	7.61029	6.12928	7.53528	5.62059	5.86295	5.71973	5.56072	FALSE		IsMasterProtein	Human	0.01	3.223	5	1	3	1	1	234	26.2	8.78
1315	Q02127	Dihydroorotate dehydrogenase (quinone), mitochondrial OS=Homo sapiens GN=DHODH PE=1 SV=3	10.0375	9.65285	9.52532	9.88631	9.33271	9.38133	9.18438	10.0228	9.60825	FALSE		IsMasterProtein	Human	0	57.553	25	7	20	7	1	395	42.8	9.67
1316	P56270-2	Isoform 2 of Myc-associated zinc finger protein OS=Homo sapiens GN=MAZ	7.47086	6.45286	7.12205	6.73606	6.94369	4.59694	5.71973	5.93546	4.7866	FALSE		IsMasterProtein	Human	0	13.72	7	3	7	2	1	493	51	9.1
1317	O94911-3	Isoform 3 of ATP-binding cassette sub-family A member 8 OS=Homo sapiens GN=ABCA8	10.6118	11.469	10.2238	11.8037	11.4344	10.8445	10.1459	10.6919	10.1968	FALSE		IsMasterProtein	Human	0	101.862	16	19	41	19	1	1621	183.6	7.25
1318	Q6N095	Uncharacterized protein OS=Homo sapiens GN=DKFZp686K03196 PE=1 SV=1	10.4428	7.17891	6.84172	7.58571	6.43296	6.87283	6.67948	6.92244	6.95652	FALSE		IsMasterProtein	Human	0	300.759	46	19	631	1	1	475	52.3	8.57
1319	Q709C8	Vacuolar protein sorting-associated protein 13C OS=Homo sapiens GN=VPS13C PE=1 SV=1	12.2496	12.419	11.9523	11.988	12.2906	11.7858	12.105	12.0477	11.9899	FALSE		IsMasterProtein	Human	0	208.178	18	47	112	32	1	3753	422.1	6.83
1320	Q07021	Complement component 1 Q subcomponent-binding protein, mitochondrial OS=Homo sapiens GN=C1QBP PE=1 SV=1	13.5345	13.9393	13.1956	13.5743	13.6923	14.0769	13.916	14.6357	14.3532	FALSE		IsMasterProtein	Human	0	261.602	43	9	408	9	1	282	31.3	4.84
1321	Q15643	Thyroid receptor-interacting protein 11 OS=Homo sapiens GN=TRIP11 PE=1 SV=3	9.09487	9.45306	8.77347	9.04985	9.27891	8.507	8.78627	9.0129	8.71081	FALSE		IsMasterProtein	Human	0	34.149	6	10	16	10	1	1979	227.4	5.26
1322	Q9NSK0-3	Isoform 3 of Kinesin light chain 4 OS=Homo sapiens GN=KLC4	8.26256	8.16541	7.79377	7.75355	8.08375	7.38024	7.56377	7.824	7.61765	FALSE		IsMasterProtein	Human	0	19.598	12	6	10	4	1	637	70.5	6.34
1323	P19784	Casein kinase II subunit alpha' OS=Homo sapiens GN=CSNK2A2 PE=1 SV=1	10.9804	11.1782	10.8019	11.2218	11.0539	10.6594	10.857	11.1375	10.9954	FALSE		IsMasterProtein	Human	0	101.09	53	13	47	13	1	350	41.2	8.56
1324	Q14353	Guanidinoacetate N-methyltransferase OS=Homo sapiens GN=GAMT PE=1 SV=1	6.10224	5.76288	6.0268	5.77347	5.64097	5.73064	5.95884	5.9542	5.91648	FALSE		IsMasterProtein	Human	0	8.585	15	2	3	2	1	236	26.3	6.14
1325	Q14119	Vascular endothelial zinc finger 1 OS=Homo sapiens GN=VEZF1 PE=1 SV=2	8.66995	8.12412	8.18488	7.93133	8.12516	7.45779	7.74752	7.7252	7.3637	FALSE		IsMasterProtein	Human	0	14.961	8	4	10	3	1	521	56.9	9.52
1326	I3L0E3	HCG1984214, isoform CRA_a OS=Homo sapiens GN=hCG_1984214 PE=4 SV=1	8.4623	8.74819	8.2914	8.31922	8.5267	8.49345	8.43546	9.10066	8.48422	FALSE		IsMasterProtein	Human	0	23.742	21	3	7	3	1	225	25.7	6.07
1327	P49961-6	Isoform 6 of Ectonucleoside triphosphate diphosphohydrolase 1 OS=Homo sapiens GN=ENTPD1	10.4979	10.1825	10.48	12.2118	9.80009	10.394	10.1096	10.9791	10.7547	FALSE		IsMasterProtein	Human	0	44.113	19	9	40	9	1	522	59.3	6.34
1328	Q969G5	Caveolae-associated protein 3 OS=Homo sapiens GN=CAVIN3 PE=1 SV=3	9.87866	9.46801	9.28193	9.91034	9.26162	9.24484	9.62845	10.1392	9.36282	FALSE		IsMasterProtein	Human	0	31.915	21	5	12	5	1	261	27.7	6.43
1329	P07197	Neurofilament medium polypeptide OS=Homo sapiens GN=NEFM PE=1 SV=3	10.1609	10.4659	11.1315	12.8318	10.3493	9.80284	10.3064	10.2258	10.1533	FALSE		IsMasterProtein	Human	0	98.402	18	17	140	12	1	916	102.4	4.91
1330	Q9NR99	Matrix-remodeling-associated protein 5 OS=Homo sapiens GN=MXRA5 PE=2 SV=3	10.1444	9.4187	11.245	10.6165	9.12257	9.21237	9.73691	10.0172	9.88524	FALSE		IsMasterProtein	Human	0	41.701	5	12	20	12	1	2828	312	8.32
1331	G0Z349	Interferon regulatory factor 6 OS=Homo sapiens GN=IRF6 PE=3 SV=1	10.0039	8.93517	9.79734	8.72622	8.24174	9.17468	9.93855	10.2337	9.94163	FALSE		IsMasterProtein	Human	0	15.379	10	5	10	5	1	467	53.1	5.33
1332	A0A1S5RA93	Bifunctional polynucleotide phosphatase/kinase OS=Homo sapiens GN=PNKP PE=4 SV=1	8.32057	8.55651	7.56377	8.13186	8.48864	7.34784	7.6907	7.99887	8.74483	FALSE		IsMasterProtein	Human	0.001	6.65	7	3	4	3	1	521	57	8.34
1333	H9A532	BCL6 corepressor-cyclin B3 fusion protein OS=Homo sapiens PE=2 SV=1	4.23266	3.79701	3.23266	3.70044	3.29278	2.96347	3.40599	2.90689	2.58496	FALSE		IsMasterProtein	Human	0.004	4.683	1	1	1	1	1	3038	337.5	6.28
1334	P23246	Splicing factor, proline- and glutamine-rich OS=Homo sapiens GN=SFPQ PE=1 SV=2	14.7987	14.3518	13.9652	14.0845	14.5252	13.2796	13.6539	13.9807	13.437	FALSE		IsMasterProtein	Human	0	284.401	40	31	250	30	1	707	76.1	9.44
1335	Q562R0	Actin-like protein (Fragment) OS=Homo sapiens GN=ACT PE=4 SV=1	4.7761	4.15381	4.24031	5.39232	4.24031	5.33628	4.8125	4.81762	4.51096	FALSE		IsMasterProtein	Human	0	20.073	34	3	39	1	1	103	11.5	6.35
1336	Q9H479	Fructosamine-3-kinase OS=Homo sapiens GN=FN3K PE=1 SV=1	11.1212	10.9917	11.29	10.0492	10.416	9.76951	9.83605	9.98925	9.91573	FALSE		IsMasterProtein	Human	0	49.485	29	7	23	7	1	309	35.1	7.55
1337	O43776	Asparagine--tRNA ligase, cytoplasmic OS=Homo sapiens GN=NARS PE=1 SV=1	12.0473	11.9598	11.6456	11.4314	11.5513	11.3812	11.7387	11.5332	11.6116	FALSE		IsMasterProtein	Human	0	138.133	36	14	92	14	1	548	62.9	6.25
1338	Q96I99	Succinate--CoA ligase [GDP-forming] subunit beta, mitochondrial OS=Homo sapiens GN=SUCLG2 PE=1 SV=2	13.2298	13.054	12.8573	12.7657	12.8762	13.8077	13.4924	14.0821	13.8336	FALSE		IsMasterProtein	Human	0	257.968	54	21	203	21	1	432	46.5	6.39
1339	Q14558-2	Isoform 2 of Phosphoribosyl pyrophosphate synthase-associated protein 1 OS=Homo sapiens GN=PRPSAP1	8.80155	8.70183	8.5947	8.48663	8.385	8.33002	8.60622	8.71493	8.57894	FALSE		IsMasterProtein	Human	0	50.416	31	8	30	6	1	385	42.4	8.47
1340	P13073	Cytochrome c oxidase subunit 4 isoform 1, mitochondrial OS=Homo sapiens GN=COX4I1 PE=1 SV=1	12.4564	12.6949	12.3934	13.0559	12.872	11.7808	11.8628	12.2687	12.0516	FALSE		IsMasterProtein	Human	0	78.139	47	9	69	9	1	169	19.6	9.51
1341	O95498	Vascular non-inflammatory molecule 2 OS=Homo sapiens GN=VNN2 PE=1 SV=3	5.97499	5.48543	5.65249	5.54226	5.25172	5.75489	5.52669	5.94017	6.70874	FALSE		IsMasterProtein	Human	0	13.399	11	3	13	3	1	520	58.5	6.52
1342	B7Z2P6	cDNA FLJ55296, highly similar to Homo sapiens WD repeat domain 42A (WDR42A), mRNA OS=Homo sapiens PE=2 SV=1	6.24793	6.31288	6.10014	6.22689	6.24603	5.73064	5.89482	6.00675	5.71149	FALSE		IsMasterProtein	Human	0	11.974	5	2	2	1	1	751	84.7	5.12
1343	Q9NZZ3	Charged multivesicular body protein 5 OS=Homo sapiens GN=CHMP5 PE=1 SV=1	11.0421	11.0731	10.5869	10.9215	10.8167	10.4612	10.8785	10.9716	10.1071	FALSE		IsMasterProtein	Human	0	33.517	20	3	24	3	1	219	24.6	4.83
1344	A1L3Z9	Glutamine-rich 1 OS=Homo sapiens GN=QRICH1 PE=2 SV=1	7.31741	6.8936	7.21432	6.74012	6.58195	6.54535	6.59991	7.07361	6.66959	FALSE		IsMasterProtein	Human	0	9.026	5	2	7	2	1	776	86.4	5.87
1345	Q8IVL6	Prolyl 3-hydroxylase 3 OS=Homo sapiens GN=P3H3 PE=1 SV=1	5.93782	6.1375	5.93546	6.2114	6.06178	4.98641	5.64386	5.77347	5.62936	FALSE		IsMasterProtein	Human	0	9.507	7	4	4	4	1	736	81.8	6.32
1346	Q9H7B4	Histone-lysine N-methyltransferase SMYD3 OS=Homo sapiens GN=SMYD3 PE=1 SV=4	5.58496	5.2211	5.58496	5.1819	5.12515	4.62059	4.80735	4.7866	4.71699	FALSE		IsMasterProtein	Human	0.003	4.799	5	2	2	2	1	428	49.1	7.25
1347	Q13308-6	Isoform 6 of Inactive tyrosine-protein kinase 7 OS=Homo sapiens GN=PTK7	10.3606	9.75556	10.0121	9.65464	9.60825	9.55209	9.91528	10.1275	9.74062	FALSE		IsMasterProtein	Human	0	61.122	15	10	30	10	1	1078	119.1	6.96
1348	O75881	25-hydroxycholesterol 7-alpha-hydroxylase OS=Homo sapiens GN=CYP7B1 PE=1 SV=2	7.30195	9.26772	6.32193	7.67313	8.91438	6.42794	6.11894	6.926	6.7879	FALSE		IsMasterProtein	Human	0.001	7.026	5	3	3	3	1	506	58.2	8.02
1349	Q9UFH2	Dynein heavy chain 17, axonemal OS=Homo sapiens GN=DNAH17 PE=1 SV=2	9.41912	6.61471	7.91707	5.82528	5.71973	8.56148	8.73268	8.65141	8.30606	FALSE		IsMasterProtein	Human	0.008	3.579	0	2	6	1	1	4485	511.5	5.77
1350	B4DQJ7	cDNA FLJ54836 OS=Homo sapiens PE=2 SV=1	4.52356	4.853	4.75489	4.26303	4.45286	4.91648	4.97728	5.63227	5.19771	FALSE		IsMasterProtein	Human	0.006	4.007	4	1	2	1	1	330	36.8	8.44
1351	Q9Y4F1	FERM, RhoGEF and pleckstrin domain-containing protein 1 OS=Homo sapiens GN=FARP1 PE=1 SV=1	10.5641	11.0778	10.4622	11.7057	11.5596	10.0585	10.141	10.4851	10.2747	FALSE		IsMasterProtein	Human	0	87.432	20	14	40	14	1	1045	118.6	8.15
1352	Q86UU1-2	Isoform 2 of Pleckstrin homology-like domain family B member 1 OS=Homo sapiens GN=PHLDB1	9.07762	9.02375	8.55305	9.3878	9.09513	8.10329	8.58797	9.08826	8.55689	FALSE		IsMasterProtein	Human	0	28.859	9	10	14	10	1	1319	144.7	8.59
1353	A6XGP7	Reticulon OS=Homo sapiens GN=NOGOC PE=2 SV=1	8.79051	9.48382	8.77709	8.69732	9.76885	9.40642	9.59003	10.2234	10.5743	FALSE		IsMasterProtein	Human	0	122.756	34	6	213	1	1	199	22.2	9.17
1354	Q6P4A8	Phospholipase B-like 1 OS=Homo sapiens GN=PLBD1 PE=1 SV=2	5.91648	6.11686	6.64674	7.03342	5.88264	7.12102	7.13237	6.79831	7.12102	FALSE		IsMasterProtein	Human	0	24.197	7	3	7	3	1	553	63.2	9.06
1355	O43240	Kallikrein-10 OS=Homo sapiens GN=KLK10 PE=1 SV=3	6.90448	7.17692	8.81794	6.8505	6.69766	7.19377	7.0542	7.13648	6.93782	FALSE		IsMasterProtein	Human	0	14.835	13	3	11	3	1	276	30.2	8.59
1356	Q13501	Sequestosome-1 OS=Homo sapiens GN=SQSTM1 PE=1 SV=1	8.79896	9.30697	8.36501	8.89875	8.92303	8.31198	8.45533	8.70079	8.49386	FALSE		IsMasterProtein	Human	0	38.26	34	8	12	8	1	440	47.7	5.22
1357	J3KTA2	Uncharacterized protein OS=Homo sapiens PE=3 SV=1	7.30834	8.24079	6.84549	7.01792	8.35623	6.70874	6.6014	6.96	6.62059	FALSE		IsMasterProtein	Human	0	15.21	22	4	8	4	1	159	17.7	8.95
1358	Q9BRQ8	Apoptosis-inducing factor 2 OS=Homo sapiens GN=AIFM2 PE=1 SV=1	8.6319	8.79507	8.65177	9.69836	8.6077	8.2031	8.48623	8.69279	8.40344	FALSE		IsMasterProtein	Human	0	23.999	17	6	10	6	1	373	40.5	9.11
1359	P49754	Vacuolar protein sorting-associated protein 41 homolog OS=Homo sapiens GN=VPS41 PE=1 SV=3	8.64133	9.07815	8.57592	9.39146	9.0143	8.56529	8.66249	8.9952	8.85112	FALSE		IsMasterProtein	Human	0	36.668	15	10	13	10	1	854	98.5	5.85
1360	P05937	Calbindin OS=Homo sapiens GN=CALB1 PE=1 SV=2	12.4985	9.63481	9.36632	9.3996	9.38284	9.0542	9.20188	9.23434	9.1982	FALSE		IsMasterProtein	Human	0	43.291	31	7	27	6	1	261	30	4.83
1361	Q9NUM3	Zinc transporter ZIP9 OS=Homo sapiens GN=SLC39A9 PE=2 SV=2	5.12515	6.57894	5.51412	6.17193	6.67101	5.57592	5.58195	5.67807	5.52356	FALSE		IsMasterProtein	Human	0.001	7.369	5	1	5	1	1	307	32.2	6.71
1362	B4E106	cDNA FLJ53399, highly similar to Monocarboxylate transporter 1 OS=Homo sapiens PE=2 SV=1	11.0682	10.7244	10.7044	10.7981	10.5312	10.6138	11.1548	11.6698	11.3486	FALSE		IsMasterProtein	Human	0	41.707	13	6	34	6	1	480	51.8	8.75
1363	P26006-1	Isoform 2 of Integrin alpha-3 OS=Homo sapiens GN=ITGA3	11.8603	11.5176	11.7217	11.2807	11.7112	11.0882	11.9485	12.1704	11.6251	FALSE		IsMasterProtein	Human	0	68.305	13	11	48	11	1	1066	118.7	6.96
1364	Q02318	Sterol 26-hydroxylase, mitochondrial OS=Homo sapiens GN=CYP27A1 PE=1 SV=1	11.8559	11.1198	12.1983	12.3805	10.9646	10.6079	10.6666	11.0242	10.8331	FALSE		IsMasterProtein	Human	0	74.995	30	15	55	15	1	531	60.2	8.9
1365	Q9H074	Polyadenylate-binding protein-interacting protein 1 OS=Homo sapiens GN=PAIP1 PE=1 SV=1	8.58195	8.30195	8.1179	8.46801	8.29186	7.80349	8.27845	8.60918	8.2427	FALSE		IsMasterProtein	Human	0	20.521	14	4	9	4	1	479	53.5	4.81
1366	G3V3D1	Epididymal secretory protein E1 (Fragment) OS=Homo sapiens GN=NPC2 PE=1 SV=1	10.4059	9.79133	9.85518	10.4138	10.1378	10.3131	10.43	10.328	10.4782	FALSE		IsMasterProtein	Human	0	46.226	30	5	18	5	1	221	23.7	6.73
1367	A6NIH7	Protein unc-119 homolog B OS=Homo sapiens GN=UNC119B PE=1 SV=1	8.77281	8.848	8.38198	8.55651	8.67983	7.90869	8.09961	8.38068	8.44832	FALSE		IsMasterProtein	Human	0	12.023	12	2	7	2	1	251	28.1	5.68
1368	A6H8Y5	Nibrin OS=Homo sapiens GN=NBN PE=2 SV=1	5.9331	6.30378	5.52669	5.90448	6.27426	5.26303	5.55766	5.83542	5.64674	FALSE		IsMasterProtein	Human	0.005	4.349	3	2	2	2	1	754	84.9	7.06
1369	P35268	60S ribosomal protein L22 OS=Homo sapiens GN=RPL22 PE=1 SV=2	11.1924	10.8681	10.3949	10.7898	10.7147	10.1557	10.7109	10.809	10.2541	FALSE		IsMasterProtein	Human	0	98.832	51	4	139	4	1	128	14.8	9.19
1370	Q6IAX2	RPL21 protein OS=Homo sapiens GN=RPL21 PE=2 SV=1	12.8027	12.4515	12.1097	11.4667	12.509	10.3273	12.4662	11.479	11.1043	FALSE		IsMasterProtein	Human	0	59.383	46	9	41	9	1	160	18.6	10.49
1371	Q9NPL8	Complex I assembly factor TIMMDC1, mitochondrial OS=Homo sapiens GN=TIMMDC1 PE=1 SV=2	9.38198	9.56186	9.14313	9.5306	9.44894	9.44108	9.47147	10.0403	9.68282	FALSE		IsMasterProtein	Human	0	35.791	24	7	18	7	1	285	32.2	8.5
1372	Q58EX2-4	Isoform 4 of Protein sidekick-2 OS=Homo sapiens GN=SDK2	8.26538	8.0493	8.25833	7.5932	7.62498	7.33092	7.69279	7.84737	7.52513	FALSE		IsMasterProtein	Human	0	26.192	4	6	12	6	1	2216	244.2	7.12
1373	A6NC48	ADP-ribosyl cyclase/cyclic ADP-ribose hydrolase 2 OS=Homo sapiens GN=BST1 PE=1 SV=1	9.73285	10.0287	9.34252	11.3651	9.88325	10.001	9.62187	10.2515	10.0213	FALSE		IsMasterProtein	Human	0	21.3	19	5	16	5	1	333	37.5	7.97
1374	Q969J3	BLOC-1-related complex subunit 5 OS=Homo sapiens GN=BORCS5 PE=1 SV=1	7.05311	7.90328	6.80864	6.63807	7.55382	6.83668	6.29278	6.82528	6.58045	FALSE		IsMasterProtein	Human	0	11.859	23	3	4	3	1	196	22.2	6.35
1375	Q8NI22	Multiple coagulation factor deficiency protein 2 OS=Homo sapiens GN=MCFD2 PE=1 SV=1	10.1307	10.4846	10.168	10.0412	10.214	10.0382	10.0541	10.5981	9.96896	FALSE		IsMasterProtein	Human	0	33.062	45	3	40	3	1	146	16.4	4.63
1376	A0A024RA85	Cell division cycle 2-like 5 (Cholinesterase-related cell division controller), isoform CRA_a OS=Homo sapiens GN=CDC2L5 PE=4 SV=1	7.75221	7.51806	7.43212	7.24222	7.66249	6.48543	6.97154	7.29462	7.25267	FALSE		IsMasterProtein	Human	0.006	3.938	1	2	4	1	1	1512	164.8	9.69
1377	Q86VS8	Protein Hook homolog 3 OS=Homo sapiens GN=HOOK3 PE=1 SV=2	8.79116	8.72656	8.46883	8.76022	8.40599	8.05528	8.19377	8.66498	8.34207	FALSE		IsMasterProtein	Human	0	32.004	16	8	31	8	1	718	83.1	5.17
1378	J9R021	Eukaryotic translation initiation factor 3 subunit A OS=Homo sapiens GN=eIF3a PE=2 SV=1	13.2862	13.4825	12.626	13.2432	13.4613	12.5096	13.1059	13.0994	12.8584	FALSE		IsMasterProtein	Human	0	259.244	31	46	163	46	1	1382	166.4	6.79
1379	A0A024RDA9	Exocyst complex component 1, isoform CRA_b OS=Homo sapiens GN=EXOC1 PE=4 SV=1	10.7688	10.7971	10.6198	10.8616	10.7515	10.6519	10.8393	10.8397	10.6609	FALSE		IsMasterProtein	Human	0	67.149	17	13	39	13	1	894	101.9	6.61
1380	O60437	Periplakin OS=Homo sapiens GN=PPL PE=1 SV=4	14.1668	13.2389	14.0897	13.1579	13.2485	14.7421	14.1866	14.0196	14.4814	FALSE		IsMasterProtein	Human	0	558.391	52	86	382	86	1	1756	204.6	5.6
1381	A0A024R7T3	Heterogeneous nuclear ribonucleoprotein F, isoform CRA_a OS=Homo sapiens GN=HNRPF PE=4 SV=1	12.7466	12.0051	12.2217	12.17	11.8658	11.1413	12.1546	12.3601	12.0565	FALSE		IsMasterProtein	Human	0	176.633	48	12	221	10	1	415	45.6	5.58
1382	X5DR09	General transcription factor IIi isoform A (Fragment) OS=Homo sapiens GN=GTF2I PE=2 SV=1	13.5913	13.3561	12.8434	12.1753	13.5344	11.9809	12.1961	12.4822	12.1518	FALSE		IsMasterProtein	Human	0	220.571	35	29	129	29	1	998	112.3	6.39
1383	O15397	Importin-8 OS=Homo sapiens GN=IPO8 PE=1 SV=2	6.87036	7.11686	6.62205	7.18289	6.85798	5.93074	6.29094	6.54689	6.58797	FALSE		IsMasterProtein	Human	0.001	6.676	3	3	4	2	1	1037	119.9	5.16
1384	B4DMM7	cDNA FLJ59722, highly similar to Retinoblastoma-binding protein 5 OS=Homo sapiens PE=2 SV=1	9.21359	9.08507	8.55036	8.84549	9.00871	7.94193	8.45656	8.78496	8.36063	FALSE		IsMasterProtein	Human	0	28.364	12	5	14	5	1	573	63.3	5.2
1385	P30622	CAP-Gly domain-containing linker protein 1 OS=Homo sapiens GN=CLIP1 PE=1 SV=2	9.30424	9.38974	9.0864	9.19081	9.37743	8.83447	9.16466	8.98014	8.92362	FALSE		IsMasterProtein	Human	0	30.214	8	9	16	7	1	1438	162.1	5.36
1386	Q3MI98	PLA2G16 protein (Fragment) OS=Homo sapiens GN=PLA2G16 PE=2 SV=1	5.93782	5.87283	5.3147	6.02459	5.27798	5.82018	5.75756	5.52669	5.34341	FALSE		IsMasterProtein	Human	0.005	4.316	6	1	4	1	1	193	21.4	8.94
1387	Q8N386	Leucine-rich repeat-containing protein 25 OS=Homo sapiens GN=LRRC25 PE=1 SV=2	8.53255	8.37678	8.27286	9.55861	7.88387	8.1179	8.36282	8.54574	8.80961	FALSE		IsMasterProtein	Human	0	14.679	11	3	4	3	1	305	33.2	5.05
1388	A0A0P1J1R0	Translationally-controlled tumor protein OS=Homo sapiens GN=seTCTP PE=3 SV=1	11.2864	11.3127	11.2596	10.4829	11.0658	10.7776	11.4456	10.7159	11.3693	FALSE		IsMasterProtein	Human	0	51.718	41	7	46	7	1	172	19.6	4.93
1389	E9PI68	Signal peptidase complex subunit 2 OS=Homo sapiens GN=SPCS2 PE=1 SV=1	11.2891	11.7671	11.2372	12.534	11.5919	11.0523	11.331	11.7472	11.7551	FALSE		IsMasterProtein	Human	0	80.014	41	9	117	9	1	257	28.5	8.79
1390	Q8N2S1-3	Isoform 3 of Latent-transforming growth factor beta-binding protein 4 OS=Homo sapiens GN=LTBP4	9.5859	10.0516	9.33985	10.871	9.96896	9.94031	9.49605	10.2021	9.6726	FALSE		IsMasterProtein	Human	0	60.759	14	17	33	13	1	1587	169.4	5.29
1391	Q9H9Q4-2	Isoform 2 of Non-homologous end-joining factor 1 OS=Homo sapiens GN=NHEJ1	5.42962	5.62936	5.32553	5.10852	5.23649	5.24413	5.26679	5.1819	4.93074	FALSE		IsMasterProtein	Human	0.001	6.271	5	1	3	1	1	316	35.3	5.26
1392	Q16134	Electron transfer flavoprotein-ubiquinone oxidoreductase, mitochondrial OS=Homo sapiens GN=ETFDH PE=1 SV=2	12.0033	12.0754	11.8378	12.2583	12.1083	12.3678	12.1366	12.5973	11.979	FALSE		IsMasterProtein	Human	0	131.443	37	17	88	17	1	617	68.5	7.55
1393	V9HW31	ATP synthase subunit beta OS=Homo sapiens GN=HEL-S-271 PE=1 SV=1	15.3968	15.7088	15.2887	15.3574	15.445	16.1161	15.5661	16.3819	16.1019	FALSE		IsMasterProtein	Human	0	1059.88	79	29	1615	1	1	529	56.5	5.4
1394	Q5VZF2	Muscleblind-like protein 2 OS=Homo sapiens GN=MBNL2 PE=1 SV=2	8.12102	7.808	7.45121	7.20261	7.58721	6.37504	6.93074	7.20555	6.8009	FALSE		IsMasterProtein	Human	0	16.374	5	2	6	1	1	373	40.5	8.38
1395	V9HW26	ATP synthase subunit alpha OS=Homo sapiens GN=HEL-S-123m PE=2 SV=1	15.4177	15.511	15.2018	15.215	15.4651	15.9772	15.5624	16.2095	15.9343	FALSE		IsMasterProtein	Human	0	681.066	63	32	1058	32	1	553	59.7	9.13
1396	A0A024R2T5	CUB domain containing protein 1, isoform CRA_a OS=Homo sapiens GN=CDCP1 PE=4 SV=1	8.45984	8.18686	8.52748	8.20555	7.9507	8.72007	8.87989	8.91946	8.8141	FALSE		IsMasterProtein	Human	0	23.282	8	5	9	5	1	836	92.8	8.03
1397	P35625	Metalloproteinase inhibitor 3 OS=Homo sapiens GN=TIMP3 PE=1 SV=2	7.94603	9.1267	8.10171	8.20457	7.90388	7.58871	7.52748	7.98812	7.86233	FALSE		IsMasterProtein	Human	0	7.983	23	3	3	3	1	211	24.1	8.72
1398	A0A1W2PRS1	Lysosome membrane protein 2 (Fragment) OS=Homo sapiens GN=SCARB2 PE=1 SV=1	13.4505	13.1936	13.4448	13.5881	13.0859	13.4096	13.4399	13.5301	13.585	FALSE		IsMasterProtein	Human	0	144.407	29	13	179	13	1	519	58.1	5.15
1399	Q13488	V-type proton ATPase 116 kDa subunit a isoform 3 OS=Homo sapiens GN=TCIRG1 PE=1 SV=3	10.5593	10.2601	10.5441	11.4823	10.0672	10.9551	11.1634	11.1675	11.2814	FALSE		IsMasterProtein	Human	0	125.227	26	18	67	17	1	830	92.9	7.12
1400	Q8WUV3	PRMT3 protein (Fragment) OS=Homo sapiens GN=PRMT3 PE=2 SV=1	7.60288	7.77479	7.38802	7.37678	7.3156	7.32823	7.70321	7.74819	7.74886	FALSE		IsMasterProtein	Human	0	18.628	12	5	10	5	1	548	61.9	7.42
1401	P08134	Rho-related GTP-binding protein RhoC OS=Homo sapiens GN=RHOC PE=1 SV=1	12.4772	12.3086	12.2072	12.2607	12.318	12.1367	12.2473	12.4335	12.554	FALSE		IsMasterProtein	Human	0	136.571	70	10	112	3	1	193	22	6.58
1402	Q96AP7	Endothelial cell-selective adhesion molecule OS=Homo sapiens GN=ESAM PE=1 SV=1	6.44294	6.38716	6.16993	6.79051	6.51254	6.34696	6.29829	6.71973	6.14568	FALSE		IsMasterProtein	Human	0.001	7.755	7	2	5	2	1	390	41.2	9.32
1403	P35269	General transcription factor IIF subunit 1 OS=Homo sapiens GN=GTF2F1 PE=1 SV=2	7.18488	7.16289	6.75355	6.53916	7.03672	6.42459	6.87529	6.96694	6.55459	FALSE		IsMasterProtein	Human	0.001	7.551	2	1	3	1	1	517	58.2	7.49
1404	A8K486	Peptidyl-prolyl cis-trans isomerase OS=Homo sapiens PE=2 SV=1	14.9056	14.5648	13.9383	13.7212	14.0638	14.0235	14.6596	13.9033	14.6275	FALSE		IsMasterProtein	Human	0	180.384	58	9	225	3	1	165	18	6.9
1405	Q8WU67	Phospholipase ABHD3 OS=Homo sapiens GN=ABHD3 PE=1 SV=2	6.98982	6.70321	6.60585	7.15482	6.70321	6.53761	6.69627	7.17093	6.9472	FALSE		IsMasterProtein	Human	0.006	3.99	3	1	2	1	1	409	46	7.17
1406	P18074	TFIIH basal transcription factor complex helicase XPD subunit OS=Homo sapiens GN=ERCC2 PE=1 SV=1	7.49025	6.88996	6.89966	7.16892	6.61324	7.05202	6.96578	7.07253	7.23266	FALSE		IsMasterProtein	Human	0	17.532	9	5	8	5	1	760	86.9	7.15
1407	Q6YN16	Hydroxysteroid dehydrogenase-like protein 2 OS=Homo sapiens GN=HSDL2 PE=1 SV=1	12.4606	12.316	12.2226	12.5429	12.2608	13.305	12.8699	13.6239	13.4849	FALSE		IsMasterProtein	Human	0	184.349	56	18	132	18	1	418	45.4	7.99
1408	P17858	ATP-dependent 6-phosphofructokinase, liver type OS=Homo sapiens GN=PFKL PE=1 SV=6	13.0089	12.7135	12.5679	13.0476	12.5272	12.1962	12.5894	12.5183	12.6986	FALSE		IsMasterProtein	Human	0	228.844	42	25	99	20	1	780	85	7.5
1409	P53992	Protein transport protein Sec24C OS=Homo sapiens GN=SEC24C PE=1 SV=3	12.3101	12.6528	12.1289	12.3438	12.4363	12.2216	12.71	12.8618	12.7294	FALSE		IsMasterProtein	Human	0	164.8	31	25	102	24	1	1094	118.2	7.06
1410	A0A024RDS3	Zinc finger protein 198, isoform CRA_b OS=Homo sapiens GN=ZNF198 PE=4 SV=1	6.04221	6.34341	6.05094	6.03122	6.33985	5.49185	5.49825	6.15583	5.50144	FALSE		IsMasterProtein	Human	0.002	5.471	2	2	2	2	1	1377	154.8	6.34
1411	P49795	Regulator of G-protein signaling 19 OS=Homo sapiens GN=RGS19 PE=1 SV=1	7.86109	7.73606	7.55612	8.6756	7.62644	7.39746	7.66747	7.92659	7.8802	FALSE		IsMasterProtein	Human	0	33.082	35	5	16	5	1	217	24.6	5.62
1412	Q14CA1	NRCAM protein OS=Homo sapiens GN=NRCAM PE=2 SV=1	9.4045	9.71098	8.75455	9.90764	9.96174	9	9.83463	9.20212	9.34474	FALSE		IsMasterProtein	Human	0	40.057	10	10	17	10	1	1180	130.6	6.04
1413	Q9UNR6	Squalene epoxidase OS=Homo sapiens GN=ERG1 PE=2 SV=1	4.30743	3.49825	4.47249	3	3.99095	2.40599	3.51096	3.73335	3.73335	FALSE		IsMasterProtein	Human	0.005	4.438	7	2	3	2	1	574	63.9	8.63
1414	C9JJ19	28S ribosomal protein S34, mitochondrial OS=Homo sapiens GN=MRPS34 PE=1 SV=2	9.92763	10.1787	9.67455	9.7502	10.2044	9.97828	9.93752	10.4709	10.05	FALSE		IsMasterProtein	Human	0	20.599	26	7	17	7	1	225	26.3	9.89
1415	Q9UJA5	tRNA (adenine(58)-N(1))-methyltransferase non-catalytic subunit TRM6 OS=Homo sapiens GN=TRMT6 PE=1 SV=1	5.32193	5.21723	4.66676	4.83289	5.44626	4.47897	5.05311	4.32193	4.70044	FALSE		IsMasterProtein	Human	0.006	4.117	4	2	2	2	1	497	55.8	7.55
1416	Q9NS00	Glycoprotein-N-acetylgalactosamine 3-beta-galactosyltransferase 1 OS=Homo sapiens GN=C1GALT1 PE=1 SV=1	7.75422	8.07468	7.26491	7.50223	8.2465	7.55536	7.73403	7.6388	7.69488	FALSE		IsMasterProtein	Human	0	25.182	17	4	12	4	1	363	42.2	6.64
1417	Q6NUQ9	Mitogen-activated protein kinase 8 interacting protein 1 OS=Homo sapiens GN=MAPK8IP1 PE=2 SV=1	2.80735	4.9542	1.926	2.90689	6.00225	0.847997	0.485427	0.925999	3.57017	FALSE		IsMasterProtein	Human	0.008	3.463	3	1	1	1	1	711	77.4	4.98
1418	P08243	Asparagine synthetase [glutamine-hydrolyzing] OS=Homo sapiens GN=ASNS PE=1 SV=4	6.43129	7.40684	6.6453	7.23074	6.73877	6.40429	6.27426	6.5157	6.50462	FALSE		IsMasterProtein	Human	0	16.317	8	3	9	3	1	561	64.3	6.86
1419	Q8IW45	ATP-dependent (S)-NAD(P)H-hydrate dehydratase OS=Homo sapiens GN=NAXD PE=1 SV=1	9.27053	9.5378	8.86882	9.12619	9.38802	8.66035	8.73369	9.02901	8.90328	FALSE		IsMasterProtein	Human	0	41.581	34	8	11	8	1	347	36.6	8.06
1420	Q99697-2	Isoform PTX2C of Pituitary homeobox 2 OS=Homo sapiens GN=PITX2	10.9737	8.70839	10.4541	8.25833	8.45245	9.11842	9.50323	9.73995	9.22665	FALSE		IsMasterProtein	Human	0	21.672	19	5	12	3	1	324	35.8	9.58
1421	A0A1B0GVU9	Glutamine--tRNA ligase (Fragment) OS=Homo sapiens GN=QARS PE=1 SV=1	6.71836	6.26679	6.6879	8.31152	6.63952	5.74953	7.09698	6.83416	7.11478	FALSE		IsMasterProtein	Human	0	142.955	38	24	90	1	1	736	83.7	7.44
1422	Q9HCE9	Anoctamin-8 OS=Homo sapiens GN=ANO8 PE=1 SV=3	3.20163	3.01792	2.37851	4.45943	2.80735	3.20163	3.20163	3.33628	3.21723	FALSE		IsMasterProtein	Human	0.008	3.55	2	1	1	1	1	1232	135.9	5.82
1423	A0A1C8DTI6	MHC class I antigen (Fragment) OS=Homo sapiens GN=HLA-B PE=3 SV=1	7.88874	8.2738	7.9629	9.51767	7.70529	7.13853	7.46842	7.96347	7.37243	FALSE		IsMasterProtein	Human	0	48.626	19	2	79	1	1	181	21	5.48
1424	F6KPG5	Albumin (Fragment) OS=Homo sapiens PE=2 SV=1	7.83479	6.2724	6.15381	6.09592	6.2724	5.39917	6.98755	5.80735	6.55305	FALSE		IsMasterProtein	Human	0	1288.57	89	64	3118	1	1	585	66.5	6.04
1425	A8K8F0	cDNA FLJ76436 OS=Homo sapiens PE=2 SV=1	11.1997	10.5021	10.7232	9.84643	10.6093	10.1387	10.3034	10.0672	10.3529	FALSE		IsMasterProtein	Human	0	71.949	48	12	49	12	1	298	33.2	5.6
1426	Q8N5M1	ATP synthase mitochondrial F1 complex assembly factor 2 OS=Homo sapiens GN=ATPAF2 PE=1 SV=1	7.59395	8.05637	7.52121	7.44791	8.08746	7.6532	7.20555	7.98014	7.51964	FALSE		IsMasterProtein	Human	0	19.481	13	3	15	3	1	289	32.8	7.09
1427	P36871	Phosphoglucomutase-1 OS=Homo sapiens GN=PGM1 PE=1 SV=3	12.124	12.3028	11.8944	11.7544	12.4707	11.5498	11.8077	11.5234	12.0008	FALSE		IsMasterProtein	Human	0	130.027	42	21	69	21	1	562	61.4	6.76
1428	Q9NYU1	UDP-glucose:glycoprotein glucosyltransferase 2 OS=Homo sapiens GN=UGGT2 PE=1 SV=4	6.76421	7.27146	6.41109	7.33181	7.49426	6.65249	6.75622	6.99095	6.91528	FALSE		IsMasterProtein	Human	0	10.504	3	5	5	3	1	1516	174.6	6.89
1429	A8K5B0	cDNA FLJ75682, highly similar to Homo sapiens armadillo repeat containing, X-linked 3 (ARMCX3), transcript variant 1, mRNA OS=Homo sapiens PE=2 SV=1	8.69105	9.56224	8.47046	9.18834	9.34518	8.4187	8.94457	9.08108	8.87897	FALSE		IsMasterProtein	Human	0	24.83	17	5	9	5	1	379	42.5	8.18
1430	Q16769	Glutaminyl-peptide cyclotransferase OS=Homo sapiens GN=QPCT PE=1 SV=1	7.96347	10.6879	8.1819	8.17193	10.0776	8.21091	8.0607	8.42375	8.51846	FALSE		IsMasterProtein	Human	0	47.785	34	7	28	7	1	361	40.9	6.61
1431	Q9NYG2-2	Isoform 2 of Palmitoyltransferase ZDHHC3 OS=Homo sapiens GN=ZDHHC3	7.57969	7.44708	7.38888	7.84046	7.35843	7.84109	8.03452	8.35975	8.28309	FALSE		IsMasterProtein	Human	0.001	7.361	8	2	2	2	1	327	37.3	7.72
1432	O60825-2	Isoform 2 of 6-phosphofructo-2-kinase/fructose-2,6-bisphosphatase 2 OS=Homo sapiens GN=PFKFB2	8.98042	10.805	8.87836	9.00394	10.0329	8.95099	8.95739	9.33829	9.42312	FALSE		IsMasterProtein	Human	0	29.586	19	8	16	7	1	471	54.4	7.56
1433	P61626	Lysozyme C OS=Homo sapiens GN=LYZ PE=1 SV=1	11.9492	11.8072	12.4065	13.0968	11.3923	13.4018	12.5966	13.0714	12.9709	FALSE		IsMasterProtein	Human	0	101.221	56	7	85	7	1	148	16.5	9.16
1434	Q9P246-2	Isoform 2 of Stromal interaction molecule 2 OS=Homo sapiens GN=STIM2	7.83857	7.30743	7.37504	7.4814	7.30287	7.12928	7.74416	7.47492	7.16993	FALSE		IsMasterProtein	Human	0	20.373	8	6	12	5	1	841	93.9	7.59
1435	A0A0M3LBF4	MHC class II antigen (Fragment) OS=Homo sapiens GN=HLA-DRB1 PE=4 SV=1	8.94808	9.2588	10.2715	10.844	8.22304	9.25267	8.7866	9.22738	7.10119	FALSE		IsMasterProtein	Human	0	29.25	29	2	26	1	1	89	10.8	7.39
1436	Q9UM27	Cell surface glycoprotein (Fragment) OS=Homo sapiens GN=HLA-A PE=2 SV=1	5.74416	5.65249	5.82528	6.92362	5.82782	5.19377	5.43962	6.14568	5.6865	FALSE		IsMasterProtein	Human	0.001	7.412	36	2	3	1	1	95	9.9	8.02
1437	P35611-3	Isoform 3 of Alpha-adducin OS=Homo sapiens GN=ADD1	11.5496	11.6786	11.0196	11.9995	11.7514	10.8194	11.0013	11.5308	11.0635	FALSE		IsMasterProtein	Human	0	152.799	36	18	64	18	1	768	84.3	5.96
1438	A0A024R1N4	X-ray repair complementing defective repair in Chinese hamster cells 6 (Ku autoantigen, 70kDa), isoform CRA_a OS=Homo sapiens GN=XRCC6 PE=4 SV=1	15.1315	14.784	14.3203	14.1748	14.6258	13.3849	13.9293	14.0318	13.7952	FALSE		IsMasterProtein	Human	0	376.342	60	33	302	33	1	609	69.8	6.64
1439	Q9BVM2	Protein DPCD OS=Homo sapiens GN=DPCD PE=1 SV=2	6.81634	7.08002	6.46434	6.6865	6.97613	6.01569	6.19377	6.35579	6.04658	FALSE		IsMasterProtein	Human	0.001	6.891	9	2	2	2	1	203	23.2	9.03
1440	Q14761	Protein tyrosine phosphatase receptor type C-associated protein OS=Homo sapiens GN=PTPRCAP PE=1 SV=1	6.78005	6.50462	7.07682	9.03645	5.49825	6.63227	6.80735	6.79051	6.80219	FALSE		IsMasterProtein	Human	0.001	7.55	9	2	5	2	1	206	21.2	4.55
1441	Q3ZM02	2'-5' oligoadenylate synthetase 1 p52 isoform OS=Homo sapiens GN=OAS1 PE=2 SV=1	5.81762	5.96347	5.92362	5.50779	5.2854	5.45943	5.63807	5.65821	6.97957	FALSE		IsMasterProtein	Human	0	8.019	3	1	4	1	1	459	52.1	9.09
1442	A8K9V9	cDNA FLJ76064 OS=Homo sapiens PE=2 SV=1	7.51254	7.48543	7.18289	6.79442	7.23745	6.97384	7.29737	7.40003	7.3336	FALSE		IsMasterProtein	Human	0.007	3.63	12	2	2	2	1	310	34.5	5.44
1443	O95433	Activator of 90 kDa heat shock protein ATPase homolog 1 OS=Homo sapiens GN=AHSA1 PE=1 SV=1	10.818	10.811	10.361	10.3761	10.4372	10.0577	10.5442	10.2885	10.4203	FALSE		IsMasterProtein	Human	0	45.527	32	7	28	7	1	338	38.3	5.53
1444	Q12770	Sterol regulatory element-binding protein cleavage-activating protein OS=Homo sapiens GN=SCAP PE=1 SV=4	5.66676	5.73606	5.20163	5.41954	5.73335	4.27053	5.1375	5.23266	5.10852	FALSE		IsMasterProtein	Human	0.001	6.306	3	2	4	2	1	1279	139.6	6.86
1445	P51790	H(+)/Cl(-) exchange transporter 3 OS=Homo sapiens GN=CLCN3 PE=1 SV=2	8.66356	9.41827	8.40045	8.95361	9.37482	8.19426	8.40045	8.8141	8.4292	FALSE		IsMasterProtein	Human	0	18.237	7	5	6	5	1	818	90.9	6.28
1446	Q9UQB3	Catenin delta-2 OS=Homo sapiens GN=CTNND2 PE=1 SV=3	6.45943	6.76421	6.39917	6.89482	6.67948	6.02015	6.39917	6.30195	6.00225	FALSE		IsMasterProtein	Human	0.001	7.228	2	2	4	2	1	1225	132.6	7.74
1447	Q8IYB8	ATP-dependent RNA helicase SUPV3L1, mitochondrial OS=Homo sapiens GN=SUPV3L1 PE=1 SV=1	9.86078	9.58064	9.54381	9.66178	9.56224	9.51787	9.66889	9.94559	9.62461	FALSE		IsMasterProtein	Human	0	39.816	13	8	17	8	1	786	87.9	7.99
1448	Q9UJ70-2	Isoform 2 of N-acetyl-D-glucosamine kinase OS=Homo sapiens GN=NAGK	11.6244	11.5786	11.2445	11.6898	11.2368	10.9522	11.2414	11.1971	11.5829	FALSE		IsMasterProtein	Human	0	104.097	39	11	59	11	1	390	42	6.68
1449	Q8WVP7-3	Isoform 3 of Limb region 1 protein homolog OS=Homo sapiens GN=LMBR1	4.37156	4.45943	3.89724	4.06178	4.71149	3.41954	4.10434	3.70044	3.44626	FALSE		IsMasterProtein	Human	0.001	6.563	2	1	2	1	1	531	59.4	5.64
1450	Q16352	Alpha-internexin OS=Homo sapiens GN=INA PE=1 SV=2	11.37	12.2637	12.2907	14.5943	11.7214	10.8129	11.3984	11.3922	11.2337	FALSE		IsMasterProtein	Human	0	145.815	58	28	172	22	1	499	55.4	5.4
1451	O75396	Vesicle-trafficking protein SEC22b OS=Homo sapiens GN=SEC22B PE=1 SV=4	12.5447	13.4392	12.496	12.9511	13.5053	12.0518	12.2605	12.5176	12.3735	FALSE		IsMasterProtein	Human	0	123.501	48	9	109	9	1	215	24.6	6.92
1452	J3KNL6	Protein transport protein Sec16A OS=Homo sapiens GN=SEC16A PE=1 SV=1	10.8247	11.1928	10.5268	10.9306	11.1259	10.213	10.6987	11.026	10.6556	FALSE		IsMasterProtein	Human	0	81.472	11	20	40	20	1	2357	251.7	5.8
1453	V9HW63	Epididymis secretory sperm binding protein Li 97n OS=Homo sapiens GN=HEL-S-97n PE=2 SV=1	12.6389	12.9904	12.244	12.9238	12.5542	12.4295	12.5973	12.4722	12.8851	FALSE		IsMasterProtein	Human	0	141.616	65	15	92	12	1	271	30.5	6.29
1454	Q5VV89	Microsomal glutathione S-transferase 3 OS=Homo sapiens GN=MGST3 PE=1 SV=1	12.2887	12.4249	12.3383	12.2254	12.2179	12.1858	12.1776	12.8019	12.248	FALSE		IsMasterProtein	Human	0	107.701	35	5	178	5	1	166	18.4	9.96
1455	Q8TE68	Epidermal growth factor receptor kinase substrate 8-like protein 1 OS=Homo sapiens GN=EPS8L1 PE=1 SV=3	6.81121	6.62205	7.63807	6.54998	6.45943	7.29554	7.49825	7.48382	7.32463	FALSE		IsMasterProtein	Human	0.001	6.842	6	4	4	4	1	723	80.2	6.04
1456	Q8N3V7-2	Isoform 2 of Synaptopodin OS=Homo sapiens GN=SYNPO	9.51313	8.94574	8.60659	8.73708	8.73573	7.98641	8.29737	8.96347	7.96924	FALSE		IsMasterProtein	Human	0	37.615	13	7	22	7	1	903	96.3	9.77
1457	P63092-3	Isoform 3 of Guanine nucleotide-binding protein G(s) subunit alpha isoforms short OS=Homo sapiens GN=GNAS	8.88111	8.9472	8.33316	9.05202	8.72758	8.59842	8.44915	8.91916	8.54458	FALSE		IsMasterProtein	Human	0	154.524	52	15	135	1	1	379	44.2	6.29
1458	A8K2U0	Alpha-2-macroglobulin-like protein 1 OS=Homo sapiens GN=A2ML1 PE=1 SV=3	11.0814	10.963	11.6498	10.735	10.6188	13.1203	11.3292	11.4383	11.8325	FALSE		IsMasterProtein	Human	0	136.7	20	22	74	4	1	1454	161	5.73
1459	Q52LG2	Keratin-associated protein 13-2 OS=Homo sapiens GN=KRTAP13-2 PE=1 SV=1	9.81218	9.53741	12.8227	8.84266	8.32957	8.45286	8.45368	8.75355	8.60474	FALSE		IsMasterProtein	Human	0	70.168	62	7	26	6	1	175	18.7	8.29
1460	P15559	NAD(P)H dehydrogenase [quinone] 1 OS=Homo sapiens GN=NQO1 PE=1 SV=1	7.27984	7.20359	6.86171	7.38888	6.76155	6.77479	7.08215	7.23362	7.1127	FALSE		IsMasterProtein	Human	0	14.697	20	4	7	4	1	274	30.8	8.88
1461	Q9P0J0	NADH dehydrogenase [ubiquinone] 1 alpha subcomplex subunit 13 OS=Homo sapiens GN=NDUFA13 PE=1 SV=3	11.9722	12.1491	11.9151	12.0756	12.0834	12.1516	12.0984	12.1145	12.082	FALSE		IsMasterProtein	Human	0	67.143	62	9	79	9	1	144	16.7	8.43
1462	P28070	Proteasome subunit beta type-4 OS=Homo sapiens GN=PSMB4 PE=1 SV=4	10.9347	10.7042	11.0496	10.4278	10.615	10.1081	10.4436	10.4506	10.5378	FALSE		IsMasterProtein	Human	0	86.924	38	6	53	6	1	264	29.2	5.97
1463	B2R941	cDNA, FLJ94198, highly similar to Homo sapiens carboxypeptidase A3 (mast cell) (CPA3), mRNA OS=Homo sapiens PE=2 SV=1	11.0139	11.9423	10.6107	11.4805	11.6779	10.4768	10.6995	10.8281	14.0146	FALSE		IsMasterProtein	Human	0	51.219	24	10	31	10	1	417	48.7	9
1464	P48454-3	Isoform 3 of Serine/threonine-protein phosphatase 2B catalytic subunit gamma isoform OS=Homo sapiens GN=PPP3CC	5.29278	5.67807	4.92125	5.36807	5.09592	5.17393	5.33985	5.65535	5.52669	FALSE		IsMasterProtein	Human	0	18.26	9	4	7	2	1	521	59.2	6.99
1465	Q92600-2	Isoform 2 of CCR4-NOT transcription complex subunit 9 OS=Homo sapiens GN=CNOT9	5.91409	5.83542	5.65821	5.3147	5.56986	5.04876	5.35755	5.52982	5.60288	FALSE		IsMasterProtein	Human	0	10.433	11	2	5	2	1	331	36.8	7.03
1466	D3DS14	Uncharacterized protein OS=Homo sapiens GN=FLJ10357 PE=4 SV=1	8.79247	8.67772	8.26725	8.29186	8.4733	8.13853	8.43463	8.42206	8.07093	FALSE		IsMasterProtein	Human	0	9.325	2	4	7	4	1	1519	164.5	6.15
1467	O14802	DNA-directed RNA polymerase III subunit RPC1 OS=Homo sapiens GN=POLR3A PE=1 SV=2	7.25927	7.61471	6.8802	7.13955	7.39146	6.70183	6.98185	6.89239	6.62352	FALSE		IsMasterProtein	Human	0.002	5.317	3	3	3	3	1	1390	155.5	8.48
1468	P51606	N-acylglucosamine 2-epimerase OS=Homo sapiens GN=RENBP PE=1 SV=2	8.12464	8.06609	7.9431	8.57516	7.63807	7.99322	8.10486	8.01402	8.4149	FALSE		IsMasterProtein	Human	0	14.492	9	4	14	4	1	427	48.8	6.37
1469	Q9NRP2	COX assembly mitochondrial protein 2 homolog OS=Homo sapiens GN=CMC2 PE=1 SV=1	6.32553	6.38024	6.3733	6.47249	6.27612	6.23458	5.73335	6.71425	5.97039	FALSE		IsMasterProtein	Human	0.008	3.582	13	1	3	1	1	79	9.5	7.87
1470	Q86V85	Integral membrane protein GPR180 OS=Homo sapiens GN=GPR180 PE=2 SV=1	6.04221	6.30925	5.87283	6.0268	6.14771	5.2555	5.94251	5.82018	5.66676	FALSE		IsMasterProtein	Human	0	10.528	10	3	4	3	1	440	49.4	7.39
1471	Q9NRG7-2	Isoform 2 of Epimerase family protein SDR39U1 OS=Homo sapiens GN=SDR39U1	8.98726	9.38629	8.72485	8.81025	9.44874	8.35975	8.60437	9.04467	9.06259	FALSE		IsMasterProtein	Human	0	16.881	17	4	7	4	1	293	31.1	9.04
1472	P40261	Nicotinamide N-methyltransferase OS=Homo sapiens GN=NNMT PE=1 SV=1	7.05202	6.87406	6.81378	7.32553	6.29829	6.79442	7.60733	7.16591	7.44045	FALSE		IsMasterProtein	Human	0	17.332	12	2	12	2	1	264	29.6	5.74
1473	Q96KA5	Cleft lip and palate transmembrane protein 1-like protein OS=Homo sapiens GN=CLPTM1L PE=1 SV=1	9.16817	9.09751	8.84894	9.80074	8.96319	8.75522	8.86821	9.31967	9.31084	FALSE		IsMasterProtein	Human	0	29.672	16	6	9	6	1	538	62.2	8.56
1474	A0A024R904	Calcyclin binding protein, isoform CRA_a OS=Homo sapiens GN=CACYBP PE=4 SV=1	10.9449	10.8258	10.3713	9.98028	10.6848	9.38089	10.0584	9.79181	9.72281	FALSE		IsMasterProtein	Human	0	55.371	35	5	26	5	1	228	26.2	8.25
1475	Q9BZ23	Pantothenate kinase 2, mitochondrial OS=Homo sapiens GN=PANK2 PE=1 SV=3	4.30012	4.20163	3.70044	3.58496	3.63227	3.73335	4.05311	3.27798	3.56071	FALSE		IsMasterProtein	Human	0.005	4.281	4	2	3	2	1	570	62.6	9.28
1476	Q9NQX1-3	Isoform 3 of PR domain zinc finger protein 5 OS=Homo sapiens GN=PRDM5	9.94163	10.1149	9.50581	10.4388	10.0478	9.50522	9.4816	10.0017	9.58026	FALSE		IsMasterProtein	Human	0.006	4.022	7	1	5	1	1	111	12.9	9.04
1477	P41214	Eukaryotic translation initiation factor 2D OS=Homo sapiens GN=EIF2D PE=1 SV=3	7.19771	6.72383	6.61324	6.71425	6.6014	6.73064	6.89603	6.8802	6.47735	FALSE		IsMasterProtein	Human	0	8.59	10	4	4	4	1	584	64.7	7.65
1478	J3KTA4	Probable ATP-dependent RNA helicase DDX5 OS=Homo sapiens GN=DDX5 PE=1 SV=1	12.7488	13.1108	12.3084	12.1933	13.0626	11.6363	12.0599	12.3787	12.0913	FALSE		IsMasterProtein	Human	0	191.801	51	29	133	20	1	614	69	8.85
1479	A0A024RAC5	Regulator of chromosome condensation 2, isoform CRA_a OS=Homo sapiens GN=RCC2 PE=4 SV=1	10.6088	9.4735	10.2234	9.72554	9.28286	9.1533	9.66409	9.5076	9.55267	FALSE		IsMasterProtein	Human	0	36.861	24	10	12	10	1	522	56	8.78
1480	P27694	Replication protein A 70 kDa DNA-binding subunit OS=Homo sapiens GN=RPA1 PE=1 SV=2	12.8172	12.6064	12.4908	11.6864	12.2344	10.8262	11.1854	11.436	11.2969	FALSE		IsMasterProtein	Human	0	130.981	34	17	92	17	1	616	68.1	7.21
1481	Q96EE3-1	Isoform B of Nucleoporin SEH1 OS=Homo sapiens GN=SEH1L	10.8103	10.7511	10.3179	10.3314	10.9259	10.0309	10.2224	10.495	10.2696	FALSE		IsMasterProtein	Human	0	81.998	37	11	42	11	1	421	46.5	7.9
1482	O75817	Ribonuclease P protein subunit p20 OS=Homo sapiens GN=POP7 PE=1 SV=2	7.15279	7.27891	7.12102	7.38888	7.10434	7.08534	7.35403	7.41363	7.63154	FALSE		IsMasterProtein	Human	0.001	6.838	11	1	4	1	1	140	15.6	8.94
1483	A0A0S2Z3L2	ATPase Ca++ transporting cardiac muscle slow twitch 2 isoform 1 (Fragment) OS=Homo sapiens GN=ATP2A2 PE=2 SV=1	14.5119	14.3548	14.3037	14.9382	14.3304	14.3969	14.4459	14.638	14.7634	FALSE		IsMasterProtein	Human	0	604.802	48	46	416	38	1	1042	114.7	5.34
1484	P06868	SWISS-PROT:P06868 (Bos taurus) Plasminogen precursor	7.23554	7.12412	8.32328	7.22497	7.44211	6.23458	7.00225	7.91886	7.6532	TRUE		IsMasterProtein		0	19.001	5	2	20	1	1	812	91.2	7.5
1485	Q9H930	Nuclear body protein SP140-like protein OS=Homo sapiens GN=SP140L PE=1 SV=3	4.32912	5.01346	3.88753	4.05311	3.88753	4.01792	4.15381	4.74953	4.14568	FALSE		IsMasterProtein	Human	0.001	5.859	5	2	3	1	1	580	67	8.48
1486	P07737	Profilin-1 OS=Homo sapiens GN=PFN1 PE=1 SV=2	13.4771	12.872	13.202	13.2327	12.6426	12.9241	13.8008	13.0657	13.7597	FALSE		IsMasterProtein	Human	0	145.998	70	9	119	9	1	140	15	8.27
1487	Q96L58	Beta-1,3-galactosyltransferase 6 OS=Homo sapiens GN=B3GALT6 PE=1 SV=2	5.82273	6.17393	5.64674	6.30012	6.49185	5.49825	5.83036	6.1127	5.84298	FALSE		IsMasterProtein	Human	0	8.799	6	2	2	2	1	329	37.1	9.66
1488	A0A1C8DUK0	MHC class I antigen (Fragment) OS=Homo sapiens GN=HLA-B PE=3 SV=1	8.4814	9.09513	8.85643	10.7058	8.34518	8.30925	7.94661	8.43087	8.38327	FALSE		IsMasterProtein	Human	0.001	6.829	7	1	5	1	1	181	21.1	6.55
1489	Q5H8C1	FRAS1-related extracellular matrix protein 1 OS=Homo sapiens GN=FREM1 PE=1 SV=3	9.47675	7.77479	7.81698	7.33539	8.11322	6.74281	7.33896	7.19279	7.23745	FALSE		IsMasterProtein	Human	0	14.703	2	4	6	4	1	2179	244	5.9
1490	Q8TB96	T-cell immunomodulatory protein OS=Homo sapiens GN=ITFG1 PE=1 SV=1	8.52356	9.76454	8.59656	9.39446	10.0289	8.79377	8.72656	8.96867	8.9655	FALSE		IsMasterProtein	Human	0	33.924	10	4	12	4	1	612	68.1	5.39
1491	A0A024R5D2	Multiple endocrine neoplasia I, isoform CRA_a OS=Homo sapiens GN=MEN1 PE=4 SV=1	8.23314	8.16942	7.66178	7.75087	8.35623	7.07895	7.35931	7.40599	6.99095	FALSE		IsMasterProtein	Human	0	12.214	8	4	4	4	1	615	68	6.55
1492	Q5I0G2	Growth hormone A1 OS=Homo sapiens GN=PRL PE=1 SV=1	14.2764	18.2427	13.7077	14.4245	17.2321	13.9053	14.1367	14.2872	14.1011	FALSE		IsMasterProtein	Human	0	603.367	62	14	1223	14	1	228	25.9	6.98
1493	Q7Z5Q1-9	Isoform 8 of Cytoplasmic polyadenylation element-binding protein 2 OS=Homo sapiens GN=CPEB2	4.90207	6.70183	6.16792	6.19574	6.89482	4.70598	5.64962	5.53605	4.848	FALSE		IsMasterProtein	Human	0.004	4.51	3	2	2	2	1	1034	109.7	8.12
1494	Q9H7D7	WD repeat-containing protein 26 OS=Homo sapiens GN=WDR26 PE=1 SV=3	8.30925	8.5691	8.36545	8.74819	8.4672	8.1644	8.40344	8.79214	8.53644	FALSE		IsMasterProtein	Human	0	16.318	7	5	6	5	1	661	72.1	6.16
1495	A0A024R5H0	Barrier to autointegration factor 1, isoform CRA_a OS=Homo sapiens GN=BANF1 PE=4 SV=1	13.1819	11.9115	12.3623	11.7099	11.7768	11.0822	11.0187	11.8002	11.1731	FALSE		IsMasterProtein	Human	0	82.911	64	5	47	5	1	89	10.1	6.09
1496	H0Y2S9	Myosin phosphatase Rho-interacting protein (Fragment) OS=Homo sapiens GN=MPRIP PE=1 SV=3	7.10434	7.49185	6.8392	6.92125	7.31198	6.6879	6.98527	7.17792	6.732	FALSE		IsMasterProtein	Human	0	74.002	10	16	47	5	1	1794	203.4	5.22
1497	Q92932	Receptor-type tyrosine-protein phosphatase N2 OS=Homo sapiens GN=PTPRN2 PE=1 SV=2	7.80413	10.5312	7.75622	7.91468	10.5994	7.87406	7.58871	7.85674	7.5947	FALSE		IsMasterProtein	Human	0	31.141	11	9	19	9	1	1015	111.2	5.83
1498	Q96EH3	Mitochondrial assembly of ribosomal large subunit protein 1 OS=Homo sapiens GN=MALSU1 PE=1 SV=1	6.8189	6.86542	6.76288	6.97384	6.81762	6.62936	6.46923	7.30469	6.61029	FALSE		IsMasterProtein	Human	0	8.06	12	2	3	2	1	234	26.2	5.49
1499	P23470	Receptor-type tyrosine-protein phosphatase gamma OS=Homo sapiens GN=PTPRG PE=1 SV=4	7.88264	8.14057	7.64818	7.95942	8.108	8.50263	7.96924	8.30606	8.08693	FALSE		IsMasterProtein	Human	0	19.227	3	3	7	3	1	1445	161.9	6.42
1500	P30101	Protein disulfide-isomerase A3 OS=Homo sapiens GN=PDIA3 PE=1 SV=4	14.8872	15.4453	14.8543	15.378	15.6956	14.7489	15.0028	15.5139	15.2248	FALSE		IsMasterProtein	Human	0	482.19	71	41	594	34	1	505	56.7	6.35
1501	Q01955	Collagen alpha-3(IV) chain OS=Homo sapiens GN=COL4A3 PE=1 SV=3	6.99774	8.14262	6.76421	7.26866	8.71253	6.62059	6.62059	6.99548	6.7252	FALSE		IsMasterProtein	Human	0	25.789	4	3	10	3	1	1670	161.7	9.16
1502	A0A024R1X8	Junction plakoglobin, isoform CRA_a OS=Homo sapiens GN=JUP PE=4 SV=1	15.6303	13.8336	15.5677	13.5901	13.6862	14.9595	15.5509	15.1888	15.1036	FALSE		IsMasterProtein	Human	0	737.791	70	39	645	32	1	745	81.7	6.14
1503	J3KNB4	Cathelicidin antimicrobial peptide OS=Homo sapiens GN=CAMP PE=1 SV=1	9.35094	9.0542	8.66605	10.5724	9.44004	10.6141	9.33584	10.4991	10.4023	FALSE		IsMasterProtein	Human	0	16.613	25	6	10	6	1	173	19.6	9.41
1504	B4E2L0	cDNA FLJ54730, highly similar to cAMP-dependent protein kinase, beta-2-catalytic subunit (EC 2.7.11.11) OS=Homo sapiens PE=2 SV=1	11.4815	12.1837	11.098	11.6451	11.9271	10.5852	11.0309	11.1542	11.1178	FALSE		IsMasterProtein	Human	0	87.963	40	13	53	4	1	398	46.2	8.69
1505	Q53RD9	Fibulin-7 OS=Homo sapiens GN=FBLN7 PE=2 SV=1	7.22882	9.19992	7.37764	7.224	8.0917	6.8125	6.76155	7.05853	6.97499	FALSE		IsMasterProtein	Human	0	7.999	7	2	2	2	1	439	47.3	7.62
1506	A0A024RBA9	RAB21, member RAS oncogene family, isoform CRA_a OS=Homo sapiens GN=RAB21 PE=4 SV=1	11.828	11.6707	11.6919	11.0279	11.6773	11.4425	11.4937	11.4476	11.4862	FALSE		IsMasterProtein	Human	0	59.955	40	7	63	7	1	225	24.3	7.94
1507	P05198	Eukaryotic translation initiation factor 2 subunit 1 OS=Homo sapiens GN=EIF2S1 PE=1 SV=3	12.1264	12.0391	11.5678	12.6112	11.8991	11.7895	12.2699	12.3244	12.3581	FALSE		IsMasterProtein	Human	0	88.828	60	18	57	18	1	315	36.1	5.08
1508	Q12767-2	Isoform 2 of Transmembrane protein 94 OS=Homo sapiens GN=TMEM94	7.79246	7.83794	8.04767	7.90147	7.7807	8.15482	7.92362	7.91827	8.04603	FALSE		IsMasterProtein	Human	0	11.593	2	3	11	3	1	1386	154.2	6.39
1509	Q8IWB7	WD repeat and FYVE domain-containing protein 1 OS=Homo sapiens GN=WDFY1 PE=1 SV=1	10.8812	10.7484	10.6628	11.2426	10.6021	10.6197	10.9381	11.0163	10.995	FALSE		IsMasterProtein	Human	0	95.398	33	11	43	11	1	410	46.3	7.33
1510	Q9BQS7-3	Isoform 3 of Hephaestin OS=Homo sapiens GN=HEPH	4.12928	4.01792	4	3.32193	4.09592	4.00899	3.91648	4.45286	4.19377	FALSE		IsMasterProtein	Human	0.002	5.596	2	2	2	2	1	1212	136.6	6.28
1511	P52735	Guanine nucleotide exchange factor VAV2 OS=Homo sapiens GN=VAV2 PE=1 SV=2	9.6319	9.23888	9.63572	9.98299	9.13443	9.40684	10.376	10.6491	10.3346	FALSE		IsMasterProtein	Human	0	38.287	14	11	29	11	1	878	101.2	7.08
1512	Q9HCG8	Pre-mRNA-splicing factor CWC22 homolog OS=Homo sapiens GN=CWC22 PE=1 SV=3	6.9507	6.52199	6.31832	6.55459	6.42291	6.03562	6.3837	6.40088	6.05094	FALSE		IsMasterProtein	Human	0	11.875	6	4	5	4	1	908	105.4	7.03
1513	A0A090N8H2	Immune associated nucleotide 6 OS=Homo sapiens GN=hIAN6 PE=4 SV=1	6.39917	6.71149	6.00675	7.04658	6.51728	6.11894	6.3345	6.53294	6.26679	FALSE		IsMasterProtein	Human	0	8.389	7	4	8	3	1	665	74.8	8.34
1514	E9LUH4	Methyl-CpG-binding protein 2 OS=Homo sapiens GN=MECP2 PE=2 SV=1	14.1658	13.4406	13.4392	12.9762	13.8035	11.8854	11.8936	12.2447	11.8644	FALSE		IsMasterProtein	Human	0	232.177	54	21	123	21	1	511	55.1	9.96
1515	O94826	Mitochondrial import receptor subunit TOM70 OS=Homo sapiens GN=TOMM70 PE=1 SV=1	12.4304	12.6941	12.0915	12.2915	12.8275	12.2333	12.177	12.5593	12.3869	FALSE		IsMasterProtein	Human	0	219.227	51	21	140	21	1	608	67.4	7.12
1516	Q5PSV4	Breast cancer metastasis-suppressor 1-like protein OS=Homo sapiens GN=BRMS1L PE=1 SV=2	6.11686	6.02237	5.39917	5.41278	6.52199	4.56072	4.77083	5.42962	4.84298	FALSE		IsMasterProtein	Human	0.001	7.703	7	2	4	2	1	323	37.6	5.15
1517	P31323	cAMP-dependent protein kinase type II-beta regulatory subunit OS=Homo sapiens GN=PRKAR2B PE=1 SV=3	10.4569	11.4561	9.78496	10.1508	11.1981	9.50004	9.73606	10.1102	9.9359	FALSE		IsMasterProtein	Human	0	80.062	34	9	24	8	1	418	46.3	4.92
1518	B2R6J3	cDNA, FLJ92974, highly similar to Homo sapiens methylmalonic aciduria (cobalamin deficiency) type B(MMAB), mRNA OS=Homo sapiens PE=1 SV=1	10.5847	11.1373	10.3637	9.94163	10.8431	10.652	10.469	10.6683	10.6665	FALSE		IsMasterProtein	Human	0	46.888	34	7	34	7	1	250	27.3	8.6
1519	Q8NDH3	Probable aminopeptidase NPEPL1 OS=Homo sapiens GN=NPEPL1 PE=1 SV=3	8.29094	7.81762	8.05582	7.95012	8.00056	8.02956	8.43546	8.23936	8.36894	FALSE		IsMasterProtein	Human	0	17.539	15	5	10	2	1	523	55.8	6.87
1520	Q9UFC0	Leucine-rich repeat and WD repeat-containing protein 1 OS=Homo sapiens GN=LRWD1 PE=1 SV=2	8.33494	7.83289	7.86357	7.95128	7.79571	6.99661	7.26959	7.77215	7.5157	FALSE		IsMasterProtein	Human	0	26.902	12	5	8	5	1	647	70.8	7.21
1521	B0QYN7	SUMO-conjugating enzyme OS=Homo sapiens GN=UBE2I PE=1 SV=1	10.3741	9.96304	9.77281	9.70701	9.58871	9.24413	9.66498	9.84784	9.95099	FALSE		IsMasterProtein	Human	0	18.845	22	4	6	4	1	184	20.4	8.46
1522	W0G8G7	MHC class I antigen (Fragment) OS=Homo sapiens GN=HLA-B PE=3 SV=1	5.41278	5.43296	5.06178	5.72247	5.66676	5.76288	5.18982	5.64962	5.50779	FALSE		IsMasterProtein	Human	0	9.425	11	2	6	1	1	273	31.6	5.66
1523	A0A1W6EQF1	Cytochrome c oxidase subunit I OS=Homo sapiens GN=COX1 PE=4 SV=1	8.31424	8.57818	8.41236	8.6872	8.58909	7.49585	7.67313	8.09434	7.65464	FALSE		IsMasterProtein	Human	0	72.426	11	3	36	1	1	516	57.3	6.8
1524	Q9NZM3	Intersectin-2 OS=Homo sapiens GN=ITSN2 PE=1 SV=3	7.6279	7.52435	7.13134	7.5157	6.89966	7.34341	7.29737	7.57137	7.67596	FALSE		IsMasterProtein	Human	0	24.57	3	4	8	3	1	1697	193.3	8.12
1525	P19838-2	Isoform 2 of Nuclear factor NF-kappa-B p105 subunit OS=Homo sapiens GN=NFKB1	9.88966	9.56796	9.61066	10.4093	9.42899	9.67455	10.159	10.4142	10.2723	FALSE		IsMasterProtein	Human	0	61.833	14	10	26	10	1	969	105.4	5.4
1526	Q53HS1	Achalasia, adrenocortical insufficiency, alacrimia (Allgrove, triple-A) variant (Fragment) OS=Homo sapiens PE=2 SV=1	8.89178	8.81762	8.53294	8.8458	8.58684	7.92125	8.36807	8.55229	8.45533	FALSE		IsMasterProtein	Human	0	16.073	15	6	11	6	1	546	59.5	7.5
1527	B2R8J1	Transporter OS=Homo sapiens PE=2 SV=1	6.4822	6.91886	6.55305	6.93546	6.90929	8.34341	7.13853	6.99322	7.40769	FALSE		IsMasterProtein	Human	0.001	6.075	3	2	4	2	1	642	72.1	8.19
1528	P98155	Very low-density lipoprotein receptor OS=Homo sapiens GN=VLDLR PE=1 SV=1	6.95652	6.93192	7.63081	6.47897	6.55152	7.40088	7.56377	7.57818	7.63008	FALSE		IsMasterProtein	Human	0	14.515	5	3	7	3	1	873	96	4.79
1529	E7EQY1	Protein FAM136A OS=Homo sapiens GN=FAM136A PE=1 SV=1	6.72247	6.82018	6.66676	6.93074	7.27426	6.32373	6.38543	6.73471	6.42291	FALSE		IsMasterProtein	Human	0	10.973	11	3	6	3	1	245	26.8	8.24
1530	A0A024RBN6	Cytochrome c oxidase subunit 6A, mitochondrial OS=Homo sapiens GN=COX6A1 PE=3 SV=1	8.42164	9.0182	8.30879	8.97785	8.52199	7.74483	7.81698	8.22689	7.88996	FALSE		IsMasterProtein	Human	0	45.671	31	2	26	1	1	152	16.8	10.83
1531	Q9BR76	Coronin-1B OS=Homo sapiens GN=CORO1B PE=1 SV=1	11.7375	11.4732	11.4016	11.4015	11.2364	11.1891	11.9003	11.321	11.5543	FALSE		IsMasterProtein	Human	0	45.562	25	10	31	10	1	489	54.2	5.88
1532	A0A1W6IYI3	N90-VRC38.01 heavy chain variable region (Fragment) OS=Homo sapiens PE=2 SV=1	8.07253	6.74147	5.87283	6.89724	6.64386	6.18785	7.04876	6.31288	7.35138	FALSE		IsMasterProtein	Human	0.001	6.508	15	1	2	1	1	124	13.5	7.28
1533	P62495	Eukaryotic peptide chain release factor subunit 1 OS=Homo sapiens GN=ETF1 PE=1 SV=3	11.0219	10.9141	10.7282	10.7395	10.693	10.2727	10.9196	10.6685	10.9545	FALSE		IsMasterProtein	Human	0	68.98	30	10	37	10	1	437	49	5.71
1534	Q9NRG1	Phosphoribosyltransferase domain-containing protein 1 OS=Homo sapiens GN=PRTFDC1 PE=1 SV=1	7.73403	8.11218	7.36545	7.64024	7.54226	7.26397	7.57592	7.27798	7.27612	FALSE		IsMasterProtein	Human	0	18.256	22	4	10	4	1	225	25.7	6.15
1535	Q9UNL2-2	Isoform 2 of Translocon-associated protein subunit gamma OS=Homo sapiens GN=SSR3	10.3062	10.4986	10.4117	11.3639	10.3437	9.01931	10.5596	10.8285	10.3216	FALSE		IsMasterProtein	Human	0	17.548	7	1	28	1	1	198	22.6	9.63
1536	P05091	Aldehyde dehydrogenase, mitochondrial OS=Homo sapiens GN=ALDH2 PE=1 SV=2	14.2777	13.2701	13.1251	13.1658	14.1943	11.9792	12.5796	13.4757	13.191	FALSE		IsMasterProtein	Human	0	289.681	55	22	184	18	1	517	56.3	7.05
1537	P68036-3	Isoform 3 of Ubiquitin-conjugating enzyme E2 L3 OS=Homo sapiens GN=UBE2L3	9.94895	9.56986	9.73877	9.54071	9.578	9.28309	9.77676	9.36894	9.81698	FALSE		IsMasterProtein	Human	0	54.691	36	5	14	3	1	212	24	8.75
1538	P62424	60S ribosomal protein L7a OS=Homo sapiens GN=RPL7A PE=1 SV=2	13.52	13.0876	12.9899	13.0847	13.0168	12.0894	13.094	13.1084	12.6795	FALSE		IsMasterProtein	Human	0	128.699	42	13	87	13	1	266	30	10.61
1539	A0A0A0MRR7	U1 small nuclear ribonucleoprotein C OS=Homo sapiens GN=SNRPC PE=1 SV=1	11.2834	11.0269	10.6847	10.3711	10.9875	10.0504	10.6186	10.5974	9.99577	FALSE		IsMasterProtein	Human	0	28.303	12	2	41	2	1	180	19.7	9.58
1540	Q8WWY3	U4/U6 small nuclear ribonucleoprotein Prp31 OS=Homo sapiens GN=PRPF31 PE=1 SV=2	10.3587	10.6011	9.6954	9.56662	10.4339	9.31764	9.43941	9.63027	9.60529	FALSE		IsMasterProtein	Human	0	32.822	19	7	14	7	1	499	55.4	5.78
1541	Q96RU3	Formin-binding protein 1 OS=Homo sapiens GN=FNBP1 PE=1 SV=2	6.94486	6.926	6.55766	6.95884	6.91289	6.39575	6.72792	6.2891	6.69627	FALSE		IsMasterProtein	Human	0	16.581	10	3	4	3	1	617	71.3	5.72
1542	Q9BUL8	Programmed cell death protein 10 OS=Homo sapiens GN=PDCD10 PE=1 SV=1	9.56434	9.35248	9.10748	9.16541	9.1393	9.05718	9.33047	9.37134	9.41806	FALSE		IsMasterProtein	Human	0	18.775	25	5	8	5	1	212	24.7	8.19
1543	Q96LD4	Tripartite motif-containing protein 47 OS=Homo sapiens GN=TRIM47 PE=1 SV=2	9.30652	9.05447	8.89664	9.51787	8.61397	9.10565	9.23864	9.65768	9.38974	FALSE		IsMasterProtein	Human	0	51.125	21	10	30	10	1	638	69.5	6.44
1544	Q03252	Lamin-B2 OS=Homo sapiens GN=LMNB2 PE=1 SV=4	15.8302	15.6414	15.0483	15.0614	15.7322	14.5621	14.5094	14.9598	14.5359	FALSE		IsMasterProtein	Human	0	408.902	65	54	555	48	1	620	69.9	5.59
1545	A0A0A0MTJ9	Neutral cholesterol ester hydrolase 1 OS=Homo sapiens GN=NCEH1 PE=1 SV=1	10.9736	11.0559	11.1107	12.9704	11.0047	10.7921	10.9836	11.4987	11.3405	FALSE		IsMasterProtein	Human	0	84.116	32	11	37	11	1	448	49.9	7.21
1546	Q9UM19	Hippocalcin-like protein 4 OS=Homo sapiens GN=HPCAL4 PE=1 SV=3	5.80219	5.21723	5.86542	5.66391	5.21723	5.62936	5.82528	6.1334	5.8125	FALSE		IsMasterProtein	Human	0	10.474	25	4	5	2	1	191	22.2	4.89
1547	Q6FIE9	TOLLIP protein OS=Homo sapiens GN=TOLLIP PE=1 SV=1	10.8983	12.1751	10.6471	10.9248	11.8972	10.8511	11.0333	11.0629	11.0345	FALSE		IsMasterProtein	Human	0	96.849	41	8	58	8	1	274	30.3	5.97
1548	Q96AA3	Protein RFT1 homolog OS=Homo sapiens GN=RFT1 PE=1 SV=1	8.99944	8.3505	8.85425	9.34274	8.74786	8.37851	8.72212	9.10407	9.07119	FALSE		IsMasterProtein	Human	0.001	7.273	5	3	4	3	1	541	60.3	8.85
1549	O94905	Erlin-2 OS=Homo sapiens GN=ERLIN2 PE=1 SV=1	14.2857	13.333	14.2666	14.0409	13.4217	13.9953	13.6332	14.0227	13.9515	FALSE		IsMasterProtein	Human	0	216.127	63	19	230	15	1	339	37.8	5.62
1550	C9J2R5	Lipoma-preferred partner (Fragment) OS=Homo sapiens GN=LPP PE=1 SV=8	3.93546	4.57894	3.79701	4.41278	4.51728	3.47249	3.88753	4.51096	4.33628	FALSE		IsMasterProtein	Human	0.001	6.493	38	2	4	1	1	52	5.6	9.99
1551	Q9H488	GDP-fucose protein O-fucosyltransferase 1 OS=Homo sapiens GN=POFUT1 PE=1 SV=1	8.72554	8.67313	8.51924	8.38111	8.55382	8.13134	8.33896	8.5812	8.31288	FALSE		IsMasterProtein	Human	0	44.384	23	6	14	6	1	388	43.9	8.53
1552	Q7Z4H3	HD domain-containing protein 2 OS=Homo sapiens GN=HDDC2 PE=1 SV=1	7.0917	6.52356	6.56682	5.91886	6.04876	6.29829	6.10643	6.08958	6.08746	FALSE		IsMasterProtein	Human	0	16.626	17	2	17	2	1	204	23.4	5.49
1553	A0A024R8D4	Mitochondrial ribosomal protein S2, isoform CRA_a OS=Homo sapiens GN=MRPS2 PE=3 SV=1	7.31741	7.68089	7.06286	7.55305	7.90509	7.10852	7.61029	8.03232	7.45533	FALSE		IsMasterProtein	Human	0.006	4.2	5	2	2	2	1	319	35.5	8.94
1554	O60711-2	Isoform 2 of Leupaxin OS=Homo sapiens GN=LPXN	5.20163	5.87529	5.41954	6.53605	5.95652	5.43296	5.65249	6.3837	5.64097	FALSE		IsMasterProtein	Human	0	14.908	9	2	3	2	1	391	43.7	6.18
1555	E9PRY8	Elongation factor 1-delta OS=Homo sapiens GN=EEF1D PE=1 SV=1	12.2111	12.3805	11.7747	12.1347	12.3344	11.5123	11.9643	12.0665	12.056	FALSE		IsMasterProtein	Human	0	169.2	31	18	106	1	1	697	76.5	7.05
1556	Q14938-3	Isoform 3 of Nuclear factor 1 X-type OS=Homo sapiens GN=NFIX	12.6973	10.1635	11.9938	9.98868	10.2702	9.73961	9.37786	10.164	9.45471	FALSE		IsMasterProtein	Human	0	59.171	27	8	33	6	1	441	48.8	8.47
1557	A0A024R6D4	Enhancer of rudimentary homolog OS=Homo sapiens GN=ERH PE=3 SV=1	12.3682	12.0484	11.8225	11.1459	12.1237	10.5336	11.1051	11.4365	10.7344	FALSE		IsMasterProtein	Human	0	48.527	38	5	50	5	1	104	12.3	5.92
1558	Q9BY50	Signal peptidase complex catalytic subunit SEC11C OS=Homo sapiens GN=SEC11C PE=1 SV=3	8.99887	10.5337	8.99605	11.6095	10.197	8.74752	8.96319	9.7923	10.1026	FALSE		IsMasterProtein	Human	0	19.747	28	5	12	5	1	192	21.5	9.2
1559	P57737-3	Isoform 3 of Coronin-7 OS=Homo sapiens GN=CORO7	9.9969	10.6931	9.74601	10.0705	10.4447	9.71596	10.0945	10.3157	10.2008	FALSE		IsMasterProtein	Human	0	61.142	18	12	35	12	1	1048	114.1	6.33
1560	Q9H239	Matrix metalloproteinase-28 OS=Homo sapiens GN=MMP28 PE=2 SV=2	5.2854	5.41278	6.58195	5.70598	4.90689	5.53605	6.1375	6.19377	5.92837	FALSE		IsMasterProtein	Human	0.008	3.53	2	1	2	1	1	520	58.9	9.67
1561	Q9Y2Q0	Phospholipid-transporting ATPase IA OS=Homo sapiens GN=ATP8A1 PE=1 SV=1	9.43567	10.5358	9.26444	9.87759	10.8398	9.02126	9.24674	9.38478	9.24911	FALSE		IsMasterProtein	Human	0	36.451	11	11	19	11	1	1164	131.3	6.84
1562	A1L471	ATP-binding cassette, sub-family B (MDR/TAP), member 1 OS=Homo sapiens GN=ABCB1 PE=2 SV=1	8.26303	8.23122	8.15886	9.22906	7.87958	8.21091	8.00225	8.61434	8.26772	FALSE		IsMasterProtein	Human	0	12.552	4	4	7	4	1	1280	141.4	9
1563	Q96SL1	Disrupted in renal carcinoma protein 2 OS=Homo sapiens GN=DIRC2 PE=1 SV=1	7.5157	7.42459	7.36107	7.32733	7.18982	7.23362	7.58721	7.45286	7.61397	FALSE		IsMasterProtein	Human	0	14.633	8	3	6	3	1	478	52.1	8.47
1564	Q99542	Matrix metalloproteinase-19 OS=Homo sapiens GN=MMP19 PE=1 SV=1	5.1334	5.23266	5.20945	5.44294	5.06178	5.17792	5.38543	5.34341	5.25172	FALSE		IsMasterProtein	Human	0.005	4.21	3	1	1	1	1	508	57.3	7.59
1565	Q6IEH8	Transcriptional regulator OS=Homo sapiens GN=NIPBL PE=2 SV=1	8.68685	8.38068	7.98812	8.3336	8.31424	7.7807	7.96347	8.11061	7.85425	FALSE		IsMasterProtein	Human	0	21.603	3	8	14	8	1	2804	315.9	7.91
1566	H3BRN4	4-aminobutyrate aminotransferase, mitochondrial OS=Homo sapiens GN=ABAT PE=1 SV=1	11.3021	12.8754	11.295	11.9641	13.341	11.1178	11.2477	11.4585	11.2875	FALSE		IsMasterProtein	Human	0	147.448	55	21	93	21	1	515	58.1	8.09
1567	B4DRE5	cDNA FLJ55391 OS=Homo sapiens PE=2 SV=1	9.17043	9.08188	8.68405	8.79312	8.97613	8.50064	8.42836	9.01123	8.56415	FALSE		IsMasterProtein	Human	0	20.383	11	3	13	3	1	325	35.3	6.84
1568	P51572-2	Isoform 2 of B-cell receptor-associated protein 31 OS=Homo sapiens GN=BCAP31	14.0196	13.5682	13.9091	14.5048	13.7834	13.7995	13.9924	14.0568	14.0811	FALSE		IsMasterProtein	Human	0	176.24	35	16	190	16	1	313	34.7	7.84
1569	U6FVB0	Tyrosine-protein kinase receptor OS=Homo sapiens GN=CD74-Ntrk1 fusion gene PE=2 SV=1	10.9376	11.1674	10.9364	12.8886	10.7336	11.1351	11.0407	11.9082	11.9374	FALSE		IsMasterProtein	Human	0	93.671	15	9	46	2	1	627	70.3	8.13
1570	Q8NBJ5	Procollagen galactosyltransferase 1 OS=Homo sapiens GN=COLGALT1 PE=1 SV=1	11.5041	11.0994	11.1749	12.829	10.851	10.9708	11.6461	11.8007	11.7805	FALSE		IsMasterProtein	Human	0	57.301	23	14	59	14	1	622	71.6	7.31
1571	Q96NE9	FERM domain-containing protein 6 OS=Homo sapiens GN=FRMD6 PE=1 SV=1	8.19081	8.21578	7.79051	7.92837	7.75956	8.33047	8.04876	8.32193	8.2031	FALSE		IsMasterProtein	Human	0	19.618	6	3	8	3	1	622	72	7.46
1572	Q9Y6R0	Numb-like protein OS=Homo sapiens GN=NUMBL PE=1 SV=1	9.56739	9.27705	9.41426	9.8519	9.17418	8.83826	9.17891	9.80784	9.35535	FALSE		IsMasterProtein	Human	0	10.455	6	4	8	4	1	609	64.9	8.85
1573	Q86YV9	Hermansky-Pudlak syndrome 6 protein OS=Homo sapiens GN=HPS6 PE=1 SV=1	3.99095	3.49825	3.97269	3.81762	3.40599	3.94486	4.06178	4.37851	4.09592	FALSE		IsMasterProtein	Human	0.001	7.361	3	2	2	2	1	775	82.9	6.28
1574	L7PFZ9	MHC class I antigen (Fragment) OS=Homo sapiens GN=HLA-A PE=3 SV=1	4.70598	4.40599	4.01792	4.90207	3.94486	3.80735	4.04439	4.20945	4.44626	FALSE		IsMasterProtein	Human	0.002	5.743	12	2	3	1	1	181	20.9	6.06
1575	P26010	Integrin beta-7 OS=Homo sapiens GN=ITGB7 PE=1 SV=1	5.1127	4.42626	4.86295	5.00899	4.66107	4.30743	4.67243	5.90689	5.00899	FALSE		IsMasterProtein	Human	0	8.104	3	2	3	1	1	798	86.8	6.04
1576	A2AB72	TREMBL:A2AB72 Tax_Id=10090 Gene_Symbol=Krt32 Keratin complex 1, acidic, gene 2	5.27053	4.70044	6.0045	4.03562	4.20945	4.18587	4.49185	4.23266	4.27798	TRUE		IsMasterProtein		0	37.753	13	7	75	3	1	453	51.1	4.89
1577	L7RXH5	Mitogen-activated protein kinase OS=Homo sapiens GN=MAPK3 PE=2 SV=1	10.4455	10.8029	10.0512	10.2584	10.3986	9.85159	9.98428	10.0254	10.0568	FALSE		IsMasterProtein	Human	0	106.865	44	14	94	9	1	379	43.1	6.74
1578	F8VVA7	Coatomer subunit zeta-1 OS=Homo sapiens GN=COPZ1 PE=1 SV=1	10.7678	11.2454	10.4651	10.5854	11.0575	10.3716	10.8643	10.9753	10.8831	FALSE		IsMasterProtein	Human	0	46.421	32	6	49	6	1	198	22.3	4.89
1579	M9MML0	Low affinity immunoglobulin gamma Fc region receptor III-A OS=Homo sapiens GN=FCGR3A PE=4 SV=2	9.20555	9.30378	8.64386	10.3053	8.75822	8.73877	9.2937	9.49386	10.2059	FALSE		IsMasterProtein	Human	0	10.337	10	4	7	2	1	359	40.2	7.4
1580	Q9Y305-4	Isoform 4 of Acyl-coenzyme A thioesterase 9, mitochondrial OS=Homo sapiens GN=ACOT9	5.36107	4.83289	5.32193	5.34696	4.91648	4.30012	5.34341	5.73064	5.38198	FALSE		IsMasterProtein	Human	0	158.065	61	23	109	1	1	448	50.8	8.53
1581	P12036	Neurofilament heavy polypeptide OS=Homo sapiens GN=NEFH PE=1 SV=4	9.43734	9.87329	9.66267	12.2403	9.38327	8.95652	9.34718	9.60381	9.42249	FALSE		IsMasterProtein	Human	0	89.373	17	18	291	14	1	1026	112.4	6.18
1582	V9HWH2	Creatine kinase brain isoform 1 OS=Homo sapiens GN=HEL-S-29 PE=2 SV=1	12.0247	12.1335	12.7186	11.8933	11.9522	11.3812	11.6789	11.6184	11.4838	FALSE		IsMasterProtein	Human	0	240.968	77	18	154	18	1	381	42.6	5.59
1583	Q687X5	Metalloreductase STEAP4 OS=Homo sapiens GN=STEAP4 PE=1 SV=1	10.4375	12.7196	10.1156	11.7883	12.0384	10.2541	10.3556	10.4813	10.5133	FALSE		IsMasterProtein	Human	0	101.066	29	9	80	9	1	459	51.9	9.29
1584	P54136	Arginine--tRNA ligase, cytoplasmic OS=Homo sapiens GN=RARS PE=1 SV=2	12.3089	12.4946	11.8289	12.14	12.4975	11.9266	12.1657	12.1128	12.1186	FALSE		IsMasterProtein	Human	0	162.46	40	24	77	24	1	660	75.3	6.68
1585	A0A024R1J5	Protein interacting with PRKCA 1, isoform CRA_a OS=Homo sapiens GN=PICK1 PE=4 SV=1	6.73606	8.37808	6.64962	7.01011	8.21335	5.95884	6.21335	6.3906	6.2384	FALSE		IsMasterProtein	Human	0	9.453	8	3	3	3	1	415	46.6	5.3
1586	Q96SU4-6	Isoform 6 of Oxysterol-binding protein-related protein 9 OS=Homo sapiens GN=OSBPL9	8.89512	8.77512	8.5932	9.03315	8.7502	8.44791	8.7807	8.92244	8.84235	FALSE		IsMasterProtein	Human	0	24.577	8	5	11	5	1	746	84.2	6.25
1587	Q13336-2	Isoform 2 of Urea transporter 1 OS=Homo sapiens GN=SLC14A1	7.59917	7.65607	7.50938	8.51728	7.72042	8.16239	7.89724	8.32912	8.09908	FALSE		IsMasterProtein	Human	0	14.666	8	4	6	4	1	445	48.3	6.54
1588	P15502-9	Isoform 9 of Elastin OS=Homo sapiens GN=ELN	7.78986	8.44087	8.01848	8.75322	7.23074	8.16892	7.47411	7.94427	7.38457	FALSE		IsMasterProtein	Human	0	11.11	5	2	3	2	1	792	69	10.4
1589	Q13619	Cullin-4A OS=Homo sapiens GN=CUL4A PE=1 SV=3	8.30241	8.40344	7.80025	7.9542	8.31288	7.82082	8.03232	7.87283	7.8157	FALSE		IsMasterProtein	Human	0	48.695	21	15	27	7	1	759	87.6	8.13
1590	Q07666	KH domain-containing, RNA-binding, signal transduction-associated protein 1 OS=Homo sapiens GN=KHDRBS1 PE=1 SV=1	12.4638	12.6762	11.8844	11.4985	12.6302	10.9585	11.6323	12.1263	11.5724	FALSE		IsMasterProtein	Human	0	78.486	26	9	76	6	1	443	48.2	8.66
1591	Q96DE1	Putative uncharacterized protein (Fragment) OS=Homo sapiens PE=2 SV=1	5.6865	5.81506	5.97728	6.31832	4.92125	6.48543	6.28725	6.08746	5.0917	FALSE		IsMasterProtein	Human	0	424.658	79	13	1254	1	1	159	17.7	5.3
1592	Q6NVY1	3-hydroxyisobutyryl-CoA hydrolase, mitochondrial OS=Homo sapiens GN=HIBCH PE=1 SV=2	13.2357	12.6773	12.9723	12.2347	12.7705	13.208	13.0841	14.0474	13.9285	FALSE		IsMasterProtein	Human	0	129.847	42	16	143	16	1	386	43.5	8.19
1593	P62888	60S ribosomal protein L30 OS=Homo sapiens GN=RPL30 PE=1 SV=2	13.1088	12.8717	12.8792	13.0181	12.8264	12.176	12.8338	12.9313	12.6159	FALSE		IsMasterProtein	Human	0	111.795	65	6	175	6	1	115	12.8	9.63
1594	A0A140VKA9	Testis secretory sperm-binding protein Li 236P OS=Homo sapiens PE=2 SV=1	10.1924	10.2751	9.94705	10.0211	10.2699	9.90057	9.91633	10.251	10.2143	FALSE		IsMasterProtein	Human	0	47.531	39	6	18	6	1	244	25.8	7.37
1595	P13727	Bone marrow proteoglycan OS=Homo sapiens GN=PRG2 PE=1 SV=2	7.69905	7.87036	8.01959	8.63045	7.29921	10.3131	7.72928	8.9747	8.2075	FALSE		IsMasterProtein	Human	0	27.536	21	4	10	4	1	222	25.2	6.76
1596	Q6DD87	Zinc finger protein 787 OS=Homo sapiens GN=ZNF787 PE=1 SV=3	6.37678	5.926	5.63517	6.45286	6.12309	5.08321	5.77873	5.88753	5.56986	FALSE		IsMasterProtein	Human	0.001	6.011	7	2	2	2	1	383	40.5	7.84
1597	A0A024R6W0	Aspartate aminotransferase OS=Homo sapiens GN=GOT2 PE=4 SV=1	13.8199	14.1907	13.6678	13.4819	14.2613	14.1518	13.8367	14.414	14.3546	FALSE		IsMasterProtein	Human	0	237.133	65	23	280	23	1	430	47.4	9.01
1598	O94772-2	Isoform 2 of Lymphocyte antigen 6H OS=Homo sapiens GN=LY6H	5.54226	5.90448	5.58195	7.56377	9.21505	5.0268	5.43962	5.81506	5.62059	FALSE		IsMasterProtein	Human	0	8.771	13	2	2	2	1	161	17	8.29
1599	P25325-2	Isoform 2 of 3-mercaptopyruvate sulfurtransferase OS=Homo sapiens GN=MPST	11.1286	10.1851	10.8546	9.78774	9.92466	10.5662	10.4921	10.6071	10.6684	FALSE		IsMasterProtein	Human	0	66.775	35	7	47	7	1	317	35.2	6.61
1600	Q8IXS8	Protein FAM126B OS=Homo sapiens GN=FAM126B PE=1 SV=1	5.69488	5.72792	5.34341	5.45286	5.15785	5.32193	5.29278	5.66107	5.3147	FALSE		IsMasterProtein	Human	0	12.097	4	1	5	1	1	530	58.6	7.9
1601	B7ZM39	Keratin 40 OS=Homo sapiens GN=KRT40 PE=2 SV=1	6.4446	6.8392	6.08108	5.12515	6.37504	5.16189	5.16189	5.4822	5.12515	TRUE		IsMasterProtein	Human	0	45.249	10	4	147	1	1	431	48.2	4.44
1602	A0A024R3J8	FXYD domain containing ion transport regulator 6, isoform CRA_a OS=Homo sapiens GN=FXYD6 PE=4 SV=1	10.0338	10.2037	10.0375	9.77512	9.71339	8.90026	9.13622	9.12799	8.83731	FALSE		IsMasterProtein	Human	0	51.621	42	4	53	4	1	95	10.5	5.1
1603	P07919	Cytochrome b-c1 complex subunit 6, mitochondrial OS=Homo sapiens GN=UQCRH PE=1 SV=2	10.3356	10.4102	9.83447	10.9243	10.6208	10.6571	10.5532	11.1403	10.6731	FALSE		IsMasterProtein	Human	0	23.928	75	6	32	6	1	91	10.7	4.44
1604	B4DRM3	cDNA FLJ54492, highly similar to Eukaryotic translation initiation factor 4B OS=Homo sapiens PE=2 SV=1	10.4548	10.4249	9.64332	9.87667	10.2514	9.38068	9.97068	10.108	9.82734	FALSE		IsMasterProtein	Human	0	32.175	12	6	15	6	1	616	69.7	5.67
1605	P0DJ07	Protein PET100 homolog, mitochondrial OS=Homo sapiens GN=PET100 PE=1 SV=1	8.9263	10.8997	8.22545	9.29921	11.0939	8.44832	8.29967	8.72996	8.38888	FALSE		IsMasterProtein	Human	0	10.658	25	4	12	4	1	73	9.1	6.77
1606	I3NI02	Golgi SNAP receptor complex member 2 OS=Homo sapiens GN=GOSR2 PE=4 SV=2	8.13391	8.52552	7.88325	8.87713	8.4545	8.12567	8.2635	8.70287	8.46842	FALSE		IsMasterProtein	Human	0	29.573	43	7	22	7	1	257	29.8	7.17
1607	Q9P2U8	Vesicular glutamate transporter 2 OS=Homo sapiens GN=SLC17A6 PE=2 SV=1	5.53294	8.55574	5.44956	6.40939	7.88387	5.33985	5.63807	5.51096	5.21335	FALSE		IsMasterProtein	Human	0	12.676	3	1	13	1	1	582	64.4	7.05
1608	Q14CZ8	Hepatocyte cell adhesion molecule OS=Homo sapiens GN=HEPACAM PE=1 SV=1	9.42227	9.20237	8.70908	9.6664	8.42417	8.63081	8.53722	8.65642	8.62315	FALSE		IsMasterProtein	Human	0	28.248	21	5	10	5	1	416	46	9.11
1609	B3KTA4	cDNA FLJ37942 fis, clone CTONG2008595, highly similar to Zinc finger protein 323 OS=Homo sapiens PE=2 SV=1	4.30012	4.1375	3.80735	4.00899	3.62059	4.23266	4.35755	4.03562	3.97269	FALSE		IsMasterProtein	Human	0	9.729	5	2	3	1	1	406	47.3	6.89
1610	Q9H477	Ribokinase OS=Homo sapiens GN=RBKS PE=1 SV=1	7.3505	8.33405	7.35755	7.50303	8.12619	6.75756	7.15279	7.0607	7.20848	FALSE		IsMasterProtein	Human	0	8.267	7	2	7	2	1	322	34.1	5.05
1611	Q8WUJ3	Cell migration-inducing and hyaluronan-binding protein OS=Homo sapiens GN=CEMIP PE=1 SV=2	5.73606	5.69766	5.66391	7.07146	5.76818	6.14364	5.45943	6.18982	5.4363	FALSE		IsMasterProtein	Human	0.002	5.211	2	2	2	2	1	1361	152.9	7.85
1612	Q9BSR8	Protein YIPF4 OS=Homo sapiens GN=YIPF4 PE=1 SV=1	7.97499	8.94895	7.81954	9.14542	8.66889	7.86851	8.16088	9.06205	8.82877	FALSE		IsMasterProtein	Human	0.007	3.85	4	1	4	1	1	244	27.1	4.65
1613	G3V5Z7	Proteasome subunit alpha type OS=Homo sapiens GN=PSMA6 PE=1 SV=1	11.966	11.7706	11.4766	11.6966	11.7965	11.118	11.6585	11.508	11.8499	FALSE		IsMasterProtein	Human	0	64.877	43	9	44	9	1	252	28.1	6.76
1614	Q9BUK6	Protein misato homolog 1 OS=Homo sapiens GN=MSTO1 PE=1 SV=1	4.21723	4.94017	3.87774	4.43962	4.49825	4.07039	4.33628	4.07039	3.62059	FALSE		IsMasterProtein	Human	0.005	4.417	2	1	1	1	1	570	61.8	6.11
1615	O75094-4	Isoform 4 of Slit homolog 3 protein OS=Homo sapiens GN=SLIT3	7.09592	7.2384	6.76686	7.49745	7.2075	6.87774	6.85798	7.3505	7.1179	FALSE		IsMasterProtein	Human	0	13.664	2	3	5	3	1	1530	168.5	7.65
1616	B2RAH2	Sodium/hydrogen exchanger OS=Homo sapiens PE=2 SV=1	8.96578	8.2031	8.62644	8.29186	7.90569	8.36019	8.95739	9.26327	8.95391	FALSE		IsMasterProtein	Human	0	17.759	7	5	9	5	1	815	90.7	7.21
1617	O15455	Toll-like receptor 3 OS=Homo sapiens GN=TLR3 PE=1 SV=1	9.2329	8.69801	8.11426	8.79604	8.38672	8.44667	8.61397	9.17742	9.03919	FALSE		IsMasterProtein	Human	0	13.001	3	3	8	3	1	904	103.8	7.18
1618	P37108	Signal recognition particle 14 kDa protein OS=Homo sapiens GN=SRP14 PE=1 SV=2	11.6436	12.041	11.2016	11.1513	11.9624	10.1604	10.6675	10.7419	10.2321	FALSE		IsMasterProtein	Human	0	34.937	44	5	24	5	1	136	14.6	10.04
1619	B0YIW6	Archain 1, isoform CRA_a OS=Homo sapiens GN=ARCN1 PE=1 SV=1	12.3701	12.7723	12.0322	12.1348	12.5583	11.8341	12.3655	12.5139	12.3276	FALSE		IsMasterProtein	Human	0	123.461	32	19	69	19	1	552	61.6	5.85
1620	A8K6X9	cDNA FLJ76427, highly similar to Homo sapiens SH2 domain binding protein 1 (tetratricopeptide repeat containing) (SH2BP1), mRNA OS=Homo sapiens PE=2 SV=1	7.00675	7.14568	6.44294	6.37851	6.65964	5.99095	7.35403	6.52199	7.11686	FALSE		IsMasterProtein	Human	0	15.845	4	3	8	3	1	1173	133.4	6.77
1621	P12429	Annexin A3 OS=Homo sapiens GN=ANXA3 PE=1 SV=3	13.3372	12.6424	14.1497	11.9385	12.1049	12.1846	13.159	12.7529	12.7423	FALSE		IsMasterProtein	Human	0	99.161	46	14	119	14	1	323	36.4	5.92
1622	Q6NUK1	Calcium-binding mitochondrial carrier protein SCaMC-1 OS=Homo sapiens GN=SLC25A24 PE=1 SV=2	14.0329	13.3483	13.7994	14.0767	13.349	14.1047	13.5801	14.8361	14.4497	FALSE		IsMasterProtein	Human	0	241.232	64	27	227	27	1	477	53.3	6.33
1623	A0A024R3V8	Translin-associated factor X, isoform CRA_c OS=Homo sapiens GN=TSNAX PE=4 SV=1	9.24935	9.48018	8.84894	8.9331	9.3906	8.38759	8.85019	8.79734	8.8505	FALSE		IsMasterProtein	Human	0	23.835	41	8	13	8	1	290	33.1	6.55
1624	Q9Y4G8	Rap guanine nucleotide exchange factor 2 OS=Homo sapiens GN=RAPGEF2 PE=1 SV=1	4.37851	5.03122	4.30012	4	3.71149	5.16189	4.23266	4.32912	4.44626	FALSE		IsMasterProtein	Human	0	8.807	2	2	2	1	1	1499	167.3	6.67
1625	A8K168	Malic enzyme OS=Homo sapiens PE=2 SV=1	9.0872	9.38759	8.87006	9.16038	9.53877	7.99887	8.40514	8.1819	8.77314	FALSE		IsMasterProtein	Human	0	36.223	16	8	15	8	1	572	64.1	6.13
1626	A0A024R3W7	Eukaryotic translation elongation factor 1 beta 2, isoform CRA_a OS=Homo sapiens GN=EEF1B2 PE=3 SV=1	11.7406	12.4581	11.4459	11.6537	12.4057	11.1005	11.7113	11.5956	11.7223	FALSE		IsMasterProtein	Human	0	109.7	50	8	95	6	1	225	24.7	4.67
1627	Q9BVJ7	Dual specificity protein phosphatase 23 OS=Homo sapiens GN=DUSP23 PE=1 SV=1	8.37895	7.49185	8.19869	7.15381	7.16491	7.44045	8.0917	7.4545	7.53838	FALSE		IsMasterProtein	Human	0	15.771	31	5	9	5	1	150	16.6	8.21
1628	P04839	Cytochrome b-245 heavy chain OS=Homo sapiens GN=CYBB PE=1 SV=2	10.9109	10.4932	10.6043	11.9238	10.3281	10.5935	10.8303	11.3735	11.4973	FALSE		IsMasterProtein	Human	0	85.291	21	10	47	10	1	570	65.3	8.63
1629	A0A024R9K7	Chromosome 15 open reading frame 24, isoform CRA_b OS=Homo sapiens GN=C15orf24 PE=4 SV=1	8.87682	9.33606	8.96347	9.41553	9.27496	8.76321	8.92778	9.25715	9.17443	FALSE		IsMasterProtein	Human	0	18.902	21	5	6	5	1	320	35.4	9.6
1630	B2RWN7	DMXL1 protein OS=Homo sapiens GN=DMXL1 PE=2 SV=1	9.08879	9.52884	9.12309	9.29186	9.50799	8.90989	9.10852	9.34873	9.17068	FALSE		IsMasterProtein	Human	0	46.048	4	10	21	7	1	3048	340.1	6.3
1631	A0A024QZY1	JTV1 gene, isoform CRA_a OS=Homo sapiens GN=JTV1 PE=4 SV=1	9.94119	10.4413	9.5632	10.2118	10.6145	9.56415	9.69627	10.09	9.86527	FALSE		IsMasterProtein	Human	0	50.787	32	7	22	7	1	320	35.3	8.22
1632	Q53G19	Mitochondrial ribosomal protein L11 isoform a variant (Fragment) OS=Homo sapiens PE=2 SV=1	10.7864	11.0859	10.5108	10.7945	11.0606	10.9816	10.9713	11.6076	11.1392	FALSE		IsMasterProtein	Human	0	60.371	47	8	46	8	1	192	20.6	9.91
1633	Q15714-2	Isoform 2 of TSC22 domain family protein 1 OS=Homo sapiens GN=TSC22D1	9.80252	9.69436	9.11686	9.8321	9.37678	8.74752	9.2628	9.49105	9.00253	FALSE		IsMasterProtein	Human	0	14.961	36	5	13	3	1	144	15.7	5.2
1634	Q8N4L2	Type 2 phosphatidylinositol 4,5-bisphosphate 4-phosphatase OS=Homo sapiens GN=TMEM55A PE=1 SV=1	5.76022	6.90809	5.64962	6.78267	7.29462	5.70598	5.8125	6.0917	5.87529	FALSE		IsMasterProtein	Human	0	8.228	24	3	3	3	1	257	28.1	8.68
1635	P62805	Histone H4 OS=Homo sapiens GN=HIST1H4A PE=1 SV=2	16.3905	15.9382	15.8407	16.6333	15.7925	14.9772	15.1082	15.6617	15.334	FALSE		IsMasterProtein	Human	0	136.992	53	9	595	9	1	103	11.4	11.36
1636	B2RB72	cDNA, FLJ95344, highly similar to Homo sapiens WW domain binding protein 4 (formin binding protein 21) (WBP4), mRNA OS=Homo sapiens PE=2 SV=1	5.93782	5.41954	5.23649	4.54844	5.38198	4.12928	4.56072	4.74416	3.72247	FALSE		IsMasterProtein	Human	0	11.194	9	1	1	1	1	376	42.5	5.67
1637	H0UI63	Zinc finger, NFX1-type containing 1, isoform CRA_b OS=Homo sapiens GN=ZNFX1 PE=4 SV=1	6.69488	6.49506	6.2854	6.63662	6.38543	6.36282	6.52982	6.69766	6.8505	FALSE		IsMasterProtein	Human	0	10.021	2	3	6	3	1	1918	220.1	7.3
1638	Q6IPI1	60S ribosomal protein L29 OS=Homo sapiens GN=RPL29 PE=2 SV=1	10.1351	9.69627	9.12257	8.05853	9.53974	6.99548	9.57251	8.56186	7.79377	FALSE		IsMasterProtein	Human	0	20.078	14	2	5	2	1	161	17.9	11.66
1639	A0A024QZK8	Heterogeneous nuclear ribonucleoprotein H3 (2H9), isoform CRA_a OS=Homo sapiens GN=HNRPH3 PE=4 SV=1	13.0005	12.8389	12.569	11.9867	12.7658	11.6958	12.1757	12.3589	11.6732	FALSE		IsMasterProtein	Human	0	130.969	38	9	188	8	1	346	36.9	6.87
1640	Q5RI15-2	Isoform 2 of Cytochrome c oxidase protein 20 homolog OS=Homo sapiens GN=COX20	7.32193	7.53138	7.0268	7.66676	7.31288	7.04658	7.21237	7.71836	7.42375	FALSE		IsMasterProtein	Human	0	8.077	21	2	3	2	1	130	14.7	8.81
1641	Q6P1A2	Lysophospholipid acyltransferase 5 OS=Homo sapiens GN=LPCAT3 PE=1 SV=1	10.9118	10.2898	11.0224	10.8246	10.4406	10.5462	10.5362	10.7593	11.0435	FALSE		IsMasterProtein	Human	0	42.57	16	8	21	8	1	487	56	8.69
1642	Q68CP9	AT-rich interactive domain-containing protein 2 OS=Homo sapiens GN=ARID2 PE=1 SV=2	7.03782	6.76288	6.61176	6.35755	6.56377	6.04439	6.23458	6.4363	6.40259	FALSE		IsMasterProtein	Human	0	8.417	1	2	7	2	1	1835	197.3	7.42
1643	Q96BY7	Autophagy-related protein 2 homolog B OS=Homo sapiens GN=ATG2B PE=1 SV=5	3.72247	3.56071	3.33628	3.80735	3.12102	3.23266	2.94486	3.30743	2.74416	FALSE		IsMasterProtein	Human	0.008	3.557	0	1	1	1	1	2078	232.6	5.76
1644	Q9BVA0	Katanin p80 WD40 repeat-containing subunit B1 OS=Homo sapiens GN=KATNB1 PE=1 SV=1	7.17493	8.00731	6.82018	7.08108	7.59096	6.78921	7.27146	7.28355	7.0917	FALSE		IsMasterProtein	Human	0.002	5.232	3	2	2	2	1	655	72.3	7.56
1645	X6R7X0	Transcription elongation factor A N-terminal and central domain-containing protein 2 OS=Homo sapiens GN=TCEANC2 PE=1 SV=1	3.6893	4.07895	3.40599	3.66676	3.03562	3.03562	3.848	3.67807	3.59694	FALSE		IsMasterProtein	Human	0.001	6.045	9	2	2	2	1	238	27.4	10.05
1646	Q8TEM1	Nuclear pore membrane glycoprotein 210 OS=Homo sapiens GN=NUP210 PE=1 SV=3	11.7412	12.3185	11.4781	12.2482	12.3397	11.1518	11.1219	11.3908	11.1641	FALSE		IsMasterProtein	Human	0	167.95	21	30	89	30	1	1887	205	6.81
1647	Q9BU61	NADH dehydrogenase [ubiquinone] 1 alpha subcomplex assembly factor 3 OS=Homo sapiens GN=NDUFAF3 PE=1 SV=1	9.18264	9.45882	8.99152	9.28332	9.20065	9.11322	9.06313	9.56624	9.02042	FALSE		IsMasterProtein	Human	0	39.11	38	5	18	5	1	184	20.3	8.22
1648	Q14155-5	Isoform 5 of Rho guanine nucleotide exchange factor 7 OS=Homo sapiens GN=ARHGEF7	10.7912	10.4058	10.3713	10.5848	10.2059	9.67772	10.0604	10.401	9.87713	FALSE		IsMasterProtein	Human	0	52.974	17	10	25	8	1	731	82.5	6.84
1649	Q9UBT3	Dickkopf-related protein 4 OS=Homo sapiens GN=DKK4 PE=1 SV=1	7.74147	8.1639	10.8764	7.33271	7.97212	5.99774	6.74819	7.31832	6.87652	FALSE		IsMasterProtein	Human	0	13.576	15	4	6	4	1	224	24.9	8.38
1650	Q15018	BRISC complex subunit Abraxas 2 OS=Homo sapiens GN=ABRAXAS2 PE=1 SV=2	7.79246	7.4446	7.06609	8.40514	7.34961	7.01011	7.70598	7.82146	7.74618	FALSE		IsMasterProtein	Human	0	11.409	8	3	3	3	1	415	46.9	6.21
1651	Q8WUW1-2	Isoform 2 of Protein BRICK1 OS=Homo sapiens GN=BRK1	9.93958	9.53041	9.39981	10.0307	9.47857	9.34895	9.60936	9.73115	9.74467	FALSE		IsMasterProtein	Human	0	16.955	26	3	17	3	1	106	12	6.76
1652	Q5LJA9	Ubiquitin carboxyl-terminal hydrolase (Fragment) OS=Homo sapiens GN=UCHL5 PE=1 SV=1	8.53177	8.76719	8.12722	7.98812	8.58609	7.78594	7.9431	8.17143	7.95536	FALSE		IsMasterProtein	Human	0	31.034	23	6	13	6	1	368	41.7	5.53
1653	Q96B97	SH3 domain-containing kinase-binding protein 1 OS=Homo sapiens GN=SH3KBP1 PE=1 SV=2	7.48864	7.86728	7.1639	8.38629	8.09117	7.21432	7.52042	7.88448	7.58871	FALSE		IsMasterProtein	Human	0	22.123	10	5	15	5	1	665	73.1	6.62
1654	P00338-3	Isoform 3 of L-lactate dehydrogenase A chain OS=Homo sapiens GN=LDHA	13.279	12.285	13.0703	12.6459	12.3464	13.5025	14.16	12.8671	14.133	FALSE		IsMasterProtein	Human	0	139.829	48	17	112	16	1	361	39.8	8.43
1655	A8K6L3	cDNA FLJ76883, highly similar to Homo sapiens FKSG44 gene (FKSG44), mRNA OS=Homo sapiens PE=2 SV=1	8.17093	6.88631	9.11296	6.92125	6.6879	7.57743	7.24603	7.60511	7.57516	FALSE		IsMasterProtein	Human	0	10.445	7	2	9	2	1	464	51.1	6.11
1656	O94776	Metastasis-associated protein MTA2 OS=Homo sapiens GN=MTA2 PE=1 SV=1	11.4488	11.367	10.9559	11.1593	11.2337	10.475	10.7394	11.1041	10.8127	FALSE		IsMasterProtein	Human	0	59.179	30	16	28	12	1	668	75	9.66
1657	Q8IVS2	Malonyl-CoA-acyl carrier protein transacylase, mitochondrial OS=Homo sapiens GN=MCAT PE=1 SV=2	8.76188	9.01931	8.2914	8.71287	9.25361	8.62571	8.92273	9.18463	8.91618	FALSE		IsMasterProtein	Human	0	28.137	20	6	11	6	1	390	42.9	8.72
1658	Q6IAA8	Ragulator complex protein LAMTOR1 OS=Homo sapiens GN=LAMTOR1 PE=1 SV=2	9.93517	10.0289	9.54689	9.9976	9.84156	9.69818	9.95041	9.93855	10.0275	FALSE		IsMasterProtein	Human	0	51.41	73	8	28	8	1	161	17.7	5.15
1659	Q9H3E2	Sorting nexin-25 OS=Homo sapiens GN=SNX25 PE=1 SV=2	5.66391	6.24982	5.41616	5.99774	6.33985	5.29646	5.60585	5.41954	5.34696	FALSE		IsMasterProtein	Human	0.007	3.907	3	2	2	2	1	840	97.9	6.38
1660	Q86X69	PON2 protein OS=Homo sapiens PE=2 SV=1	7.58421	6.61618	7.45121	6.66534	6.95768	6.85674	7.43796	7.67807	7.06932	FALSE		IsMasterProtein	Human	0	32.347	46	5	25	1	1	219	24.6	6.21
1661	Q29939	MHC class I lymphocyte antigen (Fragment) OS=Homo sapiens GN=HLA-B PE=2 SV=1	9.19476	8.15026	8.94457	8.86511	8.00113	8.82845	8.67666	8.91498	8.88234	FALSE		IsMasterProtein	Human	0	39.542	26	7	23	5	1	348	39.2	6.38
1662	B2RDN1	cDNA, FLJ96690, highly similar to Homo sapiens glutathione transferase zeta 1 (maleylacetoacetate isomerase) (GSTZ1), transcript variant 1, mRNA OS=Homo sapiens PE=2 SV=1	3.20163	3.71149	3.01792	3.12102	3.1375	3.30743	3.32193	3.54844	3.21723	FALSE		IsMasterProtein	Human	0	27.757	38	5	15	1	1	216	24.1	7.71
1663	E9PF18	Hydroxyacyl-coenzyme A dehydrogenase, mitochondrial OS=Homo sapiens GN=HADH PE=1 SV=2	12.9641	12.5479	12.5321	12.4175	12.7479	12.271	12.215	12.776	12.6888	FALSE		IsMasterProtein	Human	0	112.654	46	14	83	14	1	390	42.1	9.26
1664	Q5W0Z9	Probable palmitoyltransferase ZDHHC20 OS=Homo sapiens GN=ZDHHC20 PE=1 SV=1	5.6865	6.01346	5.67807	5.68089	5.90689	5.50779	5.66391	5.96809	5.63227	FALSE		IsMasterProtein	Human	0.001	6.332	9	2	3	2	1	365	42.3	7.71
1665	B4DM05	cDNA FLJ51241, highly similar to Nidogen-1 OS=Homo sapiens PE=2 SV=1	8.50898	10.6861	7.83036	9.14057	11.1587	8.55229	8.3672	9.38133	8.08799	FALSE		IsMasterProtein	Human	0	207.174	44	20	142	2	1	726	79.3	4.97
1666	Q9BV38	WD repeat-containing protein 18 OS=Homo sapiens GN=WDR18 PE=1 SV=2	10.2734	9.8983	9.89057	10.0315	9.81714	9.45533	9.69818	9.96203	9.67807	FALSE		IsMasterProtein	Human	0	36.972	15	6	15	6	1	432	47.4	6.7
1667	P56181	NADH dehydrogenase [ubiquinone] flavoprotein 3, mitochondrial OS=Homo sapiens GN=NDUFV3 PE=1 SV=2	7.18686	7.63081	7.2937	7.62278	7.71218	7.43212	7.49346	7.47978	7.2891	FALSE		IsMasterProtein	Human	0	10.064	15	1	2	1	1	108	11.9	9.7
1668	A8K3B9	Reticulon OS=Homo sapiens PE=2 SV=1	7.27426	7.97154	7.18289	8.33896	8.18636	7.38198	7.73268	7.40259	7.94251	FALSE		IsMasterProtein	Human	0	50.289	38	7	30	1	1	208	23.5	8.91
1669	O75438-2	Isoform 2 of NADH dehydrogenase [ubiquinone] 1 beta subcomplex subunit 1 OS=Homo sapiens GN=NDUFB1	7.71768	7.76421	7.4733	8.00619	7.91588	7.67101	7.73268	7.98812	7.94895	FALSE		IsMasterProtein	Human	0	8.6	11	2	2	2	1	105	11.9	8.73
1670	H0YIV9	Uncharacterized protein (Fragment) OS=Homo sapiens PE=3 SV=1	4.99095	4.52982	4.39232	4.20945	3.54844	4.41954	4.37156	4.53605	4.926	FALSE		IsMasterProtein	Human	0	10.201	27	3	4	2	1	168	18.7	5.73
1671	Q96HJ9-2	Isoform 2 of Protein FMC1 homolog OS=Homo sapiens GN=FMC1	12.1933	11.8689	10.9746	11.5202	11.9386	10.8093	11.484	11.3872	10.9045	FALSE		IsMasterProtein	Human	0	95.008	34	14	66	10	1	458	54.2	10.13
1672	A0A087WXI2	IgGFc-binding protein OS=Homo sapiens GN=FCGBP PE=1 SV=1	9.17916	8.48502	9.03205	8.71425	8.24127	8.33136	8.65535	9.40684	10.0038	FALSE		IsMasterProtein	Human	0	24.059	4	9	11	9	1	4204	444.9	5.35
1673	F6TER3	Leukocyte immunoglobulin-like receptor subfamily B member 1 OS=Homo sapiens GN=LILRB1 PE=1 SV=2	6.53294	6.6837	6.50303	7.6388	6.52356	6.5744	6.72656	7.30378	7.00787	FALSE		IsMasterProtein	Human	0	13.805	7	3	6	3	1	701	76	6.61
1674	Q9Y376	Calcium-binding protein 39 OS=Homo sapiens GN=CAB39 PE=1 SV=1	9.9655	9.74298	9.63427	10.4921	9.44874	9.59973	10.0808	10.033	10.355	FALSE		IsMasterProtein	Human	0	25.999	19	6	11	6	1	341	39.8	6.89
1675	B2R6E2	cDNA, FLJ92910, highly similar to Homo sapiens programmed cell death 4 (neoplastic transformation inhibitor) (PDCD4), transcript variant 1, mRNA OS=Homo sapiens PE=2 SV=1	12.43	11.9757	11.8297	11.3898	11.7813	11.1491	11.9253	11.713	11.6055	FALSE		IsMasterProtein	Human	0	135.756	42	16	74	16	1	469	51.6	5.25
1676	Q9UEK9	Keratin (Fragment) OS=Homo sapiens GN=KRT5 PE=4 SV=1	6.49185	5.54226	6.83162	5.44626	5.71425	6.02015	6.63081	5.97957	5.52669	FALSE		IsMasterProtein	Human	0	7.982	70	1	2	1	1	23	2.5	4.45
1677	Q9HC03	Dolichyl-phosphate beta-glucosyltransferase OS=Homo sapiens PE=2 SV=1	10.4465	10.6907	10.4047	11.4829	10.3801	10.3144	10.4411	10.7977	10.8633	FALSE		IsMasterProtein	Human	0	54.031	35	7	34	7	1	324	36.9	9.28
1678	O95453	Poly(A)-specific ribonuclease PARN OS=Homo sapiens GN=PARN PE=1 SV=1	8.06824	8.26303	7.7211	7.54844	7.74416	7.50303	7.70805	7.84486	7.56682	FALSE		IsMasterProtein	Human	0	13.773	8	4	7	4	1	639	73.4	6.2
1679	Q13177	Serine/threonine-protein kinase PAK 2 OS=Homo sapiens GN=PAK2 PE=1 SV=3	10.8234	10.8617	10.4695	10.5215	10.4571	9.83368	10.5118	10.3562	10.3518	FALSE		IsMasterProtein	Human	0	76.134	26	10	28	5	1	524	58	5.96
1680	P82933	28S ribosomal protein S9, mitochondrial OS=Homo sapiens GN=MRPS9 PE=1 SV=2	10.7178	10.8358	10.3802	10.5902	10.7118	10.7286	10.7591	11.2397	10.7601	FALSE		IsMasterProtein	Human	0	67.482	46	14	33	14	1	396	45.8	9.51
1681	Q922U2	SWISS-PROT:Q922U2 Tax_Id=10090 Gene_Symbol=Krt5 Keratin, type II cytoskeletal 5	5.52042	4.71149	3.6893	4.35755	4.22497	5.1416	5.54535	5.57289	5.34696	TRUE		IsMasterProtein		0	712.067	45	43	5209	2	1	580	61.7	7.75
1682	Q9BRK5	45 kDa calcium-binding protein OS=Homo sapiens GN=SDF4 PE=1 SV=1	9.7497	10.6174	9.42564	9.66142	11.0887	9.62607	9.39382	9.8275	9.71356	FALSE		IsMasterProtein	Human	0	31.525	26	7	23	7	1	362	41.8	4.86
1683	Q00765	Receptor expression-enhancing protein 5 OS=Homo sapiens GN=REEP5 PE=1 SV=3	11.7634	11.6052	11.4222	12.1418	11.7217	12.0025	12.2291	12.2291	12.4445	FALSE		IsMasterProtein	Human	0	56.101	25	7	47	7	1	189	21.5	8.1
1684	X6RAB3	USP6 N-terminal-like protein OS=Homo sapiens GN=USP6NL PE=1 SV=1	4.96809	5.03562	4.47897	5.04002	5.27053	5.27053	5.61471	6.30561	5.77347	FALSE		IsMasterProtein	Human	0.007	3.868	1	1	1	1	1	851	96.6	9.1
1685	Q0VAB1	Translocase of inner mitochondrial membrane 50 homolog (S. cerevisiae) OS=Homo sapiens GN=TIMM50 PE=2 SV=1	10.6993	10.5644	10.7925	10.7148	10.4974	10.7445	10.7955	11.227	10.8315	FALSE		IsMasterProtein	Human	0	69.034	26	10	50	10	1	456	50.4	9.42
1686	Q15126	Phosphomevalonate kinase OS=Homo sapiens GN=PMVK PE=1 SV=3	9.55286	9.6793	9.4822	9.28401	9.19279	8.84046	9.13981	9.30879	9.11322	FALSE		IsMasterProtein	Human	0	36.031	44	5	15	5	1	192	22	5.73
1687	P13224-2	Isoform 2 of Platelet glycoprotein Ib beta chain OS=Homo sapiens GN=GP1BB	6.65249	7.30652	5.98868	6.60437	8.1153	5.97269	5.66676	7.26491	5.51096	FALSE		IsMasterProtein	Human	0.001	7.295	5	2	3	2	1	411	43.1	10.8
1688	Q7L8W6	Diphthine--ammonia ligase OS=Homo sapiens GN=DPH6 PE=1 SV=3	5.36457	5.6865	5.51728	6.19574	5.22497	5.62644	5	6.13955	4.80735	FALSE		IsMasterProtein	Human	0.001	6.862	12	2	3	2	1	267	30.3	5.4
1689	B3KNF9	cDNA FLJ14522 fis, clone NT2RM1000883, highly similar to Homo sapiens nischarin (NISCH), mRNA OS=Homo sapiens PE=2 SV=1	5.41616	5.98413	5.08321	5.35403	5.72247	4.848	5.20945	5.27798	5.26679	FALSE		IsMasterProtein	Human	0.001	6.315	1	2	2	2	1	1504	166.6	5.17
1690	P49750-4	Isoform 4 of YLP motif-containing protein 1 OS=Homo sapiens GN=YLPM1	10.5198	10.4859	9.65839	10.0684	10.6741	9.39425	9.64295	10.0873	9.63372	FALSE		IsMasterProtein	Human	0	45.31	6	13	33	13	1	2146	241.5	6.55
1691	Q3LI64	Keratin-associated protein 6-1 OS=Homo sapiens GN=KRTAP6-1 PE=3 SV=1	9.30127	8.19574	12.0868	8.17343	7.36019	6.92244	7.36545	7.72996	7.40599	FALSE		IsMasterProtein	Human	0	11.089	38	2	13	2	1	71	7.3	8.03
1692	A0A090N8P3	Peptidylprolyl isomerase OS=Homo sapiens GN=FKBP9 PE=4 SV=1	11.2757	10.5866	10.9876	10.5647	10.6776	10.2496	10.7308	10.9522	10.5464	FALSE		IsMasterProtein	Human	0	47.388	27	11	28	11	1	570	63	5.08
1693	P07384	Calpain-1 catalytic subunit OS=Homo sapiens GN=CAPN1 PE=1 SV=1	13.8975	13.3938	13.4328	13.3553	13.3054	13.2832	13.7799	13.505	13.7602	FALSE		IsMasterProtein	Human	0	367.327	57	33	221	33	1	714	81.8	5.67
1694	O95394-4	Isoform 3 of Phosphoacetylglucosamine mutase OS=Homo sapiens GN=PGM3	8.21868	8.67596	8.11218	8.2341	8.52395	7.82591	8.87498	8.26209	8.56948	FALSE		IsMasterProtein	Human	0	27.011	17	7	12	7	1	570	62.9	6
1695	A0A0F7KYT8	Fragile X mental retardation autosomal homolog variant p2K OS=Homo sapiens GN=FXR1 PE=2 SV=1	11.9271	11.8455	11.4999	11.1917	11.9476	10.8548	11.1639	11.5307	11.0902	FALSE		IsMasterProtein	Human	0	84.713	29	16	50	13	1	677	76.2	6.83
1696	I6L975	Hydroxysteroid dehydrogenase like 1 OS=Homo sapiens GN=HSDL1 PE=2 SV=1	11.2316	12.0293	10.998	10.8994	12.0257	10.4132	10.4795	10.8617	10.475	FALSE		IsMasterProtein	Human	0	33.038	23	8	41	8	1	330	36.9	8.72
1697	E7EX18	Protein Mpv17 OS=Homo sapiens GN=MPV17 PE=1 SV=1	7.58721	7.81634	7.49585	8.1179	7.59246	8.12257	7.54844	8.46025	7.89603	FALSE		IsMasterProtein	Human	0.001	5.9	8	3	3	3	1	191	21.4	9.23
1698	Q59FR2	MGC13098 protein variant (Fragment) OS=Homo sapiens PE=2 SV=1	8.47695	8.27798	7.89664	7.92896	8.00562	7.69139	7.71768	7.88874	7.40429	FALSE		IsMasterProtein	Human	0	10.04	10	2	6	2	1	180	19	6.68
1699	P41250	Glycine--tRNA ligase OS=Homo sapiens GN=GARS PE=1 SV=3	10.6807	11.4967	10.4991	10.9682	11.2912	10.5498	10.9567	11.0272	11.0765	FALSE		IsMasterProtein	Human	0	84.775	23	13	35	13	1	739	83.1	7.03
1700	Q8TB40	Protein ABHD4 OS=Homo sapiens GN=ABHD4 PE=2 SV=1	7.03452	8.37461	6.8716	6.92362	7.70736	6.51096	6.65105	6.82655	6.98413	FALSE		IsMasterProtein	Human	0	8.266	9	2	5	2	1	342	38.8	7.59
1701	Q9NQC3	Reticulon-4 OS=Homo sapiens GN=RTN4 PE=1 SV=2	13.2395	12.7554	13.2023	13.6529	12.6089	13.0359	13.3813	13.7207	13.7123	FALSE		IsMasterProtein	Human	0	225.73	18	11	243	1	1	1192	129.9	4.5
1702	A5PLK9	Metalloendopeptidase OS=Homo sapiens GN=BMP1 PE=2 SV=1	9.64926	9.48039	12.3588	9.36676	9.17642	8.837	9.29806	9.44128	9.13314	FALSE		IsMasterProtein	Human	0	32.676	9	9	20	9	1	986	111.2	6.83
1703	P61970	Nuclear transport factor 2 OS=Homo sapiens GN=NUTF2 PE=1 SV=1	10.209	9.70269	9.79344	8.99124	9.5947	8.82209	9.45841	8.98385	9.3921	FALSE		IsMasterProtein	Human	0	56.591	48	4	25	4	1	127	14.5	5.38
1704	O95562	Vesicle transport protein SFT2B OS=Homo sapiens GN=SFT2D2 PE=1 SV=1	6.85425	8.05094	7.07895	8.10066	8.47005	7.04221	7.3837	7.0864	7.09381	FALSE		IsMasterProtein	Human	0.001	6.911	7	2	3	2	1	160	17.8	9.13
1705	O75886	Signal transducing adapter molecule 2 OS=Homo sapiens GN=STAM2 PE=1 SV=1	9.32057	9.53489	8.86511	9.18165	9.21796	8.78562	9.12438	9.31606	9.19131	FALSE		IsMasterProtein	Human	0	31.986	15	5	21	5	1	525	58.1	5.07
1706	Q9UM47	Neurogenic locus notch homolog protein 3 OS=Homo sapiens GN=NOTCH3 PE=1 SV=2	4.51096	4.07039	4.44626	3.89724	4.24031	4.30012	4.79701	4.88264	4.73877	FALSE		IsMasterProtein	Human	0.001	5.902	1	1	1	1	1	2321	243.5	5.39
1707	B0AZP3	cDNA, FLJ79483, highly similar to Homo sapiens guanylate binding protein family, member 6 (GBP6), mRNA OS=Homo sapiens PE=2 SV=1	7.63952	6.75355	7.19967	7.18289	6.7211	7.21432	7.56224	7.72928	8.46189	FALSE		IsMasterProtein	Human	0	111.116	37	22	76	3	1	633	72.3	6.46
1708	B2RDK3	Oxysterol-binding protein OS=Homo sapiens PE=2 SV=1	6.8679	7.2182	6.54998	6.71012	6.80607	6.56834	6.58946	6.37678	6.38024	FALSE		IsMasterProtein	Human	0	16.552	10	3	10	3	1	480	55.1	6.44
1709	A2NB45	Cold agglutinin FS-1 L-chain (Fragment) OS=Homo sapiens PE=2 SV=1	10.3363	9.34452	9.34007	9.58909	9.02431	8.93693	10.0848	9.3147	10.4979	FALSE		IsMasterProtein	Human	0	42.15	33	2	15	1	1	113	12.4	8.48
1710	B5BU41	Calcium/calmodulin-dependent protein kinase I OS=Homo sapiens GN=CAMK1 PE=2 SV=1	8.85456	8.55651	8.39017	8.15836	8.34696	8.23122	8.06717	8.14466	7.66818	FALSE		IsMasterProtein	Human	0	24.289	22	5	17	4	1	370	41.3	5.35
1711	Q9Y3D3	28S ribosomal protein S16, mitochondrial OS=Homo sapiens GN=MRPS16 PE=1 SV=1	10.8135	9.69592	10.0359	8.979	9.88341	8.57327	9.12335	9.30697	8.69836	FALSE		IsMasterProtein	Human	0	16.458	28	3	9	3	1	137	15.3	9.5
1712	P08397	Porphobilinogen deaminase OS=Homo sapiens GN=HMBS PE=1 SV=2	5.62936	5.27426	4.94953	5.07895	4.94486	5.10014	5.1819	4.97269	5.08321	FALSE		IsMasterProtein	Human	0.002	5.436	9	2	3	2	1	361	39.3	7.18
1713	A0A0K0K1K4	Proteasome subunit alpha type OS=Homo sapiens GN=HEL-S-276 PE=2 SV=1	11.917	11.8879	11.4111	11.3979	11.7454	11.179	11.6807	11.3039	11.7968	FALSE		IsMasterProtein	Human	0	77.467	44	9	65	9	1	248	27.9	8.46
1714	A0A024R3S9	Kynurenine 3-monooxygenase OS=Homo sapiens GN=KMO PE=3 SV=1	4.93074	4.51728	4.42626	4.46597	4.08746	4.59694	4.57894	4.47249	4.50462	FALSE		IsMasterProtein	Human	0.006	3.979	3	1	1	1	1	526	60.2	9.16
1715	A8K4W2	cDNA FLJ78635, highly similar to Homo sapiens ATP synthase, H+ transporting, mitochondrial F0 complex, subunit b, isoform 1 (ATP5F1), transcript variant 1, mRNA OS=Homo sapiens PE=2 SV=1	13.3031	13.5637	13.2394	13.8008	13.6251	14.0829	13.6453	14.417	14.1002	FALSE		IsMasterProtein	Human	0	171.834	49	14	210	14	1	256	28.9	9.36
1716	Q14BN4	Sarcolemmal membrane-associated protein OS=Homo sapiens GN=SLMAP PE=1 SV=1	10.4871	10.3981	10.4776	10.6111	10.2698	10.4083	10.4883	10.7118	10.4993	FALSE		IsMasterProtein	Human	0	78.175	23	18	50	18	1	828	95.1	5.47
1717	Q53HF3	Galactosidase, alpha variant (Fragment) OS=Homo sapiens PE=2 SV=1	8.51728	8.22545	7.74214	7.47249	8.09803	7.35226	7.3505	7.51885	7.55075	FALSE		IsMasterProtein	Human	0	23.486	11	3	4	3	1	429	48.7	5.6
1718	A0A087WUT6	Eukaryotic translation initiation factor 5B OS=Homo sapiens GN=EIF5B PE=1 SV=1	10.7097	10.6952	10.0074	10.3721	10.7268	9.91004	10.6059	10.4745	10.0558	FALSE		IsMasterProtein	Human	0	68.746	19	17	31	17	1	1220	138.6	5.58
1719	A8K4G2	Tyrosine-protein kinase OS=Homo sapiens PE=2 SV=1	7.75689	7.25927	7.3336	8.94427	7.20555	7.51412	8.0864	8.53489	8.26115	FALSE		IsMasterProtein	Human	0	22.202	8	4	9	4	1	635	72	8.25
1720	Q96J01	THO complex subunit 3 OS=Homo sapiens GN=THOC3 PE=1 SV=1	9.08028	8.89118	8.7269	8.47938	8.88509	8.14313	8.51806	8.62169	8.4187	FALSE		IsMasterProtein	Human	0	15.611	13	5	17	5	1	351	38.7	6.09
1721	E5KS55	Succinate--CoA ligase [ADP-forming] subunit beta, mitochondrial OS=Homo sapiens GN=SUCLA2 PE=3 SV=1	13.0803	13.3685	12.8316	12.6006	13.5527	12.987	12.8623	13.2628	12.9581	FALSE		IsMasterProtein	Human	0	152.996	53	21	109	21	1	463	50.3	7.42
1722	B2R6H7	cDNA, FLJ92955, highly similar to Homo sapiens transportin-SR (TRN-SR), mRNA OS=Homo sapiens PE=2 SV=1	8.71905	9.30127	8.41066	8.59694	9.0607	7.97671	8.85643	8.51491	8.59358	FALSE		IsMasterProtein	Human	0	29.108	10	8	13	8	1	923	104.2	5.57
1723	O95741-2	Isoform 2 of Copine-6 OS=Homo sapiens GN=CPNE6	8.62425	10.029	8.45327	8.78365	9.05664	7.96924	7.95303	8.25927	7.99548	FALSE		IsMasterProtein	Human	0	32.229	12	7	20	6	1	612	67.6	5.91
1724	Q8NHG7	Small VCP/p97-interacting protein OS=Homo sapiens GN=SVIP PE=1 SV=1	8.18488	9.87851	7.85112	8.48583	9.91064	7.88692	7.74618	8.10486	8.03782	FALSE		IsMasterProtein	Human	0	17.518	32	2	10	2	1	77	8.4	8.91
1725	A0A090N8Z4	Immunity associated protein 1 OS=Homo sapiens GN=IMAP1 PE=4 SV=1	10.033	10.2096	9.46577	11.7115	9.92615	9.65732	9.89845	10.3077	10.1601	FALSE		IsMasterProtein	Human	0	42.299	30	8	28	5	1	306	34.3	8.87
1726	Q03591	Complement factor H-related protein 1 OS=Homo sapiens GN=CFHR1 PE=1 SV=2	10.3378	10.4649	10.9853	9.55055	9.18488	8.66782	9.27356	9.72741	10.0015	FALSE		IsMasterProtein	Human	0	84.956	45	10	54	3	1	330	37.6	7.39
1727	Q9Y2G3	Probable phospholipid-transporting ATPase IF OS=Homo sapiens GN=ATP11B PE=1 SV=2	9.0864	9.26186	9.06958	9.28286	9.14975	9.25456	9.39103	9.55919	9.46046	FALSE		IsMasterProtein	Human	0	27.311	8	9	24	8	1	1177	134.1	6.96
1728	A8K2W3	cDNA FLJ78516 OS=Homo sapiens PE=2 SV=1	10.6126	11.1694	10.7582	11.9456	11.4356	9.75522	9.8189	10.484	9.99803	FALSE		IsMasterProtein	Human	0	75.159	24	9	41	9	1	425	47.1	5.25
1729	F6SF04	Tyrosine-protein kinase OS=Homo sapiens GN=HCK PE=1 SV=1	5.94017	6.19377	5.59991	7.43546	5.97039	5.41954	6.12309	6.22882	6.22882	FALSE		IsMasterProtein	Human	0	15.367	11	6	22	2	1	526	59.6	6.7
1730	O15394	Neural cell adhesion molecule 2 OS=Homo sapiens GN=NCAM2 PE=1 SV=2	10.4572	10.8577	10.45	12.0873	10.6741	10.142	10.4248	10.4959	10.3601	FALSE		IsMasterProtein	Human	0	104.605	27	17	69	6	1	837	93	5.6
1731	B4DDJ5	Macrophage scavenger receptor types I and II OS=Homo sapiens GN=MSR1 PE=1 SV=1	10.3962	9.46107	10.2778	11.4286	9.17966	10.1782	10.4419	10.7521	10.3103	FALSE		IsMasterProtein	Human	0	35.159	20	8	18	8	1	469	51.7	6.14
1732	B4E2S3	cDNA FLJ56561 OS=Homo sapiens PE=2 SV=1	10.3741	10.4626	10.2025	11.4423	10.6104	9.98214	10.4548	10.5503	10.3265	FALSE		IsMasterProtein	Human	0	60.676	12	8	28	7	1	792	86.7	6.19
1733	O75391	Sperm-associated antigen 7 OS=Homo sapiens GN=SPAG7 PE=1 SV=2	5.83542	5.42962	5.1819	5.56986	5.36107	4.76022	5.46597	5.73335	5.11686	FALSE		IsMasterProtein	Human	0.008	3.541	6	1	2	1	1	227	26	7.91
1734	A0A024R5U5	ADAM metallopeptidase domain 10, isoform CRA_b OS=Homo sapiens GN=ADAM10 PE=4 SV=1	11.6538	12.1467	11.6473	11.9449	12.2955	11.8872	12.1561	12.3875	12.2102	FALSE		IsMasterProtein	Human	0	100.531	33	19	56	19	1	748	84.1	7.77
1735	Q96B36-3	Isoform 3 of Proline-rich AKT1 substrate 1 OS=Homo sapiens GN=AKT1S1	6.81506	6.80607	5.99322	5.99774	6.50621	6.03782	6.45615	6.65821	6.46434	FALSE		IsMasterProtein	Human	0.001	6.38	8	2	2	2	1	276	29.2	4.73
1736	Q59E89	DnaJ (Hsp40) homolog, subfamily B, member 4 variant (Fragment) OS=Homo sapiens PE=2 SV=1	9.34563	9.46679	9.22882	9.45533	9.39403	9.11035	9.21699	9.5889	9.17343	FALSE		IsMasterProtein	Human	0	40.89	22	6	42	5	1	344	38.6	8.66
1737	Q9UMZ1	Prothymosin a14 OS=Homo sapiens PE=2 SV=1	5.60288	3.63227	5.58496	4.10434	4.20163	3.26303	3.73335	3.18587	3.74416	FALSE		IsMasterProtein	Human	0	39.313	26	6	16	4	1	101	11.1	3.79
1738	Q59EF6	Calpain 2, large [catalytic] subunit variant (Fragment) OS=Homo sapiens PE=2 SV=1	12.8851	12.2796	12.866	12.5304	12.3248	12.5577	13.1696	12.7172	12.7789	FALSE		IsMasterProtein	Human	0	335.599	51	29	204	29	1	729	83.1	5.06
1739	Q9UMP7	G4 protein OS=Homo sapiens GN=G4 PE=2 SV=1	7.39575	7.11998	6.56986	7.29186	7.05961	7.47897	7.35579	7.70736	7.66391	FALSE		IsMasterProtein	Human	0	11.641	6	1	4	1	1	312	33.9	9.98
1740	Q9GZL7	Ribosome biogenesis protein WDR12 OS=Homo sapiens GN=WDR12 PE=1 SV=2	9.16817	8.86851	8.72894	8.85518	8.6664	8.46271	8.72588	8.88295	8.66605	FALSE		IsMasterProtein	Human	0	23.329	17	5	12	5	1	423	47.7	5.9
1741	C9J2H1	Inter-alpha-trypsin inhibitor heavy chain H5 OS=Homo sapiens GN=ITIH5 PE=1 SV=2	11.8845	11.2351	10.8636	11.9431	11.5987	10.951	10.581	11.2823	10.6685	FALSE		IsMasterProtein	Human	0	83.804	26	19	50	10	1	942	104.5	8.38
1742	O15031	Plexin-B2 OS=Homo sapiens GN=PLXNB2 PE=1 SV=3	12.5369	12.4539	12.2893	12.5413	12.359	12.2661	12.4744	12.6668	12.5285	FALSE		IsMasterProtein	Human	0	302.839	30	40	168	40	1	1838	205	6.24
1743	A0A140VK27	Leukotriene A(4) hydrolase OS=Homo sapiens PE=2 SV=1	12.8254	12.0421	12.3839	11.8583	11.9749	11.5917	11.8781	11.4929	11.9967	FALSE		IsMasterProtein	Human	0	123.396	39	20	69	20	1	611	69.2	6.18
1744	Q8N474	Secreted frizzled-related protein 1 OS=Homo sapiens GN=SFRP1 PE=1 SV=1	9.99803	8.94075	9.49865	7.64386	7.17592	6.49825	6.99661	7.05094	7.16491	FALSE		IsMasterProtein	Human	0	14.7	11	3	7	3	1	314	35.4	8.85
1745	Q8TBP6	Solute carrier family 25 member 40 OS=Homo sapiens GN=SLC25A40 PE=1 SV=1	7.55842	7.27984	7.09698	7.40259	7.04002	7.28725	7.1179	7.92362	7.33896	FALSE		IsMasterProtein	Human	0.001	6.544	8	2	3	2	1	338	38.1	9.35
1746	A0A024R870	Leucine rich repeat and sterile alpha motif containing 1, isoform CRA_a OS=Homo sapiens GN=LRSAM1 PE=4 SV=1	4.6837	5.14568	4.71699	4.99095	4.33628	4.43962	4.72247	4.93074	4.62059	FALSE		IsMasterProtein	Human	0.003	4.82	3	2	2	2	1	723	83.5	5.94
1747	E9KL35	Epididymis tissue sperm binding protein Li 3a OS=Homo sapiens PE=1 SV=1	13.9725	13.8954	13.4933	13.1384	13.5787	12.7871	13.5494	13.3422	13.4582	FALSE		IsMasterProtein	Human	0	278.056	87	20	265	20	1	317	35.1	7.69
1748	P08195-4	Isoform 4 of 4F2 cell-surface antigen heavy chain OS=Homo sapiens GN=SLC3A2	11.8537	11.5423	12.1005	12.8652	11.2294	11.9152	12.2328	12.341	12.317	FALSE		IsMasterProtein	Human	0	137.506	27	15	91	15	1	661	71.1	4.97
1749	Q6MZW2	Follistatin-related protein 4 OS=Homo sapiens GN=FSTL4 PE=2 SV=3	6.3147	7.90207	6.11061	6.13545	7.44294	6.11894	6.17792	6.46761	6.26679	FALSE		IsMasterProtein	Human	0.007	3.847	3	2	2	2	1	842	93	6.32
1750	Q9GZT9	Egl nine homolog 1 OS=Homo sapiens GN=EGLN1 PE=1 SV=1	6.34341	6.61324	5.70321	6	7.2182	5.8679	5.99095	5.3505	5.22882	FALSE		IsMasterProtein	Human	0	14.053	7	3	3	3	1	426	46	8.53
1751	A0A0C4DGV4	Hepatitis B virus x interacting protein OS=Homo sapiens GN=LAMTOR5 PE=1 SV=1	9.09882	9.05582	8.89664	8.62315	8.8505	8.7502	8.81986	8.83162	8.61397	FALSE		IsMasterProtein	Human	0	46.028	31	3	32	3	1	173	18.1	5.5
1752	Q9BST9	Rhotekin OS=Homo sapiens GN=RTKN PE=1 SV=2	8.16541	8.32283	8.08587	8.59656	8.26303	7.75355	8.07468	8.29462	8.1205	FALSE		IsMasterProtein	Human	0	20.294	14	6	9	6	1	563	62.6	7.44
1753	Q5HYI8	Rab-like protein 3 OS=Homo sapiens GN=RABL3 PE=1 SV=1	8.1533	7.98812	7.89178	8.19229	7.59395	7.86109	8.04821	8.23314	8.07788	FALSE		IsMasterProtein	Human	0	45.907	33	5	17	5	1	236	26.4	7.11
1754	P50416	Carnitine O-palmitoyltransferase 1, liver isoform OS=Homo sapiens GN=CPT1A PE=1 SV=2	11.6328	12.0421	11.5209	12.8429	12.0808	12.003	11.9815	12.4717	12.1293	FALSE		IsMasterProtein	Human	0	144.845	35	25	85	25	1	773	88.3	8.65
1755	Q96ET8	Golgi apparatus membrane protein TVP23 homolog C OS=Homo sapiens GN=TVP23C PE=1 SV=3	8.58646	8.84455	8.00394	8.36545	8.83668	8.13648	8.2031	8.60103	8.43921	FALSE		IsMasterProtein	Human	0.001	6.199	7	2	6	2	1	276	31.1	9.29
1756	Q96JB5-4	Isoform 4 of CDK5 regulatory subunit-associated protein 3 OS=Homo sapiens GN=CDK5RAP3	11.8997	12.1304	11.4176	11.8483	11.974	11.2223	11.7115	11.7346	11.6857	FALSE		IsMasterProtein	Human	0	96.134	31	13	64	13	1	531	59.6	4.92
1757	O00186	Syntaxin-binding protein 3 OS=Homo sapiens GN=STXBP3 PE=1 SV=2	11.4337	11.2438	11.0449	11.3108	11.1334	11.2978	11.3305	11.489	11.2487	FALSE		IsMasterProtein	Human	0	66.599	22	13	49	13	1	592	67.7	7.8
1758	A0A1K0GXZ1	Globin C1 OS=Homo sapiens GN=GLNC1 PE=3 SV=1	14.4293	13.8737	14.2329	14.513	14.9954	13.5383	13.5789	13.9419	14.1432	FALSE		IsMasterProtein	Human	0	289.298	67	9	448	2	1	177	19.2	9.77
1759	Q9Y3D9	28S ribosomal protein S23, mitochondrial OS=Homo sapiens GN=MRPS23 PE=1 SV=2	8.77808	8.89785	8.55152	8.95536	8.64818	8.79928	8.60844	9.08321	8.61581	FALSE		IsMasterProtein	Human	0	27.283	43	6	12	6	1	190	21.8	8.9
1760	Q53GL6	RNA binding protein (Autoantigenic, hnRNP-associated with lethal yellow) long isoform variant (Fragment) OS=Homo sapiens GN=RALY PE=1 SV=1	13.7699	12.8323	12.7242	12.4609	12.9094	11.6265	12.619	12.5298	11.9643	FALSE		IsMasterProtein	Human	0	208.944	59	14	96	2	1	307	32.5	9.17
1761	Q9H6K4	Optic atrophy 3 protein OS=Homo sapiens GN=OPA3 PE=1 SV=1	7.41363	7.81698	7.19574	8.13853	8.44791	7.93546	8.23074	8.39318	8.23745	FALSE		IsMasterProtein	Human	0	58.045	32	4	14	4	1	179	20	8.91
1762	Q6NXR4	TELO2-interacting protein 2 OS=Homo sapiens GN=TTI2 PE=1 SV=1	3.73335	3.7761	3.6893	3.7866	3.63227	3.24793	3.27798	3.59694	3.37851	FALSE		IsMasterProtein	Human	0.001	5.979	6	2	2	2	1	508	56.9	7.09
1763	O43149	Zinc finger ZZ-type and EF-hand domain-containing protein 1 OS=Homo sapiens GN=ZZEF1 PE=1 SV=6	8.47086	8.5691	8.13597	8.55267	8.42836	7.98071	8.23601	8.35447	8.35755	FALSE		IsMasterProtein	Human	0	34.26	3	7	12	7	1	2961	330.9	5.95
1764	Q6DD88	Atlastin-3 OS=Homo sapiens GN=ATL3 PE=1 SV=1	13.4852	13.1889	13.5831	14.0572	13.0025	13.5001	13.742	13.8445	13.8903	FALSE		IsMasterProtein	Human	0	373.429	58	21	249	20	1	541	60.5	5.66
1765	P50579	Methionine aminopeptidase 2 OS=Homo sapiens GN=METAP2 PE=1 SV=1	10.2705	10.1149	9.9737	9.96116	9.91453	9.47938	9.83873	9.71956	9.71956	FALSE		IsMasterProtein	Human	0	62.688	27	11	32	11	1	478	52.9	5.82
1766	O76014	Keratin, type I cuticular Ha7 OS=Homo sapiens GN=KRT37 PE=3 SV=3	9.01597	7.99492	11.4152	8.05853	7.5932	7.6851	7.98356	7.85798	8.05691	TRUE		IsMasterProtein	Human	0	191.665	38	20	271	4	1	449	49.7	4.96
1767	C0JYY2	Apolipoprotein B (Including Ag(X) antigen) OS=Homo sapiens GN=APOB PE=4 SV=1	15.7175	14.8014	14.416	15.2282	14.5567	14.2405	15.0355	15.1764	16.4103	FALSE		IsMasterProtein	Human	0	1193.97	42	154	682	154	1	4563	515.2	7.05
1768	E5KMI6	Lon protease homolog, mitochondrial OS=Homo sapiens GN=LONP1 PE=3 SV=1	13.3638	13.6519	12.9831	13.2544	13.5793	13.1963	13.2154	13.6634	13.553	FALSE		IsMasterProtein	Human	0	278.556	39	29	214	29	1	959	106.4	6.39
1769	M0R0K5	Adhesion G protein-coupled receptor E2 OS=Homo sapiens GN=ADGRE2 PE=1 SV=1	4.94953	4.64962	5.46923	6.06609	4.27798	4.87774	4.66676	5.40259	5.12515	FALSE		IsMasterProtein	Human	0.003	4.73	2	1	2	1	1	831	91.3	7.03
1770	O15013	Rho guanine nucleotide exchange factor 10 OS=Homo sapiens GN=ARHGEF10 PE=1 SV=4	5.97957	6.05094	6.03342	6.49185	5.65535	5.83542	5.84298	6.43962	6.08746	FALSE		IsMasterProtein	Human	0.001	6.365	1	2	2	2	1	1369	151.5	5.68
1771	Q9H2X8	Interferon alpha-inducible protein 27-like protein 2 OS=Homo sapiens GN=IFI27L2 PE=2 SV=1	6.84423	6.60288	6.36807	7.02015	6.61029	6.89845	7.23458	7.87344	7.42122	FALSE		IsMasterProtein	Human	0.003	4.745	11	1	2	1	1	130	12.4	5.34
1772	P07108-5	Isoform 5 of Acyl-CoA-binding protein OS=Homo sapiens GN=DBI	9.27263	8.82177	9.67507	9.16315	8.6844	8.34651	8.83573	8.84015	9.01458	FALSE		IsMasterProtein	Human	0	23.159	30	3	9	3	1	148	16.5	9.38
1773	Q9NQT4	Exosome complex component RRP46 OS=Homo sapiens GN=EXOSC5 PE=1 SV=1	9.30857	9.30424	8.6703	8.95565	9.00282	8.32778	8.81602	9.15305	8.85674	FALSE		IsMasterProtein	Human	0	13.374	18	3	6	3	1	235	25.2	7.59
1774	B3KUY2	Prostaglandin E synthase 3 (Cytosolic), isoform CRA_c OS=Homo sapiens GN=PTGES3 PE=2 SV=1	10.7078	9.69992	9.95913	9.35116	10.0572	9.25786	9.80122	9.51313	9.90418	FALSE		IsMasterProtein	Human	0	31.398	36	5	18	5	1	165	19.4	4.97
1775	P21397	Amine oxidase [flavin-containing] A OS=Homo sapiens GN=MAOA PE=1 SV=1	14.116	13.107	13.538	12.9284	12.601	14.3395	13.7282	14.1812	14.1826	FALSE		IsMasterProtein	Human	0	272.498	51	22	246	18	1	527	59.6	7.85
1776	Q8NC96	Adaptin ear-binding coat-associated protein 1 OS=Homo sapiens GN=NECAP1 PE=1 SV=2	4.62059	5.24413	4.09592	4.32193	4.72247	4.30012	4.33628	4.32193	4.35755	FALSE		IsMasterProtein	Human	0	18.006	15	2	11	2	1	275	29.7	6.8
1777	Q8WUH2	Transforming growth factor-beta receptor-associated protein 1 OS=Homo sapiens GN=TGFBRAP1 PE=1 SV=1	6.81762	6.11686	6.41278	6.23458	6.04221	6.1416	6.54689	6.03782	6.40429	FALSE		IsMasterProtein	Human	0.009	3.361	1	1	1	1	1	860	97.1	6.55
1778	P05556	Integrin beta-1 OS=Homo sapiens GN=ITGB1 PE=1 SV=2	14.0616	13.4826	13.8655	14.4007	13.812	13.2336	14.0428	14.2535	13.8264	FALSE		IsMasterProtein	Human	0	320.605	45	29	202	29	1	798	88.4	5.39
1779	A6NCE7	Microtubule-associated proteins 1A/1B light chain 3 beta 2 OS=Homo sapiens GN=MAP1LC3B2 PE=2 SV=1	6.12102	7.40429	6.18982	7.37938	7.20065	5.89482	5.99322	6.45121	6.34518	FALSE		IsMasterProtein	Human	0.005	4.311	17	2	2	1	1	125	14.6	8.68
1780	G5EA30	CUG triplet repeat, RNA binding protein 1, isoform CRA_c OS=Homo sapiens GN=CELF1 PE=1 SV=1	9.25338	9.47147	9.39103	8.76918	9.15076	8.35667	8.85549	9.13237	8.94398	FALSE		IsMasterProtein	Human	0	46.782	15	5	19	4	1	514	55.1	8.38
1781	A5YM53	ITGAV protein OS=Homo sapiens GN=ITGAV PE=2 SV=1	13.2522	12.8119	13.4394	13.5695	12.6507	12.7495	13.64	13.955	13.6207	FALSE		IsMasterProtein	Human	0	306.594	43	40	187	40	1	1048	116	5.74
1782	Q8N490-2	Isoform 2 of Probable hydrolase PNKD OS=Homo sapiens GN=PNKD	7.67807	8.46638	7.56072	7.71149	8.38241	7.3336	7.16491	7.70321	7.20555	FALSE		IsMasterProtein	Human	0	15.68	30	3	8	3	1	142	15.4	10.58
1783	Q13627	Dual specificity tyrosine-phosphorylation-regulated kinase 1A OS=Homo sapiens GN=DYRK1A PE=1 SV=2	9.39038	9.07039	8.84831	9.50104	9.1316	8.2148	8.76487	9.13057	8.70736	FALSE		IsMasterProtein	Human	0.002	5.131	2	2	3	2	1	763	85.5	8.75
1784	Q5STK2	Prefoldin subunit 6, isoform CRA_b OS=Homo sapiens GN=PFDN6 PE=2 SV=1	8.48704	8.95768	8.43254	8.65571	8.37286	8.31515	8.42164	8.55382	8.3336	FALSE		IsMasterProtein	Human	0	23.883	37	4	12	4	1	129	14.6	8.88
[truncated: 4,880 more rows]
