# Supplementary material for: In-depth proteomic profiling captures subtype-specific features of craniopharyngiomas
Source: Sci Rep. 2021 Oct 27;11:21206. doi: 10.1038/s41598-021-00483-4 (PMC8551227; doi:10.1038/s41598-021-00483-4)
Supplement: Supplementary file 11 — Supplementary Table S6. [file 41598_2021_483_MOESM11_ESM.xlsx]

## Sheet: Supplementary Table S6
Title: In-depth Proteomic Profiling Captures Subtype-specific Features of Craniopharyngiomas
Authors: Jung Hee Kim, Hyeyoon Kim, Kisoon Dan, Seong-Ik Kim, Sung- Hye Park, Dohyun Han, Yong Hwy Kim
Supplementary Table S6. List of the differentially expressed proteins (DEPs) in TMT quantification set
No.	Accession	Description	Gene Name	-log(p-value) ACP_PCP	Difference ACP_PCP	ACP_PCP	q-value	T-test Test ACP_PCP	Normalized reporter ion intensity (ACP1)	Normalized reporter ion intensity (ACP2)	Normalized reporter ion intensity (ACP3)	Normalized reporter ion intensity (ACP4)	Normalized reporter ion intensity (ACP5)	Normalized reporter ion intensity (PCP1)	Normalized reporter ion intensity (PCP2)	Normalized reporter ion intensity (PCP3)	Normalized reporter ion intensity (PCP4)	Modifications	Master	Student's T-test significant	Exp. q-value: Combined	Sum PEP Score	Coverage [%]	# Peptides	# PSMs	# Unique Peptides	# Protein Groups	# AAs	MW [kDa]	calc. pI
1	A0A023T6R1	Mago nashi protein OS=Homo sapiens GN=FLJ10292 PE=2 SV=1	FLJ10292	1.60952	0.528933	ACP UP	0.0776808	2.85324	3.51637	3.0474	3.27403	2.59913	3.05898	2.42451	2.78107	2.47525	2.60016		IsMasterProtein	ACP_PCP	0	50.095	55	7	51	7	1	148	17.3	6.39
2	Q9H9B4	Sideroflexin-1 OS=Homo sapiens GN=SFXN1 PE=1 SV=4	SFXN1	2.04294	-0.425054	PCP UP	0.0450597	-3.57315	3.67015	3.66188	3.6895	3.67603	3.63789	4.193	3.72526	4.36389	4.08642		IsMasterProtein	ACP_PCP	0	142.767	51	13	118	11	1	322	35.6	9.07
3	B3KQ45	cDNA FLJ32798 fis, clone TESTI2002498, highly similar to Homo sapiens membrane protein, palmitoylated 7 (MAGUK p55 subfamily member 7) (MPP7), mRNA OS=Homo sapiens PE=2 SV=1	MPP7	2.00614	-0.622202	PCP UP	0.0445814	-3.50999	1.5705	1.22008	1.29879	0.750529	0.921204	1.98846	1.65532	1.79228	1.66163		IsMasterProtein	ACP_PCP	0	60.143	31	13	32	13	1	576	65.5	7.14
4	Q96CB9	5-methylcytosine rRNA methyltransferase NSUN4 OS=Homo sapiens GN=NSUN4 PE=1 SV=2	NSUN4	2.10695	-0.580291	PCP UP	0.0402403	-3.6841	0.187125	0.197143	-0.183776	-0.0516086	0.423169	0.928036	0.405252	0.828096	0.61742		IsMasterProtein	ACP_PCP	0.001	6.21	8	3	3	3	1	384	43.1	8.18
6	Q9UEW8	STE20/SPS1-related proline-alanine-rich protein kinase OS=Homo sapiens GN=STK39 PE=1 SV=3	STK39	1.47867	0.833543	ACP UP	0.0893566	2.64432	-0.0698432	1.25817	-0.0189981	0.66206	1.0697	-0.227779	-0.269801	-0.0888232	-0.426896		IsMasterProtein	ACP_PCP	0	25.766	11	5	15	5	1	545	59.4	6.29
9	Q9UFN0	Protein NipSnap homolog 3A OS=Homo sapiens GN=NIPSNAP3A PE=1 SV=2	NIPSNAP3A	2.09901	-0.636849	PCP UP	0.0397239	-3.67027	3.00459	3.36279	3.03782	3.1906	3.62958	4.1708	3.53853	3.90543	3.91294		IsMasterProtein	ACP_PCP	0	119.048	57	12	96	11	1	247	28.4	9.16
11	Q15392	Delta(24)-sterol reductase OS=Homo sapiens GN=DHCR24 PE=1 SV=2	DHCR24	3.45521	-1.93382	PCP UP	0.00741333	-6.44905	0.766654	0.565587	0.682773	0.71689	0.3979	3.38873	1.80504	2.36111	2.68423		IsMasterProtein	ACP_PCP	0	30.88	14	6	31	6	1	516	60.1	8.16
12	P22570-7	Isoform 7 of NADPH:adrenodoxin oxidoreductase, mitochondrial OS=Homo sapiens GN=FDXR	FDXR	2.24597	-0.896775	PCP UP	0.030326	-3.92997	3.61667	3.12557	3.61056	2.83479	2.69467	4.21694	3.84528	4.12396	4.10673		IsMasterProtein	ACP_PCP	0	140.724	49	20	87	1	1	522	57.3	9.2
13	Q9C0C2	182 kDa tankyrase-1-binding protein OS=Homo sapiens GN=TNKS1BP1 PE=1 SV=4	TNKS1BP1	2.96342	-0.584318	PCP UP	0.0122233	-5.32964	2.2531	2.08898	2.27246	2.10483	2.04669	2.61853	2.93068	2.91348	2.48744		IsMasterProtein	ACP_PCP	0	112.448	19	24	54	24	1	1729	181.7	4.86
14	Q15833	Syntaxin-binding protein 2 OS=Homo sapiens GN=STXBP2 PE=1 SV=2	STXBP2	2.37165	-0.573111	PCP UP	0.0267773	-4.15852	2.20861	1.95087	2.26483	2.55871	1.90176	2.74784	2.83036	2.66282	2.75925		IsMasterProtein	ACP_PCP	0	115.996	31	16	57	16	1	593	66.4	6.55
15	Q9NX24	H/ACA ribonucleoprotein complex subunit 2 OS=Homo sapiens GN=NHP2 PE=1 SV=1	NHP2	1.62343	0.313577	ACP UP	0.0835022	2.87563	0.701864	0.564817	0.776137	0.463302	0.95984	0.293023	0.532744	0.299304	0.39339		IsMasterProtein	ACP_PCP	0	56.273	67	5	29	5	1	153	17.2	8.22
16	Q2KJC7	TREMBL:Q2KJC7;Q8HZM3 (Bos taurus) Periostin, osteoblast specific factor	POSTN	1.83178	-0.774612	PCP UP	0.0525064	-3.21621	-3.79434	-3.35248	-3.75803	-3.59894	-4.06809	-3.43746	-3.21126	-2.49446	-2.61586		IsMasterProtein	ACP_PCP	0	523.215	42	25	784	2	1	779	86.8	7.5
17	P30536	Translocator protein OS=Homo sapiens GN=TSPO PE=1 SV=3	TSPO	1.64028	-1.14715	PCP UP	0.0690273	-2.90282	2.61588	1.09408	2.64413	2.31225	1.22495	3.13115	2.9714	3.40425	2.99482		IsMasterProtein	ACP_PCP	0	10.537	13	3	27	1	1	169	18.8	9.36
18	Q8N357	Solute carrier family 35 member F6 OS=Homo sapiens GN=SLC35F6 PE=1 SV=1	SLC35F6	1.89713	-0.617499	PCP UP	0.0503175	-3.32529	-0.417443	-0.27724	-0.0333246	0.456711	-0.210496	0.358769	0.565526	0.434502	0.725767		IsMasterProtein	ACP_PCP	0	23.168	9	3	11	3	1	371	40.2	6.93
19	P41223-2	Isoform 2 of Protein BUD31 homolog OS=Homo sapiens GN=BUD31	BUD31	1.81035	0.395644	ACP UP	0.0610582	3.1807	0.25174	-0.240118	-0.0994191	-0.382195	-0.12564	-0.625735	-0.43824	-0.504783	-0.490321		IsMasterProtein	ACP_PCP	0	31.61	39	6	20	6	1	145	17.3	8.87
20	Q8TAE8	Growth arrest and DNA damage-inducible proteins-interacting protein 1 OS=Homo sapiens GN=GADD45GIP1 PE=1 SV=1	GADD45GIP1	2.69201	-0.53518	PCP UP	0.0187862	-4.77144	0.736358	0.857643	0.765294	0.766975	0.814467	1.37579	1.05039	1.63969	1.22745		IsMasterProtein	ACP_PCP	0	65.495	41	8	37	8	1	222	25.4	10.02
22	Q8IV36	Protein HID1 OS=Homo sapiens GN=HID1 PE=1 SV=1	HID1	1.67071	0.580287	ACP UP	0.0702781	2.95204	-0.432645	0.163315	-0.519223	0.154333	0.29531	-0.757496	-0.706596	-0.558338	-0.569844		IsMasterProtein	ACP_PCP	0	10.048	4	3	7	3	1	788	88.7	6.06
24	A0A024R5X7	ClpX caseinolytic peptidase X homolog (E. coli), isoform CRA_a OS=Homo sapiens GN=CLPX PE=4 SV=1	CLPX	2.49622	-0.364396	PCP UP	0.0261523	-4.39142	0.836192	0.617017	0.773133	0.469441	0.739807	0.932817	1.05436	1.13777	1.08111		IsMasterProtein	ACP_PCP	0	47.669	15	8	20	8	1	633	69.2	7.58
25	Q53FP8	Calponin (Fragment) OS=Homo sapiens PE=2 SV=1	CNN1	2.15525	0.419661	ACP UP	0.0406761	3.76875	-2.53704	-2.52788	-2.61858	-2.5154	-2.53777	-2.89259	-2.97912	-2.69931	-3.29695		IsMasterProtein	ACP_PCP	0	9.338	12	4	4	2	1	297	33.2	9.07
26	Q9NYF8	Bcl-2-associated transcription factor 1 OS=Homo sapiens GN=BCLAF1 PE=1 SV=2	BCLAF1	1.59119	1.14381	ACP UP	0.0738446	2.82378	2.73332	2.14439	1.99679	0.777267	2.44735	0.712448	1.03189	1.23296	0.526739		IsMasterProtein	ACP_PCP	0	43.169	17	12	27	11	1	920	106.1	9.98
27	Q15942	Zyxin OS=Homo sapiens GN=ZYX PE=1 SV=1	ZYX	1.46561	-0.413551	PCP UP	0.0990146	-2.62362	1.18561	1.00228	1.20879	1.59697	1.12707	1.45647	1.50456	2.00362	1.58613		IsMasterProtein	ACP_PCP	0	59.708	27	10	23	10	1	572	61.2	6.67
28	A0A0D9SF30	Neural cell adhesion molecule 1 (Fragment) OS=Homo sapiens GN=NCAM1 PE=1 SV=1	NCAM1	1.56981	1.41979	ACP UP	0.075381	2.78952	-4.52331	-4.11653	-4.09581	-2.28616	-4.14369	-5.97723	-4.93642	-4.72765	-5.37025		IsMasterProtein	ACP_PCP	0	27.698	10	3	17	1	1	468	47.1	4.68
29	Q8TDW0	Volume-regulated anion channel subunit LRRC8C OS=Homo sapiens GN=LRRC8C PE=1 SV=2	LRRC8C	2.13563	-0.391005	PCP UP	0.0419559	-3.73427	-1.63961	-1.55772	-1.4321	-1.21114	-1.59922	-1.28788	-1.06278	-1.03651	-1.00064		IsMasterProtein	ACP_PCP	0	26.259	12	7	16	6	1	803	92.4	7.62
30	P62306	Small nuclear ribonucleoprotein F OS=Homo sapiens GN=SNRPF PE=1 SV=1	SNRPF	1.56757	0.480521	ACP UP	0.0834467	2.78593	2.10671	1.835	1.65333	1.27974	1.75108	1.01155	1.42015	1.35741	1.18948		IsMasterProtein	ACP_PCP	0	18.542	24	2	30	2	1	86	9.7	4.67
31	Q9H0U6	39S ribosomal protein L18, mitochondrial OS=Homo sapiens GN=MRPL18 PE=1 SV=1	MRPL18	1.50335	-0.452405	PCP UP	0.0927299	-2.68351	-1.71859	-1.13632	-1.4798	-0.989608	-1.02692	-0.77456	-0.978724	-0.701543	-0.816551		IsMasterProtein	ACP_PCP	0	21.541	13	2	8	2	1	180	20.6	9.54
32	P17252	Protein kinase C alpha type OS=Homo sapiens GN=PRKCA PE=1 SV=4	PRKCA	1.5973	0.493157	ACP UP	0.0791429	2.83359	3.45736	2.82304	2.89268	3.5922	3.10818	2.61853	2.70221	2.74771	2.65768		IsMasterProtein	ACP_PCP	0	159.33	42	22	88	14	1	672	76.7	7.05
33	Q8ND30	Liprin-beta-2 OS=Homo sapiens GN=PPFIBP2 PE=1 SV=3	PPFIBP2	1.44483	-0.603538	PCP UP	0.0975082	-2.59074	-1.25776	-1.36429	-1.77976	-2.06883	-2.22297	-1.21376	-1.10482	-0.866873	-1.35528		IsMasterProtein	ACP_PCP	0	15.6	7	5	7	3	1	876	98.5	6.27
34	Q4G0I0	Protein CCSMST1 OS=Homo sapiens GN=CCSMST1 PE=2 SV=1	CCSMST1	1.58699	-0.532364	PCP UP	0.079649	-2.81705	-4.28832	-4.13096	-4.46072	-4.59543	-4.59687	-3.49991	-3.91306	-3.75573	-4.35969		IsMasterProtein	ACP_PCP	0.001	5.939	16	1	1	1	1	132	15	7.02
35	E5KS95	Elongation factor Ts, mitochondrial OS=Homo sapiens GN=TSFM PE=3 SV=1	TSFM	1.62451	-0.35658	PCP UP	0.080378	-2.87737	1.65703	1.37945	1.41319	1.20897	1.68875	1.76518	1.75469	2.06388	1.72048		IsMasterProtein	ACP_PCP	0	50.038	31	9	21	9	1	325	35.4	8.38
38	O95630	STAM-binding protein OS=Homo sapiens GN=STAMBP PE=1 SV=1	STAMBP	2.33007	-0.409533	PCP UP	0.0325203	-4.08223	-0.013929	-0.137838	-0.148379	-0.225292	-0.144289	0.126601	0.56366	0.10955	0.302542		IsMasterProtein	ACP_PCP	0	24.736	15	5	12	5	1	424	48	6.29
39	P10909-2	Isoform 2 of Clusterin OS=Homo sapiens GN=CLU	CLU	3.18227	1.48119	ACP UP	0.00961832	5.80933	4.97618	5.86735	5.49908	4.69326	5.07521	3.94268	3.41274	3.80355	3.80513		IsMasterProtein	ACP_PCP	0	188.871	35	15	256	15	1	501	57.8	6.68
40	Q6MZT3	Putative uncharacterized protein DKFZp686C1054 OS=Homo sapiens GN=DKFZp686C1054 PE=2 SV=1	DKFZp686C1054	1.54033	0.579278	ACP UP	0.0845908	2.74239	1.5973	0.823853	1.2278	0.529447	1.13422	0.546278	0.600755	0.407268	0.37869		IsMasterProtein	ACP_PCP	0	27.979	19	7	9	7	1	439	48.5	8.92
41	A0A024RD03	Mitochondrial ribosomal protein S10, isoform CRA_a OS=Homo sapiens GN=MRPS10 PE=4 SV=1	MRPS10	2.30397	-0.476386	PCP UP	0.032206	-4.03467	-0.210083	-0.0486915	-0.126124	-0.405797	-0.0971436	0.356506	0.0888995	0.573697	0.176171		IsMasterProtein	ACP_PCP	0	27.893	15	2	8	2	1	201	23	8
42	P19338	Nucleolin OS=Homo sapiens GN=NCL PE=1 SV=3	NCL	1.67735	1.02912	ACP UP	0.0650011	2.96282	7.41596	6.57464	6.29442	5.60745	6.57522	5.3124	5.83382	5.3076	5.40385		IsMasterProtein	ACP_PCP	0	231.51	34	26	331	26	1	710	76.6	4.7
43	A0A024RDR0	High-mobility group box 1, isoform CRA_a OS=Homo sapiens GN=HMGB1 PE=4 SV=1	HMGB1	1.50659	0.716074	ACP UP	0.0868523	2.68866	5.61577	4.47538	5.06695	5.20618	4.41898	4.26031	4.30855	4.37696	4.01649		IsMasterProtein	ACP_PCP	0	150.516	37	11	161	6	1	215	24.9	5.74
45	A0A024RE03	Citrate lyase beta like, isoform CRA_a OS=Homo sapiens GN=CLYBL PE=4 SV=1	CLYBL	1.50959	-0.604728	PCP UP	0.0881646	-2.69342	-1.45188	-0.931227	-0.833573	-1.23754	-1.28267	0.0113444	-0.892694	-0.458127	-0.831118		IsMasterProtein	ACP_PCP	0	30.763	16	4	14	4	1	340	37.3	8.73
46	B5BUB5	Autoantigen La (Fragment) OS=Homo sapiens GN=SSB PE=2 SV=1	SSB	1.71744	0.908549	ACP UP	0.0612646	3.02806	4.63782	4.04177	3.94765	3.04256	3.95193	2.92433	3.17108	2.80471	3.16307		IsMasterProtein	ACP_PCP	0	107.876	39	19	71	19	1	408	46.8	7.12
47	Q6IB91	PCK2 protein OS=Homo sapiens GN=PCK2 PE=2 SV=1	PCK2	1.6588	-0.490783	PCP UP	0.0732219	-2.93275	2.53604	2.6703	2.91612	2.74137	2.37945	3.19567	2.73938	3.46554	3.15716		IsMasterProtein	ACP_PCP	0	180.663	50	23	84	1	1	640	70.7	7.62
48	P48735	Isocitrate dehydrogenase [NADP], mitochondrial OS=Homo sapiens GN=IDH2 PE=1 SV=2	IDH2	1.79899	-0.776105	PCP UP	0.0552549	-3.16192	4.86266	4.31986	5.14857	4.90065	4.4396	5.84376	4.95404	5.52885	5.71484		IsMasterProtein	ACP_PCP	0	267.367	58	22	235	21	1	452	50.9	8.69
49	D4QEZ8	Short-chain acyl-CoA dehydrogenase OS=Homo sapiens GN=ACADS PE=2 SV=1	ACADS	1.50657	-0.306609	PCP UP	0.0988474	-2.68862	1.60645	1.42491	1.50296	1.66163	1.21785	1.95403	1.56166	1.82871	1.81307		IsMasterProtein	ACP_PCP	0	71.219	36	12	24	12	1	412	44.3	7.72
50	A0A024RDM4	Mitochondrial ribosomal protein 63, isoform CRA_a OS=Homo sapiens GN=MRP63 PE=4 SV=1	MRPL57	1.75499	-0.51339	PCP UP	0.0621786	-3.08948	0.925071	1.14219	0.707524	0.963127	1.2739	1.52153	1.28413	1.91383	1.34351		IsMasterProtein	ACP_PCP	0.001	5.884	20	2	7	2	1	102	12.3	11.44
51	A0A087WVQ6	Clathrin heavy chain OS=Homo sapiens GN=CLTC PE=1 SV=1	CLTC	3.51131	-0.294606	PCP UP	0.0110704	-6.58668	6.98101	7.1025	6.95095	6.97699	7.0003	7.21269	7.30507	7.39536	7.2747		IsMasterProtein	ACP_PCP	0	1602.13	66	80	1575	80	1	1679	191.9	5.69
52	P00167	Cytochrome b5 OS=Homo sapiens GN=CYB5A PE=1 SV=2	CYB5A	2.87767	0.89975	ACP UP	0.0123486	5.14908	2.38499	2.16724	2.03676	2.5856	2.70105	1.79126	1.22127	1.43054	1.45843		IsMasterProtein	ACP_PCP	0	39.951	49	5	29	5	1	134	15.3	4.96
53	Q9UHQ9	NADH-cytochrome b5 reductase 1 OS=Homo sapiens GN=CYB5R1 PE=1 SV=1	CYB5R1	3.13941	-0.772745	PCP UP	0.0107273	-5.71317	3.54987	3.68384	3.82341	3.97996	3.78294	4.85503	4.26983	4.4482	4.57395		IsMasterProtein	ACP_PCP	0	245.571	63	16	130	16	1	305	34.1	9.38
54	P49588	Alanine--tRNA ligase, cytoplasmic OS=Homo sapiens GN=AARS PE=1 SV=2	AARS	1.64431	0.287466	ACP UP	0.0824823	2.90932	1.97138	2.14927	1.92273	1.82233	2.13094	1.71384	1.78813	1.49218	1.85331		IsMasterProtein	ACP_PCP	0	97.956	24	18	38	18	1	968	106.7	5.53
55	J3QLS3	28S ribosomal protein S7, mitochondrial OS=Homo sapiens GN=MRPS7 PE=1 SV=1	MRPS7	2.65761	-0.45018	PCP UP	0.0208	-4.70336	0.364502	0.535055	0.544511	0.324269	0.438654	1.07936	0.654088	0.843751	0.98911		IsMasterProtein	ACP_PCP	0	35.191	27	6	8	6	1	271	31.7	9.86
56	Q8NEN9	PDZ domain-containing protein 8 OS=Homo sapiens GN=PDZD8 PE=1 SV=1	PDZD8	2.08278	-0.271837	PCP UP	0.0479429	-3.64206	-0.30548	-0.309732	-0.184166	-0.346396	-0.527308	0.0566478	-0.0475862	-0.100669	-0.159509		IsMasterProtein	ACP_PCP	0	32.291	10	8	15	8	1	1154	128.5	6.09
57	O14925	Mitochondrial import inner membrane translocase subunit Tim23 OS=Homo sapiens GN=TIMM23 PE=1 SV=1	TIMM23	3.16359	-0.574984	PCP UP	0.0106914	-5.76727	-0.766034	-0.450558	-0.444156	-0.643946	-0.666311	0.0959277	-0.230172	0.105884	-0.0485078		IsMasterProtein	ACP_PCP	0	33.557	27	4	15	4	1	209	21.9	8.6
58	Q76LA1	CSTB protein OS=Homo sapiens GN=CSTB PE=2 SV=1	CSTB	1.50209	-0.651527	PCP UP	0.0884456	-2.6815	1.48657	1.79268	1.62479	1.78094	1.18554	2.71712	2.10644	1.62627	2.4527	Acetyl [N-Term]	IsMasterProtein	ACP_PCP	0	73.575	77	5	36	5	1	98	11.1	7.56
59	J7SBL1	MHC class I antigen (Fragment) OS=Homo sapiens GN=HLA-B PE=3 SV=1	HLA-B	1.64845	-0.695357	PCP UP	0.0708274	-2.91602	2.6376	1.8092	2.0888	1.43231	1.90855	2.75282	2.43909	2.8769	2.61379		IsMasterProtein	ACP_PCP	0	38.675	21	5	36	0	1	273	31.5	6.24
62	Q96HE7	ERO1-like protein alpha OS=Homo sapiens GN=ERO1A PE=1 SV=2	ERO1A	4.10506	-0.766635	PCP UP	0.00529412	-8.18879	2.56595	2.80356	3.03042	2.86367	2.73846	3.66658	3.55992	3.46433	3.57735		IsMasterProtein	ACP_PCP	0	108.26	31	10	74	10	1	468	54.4	5.68
63	B4DI41	cDNA FLJ55972, highly similar to Methyl-CpG-binding domain protein 1 OS=Homo sapiens PE=2 SV=1	MBD1	1.84862	0.526805	ACP UP	0.054398	3.24421	-0.603626	-0.752927	-0.84581	-0.82045	-0.257617	-1.49778	-0.926629	-1.08389	-1.22327		IsMasterProtein	ACP_PCP	0	23.502	10	6	11	6	1	656	72.4	9.38
64	P38117	Electron transfer flavoprotein subunit beta OS=Homo sapiens GN=ETFB PE=1 SV=3	ETFB	4.0798	-1.16759	PCP UP	0.00374194	-8.11477	3.97201	3.72975	3.91149	3.5955	3.78377	5.08069	4.54923	5.10263	5.13182		IsMasterProtein	ACP_PCP	0	191.968	73	17	170	17	1	255	27.8	8.1
65	A0A024QYY9	Spectrin domain with coiled-coils 1, isoform CRA_a OS=Homo sapiens GN=SPECC1 PE=4 SV=1	SPECC1	1.84269	-0.362562	PCP UP	0.0597203	-3.23435	-2.68436	-2.41069	-2.7402	-2.54384	-2.43549	-2.47753	-2.10068	-2.05243	-2.17077		IsMasterProtein	ACP_PCP	0	11.841	3	4	9	4	1	1068	118.5	6.7
67	C9JBG5	SID1 transmembrane family member 2 OS=Homo sapiens GN=SIDT2 PE=1 SV=2	SIDT2	1.9641	-0.510734	PCP UP	0.047562	-3.43833	-2.11951	-2.26693	-2.28337	-1.85671	-2.45401	-2.00659	-1.53649	-1.63685	-1.56157		IsMasterProtein	ACP_PCP	0.001	6.929	2	1	4	1	1	855	96.7	7.78
68	Q13555-6	Isoform 6 of Calcium/calmodulin-dependent protein kinase type II subunit gamma OS=Homo sapiens GN=CAMK2G	CAMK2G	4.01289	0.441436	ACP UP	0.00715789	7.9214	-0.346633	-0.435616	-0.33339	-0.38144	-0.333266	-0.79472	-0.899946	-0.647611	-0.887744		IsMasterProtein	ACP_PCP	0	65.488	22	10	43	5	1	588	65.2	7.94
69	A0A024R8V2	Transmembrane channel-like protein OS=Homo sapiens GN=TMC6 PE=3 SV=1	TMC6	2.19347	-0.500124	PCP UP	0.0370211	-3.8363	-2.66623	-2.44063	-2.35628	-2.59543	-2.64022	-1.74544	-1.91584	-2.28371	-2.21355		IsMasterProtein	ACP_PCP	0	11.297	6	4	8	4	1	805	90	8.66
70	A0A024R491	Chromosome 2 open reading frame 33, isoform CRA_a OS=Homo sapiens GN=C2orf33 PE=4 SV=1	MFF	2.98856	-0.942433	PCP UP	0.011116	-5.38333	1.39311	1.25565	1.69611	1.14378	1.11128	2.59754	1.92356	2.37393	2.15465		IsMasterProtein	ACP_PCP	0	70.27	36	8	44	8	1	342	38.4	8.95
71	O00522	Krev interaction trapped protein 1 OS=Homo sapiens GN=KRIT1 PE=1 SV=2	KRIT1	3.55191	-0.469094	PCP UP	0.00810909	-6.68768	-2.12075	-2.00931	-2.07569	-2.28193	-2.11077	-1.48729	-1.72015	-1.68998	-1.70496		IsMasterProtein	ACP_PCP	0.005	4.371	4	2	2	2	1	736	84.3	8.41
72	P68431	Histone H3.1 OS=Homo sapiens GN=HIST1H3A PE=1 SV=2	HIST1H3A	2.00637	0.846483	ACP UP	0.0433964	3.51038	6.33076	5.82429	5.96785	6.68141	5.53978	5.20126	5.0672	5.49849	5.12239		IsMasterProtein	ACP_PCP	0	182.911	61	8	321	1	1	136	15.4	11.12
75	O60341	Lysine-specific histone demethylase 1A OS=Homo sapiens GN=KDM1A PE=1 SV=2	KDM1A	1.65407	0.561836	ACP UP	0.0724632	2.9251	2.04499	1.82918	1.71432	1.11196	1.96262	1.11039	1.31633	1.13418	1.12221		IsMasterProtein	ACP_PCP	0	59.786	22	14	28	14	1	852	92.8	6.52
76	Q8IVF2	Protein AHNAK2 OS=Homo sapiens GN=AHNAK2 PE=1 SV=2	AHNAK2	1.54746	-1.17577	PCP UP	0.0784981	-2.75378	4.55756	4.01585	5.81098	4.14376	3.7606	5.51969	6.03422	5.48641	5.49375		IsMasterProtein	ACP_PCP	0	770.657	45	110	447	108	1	5795	616.2	5.36
77	Q9C0B5	Palmitoyltransferase ZDHHC5 OS=Homo sapiens GN=ZDHHC5 PE=1 SV=2	ZDHHC5	4.18521	-1.06937	PCP UP	0.004	-8.42739	-2.92192	-2.66061	-2.71327	-2.7216	-2.69134	-1.4248	-1.92252	-1.4664	-1.87578		IsMasterProtein	ACP_PCP	0.002	5.582	3	2	4	2	1	715	77.5	9.01
78	J3QTA2	BAG family molecular chaperone regulator 1 OS=Homo sapiens GN=BAG1 PE=1 SV=1	BAG1	3.31638	-0.378168	PCP UP	0.0106667	-6.11763	-1.44723	-1.52673	-1.39665	-1.397	-1.59551	-1.09352	-1.21969	-1.08646	-0.978149		IsMasterProtein	ACP_PCP	0	8.499	10	3	8	3	1	345	38.7	7.81
79	A0A0A0MRK6	Metaxin 1, isoform CRA_b OS=Homo sapiens GN=MTX1 PE=1 SV=1	MTX1	3.61469	-0.698782	PCP UP	0.00731579	-6.84615	1.5805	1.39076	1.51117	1.75518	1.56455	2.25561	2.05207	2.48157	2.2476		IsMasterProtein	ACP_PCP	0	53.131	17	6	33	6	1	466	51.4	9.79
80	Q9NZN5	Rho guanine nucleotide exchange factor 12 OS=Homo sapiens GN=ARHGEF12 PE=1 SV=1	ARHGEF12	1.5922	-0.360152	PCP UP	0.0843965	-2.82541	1.14959	1.05111	0.742135	0.687554	1.00423	1.12185	1.36184	1.49563	1.16899		IsMasterProtein	ACP_PCP	0	36.995	10	13	29	13	1	1544	173.1	5.74
81	P55011	Solute carrier family 12 member 2 OS=Homo sapiens GN=SLC12A2 PE=1 SV=1	SLC12A2	2.81833	-0.457374	PCP UP	0.0163446	-5.02646	1.30652	1.20388	1.27447	1.33829	1.513	1.75135	1.92606	1.88667	1.57436		IsMasterProtein	ACP_PCP	0	40.033	9	9	25	9	1	1212	131.4	6.4
83	A8K4N4	cDNA FLJ77844, highly similar to Homo sapiens TNFAIP3 interacting protein 1, mRNA OS=Homo sapiens PE=2 SV=1	TNIP1	1.96649	-0.504745	PCP UP	0.0476301	-3.44239	-3.53181	-3.17924	-3.4994	-3.05793	-3.67926	-2.98276	-2.96803	-2.66958	-2.91877		IsMasterProtein	ACP_PCP	0.001	7.015	8	3	5	3	1	636	71.8	6.57
84	Q5T3F8	CSC1-like protein 2 OS=Homo sapiens GN=TMEM63B PE=1 SV=1	TMEM63B	2.26493	-0.546454	PCP UP	0.0334153	-3.96405	-1.07058	-1.11003	-0.554991	-1.06883	-1.12552	-0.594401	-0.377121	-0.513355	-0.273264		IsMasterProtein	ACP_PCP	0	17.042	6	5	5	5	1	832	94.9	7.4
85	A8K596	cDNA FLJ75087, highly similar to Homo sapiens sarcosine dehydrogenase (SARDH), mRNA OS=Homo sapiens PE=2 SV=1	SARDH	2.20662	0.611577	ACP UP	0.0355475	3.85968	-2.18767	-2.1312	-2.66946	-1.96226	-2.11879	-2.72193	-3.02727	-2.62326	-2.92935		IsMasterProtein	ACP_PCP	0	23.417	10	6	9	5	1	918	100.9	7.2
86	A3R0T8	Histone 1, H1e OS=Homo sapiens GN=HIST1H1E PE=2 SV=1	HIST1H1E	1.44959	1.49432	ACP UP	0.090377	2.59826	6.87563	5.56153	5.96955	4.03753	5.88968	4.08501	4.60831	4.55449	3.44206		IsMasterProtein	ACP_PCP	0	105.204	36	11	215	3	1	219	21.9	11.03
87	A0A1W2PRB8	Uncharacterized protein OS=Homo sapiens PE=4 SV=1	MED17	1.87313	0.424467	ACP UP	0.0545055	3.2851	-0.460806	-1.09137	-0.750679	-0.765737	-0.994904	-1.34998	-1.19922	-1.23133	-1.16813		IsMasterProtein	ACP_PCP	0	12.099	5	3	9	2	1	838	93.4	7.77
88	A8K6Q3	cDNA FLJ75880, highly similar to Homo sapiens synaptic vesicle glycoprotein 2A (SV2A), mRNA OS=Homo sapiens PE=2 SV=1	SV2A	1.53437	0.710056	ACP UP	0.0833779	2.73289	-2.63239	-1.76654	-2.3897	-2.18127	-1.39905	-2.60579	-2.69438	-2.88983	-2.94538		IsMasterProtein	ACP_PCP	0	16.021	6	3	4	3	1	742	82.6	5.5
89	A0A0S2Z410	Hydroxysteroid dehydrogenase 10 isoform 1 (Fragment) OS=Homo sapiens GN=HSD17B10 PE=2 SV=1	HSD17B10	2.81647	-0.591198	PCP UP	0.0160327	-5.02265	4.37803	4.55585	4.41417	4.19559	4.51911	5.11914	4.70493	5.18472	5.00621		IsMasterProtein	ACP_PCP	0	395.044	89	16	242	16	1	261	26.9	7.78
91	Q99942	E3 ubiquitin-protein ligase RNF5 OS=Homo sapiens GN=RNF5 PE=1 SV=1	RNF5	1.88404	-1.16367	PCP UP	0.0480114	-3.30335	-2.98573	-4.50975	-4.28641	-3.1839	-4.13264	-2.79629	-2.66495	-2.51895	-2.64385		IsMasterProtein	ACP_PCP	0.002	5.261	8	1	2	1	1	180	19.9	6.65
93	P13804	Electron transfer flavoprotein subunit alpha, mitochondrial OS=Homo sapiens GN=ETFA PE=1 SV=1	ETFA	3.47071	-1.21182	PCP UP	0.00720988	-6.48686	4.18479	3.89456	4.08592	3.74846	3.95349	5.43402	4.62237	5.3314	5.35327		IsMasterProtein	ACP_PCP	0	213.533	55	14	168	14	1	333	35.1	8.38
94	Q9Y3F4-2	Isoform 2 of Serine-threonine kinase receptor-associated protein OS=Homo sapiens GN=STRAP	STRAP	1.94689	0.415034	ACP UP	0.0503482	3.40916	2.68711	2.84904	2.53172	2.26991	2.59223	2.01453	2.32181	2.196	2.15154		IsMasterProtein	ACP_PCP	0	103.96	52	13	63	13	1	363	39.8	5.31
95	A0A024R3W2	Translocase of outer mitochondrial membrane 20 homolog (Yeast), isoform CRA_a OS=Homo sapiens GN=TOMM20 PE=3 SV=1	TOMM20	3.68369	-0.397537	PCP UP	0.00761702	-7.02365	-0.374981	-0.441345	-0.396484	-0.464546	-0.201745	-0.0435189	0.0343344	0.0718804	0.0241723		IsMasterProtein	ACP_PCP	0.001	7.347	22	3	9	3	1	145	16.3	8.6
96	A0A024R9Q1	Thrombospondin 1, isoform CRA_a OS=Homo sapiens GN=THBS1 PE=4 SV=1	THBS1	1.42834	0.675196	ACP UP	0.0986255	2.56468	4.63295	3.55706	4.02458	3.51926	3.98884	2.94071	3.29393	3.65593	3.1868		IsMasterProtein	ACP_PCP	0	234.343	33	31	149	29	1	1170	129.3	4.94
97	Q13393	Phospholipase D1 OS=Homo sapiens GN=PLD1 PE=1 SV=1	PLD1	3.22385	-0.695687	PCP UP	0.0110725	-5.9037	0.474613	0.255888	0.289761	0.711535	0.189303	1.14245	1.19849	1.02767	0.951019		IsMasterProtein	ACP_PCP	0	51.405	13	11	24	11	1	1074	124.1	8.78
99	Q8NFU4	Follicular dendritic cell secreted peptide OS=Homo sapiens GN=FDCSP PE=1 SV=1	FDCSP	2.83188	-0.833824	PCP UP	0.0137719	-5.05429	-4.03883	-4.33284	-4.60059	-4.39319	-4.38481	-3.20748	-3.77626	-3.75995	-3.32122		IsMasterProtein	ACP_PCP	0.009	3.335	22	1	1	1	1	85	9.7	9.32
100	Q6GMV2	SET and MYND domain-containing protein 5 OS=Homo sapiens GN=SMYD5 PE=1 SV=2	SMYD5	2.49823	-0.572719	PCP UP	0.0227444	-4.39522	-2.11705	-2.46042	-2.01396	-2.29751	-2.23164	-1.60191	-1.54472	-1.48332	-1.97564		IsMasterProtein	ACP_PCP	0.001	6.035	7	3	5	3	1	418	47.3	5.05
102	Q8NB49	Phospholipid-transporting ATPase IG OS=Homo sapiens GN=ATP11C PE=1 SV=3	ATP11C	1.99783	-0.466226	PCP UP	0.0461376	-3.49577	-0.511558	-0.694392	-0.18924	-0.175367	-0.653795	-0.0707489	0.107061	0.103623	-0.054512		IsMasterProtein	ACP_PCP	0	20.831	8	8	12	7	1	1132	129.4	6.67
103	A0A024R473	Mitochondrial ribosomal protein L44, isoform CRA_a OS=Homo sapiens GN=MRPL44 PE=4 SV=1	MRPL44	2.77168	-0.587859	PCP UP	0.0163053	-4.93135	0.191674	0.3371	0.0665087	0.222007	0.235591	0.715477	0.51956	1.10793	0.850781		IsMasterProtein	ACP_PCP	0	41.63	31	8	25	8	1	332	37.5	8.4
104	P35556	Fibrillin-2 OS=Homo sapiens GN=FBN2 PE=1 SV=3	FBN2	1.58182	0.915844	ACP UP	0.0764564	2.80876	2.42927	1.07208	1.95771	0.905759	1.42045	0.830334	0.628677	0.591751	0.514073		IsMasterProtein	ACP_PCP	0	109.147	8	21	72	15	1	2912	314.6	4.86
106	O60869	Endothelial differentiation-related factor 1 OS=Homo sapiens GN=EDF1 PE=1 SV=1	EDF1	1.48269	0.823038	ACP UP	0.088798	2.65069	1.06537	1.92676	0.795214	1.1091	1.81063	0.273968	1.11669	0.459908	0.222938		IsMasterProtein	ACP_PCP	0	10.441	27	4	6	4	1	148	16.4	9.95
107	A6NHR9	Structural maintenance of chromosomes flexible hinge domain-containing protein 1 OS=Homo sapiens GN=SMCHD1 PE=1 SV=2	SMCHD1	2.14777	0.290087	ACP UP	0.0444754	3.75559	1.46833	1.42406	1.35913	1.69609	1.42045	1.08113	1.13537	1.27824	1.23936		IsMasterProtein	ACP_PCP	0	55.712	10	17	29	17	1	2005	226.2	7.3
108	P30626	Sorcin OS=Homo sapiens GN=SRI PE=1 SV=1	SRI	2.80209	0.612847	ACP UP	0.0159194	4.99322	3.76299	4.25284	3.97751	3.76084	3.89694	3.16039	3.41757	3.47607	3.21548		IsMasterProtein	ACP_PCP	0	113.474	63	11	99	11	1	198	21.7	5.59
109	Q99828	Calcium and integrin-binding protein 1 OS=Homo sapiens GN=CIB1 PE=1 SV=4	CIB1	4.37967	-1.43178	PCP UP	0.00258824	-9.03081	-0.166241	-0.023209	0.189204	0.378568	0.293335	1.40486	1.53346	1.39658	1.92955		IsMasterProtein	ACP_PCP	0	49.265	49	7	28	7	1	191	21.7	4.78
110	Q02218	2-oxoglutarate dehydrogenase, mitochondrial OS=Homo sapiens GN=OGDH PE=1 SV=3	OGDH	1.96287	-0.506018	PCP UP	0.0476791	-3.43624	5.20261	5.02849	5.27076	5.43722	4.96303	5.9847	5.39044	5.77422	5.5964		IsMasterProtein	ACP_PCP	0	511.03	57	49	379	41	1	1023	115.9	6.86
111	Q9Y6C9	Mitochondrial carrier homolog 2 OS=Homo sapiens GN=MTCH2 PE=1 SV=1	MTCH2	3.35775	-0.701566	PCP UP	0.00914286	-6.21504	3.41192	3.67401	3.63162	3.70729	3.49993	4.44559	4.0206	4.4708	4.2091		IsMasterProtein	ACP_PCP	0	104.623	40	11	97	4	1	303	33.3	7.97
113	Q9HC07	Transmembrane protein 165 OS=Homo sapiens GN=TMEM165 PE=1 SV=1	TMEM165	2.96205	-0.475744	PCP UP	0.013304	-5.32671	-0.155486	0.0961346	0.193399	-0.191156	-0.0739836	0.437027	0.393719	0.551066	0.416293		IsMasterProtein	ACP_PCP	0	61.172	20	5	28	5	1	324	34.9	7.02
114	P04083	Annexin A1 OS=Homo sapiens GN=ANXA1 PE=1 SV=2	ANXA1	2.94926	-1.72506	PCP UP	0.0109257	-5.29955	6.56684	5.9	6.972	6.23103	5.3625	7.66368	7.9178	7.98884	8.15583		IsMasterProtein	ACP_PCP	0	484.049	69	25	1017	25	1	346	38.7	7.02
115	Q6PJF5	Inactive rhomboid protein 2 OS=Homo sapiens GN=RHBDF2 PE=1 SV=2	RHBDF2	1.48185	-0.490878	PCP UP	0.0942884	-2.64936	-3.07626	-3.49199	-2.66946	-2.62908	-3.12017	-2.54979	-2.59924	-2.38759	-2.48945		IsMasterProtein	ACP_PCP	0	14.887	5	4	4	4	1	856	96.6	8.82
116	Q9BSH4	Translational activator of cytochrome c oxidase 1 OS=Homo sapiens GN=TACO1 PE=1 SV=1	TACO1	2.52746	-0.476018	PCP UP	0.0229252	-4.45088	-1.4511	-1.61831	-1.47127	-1.74277	-1.24735	-1.01399	-1.14968	-0.882953	-1.07395		IsMasterProtein	ACP_PCP	0	9.495	15	3	4	3	1	297	32.5	8.13
117	E5KRX5	SURF1-like protein OS=Homo sapiens GN=SURF1 PE=2 SV=1	SURF1	3.656	-0.828962	PCP UP	0.00723529	-6.95198	0.00774498	0.178948	0.24455	0.377217	0.0894015	1.10558	0.691266	1.06429	1.173		IsMasterProtein	ACP_PCP	0	40.633	25	5	32	5	1	300	33.3	9.6
119	B7ZKY6	Membrane metallo-endopeptidase OS=Homo sapiens GN=MME PE=2 SV=1	MME	4.76999	-2.02753	PCP UP	0.004	-10.3558	2.76281	2.75209	2.91475	2.99953	2.54569	5.07039	5.1608	4.27704	4.78178		IsMasterProtein	ACP_PCP	0	222.067	43	27	168	27	1	750	85.5	5.91
121	Q9Y277	Voltage-dependent anion-selective channel protein 3 OS=Homo sapiens GN=VDAC3 PE=1 SV=1	VDAC3	1.70106	-0.402976	PCP UP	0.0713896	-3.00136	4.52693	4.49524	4.65373	4.66365	4.49983	5.17361	4.60109	5.2283	4.8804		IsMasterProtein	ACP_PCP	0	216.039	58	12	325	1	1	283	30.6	8.66
122	Q96JY6-5	Isoform 5 of PDZ and LIM domain protein 2 OS=Homo sapiens GN=PDLIM2	PDLIM2	2.35165	0.530013	ACP UP	0.0280814	4.12174	-0.892812	-0.952276	-1.05923	-0.965082	-1.25683	-1.69647	-1.30372	-1.40228	-1.81857		IsMasterProtein	ACP_PCP	0	12.159	9	4	5	4	1	602	62.7	10.9
124	A0A1S5UZH5	Mitochondrial thioredoxin OS=Homo sapiens GN=TXN PE=2 SV=1	TXN	1.99756	-0.683218	PCP UP	0.044546	-3.49532	-0.199321	-0.39948	-0.019694	-0.887467	-0.132937	0.481903	0.0501874	0.471349	0.418312		IsMasterProtein	ACP_PCP	0	38.984	30	3	18	3	1	205	22.8	8.47
125	Q16740	ATP-dependent Clp protease proteolytic subunit, mitochondrial OS=Homo sapiens GN=CLPP PE=1 SV=1	CLPP	2.75534	-0.440797	PCP UP	0.0181678	-4.89829	0.85572	1.15933	1.20463	1.25029	1.05427	1.66622	1.51223	1.56459	1.43955		IsMasterProtein	ACP_PCP	0	63.626	42	10	51	10	1	277	30.2	8.09
126	B3KPC7	Actin-related protein 2/3 complex subunit 5 OS=Homo sapiens PE=2 SV=1	ARPC5L	2.00986	-0.60519	PCP UP	0.0446203	-3.51635	1.48114	1.28534	1.74772	1.38111	1.05746	2.30698	2.03093	1.67291	1.97214		IsMasterProtein	ACP_PCP	0	65.439	59	5	72	4	1	153	17	6.02
127	Q9NQ50	39S ribosomal protein L40, mitochondrial OS=Homo sapiens GN=MRPL40 PE=1 SV=1	MRPL40	1.67736	-0.366843	PCP UP	0.0748494	-2.96283	0.342815	0.696909	0.357842	0.244869	0.753838	0.810163	0.735579	0.959175	0.879474		IsMasterProtein	ACP_PCP	0	53.763	33	6	20	6	1	206	24.5	9.63
128	Q9BTZ2	Dehydrogenase/reductase SDR family member 4 OS=Homo sapiens GN=DHRS4 PE=1 SV=3	DHRS4	1.97046	-0.572139	PCP UP	0.0461968	-3.44913	0.449016	0.159507	0.486066	0.488122	0.332819	0.730282	1.44756	0.719567	0.923574		IsMasterProtein	ACP_PCP	0	25.423	23	6	9	6	1	278	29.5	8.56
129	Q8WV93	AFG1-like ATPase OS=Homo sapiens GN=AFG1L PE=1 SV=2	AFG1L	2.05371	-0.500889	PCP UP	0.0434323	-3.59174	-3.8965	-3.5203	-3.99563	-3.47457	-3.97151	-3.09256	-3.37012	-3.29234	-3.32823		IsMasterProtein	ACP_PCP	0.006	4.101	2	1	1	1	1	481	54.8	7.27
130	Q92769	Histone deacetylase 2 OS=Homo sapiens GN=HDAC2 PE=1 SV=2	HDAC2	2.51635	0.664125	ACP UP	0.0214386	4.42968	2.52126	2.49934	2.09195	1.89397	2.50306	1.65837	1.60351	1.71504	1.57425		IsMasterProtein	ACP_PCP	0	65.841	32	11	42	7	1	488	55.3	5.91
131	K7EM85	Rho GTPase-activating protein 45 OS=Homo sapiens GN=ARHGAP45 PE=1 SV=1	ARHGAP45	1.59429	-0.375133	PCP UP	0.0834978	-2.82877	-2.25515	-2.13487	-2.00437	-1.77612	-2.29691	-1.66078	-1.76996	-1.93308	-1.50958		IsMasterProtein	ACP_PCP	0	14.26	5	4	4	1	1	1163	127.5	6
132	Q12830	Nucleosome-remodeling factor subunit BPTF OS=Homo sapiens GN=BPTF PE=1 SV=3	BPTF	2.79259	0.551354	ACP UP	0.0162471	4.97385	0.109952	0.0218087	-0.139284	-0.28687	0.13761	-0.702006	-0.67514	-0.382836	-0.57086		IsMasterProtein	ACP_PCP	0	13.661	2	6	6	6	1	3046	338.1	6.54
133	Q8NEZ2	Vacuolar protein sorting-associated protein 37A OS=Homo sapiens GN=VPS37A PE=1 SV=1	VPS37A	2.81183	-0.643532	PCP UP	0.0158838	-5.01314	-1.79525	-1.94875	-1.8081	-1.9058	-2.0962	-1.61071	-1.31161	-1.04586	-1.10097		IsMasterProtein	ACP_PCP	0.008	3.564	3	1	1	1	1	397	44.3	5.57
134	Q9UDW1	Cytochrome b-c1 complex subunit 9 OS=Homo sapiens GN=UQCR10 PE=1 SV=3	UQCR10	2.80771	-0.554484	PCP UP	0.0160474	-5.00471	1.34306	1.33367	1.34043	1.50246	1.19714	2.16229	1.63508	1.94783	1.84614		IsMasterProtein	ACP_PCP	0	35.724	38	2	36	2	1	63	7.3	9.47
135	P51513	RNA-binding protein Nova-1 OS=Homo sapiens GN=NOVA1 PE=1 SV=1	NOVA1	1.52408	1.09263	ACP UP	0.0819339	2.71649	-3.23037	-1.98478	-3.83781	-3.21047	-2.16093	-3.91874	-3.82543	-4.07583	-4.09001		IsMasterProtein	ACP_PCP	0.005	4.246	3	1	1	1	1	510	52	8.88
136	P31930	Cytochrome b-c1 complex subunit 1, mitochondrial OS=Homo sapiens GN=UQCRC1 PE=1 SV=3	UQCRC1	2.68964	-0.540263	PCP UP	0.0187216	-4.76674	4.48538	4.35789	4.4383	4.38631	4.20076	5.11954	4.68765	5.09638	4.75239		IsMasterProtein	ACP_PCP	0	416.601	58	21	321	21	1	480	52.6	6.37
137	O14602	Eukaryotic translation initiation factor 1A, Y-chromosomal OS=Homo sapiens GN=EIF1AY PE=1 SV=4	EIF1AY	1.48033	0.542982	ACP UP	0.0931933	2.64695	2.23933	1.79102	1.69219	1.14908	1.93181	1.22644	1.31798	1.14808	1.17832		IsMasterProtein	ACP_PCP	0	41.345	35	6	23	1	1	144	16.4	5.24
138	Q9NUT2	ATP-binding cassette sub-family B member 8, mitochondrial OS=Homo sapiens GN=ABCB8 PE=1 SV=3	ABCB8	2.66212	-0.576064	PCP UP	0.0191515	-4.71226	-0.84319	-0.971428	-0.819625	-0.745197	-0.747379	-0.118503	-0.45369	-0.473928	0.0489201		IsMasterProtein	ACP_PCP	0	21.468	9	6	9	5	1	735	79.9	8.98
140	P48047	ATP synthase subunit O, mitochondrial OS=Homo sapiens GN=ATP5O PE=1 SV=1	ATP5O	3.05617	-0.762689	PCP UP	0.0110465	-5.52953	3.78386	3.88092	3.87207	4.0295	4.03307	4.92414	4.3197	4.90357	4.58287		IsMasterProtein	ACP_PCP	0	143.741	66	11	86	11	1	213	23.3	9.96
141	Q15149-3	Isoform 3 of Plectin OS=Homo sapiens GN=PLEC	PLEC	1.56351	-0.472999	PCP UP	0.083958	-2.77943	0.443078	-0.120241	0.522274	-0.0116343	-0.169994	0.565995	0.609822	0.732423	0.514544		IsMasterProtein	ACP_PCP	0	3650.94	72	338	3570	2	1	4570	517.7	5.74
142	Q06033	Inter-alpha-trypsin inhibitor heavy chain H3 OS=Homo sapiens GN=ITIH3 PE=1 SV=2	ITIH3	1.54181	-0.955578	PCP UP	0.0797396	-2.74476	0.698298	0.336425	0.31474	0.86916	0.298023	0.593428	1.69872	1.22142	2.32206		IsMasterProtein	ACP_PCP	0	48.971	13	9	27	9	1	890	99.8	5.74
143	P02763	Alpha-1-acid glycoprotein 1 OS=Homo sapiens GN=ORM1 PE=1 SV=1	ORM1	1.44012	-1.38599	PCP UP	0.0925106	-2.5833	4.16462	3.34084	3.08426	3.82575	2.8365	3.92245	5.26603	4.0377	6.11936		IsMasterProtein	ACP_PCP	0	115.424	42	8	159	6	1	201	23.5	5.02
145	B2R7T6	cDNA, FLJ93596, highly similar to Homo sapiens sulfide quinone reductase-like (yeast) (SQRDL), mRNA OS=Homo sapiens PE=2 SV=1	SQOR	2.95487	-1.29489	PCP UP	0.0113034	-5.31144	3.85951	3.96789	3.94935	4.78057	3.65906	5.63311	5.04027	5.40785	5.27143		IsMasterProtein	ACP_PCP	0	172.868	57	20	174	20	1	450	49.9	9.06
146	A4D0W4	Aminoadipate-semialdehyde synthase OS=Homo sapiens GN=AASS PE=4 SV=1	AASS	1.85253	0.499097	ACP UP	0.0545955	3.25072	2.11399	1.49734	1.92499	1.53489	1.5869	1.35554	1.32509	1.2287	1.02078		IsMasterProtein	ACP_PCP	0	58.609	17	14	32	14	1	926	102.1	6.64
147	A0A0S2Z6V5	EF-hand domain family member A1 isoform 1 (Fragment) OS=Homo sapiens GN=EFHA1 PE=2 SV=1	MICU2	2.38594	-0.804455	PCP UP	0.0247653	-4.1849	0.22732	-0.0183372	0.654765	0.189845	-0.256529	0.957339	0.748955	1.23038	0.9188		IsMasterProtein	ACP_PCP	0	40.124	23	6	34	6	1	434	49.6	9.09
148	Q9Y6Y0	Influenza virus NS1A-binding protein OS=Homo sapiens GN=IVNS1ABP PE=1 SV=3	IVNS1ABP	3.7878	-1.23379	PCP UP	0.00745455	-7.29827	-0.530242	-0.600929	-0.624001	-0.66676	-0.605732	0.398585	0.230128	1.05716	0.827174		IsMasterProtein	ACP_PCP	0	13.094	5	4	6	4	1	642	71.7	5.53
149	P18510-3	Isoform 3 of Interleukin-1 receptor antagonist protein OS=Homo sapiens GN=IL1RN	IL1RN	3.71225	-2.28899	PCP UP	0.00730435	-7.09816	-0.0407411	-0.27895	0.47773	-0.301075	-0.580928	2.44898	2.56734	1.30602	2.25446		IsMasterProtein	ACP_PCP	0	68.159	30	4	23	4	1	180	19.9	4.81
150	Q5NDL2	EGF domain-specific O-linked N-acetylglucosamine transferase OS=Homo sapiens GN=EOGT PE=1 SV=1	EOGT	1.49451	-0.968326	PCP UP	0.0863576	-2.66946	-3.14999	-3.86653	-2.06712	-3.56425	-3.43012	-2.11807	-2.02676	-2.36842	-2.47585		IsMasterProtein	ACP_PCP	0	11.31	6	3	6	3	1	527	62	7.05
151	Q0IIM8	TBC1 domain family member 8B OS=Homo sapiens GN=TBC1D8B PE=1 SV=2	TBC1D8B	1.56537	0.873038	ACP UP	0.0780897	2.78241	-0.964511	-1.17508	-1.1556	-2.42862	-0.976755	-2.30596	-2.19144	-2.19532	-2.15989		IsMasterProtein	ACP_PCP	0.005	4.41	3	2	3	2	1	1120	128.6	5.95
152	Q14802-3	Isoform 3 of FXYD domain-containing ion transport regulator 3 OS=Homo sapiens GN=FXYD3	FXYD3	1.68839	-0.792795	PCP UP	0.0651876	-2.98074	-1.82007	-2.36548	-1.67491	-1.97701	-2.50402	-0.628323	-1.64298	-1.46304	-1.36767		IsMasterProtein	ACP_PCP	0	11.212	13	1	4	1	1	144	15.1	7.84
153	P25490	Transcriptional repressor protein YY1 OS=Homo sapiens GN=YY1 PE=1 SV=2	YY1	2.0676	0.681897	ACP UP	0.0415958	3.61575	1.13164	0.358103	0.916891	0.988178	0.815153	-0.169281	0.372237	0.372249	0.0651828		IsMasterProtein	ACP_PCP	0	26.921	14	6	10	6	1	414	44.7	6.25
154	O95785	Protein Wiz OS=Homo sapiens GN=WIZ PE=1 SV=2	WIZ	2.37956	0.59019	ACP UP	0.0264771	4.17312	-3.17287	-3.12257	-3.46915	-3.51706	-2.91171	-3.97428	-3.66465	-3.77696	-3.89955		IsMasterProtein	ACP_PCP	0.005	4.271	1	2	2	2	1	1651	178.6	6.86
155	A8K243	cDNA FLJ78172, highly similar to Homo sapiens butyrobetaine (gamma), 2-oxoglutarate dioxygenase (gamma-butyrobetaine hydroxylase) 1 (BBOX1), mRNA OS=Homo sapiens PE=2 SV=1	BBOX1	2.95984	-0.81758	PCP UP	0.0113469	-5.322	-0.536798	-0.291323	-0.0855206	-0.350823	-0.375607	0.628677	0.683779	0.0509103	0.594898		IsMasterProtein	ACP_PCP	0	33.325	23	7	13	7	1	387	44.7	6.74
156	A6NHB5	Zinc finger MYM-type protein 3 OS=Homo sapiens GN=ZMYM3 PE=1 SV=1	ZMYM3	1.57977	0.459568	ACP UP	0.0822522	2.80548	-1.26865	-1.95415	-1.61838	-2.05431	-1.89373	-2.15049	-2.29869	-2.1744	-2.24607		IsMasterProtein	ACP_PCP	0.001	6.261	1	2	5	2	1	1372	152.5	6.35
157	A0A024RDF6	Heterogeneous nuclear ribonucleoprotein D-like, isoform CRA_a OS=Homo sapiens GN=HNRPDL PE=4 SV=1	HNRNPDL	2.12171	1.23126	ACP UP	0.0361174	3.70988	4.03733	3.77739	3.92726	2.58461	3.89583	2.23394	2.83502	2.42522	2.15872		IsMasterProtein	ACP_PCP	0	129.814	28	12	113	10	1	420	46.4	9.57
158	A8MXV4	Nucleoside diphosphate-linked moiety X motif 19 OS=Homo sapiens GN=NUDT19 PE=1 SV=1	NUDT19	1.55014	-0.532223	PCP UP	0.0843874	-2.75806	-0.614422	-0.837336	-0.352076	-0.998841	-0.694138	0.209884	-0.602863	-0.204692	-0.0708868		IsMasterProtein	ACP_PCP	0	15.633	9	3	7	3	1	375	42.2	7.64
160	Q9NYK5-2	Isoform 2 of 39S ribosomal protein L39, mitochondrial OS=Homo sapiens GN=MRPL39	MRPL39	2.01163	-0.461118	PCP UP	0.0457997	-3.51938	1.30935	1.48375	1.13811	1.23739	1.35347	1.77235	1.46595	2.09583	1.72801		IsMasterProtein	ACP_PCP	0	39.053	26	8	26	8	1	353	40.4	7.91
161	C9JJN9	Vacuolar protein sorting-associated protein 8 homolog OS=Homo sapiens GN=VPS8 PE=1 SV=1	VPS8	2.51434	-0.391621	PCP UP	0.0247837	-4.42585	-2.36342	-2.59357	-2.57346	-2.41311	-2.79081	-2.14141	-2.22246	-2.15788	-2.09925		IsMasterProtein	ACP_PCP	0	9.58	3	3	6	3	1	1428	161.7	5.67
162	Q68EM7	Rho GTPase-activating protein 17 OS=Homo sapiens GN=ARHGAP17 PE=1 SV=1	ARHGAP17	2.60617	0.466334	ACP UP	0.0212447	4.60264	0.376783	0.629781	0.2973	0.153546	0.415476	-0.109374	0.0176143	-0.241486	-0.0337821		IsMasterProtein	ACP_PCP	0	29.443	8	5	17	5	1	881	95.4	7.62
163	Q03001	Dystonin OS=Homo sapiens GN=DST PE=1 SV=4	DST	2.36069	0.438532	ACP UP	0.0300089	4.13834	1.86447	2.25187	2.03123	2.03028	2.38294	1.62075	1.70165	1.72692	1.64517		IsMasterProtein	ACP_PCP	0	342.278	12	72	199	34	1	7570	860.1	5.25
165	Q8NG11	Tetraspanin-14 OS=Homo sapiens GN=TSPAN14 PE=1 SV=1	TSPAN14	1.71271	-0.715679	PCP UP	0.0629095	-3.02034	0.203986	-0.238786	0.347388	0.988621	0.0465753	1.06281	0.989496	0.825013	1.06363		IsMasterProtein	ACP_PCP	0	30.053	17	5	23	5	1	270	30.7	6.84
166	P47929	Galectin-7 OS=Homo sapiens GN=LGALS7 PE=1 SV=2	LGALS7	2.82917	-2.14846	PCP UP	0.0126169	-5.04871	3.63424	2.80006	4.1483	3.28475	2.68415	5.89865	6.09111	4.61564	5.22966		IsMasterProtein	ACP_PCP	0	141.327	82	9	237	9	1	136	15.1	7.62
168	Q14684	Ribosomal RNA processing protein 1 homolog B OS=Homo sapiens GN=RRP1B PE=1 SV=3	RRP1B	1.75724	0.379445	ACP UP	0.0663064	3.09317	-1.74877	-2.16459	-1.98136	-2.37805	-2.21006	-2.4572	-2.5221	-2.4738	-2.45095		IsMasterProtein	ACP_PCP	0	9.106	6	3	3	3	1	758	84.4	9.76
169	O95822	Malonyl-CoA decarboxylase, mitochondrial OS=Homo sapiens GN=MLYCD PE=1 SV=3	MLYCD	2.29425	-0.526653	PCP UP	0.0312672	-4.01704	1.16044	1.39916	1.41577	1.14948	1.13505	2.12451	1.53546	1.76109	1.69346		IsMasterProtein	ACP_PCP	0	87.917	30	11	41	11	1	493	55	8.95
170	A0A024QZW3	RAN binding protein 9, isoform CRA_a OS=Homo sapiens GN=RANBP9 PE=4 SV=1	RANBP9	3.36697	-0.313183	PCP UP	0.0104192	-6.23692	-3.19872	-3.13471	-3.20629	-3.06761	-3.18944	-2.87461	-2.816	-2.73789	-2.95617		IsMasterProtein	ACP_PCP	0	10.853	5	3	8	3	1	729	77.8	6.79
172	Q9BW04	Specifically androgen-regulated gene protein OS=Homo sapiens GN=SARG PE=1 SV=2	SARG	3.21634	-1.51966	PCP UP	0.008928	-5.88659	-4.01564	-4.40687	-3.75347	-4.00116	-4.45205	-2.13419	-3.07706	-2.25999	-2.95346		IsMasterProtein	ACP_PCP	0	8.091	5	2	3	2	1	601	63.9	8.62
174	P82909	28S ribosomal protein S36, mitochondrial OS=Homo sapiens GN=MRPS36 PE=1 SV=2	MRPS36	2.38837	-0.456115	PCP UP	0.0278813	-4.1894	1.54459	1.4201	1.6996	1.55625	1.39291	2.20063	1.98513	2.021	1.70846		IsMasterProtein	ACP_PCP	0	58.476	69	5	37	5	1	103	11.5	9.99
175	A0A024R892	Leucine rich repeat containing 8 family, member A, isoform CRA_a OS=Homo sapiens GN=LRRC8A PE=4 SV=1	LRRC8A	2.78252	-0.466246	PCP UP	0.0171513	-4.95334	0.985427	1.21256	1.40739	1.3278	1.0905	1.77756	1.66426	1.66585	1.57625		IsMasterProtein	ACP_PCP	0	59.798	18	11	36	11	1	810	94.1	7.94
176	P62745	Rho-related GTP-binding protein RhoB OS=Homo sapiens GN=RHOB PE=1 SV=1	RHOB	2.55973	0.598009	ACP UP	0.0209697	4.51274	1.17585	1.0283	1.3063	1.68625	1.32939	0.608175	0.811068	0.623058	0.786544		IsMasterProtein	ACP_PCP	0	61.116	44	6	56	4	1	196	22.1	5.24
177	A0A075B746	28S ribosomal protein S21, mitochondrial OS=Homo sapiens GN=MRPS21 PE=1 SV=1	MRPS21	2.31238	-0.445259	PCP UP	0.0325897	-4.04997	-1.1153	-1.02301	-0.99246	-1.28404	-0.958241	-0.493539	-0.759594	-0.427045	-0.837232		IsMasterProtein	ACP_PCP	0	16.19	30	2	9	2	1	87	10.7	9.92
178	Q658P3-2	Isoform 2 of Metalloreductase STEAP3 OS=Homo sapiens GN=STEAP3	STEAP3	2.86201	-0.615617	PCP UP	0.0144522	-5.11654	1.02423	0.840527	0.976623	1.12923	0.855392	1.46655	1.93087	1.50582	1.42003		IsMasterProtein	ACP_PCP	0	53.477	24	9	25	9	1	498	55.6	8.7
179	P11177	Pyruvate dehydrogenase E1 component subunit beta, mitochondrial OS=Homo sapiens GN=PDHB PE=1 SV=3	PDHB	2.00136	-0.461725	PCP UP	0.0464284	-3.50181	4.2677	4.21237	4.13419	4.20937	4.05345	4.99064	4.30582	4.6887	4.56341		IsMasterProtein	ACP_PCP	0	217.386	53	13	160	13	1	359	39.2	6.65
180	B2RCP7	cDNA, FLJ96197, highly similar to Homo sapiens connective tissue growth factor (CTGF), mRNA OS=Homo sapiens PE=2 SV=1	CCN2	1.54988	1.18889	ACP UP	0.0782558	2.75765	-1.66726	-0.262616	0.372457	-1.2492	-0.214365	-2.07419	-1.79921	-1.61521	-1.68373		IsMasterProtein	ACP_PCP	0	10.086	10	3	4	3	1	349	38	8
182	Q9Y5U9	Immediate early response 3-interacting protein 1 OS=Homo sapiens GN=IER3IP1 PE=1 SV=1	IER3IP1	1.91692	-0.648723	PCP UP	0.0484358	-3.35855	-1.16335	-0.72569	-1.10551	-0.375039	-0.751991	-0.346359	-0.411594	-0.00344717	0.0590247		IsMasterProtein	ACP_PCP	0	19.7	24	1	10	1	1	82	9	8.22
183	P49748-3	Isoform 3 of Very long-chain specific acyl-CoA dehydrogenase, mitochondrial OS=Homo sapiens GN=ACADVL	ACADVL	4.14644	-1.53985	PCP UP	0.00416	-8.31125	5.45904	5.59699	5.77266	5.59157	5.61324	7.29096	6.54971	7.32359	7.42194		IsMasterProtein	ACP_PCP	0	654.69	67	38	724	38	1	678	72.9	8.75
184	P55084	Trifunctional enzyme subunit beta, mitochondrial OS=Homo sapiens GN=HADHB PE=1 SV=3	HADHB	3.4134	-0.890041	PCP UP	0.00755556	-6.34789	5.44477	5.45655	5.47151	5.54236	5.37196	6.57675	5.92972	6.59351	6.2899		IsMasterProtein	ACP_PCP	0	505.287	65	25	573	25	1	474	51.3	9.41
185	A0A110BBD6	MHC class II antigen (Fragment) OS=Homo sapiens PE=3 SV=1	HLA-DRB1	1.81735	-1.79982	PCP UP	0.050729	-3.19227	-4.78846	-4.92827	-4.31293	-4.8225	-5.77185	-2.63588	-4.81245	-2.62326	-2.42833		IsMasterProtein	ACP_PCP	0	55.169	52	9	47	0	1	183	21.5	6.33
186	A0A140VJK2	Glycerol-3-phosphate dehydrogenase OS=Homo sapiens PE=2 SV=1	GPD2	4.67464	-1.05648	PCP UP	0.00366667	-10.0172	5.07542	4.86087	4.86971	4.98635	4.88701	6.09737	5.74942	6.23315	5.88946		IsMasterProtein	ACP_PCP	0	437.214	63	37	326	37	1	727	80.8	7.53
188	A8K7F3	cDNA FLJ75847, highly similar to Homo sapiens G protein-coupled receptor 108 (GPR108), mRNA OS=Homo sapiens PE=2 SV=1	GPR108	2.14591	-0.482503	PCP UP	0.0397563	-3.75232	-1.93249	-1.41869	-1.55493	-1.32628	-1.37819	-1.1069	-0.978027	-0.96739	-1.10614		IsMasterProtein	ACP_PCP	0.005	4.429	3	2	3	2	1	543	60.7	8.78
189	Q6PJV4	THRAP3 protein (Fragment) OS=Homo sapiens GN=THRAP3 PE=2 SV=1	THRAP3	1.77632	2.16581	ACP UP	0.0527747	3.12454	-1.52015	-3.49199	-2.63324	-4.53374	-2.04568	-5.41358	-5.20862	-3.87893	-5.54193		IsMasterProtein	ACP_PCP	0	34.621	20	7	16	2	1	375	41.8	11.52
190	Q10567-3	Isoform C of AP-1 complex subunit beta-1 OS=Homo sapiens GN=AP1B1	AP1B1	1.83077	-0.272278	PCP UP	0.0652228	-3.21454	2.63783	2.91446	2.59421	2.89902	2.66236	3.03741	2.90194	3.03366	3.0824		IsMasterProtein	ACP_PCP	0	319.41	37	30	168	15	1	939	103.5	5.16
191	P16104	Histone H2AX OS=Homo sapiens GN=H2AFX PE=1 SV=2	H2AFX	2.47459	0.898285	ACP UP	0.0213721	4.35051	-0.310736	-0.606919	0.152429	-0.0989146	0.385675	-1.09085	-0.793578	-1.10656	-0.984928		IsMasterProtein	ACP_PCP	0	55.023	27	6	129	2	1	143	15.1	10.74
192	Q14254	Flotillin-2 OS=Homo sapiens GN=FLOT2 PE=1 SV=2	FLOT2	1.4382	-0.704672	PCP UP	0.0969733	-2.58026	4.15852	3.13411	3.91661	3.83518	3.04911	4.62205	4.25512	4.37175	4.0446		IsMasterProtein	ACP_PCP	0	145.028	57	22	125	22	1	428	47	5.25
193	X5D7A8	Cell adhesion molecule 1 isoform A (Fragment) OS=Homo sapiens GN=CADM1 PE=2 SV=1	CADM1	2.26458	1.19692	ACP UP	0.0278178	3.96343	2.8652	1.98497	2.44378	1.4451	1.63704	1.07564	0.766461	0.892346	0.778746		IsMasterProtein	ACP_PCP	0	130.469	25	7	99	7	1	471	51.5	4.87
195	A0A024RCI6	Armadillo repeat containing, X-linked 1, isoform CRA_a OS=Homo sapiens GN=ARMCX1 PE=4 SV=1	ARMCX1	1.75717	0.738582	ACP UP	0.0595958	3.09306	1.21286	1.73924	1.07426	0.680263	1.65144	0.453149	0.294803	0.787492	0.596677		IsMasterProtein	ACP_PCP	0	33.479	24	9	16	9	1	453	49.2	9.22
196	Q8N257	Histone H2B type 3-B OS=Homo sapiens GN=HIST3H2BB PE=1 SV=3	HIST3H2BB	2.61929	1.09446	ACP UP	0.0174043	4.62821	5.55242	4.55323	4.89691	5.04898	4.60258	3.98713	3.48113	4.0939	3.78332		IsMasterProtein	ACP_PCP	0	189.864	53	9	2033	1	1	126	13.9	10.32
197	Q15427	Splicing factor 3B subunit 4 OS=Homo sapiens GN=SF3B4 PE=1 SV=1	SF3B4	2.04237	0.546511	ACP UP	0.0433667	3.57218	0.219666	0.391874	0.0368075	0.107943	0.592954	-0.492358	-0.0582547	-0.0942538	-0.461784		IsMasterProtein	ACP_PCP	0	45.83	22	5	17	5	1	424	44.4	8.56
198	Q14103	Heterogeneous nuclear ribonucleoprotein D0 OS=Homo sapiens GN=HNRNPD PE=1 SV=1	HNRNPD	1.85662	0.940784	ACP UP	0.0504744	3.25754	5.98218	5.25667	5.36403	4.58818	5.51524	4.02545	4.77588	4.39678	4.40379		IsMasterProtein	ACP_PCP	0	185.762	31	15	165	13	1	355	38.4	7.81
200	Q6P4Q7	Metal transporter CNNM4 OS=Homo sapiens GN=CNNM4 PE=1 SV=3	CNNM4	1.64738	-0.622324	PCP UP	0.0721414	-2.91429	-0.850831	-1.37079	-0.79509	-1.12206	-1.35292	-1.02158	-0.181916	-0.330859	-0.369699		IsMasterProtein	ACP_PCP	0.001	6.812	3	3	4	2	1	775	86.6	6.07
202	Q9Y3Q3	Transmembrane emp24 domain-containing protein 3 OS=Homo sapiens GN=TMED3 PE=1 SV=1	TMED3	2.11231	-0.812851	PCP UP	0.0372177	-3.69346	0.439886	0.302484	1.11487	1.24175	0.525889	1.52413	1.40605	1.66891	1.55221		IsMasterProtein	ACP_PCP	0	59.348	46	6	36	6	1	217	24.8	5.6
204	Q8IVM0-2	Isoform 2 of Coiled-coil domain-containing protein 50 OS=Homo sapiens GN=CCDC50	CCDC50	1.52698	-0.303264	PCP UP	0.0961957	-2.7211	-0.607072	-0.349776	-0.454912	-0.0743051	-0.401065	-0.165966	-0.0634327	0.0876959	-0.154945		IsMasterProtein	ACP_PCP	0	13.224	12	6	7	6	1	482	56.3	8.21
206	O43752	Syntaxin-6 OS=Homo sapiens GN=STX6 PE=1 SV=1	STX6	2.65739	-0.456336	PCP UP	0.0207379	-4.70293	-1.36171	-1.28905	-1.38502	-1.70356	-1.32272	-0.884395	-1.0532	-0.842817	-1.04389		IsMasterProtein	ACP_PCP	0	27.758	19	3	8	3	1	255	29.2	4.93
207	Q6ZMZ3	Nesprin-3 OS=Homo sapiens GN=SYNE3 PE=1 SV=2	SYNE3	1.93873	0.356067	ACP UP	0.0523385	3.39536	-1.56642	-1.35637	-1.59555	-1.25471	-1.33117	-1.75934	-1.61995	-1.72385	-2.00451		IsMasterProtein	ACP_PCP	0.002	5.168	2	2	3	2	1	975	112.1	6.23
208	Q8N972	Zinc finger protein 709 OS=Homo sapiens GN=ZNF709 PE=2 SV=1	ZNF709	2.81011	1.30267	ACP UP	0.0130133	5.00962	1.35314	0.581093	1.25822	0.98047	1.35559	-0.78821	0.266582	0.0107499	-0.276983		IsMasterProtein	ACP_PCP	0	26.235	15	4	7	2	1	641	74.6	8.95
210	O75431	Metaxin-2 OS=Homo sapiens GN=MTX2 PE=1 SV=1	MTX2	2.01247	-0.315233	PCP UP	0.0498297	-3.52082	2.26545	2.34346	2.41338	2.29346	2.31842	2.884	2.45047	2.70485	2.52894		IsMasterProtein	ACP_PCP	0	98.29	29	7	67	7	1	263	29.7	6.29
211	A8K7H4	Origin recognition complex subunit 4 OS=Homo sapiens PE=2 SV=1	ORC4	1.73675	0.269098	ACP UP	0.0745611	3.0596	-0.92042	-1.11489	-0.801632	-1.06458	-1.20299	-1.24788	-1.40695	-1.25432	-1.25084		IsMasterProtein	ACP_PCP	0	10.642	7	3	5	3	1	436	50.4	7.96
212	Q9NV88	Integrator complex subunit 9 OS=Homo sapiens GN=INTS9 PE=1 SV=2	INTS9	2.28379	0.408776	ACP UP	0.035384	3.9981	-0.743102	-0.727552	-0.837844	-0.569832	-0.645671	-1.32379	-0.921923	-0.962663	-1.24593		IsMasterProtein	ACP_PCP	0	17.118	12	5	6	5	1	658	73.8	6.33
213	Q8TA92	Similar to AFG3 ATPase family gene 3-like 2 (Yeast) (Fragment) OS=Homo sapiens PE=2 SV=1	AFG3L2	1.5191	-0.329521	PCP UP	0.0956418	-2.70856	4.00086	4.28287	4.10594	4.03083	4.37852	4.64058	4.23495	4.66244	4.41932		IsMasterProtein	ACP_PCP	0	225.472	48	33	149	32	1	812	90.1	9.11
214	A0A0D9SEI0	Uncharacterized protein C6orf203 OS=Homo sapiens GN=C6orf203 PE=1 SV=1	MTRES1	2.96059	-0.860768	PCP UP	0.0113814	-5.3236	0.0960114	-0.154393	-0.324351	-0.38295	-0.0669815	0.625995	0.34934	1.05409	0.747515		IsMasterProtein	ACP_PCP	0.007	3.706	8	2	7	2	1	245	28.4	9.29
216	Q9H6S3	Epidermal growth factor receptor kinase substrate 8-like protein 2 OS=Homo sapiens GN=EPS8L2 PE=1 SV=2	EPS8L2	3.23205	-1.37681	PCP UP	0.00907317	-5.92245	1.96531	1.25493	2.14813	1.38696	1.21072	3.1896	2.76339	2.96648	2.96059		IsMasterProtein	ACP_PCP	0	64.975	19	13	40	13	1	715	80.6	6.84
217	Q12846	Syntaxin-4 OS=Homo sapiens GN=STX4 PE=1 SV=2	STX4	2.387	-0.47568	PCP UP	0.0280839	-4.18687	1.9429	1.60707	1.48799	1.80777	1.53575	2.33738	2.02479	2.1134	2.13233		IsMasterProtein	ACP_PCP	0	44.94	34	8	27	8	1	297	34.2	6.28
218	Q53FE8	cDNA FLJ36526 fis, clone TRACH2003347, highly similar to NSFL1 cofactor p47 (Fragment) OS=Homo sapiens PE=2 SV=1	NSFL1C	1.68912	-0.421657	PCP UP	0.0719717	-2.98193	-3.94386	-3.74667	-4.19722	-4.1475	-3.76166	-3.85358	-3.45661	-3.40299	-3.43772		IsMasterProtein	ACP_PCP	0	119.664	50	16	57	1	1	370	40.5	5.14
219	A0A024R7M0	Transmembrane emp24 protein transport domain containing 9, isoform CRA_a OS=Homo sapiens GN=TMED9 PE=3 SV=1	TMED9	1.85724	-0.50543	PCP UP	0.0538404	-3.25856	3.2565	3.47754	3.78226	3.97454	3.57258	4.05064	3.93774	4.24031	4.24376		IsMasterProtein	ACP_PCP	0	169.541	31	7	231	6	1	235	27.3	8.02
220	Q8IX12	Cell division cycle and apoptosis regulator protein 1 OS=Homo sapiens GN=CCAR1 PE=1 SV=2	CCAR1	1.53322	0.371169	ACP UP	0.0915657	2.73105	2.94944	2.6059	2.33244	2.52911	2.80212	2.12973	2.39018	2.39196	2.17867		IsMasterProtein	ACP_PCP	0	74.275	17	16	33	16	1	1150	132.7	5.76
221	Q96F07-2	Isoform 2 of Cytoplasmic FMR1-interacting protein 2 OS=Homo sapiens GN=CYFIP2	CYFIP2	3.42505	0.81837	ACP UP	0.00748	6.37595	-1.35807	-1.19101	-1.03453	-0.804171	-1.03254	-2.04847	-2.00247	-1.89051	-1.66829		IsMasterProtein	ACP_PCP	0	103.828	18	20	52	6	1	1253	145.6	7.05
222	O95382	Mitogen-activated protein kinase kinase kinase 6 OS=Homo sapiens GN=MAP3K6 PE=1 SV=3	MAP3K6	2.18865	-0.700857	PCP UP	0.0354758	-3.82776	-3.12004	-3.0358	-3.06364	-2.40695	-3.35164	-2.20051	-2.39768	-2.3495	-2.23134		IsMasterProtein	ACP_PCP	0.005	4.398	2	2	2	2	1	1288	142.5	7.11
223	P35080	Profilin-2 OS=Homo sapiens GN=PFN2 PE=1 SV=3	PFN2	2.43732	2.39859	ACP UP	0.0210642	4.28047	-1.71208	-0.791352	-2.67162	-3.11702	-0.668246	-4.13354	-4.35032	-4.2983	-3.98046		IsMasterProtein	ACP_PCP	0	46.55	38	5	27	1	1	140	15	6.99
224	Q9NRK6	ATP-binding cassette sub-family B member 10, mitochondrial OS=Homo sapiens GN=ABCB10 PE=1 SV=2	ABCB10	2.76881	-0.662765	PCP UP	0.0160157	-4.92552	-1.40834	-1.71697	-1.39755	-1.26651	-1.81151	-0.863736	-1.06131	-0.717335	-0.787264		IsMasterProtein	ACP_PCP	0	16.752	6	4	7	3	1	738	79.1	9.85
225	Q9HCY8	Protein S100-A14 OS=Homo sapiens GN=S100A14 PE=1 SV=1	S100A14	3.61377	-2.15314	PCP UP	0.00668852	-6.84381	3.04348	2.28963	3.68367	2.35078	2.29641	4.86747	4.83646	4.94392	4.89589		IsMasterProtein	ACP_PCP	0	129.429	81	8	92	8	1	104	11.7	5.24
226	A0A024RE18	Prominin 2, isoform CRA_a OS=Homo sapiens GN=PROM2 PE=4 SV=1	PROM2	4.94833	-1.30139	PCP UP	0.00266667	-11.0165	0.488482	0.388619	0.450682	0.118739	-0.00212173	1.61549	1.62783	1.45057	1.66717		IsMasterProtein	ACP_PCP	0	47.575	12	7	20	7	1	834	91.9	6.24
227	O43464	Serine protease HTRA2, mitochondrial OS=Homo sapiens GN=HTRA2 PE=1 SV=2	HTRA2	1.75935	-0.337154	PCP UP	0.0686393	-3.09665	0.846554	1.05097	1.25478	0.931655	1.00858	1.29707	1.17973	1.59214	1.35371		IsMasterProtein	ACP_PCP	0	74.558	27	8	32	8	1	458	48.8	10.07
228	Q6AZY7	Scavenger receptor class A member 3 OS=Homo sapiens GN=SCARA3 PE=1 SV=1	SCARA3	1.67586	0.632663	ACP UP	0.0691757	2.9604	-0.384925	-0.691209	-0.443689	-1.34162	-1.10433	-1.38313	-1.35895	-1.50649	-1.4547		IsMasterProtein	ACP_PCP	0	28.036	6	2	9	2	1	606	65.1	6.54
229	O14949	Cytochrome b-c1 complex subunit 8 OS=Homo sapiens GN=UQCRQ PE=1 SV=4	UQCRQ	1.54576	-0.461552	PCP UP	0.0865402	-2.75106	1.36304	1.59028	1.16711	1.78838	1.98803	2.10163	2.08044	1.99321	1.98839		IsMasterProtein	ACP_PCP	0	36.176	39	5	18	5	1	82	9.9	10.08
230	Q99549-2	Isoform 2 of M-phase phosphoprotein 8 OS=Homo sapiens GN=MPHOSPH8	MPHOSPH8	1.83626	0.710479	ACP UP	0.0527125	3.22366	-1.71859	-2.39742	-2.62067	-2.63627	-2.25503	-3.28022	-3.10414	-2.67942	-3.08052		IsMasterProtein	ACP_PCP	0.002	5.158	3	2	3	2	1	867	97.6	6.06
231	B7ZLJ0	DIAPH2 protein OS=Homo sapiens GN=DIAPH2 PE=2 SV=1	DIAPH2	3.21397	-0.948977	PCP UP	0.00989474	-5.88118	-5.28084	-5.53073	-5.33961	-5.10202	-5.36618	-4.39348	-4.81245	-4.06531	-4.22836		IsMasterProtein	ACP_PCP	0.004	4.585	2	2	2	2	1	1103	125.4	6.51
232	J3KNF8	Cytochrome b5 type B OS=Homo sapiens GN=CYB5B PE=1 SV=1	CYB5B	2.22353	-0.613554	PCP UP	0.0344876	-3.88982	2.25932	1.84376	2.28908	2.33629	1.86286	2.93238	2.41174	2.78908	2.79406		IsMasterProtein	ACP_PCP	0	73.231	52	5	52	5	1	150	16.7	4.97
233	I3L4C2	Brain-specific angiogenesis inhibitor 1-associated protein 2 OS=Homo sapiens GN=BAIAP2 PE=1 SV=1	BAIAP2	1.60362	-0.6826	PCP UP	0.0758921	-2.84375	1.9833	1.83733	2.26547	1.13486	1.50128	2.70808	2.4546	2.29549	2.25003		IsMasterProtein	ACP_PCP	0	60.943	25	12	42	12	1	553	61.3	8.94
234	B4DJV9	cDNA FLJ60607, highly similar to Acyl-protein thioesterase 1 (EC 3.1.2.-) OS=Homo sapiens PE=2 SV=1	LYPLA1	2.60545	-1.01112	PCP UP	0.0184251	-4.60124	1.04748	0.417231	1.06085	0.572781	0.511539	2.2484	1.47088	1.55831	1.65479		IsMasterProtein	ACP_PCP	0	33.164	22	4	15	4	1	263	28.3	7.64
235	F8W0Q9	Periphilin-1 OS=Homo sapiens GN=PPHLN1 PE=1 SV=1	PPHLN1	1.50398	0.633193	ACP UP	0.088405	2.6845	-0.0588972	-0.474238	-0.558516	-0.863023	0.131256	-1.02922	-0.677404	-0.939263	-1.34562		IsMasterProtein	ACP_PCP	0	14.336	14	5	9	5	1	385	44.7	8.28
238	B4DJ38	cDNA FLJ56092, highly similar to Pentatricopeptide repeat protein 1 OS=Homo sapiens PE=2 SV=1	PTCD1	2.34851	-0.679898	PCP UP	0.0266986	-4.11596	1.8606	2.24968	1.86064	2.14526	2.37853	2.9696	2.40349	2.95331	2.78896		IsMasterProtein	ACP_PCP	0	25.815	6	4	35	3	1	749	84.1	8.57
239	B2RDU6	Mevalonate kinase OS=Homo sapiens GN=MVK PE=2 SV=1	MVK	2.35285	-0.300517	PCP UP	0.0354458	-4.12393	-0.865721	-0.930155	-0.805811	-0.6663	-0.990042	-0.551378	-0.628929	-0.58793	-0.436117		IsMasterProtein	ACP_PCP	0.001	7.278	5	2	3	2	1	396	42.4	6.46
240	A0A140TA86	MICOS complex subunit MIC13 OS=Homo sapiens GN=C19orf70 PE=1 SV=1	MICOS13	1.56669	-0.357622	PCP UP	0.0873608	-2.78452	1.78389	1.99187	1.80847	1.7488	1.92623	2.53239	1.90466	2.29258	2.10827		IsMasterProtein	ACP_PCP	0	47.019	58	4	60	4	1	140	15.4	9.03
241	Q13011	Delta(3,5)-Delta(2,4)-dienoyl-CoA isomerase, mitochondrial OS=Homo sapiens GN=ECH1 PE=1 SV=2	ECH1	1.50836	-0.339902	PCP UP	0.0964728	-2.69146	4.17063	4.04993	4.14405	4.21175	3.9296	4.71724	4.10437	4.52462	4.41815		IsMasterProtein	ACP_PCP	0	161.835	48	12	195	12	1	328	35.8	8
242	Q04864	Proto-oncogene c-Rel OS=Homo sapiens GN=REL PE=1 SV=1	REL	2.40168	-0.483114	PCP UP	0.026717	-4.21407	-0.963959	-0.769134	-0.931881	-0.50098	-0.877501	-0.535488	-0.20176	-0.305753	-0.259305		IsMasterProtein	ACP_PCP	0.001	6.902	3	2	3	2	1	619	68.5	5.86
243	Q06828	Fibromodulin OS=Homo sapiens GN=FMOD PE=1 SV=2	FMOD	2.12611	-1.20384	PCP UP	0.035937	-3.71758	1.86575	2.17698	1.84257	2.86253	1.964	3.11914	2.75233	4.04987	3.46347		IsMasterProtein	ACP_PCP	0	128.575	39	10	99	10	1	376	43.2	6.04
244	A0A024R9M9	Calcium binding protein P22, isoform CRA_a OS=Homo sapiens GN=CHP PE=4 SV=1	CHP1	3.40919	-0.821026	PCP UP	0.00769811	-6.33775	2.90469	2.48783	2.79439	2.90362	2.50227	3.73763	3.43179	3.61993	3.369		IsMasterProtein	ACP_PCP	0	108.296	79	14	63	14	1	195	22.4	5.1
245	A0A087WZN1	Isocitrate dehydrogenase [NAD] subunit, mitochondrial OS=Homo sapiens GN=IDH3B PE=1 SV=1	IDH3B	1.67504	-0.525032	PCP UP	0.0706462	-2.95908	3.53773	3.66821	3.70015	3.1746	3.7248	4.4253	3.71425	4.22147	3.9835		IsMasterProtein	ACP_PCP	0	124.393	43	13	115	13	1	387	42.4	8.46
246	Q56VL3	OCIA domain-containing protein 2 OS=Homo sapiens GN=OCIAD2 PE=1 SV=1	OCIAD2	2.60145	0.921455	ACP UP	0.0187986	4.59345	1.58264	1.8003	1.54754	1.18412	2.22424	0.751348	0.853361	0.802895	0.577657		IsMasterProtein	ACP_PCP	0	26.928	33	5	17	5	1	154	16.9	9.03
247	B4DRS6	Sideroflexin OS=Homo sapiens PE=2 SV=1	SFXN3	2.80027	-0.775212	PCP UP	0.0152068	-4.98949	3.11145	2.9367	3.51402	3.479	2.9746	4.03182	3.8414	4.17182	3.86842		IsMasterProtein	ACP_PCP	0	124.343	52	13	92	11	1	329	36.3	9.01
248	A8K4P8	cDNA FLJ75337 OS=Homo sapiens PE=2 SV=1	URB2	2.29809	0.603619	ACP UP	0.0300221	4.02401	-2.66803	-3.21228	-3.06364	-2.68947	-2.59087	-3.53215	-3.36284	-3.5777	-3.32122		IsMasterProtein	ACP_PCP	0.006	3.969	1	2	2	2	1	1524	170.4	7.31
249	A1L0S7	TNS1 protein (Fragment) OS=Homo sapiens GN=TNS1 PE=2 SV=2	TNS1	1.52716	0.619191	ACP UP	0.0859447	2.72139	1.79533	2.32558	1.32859	2.17084	2.3035	1.45904	1.19326	1.55491	1.2551		IsMasterProtein	ACP_PCP	0	64.795	13	17	23	15	1	1768	188.9	7.9
250	A0A024R6D1	NIMA (Never in mitosis gene a)-related kinase 9, isoform CRA_a OS=Homo sapiens GN=NEK9 PE=4 SV=1	NEK9	1.83255	0.313044	ACP UP	0.0622089	3.21749	0.56768	0.573073	0.318862	0.525794	0.558071	0.00144911	0.35449	0.0767873	0.349884		IsMasterProtein	ACP_PCP	0	36.55	10	8	10	8	1	979	107.1	5.73
251	A8K1K8	Chromosome 18 open reading frame 55, isoform CRA_b OS=Homo sapiens GN=C18orf55 PE=2 SV=1	TIMM21	1.80752	-0.592362	PCP UP	0.0569045	-3.17602	-0.336591	-0.875508	-0.0492138	-0.222923	-0.700562	0.0566478	-0.00746649	0.25033	0.322101		IsMasterProtein	ACP_PCP	0	22.42	19	5	9	5	1	248	28.2	9.7
252	Q9UHG3	Prenylcysteine oxidase 1 OS=Homo sapiens GN=PCYOX1 PE=1 SV=3	PCYOX1	1.59039	0.268281	ACP UP	0.0903026	2.8225	4.99351	5.12572	5.04256	4.97238	5.21403	5.04415	4.60024	4.79266	4.76839		IsMasterProtein	ACP_PCP	0	234.891	53	20	199	20	1	505	56.6	6.18
253	Q8N2F6-2	Isoform 2 of Armadillo repeat-containing protein 10 OS=Homo sapiens GN=ARMC10	ARMC10	1.61309	-0.408588	PCP UP	0.0795459	-2.85898	1.9364	1.25409	1.69155	1.55595	1.32112	1.95777	2.03499	1.93566	1.91322		IsMasterProtein	ACP_PCP	0	57.545	31	6	29	6	1	308	33.8	6.79
255	Q6PKG0	La-related protein 1 OS=Homo sapiens GN=LARP1 PE=1 SV=2	LARP1	1.82329	0.36828	ACP UP	0.0610011	3.20212	1.94022	1.80533	1.55795	1.72255	1.85576	1.22927	1.62992	1.52631	1.24683		IsMasterProtein	ACP_PCP	0	87.196	23	16	50	16	1	1096	123.4	8.82
256	Q96DB5	Regulator of microtubule dynamics protein 1 OS=Homo sapiens GN=RMDN1 PE=1 SV=1	RMDN1	2.07444	-0.287149	PCP UP	0.047477	-3.62758	1.96184	2.10503	1.94546	2.01483	2.18241	2.44283	2.13529	2.41154	2.3266		IsMasterProtein	ACP_PCP	0	85.741	40	11	57	9	1	314	35.8	8.5
257	D3DV26	S100 calcium binding protein A10 (Annexin II ligand, calpactin I, light polypeptide (P11)), isoform CRA_b (Fragment) OS=Homo sapiens GN=S100A10 PE=4 SV=1	S100A10	1.70669	-1.88707	PCP UP	0.059963	-3.01052	5.1301	3.4767	6.03605	5.39129	3.25671	6.74067	6.59323	6.53096	6.31609		IsMasterProtein	ACP_PCP	0	76.328	14	5	194	5	1	205	22.3	10.33
258	P49756	RNA-binding protein 25 OS=Homo sapiens GN=RBM25 PE=1 SV=3	RBM25	1.53762	0.460454	ACP UP	0.0872357	2.73807	2.35473	2.24079	1.9067	1.65221	2.27744	1.64373	1.64991	1.81117	1.39886		IsMasterProtein	ACP_PCP	0	46.71	16	11	30	11	1	843	100.1	6.32
259	A8K1R1	Receptor expression-enhancing protein OS=Homo sapiens PE=2 SV=1	REEP3	1.81615	-0.48174	PCP UP	0.0585779	-3.19029	-2.47103	-2.42858	-2.08288	-2.05071	-2.64409	-1.64003	-1.96194	-2.0173	-1.79559		IsMasterProtein	ACP_PCP	0.001	6.981	4	1	4	1	1	255	29.3	9.63
260	Q13823	Nucleolar GTP-binding protein 2 OS=Homo sapiens GN=GNL2 PE=1 SV=1	GNL2	1.66902	0.851043	ACP UP	0.0671788	2.94931	-0.658432	-0.779235	-0.614014	-1.17341	-0.0300001	-1.95625	-0.876996	-1.5274	-1.64759		IsMasterProtein	ACP_PCP	0	9.727	5	3	6	3	1	731	83.6	9.25
262	Q9UQ90	Paraplegin OS=Homo sapiens GN=SPG7 PE=1 SV=2	SPG7	2.59375	-0.476618	PCP UP	0.020997	-4.57849	0.335972	0.64881	0.652806	0.605465	0.772157	1.28642	0.993638	1.07687	0.961712		IsMasterProtein	ACP_PCP	0	71.028	18	11	22	11	1	795	88.2	8.69
263	Q01804	OTU domain-containing protein 4 OS=Homo sapiens GN=OTUD4 PE=1 SV=4	OTUD4	4.0044	-0.467108	PCP UP	0.00716981	-7.89713	-3.10286	-3.12499	-3.21883	-3.29894	-3.31087	-2.63588	-2.77916	-2.81183	-2.74989		IsMasterProtein	ACP_PCP	0.001	6.356	3	2	2	2	1	1114	124	6.71
265	A4D1W8	Ependymin related protein 1 (Zebrafish), isoform CRA_b OS=Homo sapiens GN=UCC1 PE=4 SV=1	EPDR1	2.03885	0.816646	ACP UP	0.0416947	3.56611	-2.77474	-2.14965	-2.10758	-2.06397	-1.70542	-3.11694	-3.28851	-2.73584	-2.76638		IsMasterProtein	ACP_PCP	0.004	4.532	3	1	1	1	1	344	38.1	9.58
266	P52815	39S ribosomal protein L12, mitochondrial OS=Homo sapiens GN=MRPL12 PE=1 SV=2	MRPL12	2.65379	-0.571124	PCP UP	0.0190464	-4.69584	2.09169	1.97196	2.23857	2.11201	2.00027	2.68018	2.31125	2.90589	2.71878		IsMasterProtein	ACP_PCP	0	57.592	40	6	64	6	1	198	21.3	8.87
267	P49711	Transcriptional repressor CTCF OS=Homo sapiens GN=CTCF PE=1 SV=1	CTCF	2.41555	0.981188	ACP UP	0.0230718	4.23985	0.424471	0.305018	0.0507446	0.280668	1.05412	-0.766003	-0.168704	-0.489906	-0.808121		IsMasterProtein	ACP_PCP	0	29.49	14	9	13	9	1	727	82.7	6.96
268	Q10713	Mitochondrial-processing peptidase subunit alpha OS=Homo sapiens GN=PMPCA PE=1 SV=2	PMPCA	2.44677	-0.387303	PCP UP	0.026892	-4.29817	2.17988	2.24433	2.10246	1.85485	2.24682	2.48316	2.41162	2.6005	2.5566		IsMasterProtein	ACP_PCP	0	86.669	31	12	55	12	1	525	58.2	6.92
269	Q12906-7	Isoform 7 of Interleukin enhancer-binding factor 3 OS=Homo sapiens GN=ILF3	ILF3	1.49991	0.877455	ACP UP	0.0863562	2.67803	6.12632	5.39662	5.60699	4.41865	5.50447	4.33942	4.81771	4.44576	4.52972		IsMasterProtein	ACP_PCP	0	398.851	53	37	248	31	1	898	95.7	8.81
270	B2R7S3	cDNA, FLJ93580, highly similar to Homo sapiens TRAF family member-associated NFKB activator (TANK), transcript variant 1, mRNA OS=Homo sapiens PE=2 SV=1	TANK	2.05584	-0.714805	PCP UP	0.0418472	-3.59541	-3.98379	-4.45438	-4.06164	-4.23208	-4.58171	-3.34439	-3.9617	-3.19536	-3.69021		IsMasterProtein	ACP_PCP	0.008	3.465	5	1	1	1	1	425	47.8	5.68
271	O75828	Carbonyl reductase [NADPH] 3 OS=Homo sapiens GN=CBR3 PE=1 SV=3	CBR3	3.25745	-1.44681	PCP UP	0.00904348	-5.98075	-0.755956	-0.47463	-0.604095	0.0686762	-0.58686	1.5484	0.679698	0.674977	1.00186		IsMasterProtein	ACP_PCP	0	97.097	40	10	70	7	1	277	30.8	6.18
272	P80723	Brain acid soluble protein 1 OS=Homo sapiens GN=BASP1 PE=1 SV=2	BASP1	1.66371	-1.21173	PCP UP	0.0652535	-2.94071	4.20554	2.94396	4.84192	4.35365	3.65393	5.82469	5.14549	4.94317	4.93279		IsMasterProtein	ACP_PCP	0	287.057	83	18	171	18	1	227	22.7	4.63
273	A0A024RBE7	Thymopoietin, isoform CRA_c OS=Homo sapiens GN=TMPO PE=4 SV=1	TMPO	1.54131	1.13756	ACP UP	0.0790924	2.74396	-2.50124	-4.04646	-3.47665	-4.09705	-3.99629	-5.22545	-4.25973	-4.3422	-5.21703		IsMasterProtein	ACP_PCP	0	151.832	42	13	109	1	1	454	50.6	9.38
276	Q15436	Protein transport protein Sec23A OS=Homo sapiens GN=SEC23A PE=1 SV=2	SEC23A	1.66705	-0.394301	PCP UP	0.0748621	-2.94611	3.19144	3.17114	3.58901	3.47224	3.006	3.49907	3.75234	3.79656	3.6731		IsMasterProtein	ACP_PCP	0	198.5	38	21	138	1	1	765	86.1	7.08
277	Q9NUQ2	1-acyl-sn-glycerol-3-phosphate acyltransferase epsilon OS=Homo sapiens GN=AGPAT5 PE=1 SV=3	AGPAT5	2.19191	-0.545888	PCP UP	0.0365814	-3.83354	1.17842	1.59988	1.42295	1.7571	1.83551	2.1026	2.02695	2.2574	2.0317		IsMasterProtein	ACP_PCP	0	74.627	32	11	46	11	1	364	42	9.1
278	Q8TB61	Adenosine 3'-phospho 5'-phosphosulfate transporter 1 OS=Homo sapiens GN=SLC35B2 PE=1 SV=1	SLC35B2	3.38041	-0.679392	PCP UP	0.00917241	-6.26889	0.245431	0.271978	0.685117	0.292645	0.226815	1.18423	0.963683	0.992073	0.955168		IsMasterProtein	ACP_PCP	0	22.146	14	6	10	6	1	432	47.5	9.16
279	P22695	Cytochrome b-c1 complex subunit 2, mitochondrial OS=Homo sapiens GN=UQCRC2 PE=1 SV=3	UQCRC2	2.98688	-0.442625	PCP UP	0.013292	-5.37974	4.5728	4.64743	4.6739	4.79443	4.63114	5.23484	4.90694	5.24141	5.04306		IsMasterProtein	ACP_PCP	0	426.911	72	23	260	23	1	453	48.4	8.63
280	X6RAY8	39S ribosomal protein L4, mitochondrial OS=Homo sapiens GN=MRPL4 PE=1 SV=1	MRPL4	2.16845	-0.378431	PCP UP	0.0410332	-3.79202	0.840572	0.985488	0.664954	0.973169	1.08185	1.35375	1.09344	1.36827	1.33509		IsMasterProtein	ACP_PCP	0	56.435	33	7	33	7	1	357	39.6	10.59
281	F4ZW62	NF45 OS=Homo sapiens PE=1 SV=1	ILF2	1.45494	0.889208	ACP UP	0.0926672	2.60673	5.57291	4.97966	5.09925	3.86384	5.05149	3.8101	4.3805	3.82533	4.08096		IsMasterProtein	ACP_PCP	0	244.749	68	18	277	18	1	390	43	5.26
282	Q9BYI3	Hyccin OS=Homo sapiens GN=FAM126A PE=1 SV=2	FAM126A	3.62387	-0.422631	PCP UP	0.00740594	-6.86955	-0.254288	-0.239118	-0.202593	-0.218872	-0.321072	0.251878	0.182054	0.277409	-0.00957013		IsMasterProtein	ACP_PCP	0	36.607	16	6	18	6	1	521	57.6	8.16
283	P57735	Ras-related protein Rab-25 OS=Homo sapiens GN=RAB25 PE=1 SV=2	RAB25	2.47654	-0.840983	PCP UP	0.0212493	-4.35418	-0.000566337	0.0916152	0.394758	-0.458562	0.203058	1.12982	0.992604	0.563865	0.861885		IsMasterProtein	ACP_PCP	0	45.54	48	9	22	8	1	213	23.5	5.96
284	A0A024R2W4	Dystroglycan 1 (Dystrophin-associated glycoprotein 1), isoform CRA_a OS=Homo sapiens GN=DAG1 PE=4 SV=1	DAG1	2.13158	0.766528	ACP UP	0.0370888	3.72716	2.33309	3.02107	2.51503	2.61456	3.20764	2.25665	1.8561	1.9858	1.78845		IsMasterProtein	ACP_PCP	0	103.594	21	15	47	15	1	895	97.5	8.56
285	Q9BV79	Enoyl-[acyl-carrier-protein] reductase, mitochondrial OS=Homo sapiens GN=MECR PE=1 SV=2	MECR	3.5741	-0.901103	PCP UP	0.00745205	-6.74336	1.22487	0.862362	1.098	0.826833	1.03822	2.16866	1.66125	2.04687	1.76787		IsMasterProtein	ACP_PCP	0	34.705	20	7	16	7	1	373	40.4	8.76
286	P45973	Chromobox protein homolog 5 OS=Homo sapiens GN=CBX5 PE=1 SV=1	CBX5	1.49309	1.08616	ACP UP	0.0863655	2.66719	3.48236	3.10699	2.2107	1.65015	3.39222	1.70141	1.69882	1.70558	1.62347		IsMasterProtein	ACP_PCP	0	56.811	51	10	41	9	1	191	22.2	5.86
287	O00194	Ras-related protein Rab-27B OS=Homo sapiens GN=RAB27B PE=1 SV=4	RAB27B	6.66728	-1.33416	PCP UP	0	-19.724	0.793831	0.954855	0.969465	1.06309	0.960925	2.22032	2.43455	2.27306	2.20243		IsMasterProtein	ACP_PCP	0	59.794	28	6	28	6	1	218	24.6	5.52
289	E9KL44	Epididymis tissue sperm binding protein Li 14m OS=Homo sapiens PE=2 SV=1	HADHA	3.31031	-0.84266	PCP UP	0.00901639	-6.10343	5.94603	5.99844	6.05617	6.08716	5.92198	7.00543	6.40557	7.08235	6.88511		IsMasterProtein	ACP_PCP	0	729.423	64	39	711	39	1	763	82.9	9.04
291	A0A097Q0T5	Cytochrome c oxidase subunit 2 OS=Homo sapiens GN=COX2 PE=3 SV=1	MT-CO2	3.45909	0.95305	ACP UP	0.00790805	6.45851	-1.57399	-1.2727	-1.03593	-0.936524	-0.999783	-2.05358	-2.14222	-1.96498	-2.30656		IsMasterProtein	ACP_PCP	0	70.632	25	4	44	1	1	227	25.5	4.75
294	Q9UBG0	C-type mannose receptor 2 OS=Homo sapiens GN=MRC2 PE=1 SV=2	MRC2	1.5301	-0.568278	PCP UP	0.0863904	-2.72607	3.19877	2.68259	3.53356	3.34172	2.74482	3.52481	3.50609	3.93455	3.70882		IsMasterProtein	ACP_PCP	0	248.373	31	29	164	29	1	1479	166.6	5.83
295	Q92945	Far upstream element-binding protein 2 OS=Homo sapiens GN=KHSRP PE=1 SV=4	KHSRP	1.80995	0.663317	ACP UP	0.0553602	3.18003	4.49703	4.34424	3.87252	3.63731	4.35525	3.31233	3.42363	3.79101	3.38485		IsMasterProtein	ACP_PCP	0	155.456	49	25	115	23	1	711	73.1	7.3
296	A0A087WV75	Neural cell adhesion molecule 1 OS=Homo sapiens GN=NCAM1 PE=1 SV=1	NCAM1	3.03292	0.905614	ACP UP	0.0111111	5.47896	4.3846	4.08462	4.30103	4.80441	4.17641	3.73592	3.31939	3.3626	3.36048		IsMasterProtein	ACP_PCP	0	291.493	38	25	221	1	1	884	97.3	4.93
298	P00915	Carbonic anhydrase 1 OS=Homo sapiens GN=CA1 PE=1 SV=2	CA1	1.51725	0.352899	ACP UP	0.0944045	2.70561	3.65526	3.35552	3.52313	3.76413	3.87944	3.31633	3.02008	3.37511	3.41887		IsMasterProtein	ACP_PCP	0	124.665	56	10	107	4	1	261	28.9	7.12
299	E9PDI4	Ladinin-1 OS=Homo sapiens GN=LAD1 PE=1 SV=1	LAD1	2.02566	-0.921019	PCP UP	0.0417649	-3.54344	-0.89597	-1.50114	-0.793311	-1.33795	-1.40635	-0.779574	0.151158	0.0979546	-0.533237		IsMasterProtein	ACP_PCP	0	14.895	14	5	5	5	1	531	58.6	9.86
300	Q9P015	39S ribosomal protein L15, mitochondrial OS=Homo sapiens GN=MRPL15 PE=1 SV=1	MRPL15	2.84736	-0.486854	PCP UP	0.0159841	-5.08621	1.72205	1.8532	1.62546	1.92145	1.85651	2.26495	2.15463	2.52571	2.18506		IsMasterProtein	ACP_PCP	0	47.261	34	9	30	9	1	296	33.4	10.01
301	Q9NPH2	Inositol-3-phosphate synthase 1 OS=Homo sapiens GN=ISYNA1 PE=1 SV=1	ISYNA1	1.63603	0.686135	ACP UP	0.0724659	2.89595	0.959971	0.44383	0.430249	-0.306798	0.471968	-0.121253	-0.377121	-0.406562	-0.24023		IsMasterProtein	ACP_PCP	0	26.062	10	5	13	5	1	558	61	5.76
302	P01040	Cystatin-A OS=Homo sapiens GN=CSTA PE=1 SV=1	CSTA	1.96	-1.81704	PCP UP	0.0432422	-3.43136	-2.077	-2.65359	-1.63205	-0.766722	-2.36531	0.0657773	0.408382	-1.32942	0.527673		IsMasterProtein	ACP_PCP	0.003	4.857	8	1	2	1	1	98	11	5.5
303	Q96AN5	Transmembrane protein 143 OS=Homo sapiens GN=TMEM143 PE=2 SV=1	TMEM143	1.65542	-1.25511	PCP UP	0.0662748	-2.92729	-5.61605	-6.36076	-5.19752	-4.54722	-6.36723	-3.8363	-4.35753	-4.67838	-4.57836		IsMasterProtein	ACP_PCP	0.002	5.38	3	1	2	1	1	459	51.7	9.67
304	Q92743	Serine protease HTRA1 OS=Homo sapiens GN=HTRA1 PE=1 SV=1	HTRA1	1.38541	1.68919	ACP UP	0.0994063	2.49703	3.15749	5.54567	5.37685	2.58476	4.7028	2.56516	2.57362	2.61063	2.58789		IsMasterProtein	ACP_PCP	0	281.078	67	23	174	23	1	480	51.3	7.83
305	O43708	Maleylacetoacetate isomerase OS=Homo sapiens GN=GSTZ1 PE=1 SV=3	GSTZ1	2.05561	-0.343012	PCP UP	0.0463776	-3.59501	1.63779	1.48754	1.4632	1.30765	1.36752	1.94222	1.59384	1.73989	1.90706		IsMasterProtein	ACP_PCP	0	26.816	30	5	13	1	1	216	24.2	8.54
306	Q24JS2	Polypeptide N-acetylgalactosaminyltransferase OS=Homo sapiens GN=GALNT6 PE=2 SV=1	GALNT6	3.09055	-0.688685	PCP UP	0.0104706	-5.60486	-3.26546	-3.27531	-3.42856	-3.11451	-2.8344	-2.49124	-2.60783	-2.35578	-2.52501		IsMasterProtein	ACP_PCP	0	8.344	4	2	2	1	1	622	71.1	8.18
307	O43278-2	Isoform 2 of Kunitz-type protease inhibitor 1 OS=Homo sapiens GN=SPINT1	SPINT1	1.47773	-1.34513	PCP UP	0.0869694	-2.64283	-2.36196	-3.87056	-2.07713	-3.94208	-3.42341	-1.88917	-0.98082	-2.39081	-1.89881		IsMasterProtein	ACP_PCP	0	40.93	21	10	15	1	1	513	56.8	6.18
308	P23469	Receptor-type tyrosine-protein phosphatase epsilon OS=Homo sapiens GN=PTPRE PE=1 SV=1	PTPRE	2.48729	-0.386342	PCP UP	0.0258515	-4.3745	-2.12693	-1.98589	-1.94685	-1.97359	-2.34633	-1.65427	-1.77722	-1.66946	-1.65736		IsMasterProtein	ACP_PCP	0	17.945	11	6	10	5	1	700	80.6	7.02
309	Q9Y5L4	Mitochondrial import inner membrane translocase subunit Tim13 OS=Homo sapiens GN=TIMM13 PE=1 SV=1	TIMM13	1.67519	-0.566752	PCP UP	0.0700661	-2.95932	1.43082	0.790747	1.2444	0.67367	0.733466	1.57353	1.28652	1.74307	1.56237		IsMasterProtein	ACP_PCP	0	23.195	38	3	15	3	1	95	10.5	8.18
311	Q9BRA2	Thioredoxin domain-containing protein 17 OS=Homo sapiens GN=TXNDC17 PE=1 SV=1	TXNDC17	3.70842	-1.7051	PCP UP	0.00707692	-7.08814	-0.73837	-1.21296	-0.294622	-1.08902	-1.1423	0.890103	1.06292	0.335395	0.950153		IsMasterProtein	ACP_PCP	0	14.674	27	3	10	3	1	123	13.9	5.52
312	P62760	Visinin-like protein 1 OS=Homo sapiens GN=VSNL1 PE=1 SV=2	VSNL1	1.60391	-1.24257	PCP UP	0.072504	-2.84422	3.40901	2.38128	4.21965	2.97891	2.08476	4.48287	4.06161	4.19403	4.29066		IsMasterProtein	ACP_PCP	0	97.042	60	10	80	8	1	191	22.1	5.15
313	A0A024RBE9	Synaptotagmin I, isoform CRA_a OS=Homo sapiens GN=SYT1 PE=4 SV=1	SYT1	1.56168	1.0453	ACP UP	0.0778117	2.7765	-0.339094	0.795029	0.197881	0.867073	1.62562	-0.360324	-0.442569	-0.428664	-0.432421		IsMasterProtein	ACP_PCP	0	25.711	19	6	14	6	1	422	47.5	8.12
314	Q9NNX6-3	Isoform 3 of CD209 antigen OS=Homo sapiens GN=CD209	CD209	1.38691	-1.60719	PCP UP	0.0994089	-2.49938	-0.513577	-0.0414068	-1.40656	-0.106692	-1.09515	-0.548923	1.17428	0.703054	2.56965		IsMasterProtein	ACP_PCP	0	20.655	18	4	16	4	1	312	35.2	5.43
315	P56270-2	Isoform 2 of Myc-associated zinc finger protein OS=Homo sapiens GN=MAZ	MAZ	2.48484	1.44867	ACP UP	0.0207492	4.36986	-1.51772	-2.57687	-1.61316	-2.22394	-1.911	-3.92481	-2.95701	-2.90828	-3.87873		IsMasterProtein	ACP_PCP	0	13.72	7	3	7	2	1	493	51	9.1
316	Q07021	Complement component 1 Q subcomponent-binding protein, mitochondrial OS=Homo sapiens GN=C1QBP PE=1 SV=1	C1QBP	3.04018	-0.817885	PCP UP	0.011052	-5.49472	4.61004	4.9899	4.48425	4.64787	4.76488	5.63251	5.14993	5.7409	5.54574		IsMasterProtein	ACP_PCP	0	261.602	43	9	408	9	1	282	31.3	4.84
318	I3L0E3	HCG1984214, isoform CRA_a OS=Homo sapiens GN=hCG_1984214 PE=4 SV=1	hCG_1984214	1.83914	-0.39318	PCP UP	0.05902	-3.22844	-0.5282	-0.262277	-0.436255	-0.640781	-0.347111	0.0490613	-0.236006	0.210965	-0.222999		IsMasterProtein	ACP_PCP	0	23.742	21	3	7	3	1	225	25.7	6.07
319	P23246	Splicing factor, proline- and glutamine-rich OS=Homo sapiens GN=SFPQ PE=1 SV=2	SFPQ	2.03662	0.596607	ACP UP	0.0434697	3.56228	5.89297	5.40738	5.25618	5.16176	5.58921	4.83517	4.89253	5.08647	4.6454		IsMasterProtein	ACP_PCP	0	284.401	40	31	250	30	1	707	76.1	9.44
320	Q96I99	Succinate--CoA ligase [GDP-forming] subunit beta, mitochondrial OS=Homo sapiens GN=SUCLG2 PE=1 SV=2	SUCLG2	3.61226	-1.01395	PCP UP	0.00713043	-6.83996	4.30092	4.09411	4.14497	3.83341	3.9571	5.36332	4.73394	5.1878	5.03516		IsMasterProtein	ACP_PCP	0	257.968	54	21	203	21	1	432	46.5	6.39
321	P13073	Cytochrome c oxidase subunit 4 isoform 1, mitochondrial OS=Homo sapiens GN=COX4I1 PE=1 SV=1	COX4I1	2.27704	0.518412	ACP UP	0.0331465	3.9859	3.51603	3.73069	3.67961	4.12572	3.95296	3.33639	3.13396	3.37604	3.28397		IsMasterProtein	ACP_PCP	0	78.139	47	9	69	9	1	169	19.6	9.51
325	B4DQJ7	cDNA FLJ54836 OS=Homo sapiens PE=2 SV=1	OXNAD1	2.88211	-0.848057	PCP UP	0.0122909	-5.15835	-4.45931	-4.19015	-3.99563	-4.69697	-4.37174	-3.59884	-3.70091	-3.20677	-3.47228		IsMasterProtein	ACP_PCP	0.006	4.007	4	1	2	1	1	330	36.8	8.44
326	A6XGP7	Reticulon OS=Homo sapiens GN=NOGOC PE=2 SV=1	RTN4	1.97005	-1.06694	PCP UP	0.0436933	-3.44845	-0.200622	0.481211	0.0523946	-0.262686	0.881656	0.962024	0.902355	1.33267	1.83226		IsMasterProtein	ACP_PCP	0	122.756	34	6	213	1	1	199	22.2	9.17
327	Q6P4A8	Phospholipase B-like 1 OS=Homo sapiens GN=PLBD1 PE=1 SV=2	PLBD1	1.80315	-0.962132	PCP UP	0.0534742	-3.16878	-3.06909	-2.91568	-2.09155	-1.92658	-2.95922	-1.34998	-1.54163	-2.0588	-1.57076		IsMasterProtein	ACP_PCP	0	24.197	7	3	7	3	1	553	63.2	9.06
328	B4E106	cDNA FLJ53399, highly similar to Monocarboxylate transporter 1 OS=Homo sapiens PE=2 SV=1	SLC16A1	2.42849	-0.631307	PCP UP	0.0244767	-4.26396	2.10732	1.73665	1.98556	1.85151	1.63618	2.1694	2.43878	2.77771	2.59311		IsMasterProtein	ACP_PCP	0	41.707	13	6	34	6	1	480	51.8	8.75
329	G3V3D1	Epididymal secretory protein E1 (Fragment) OS=Homo sapiens GN=NPC2 PE=1 SV=1	NPC2	1.69744	-0.478184	PCP UP	0.0695509	-2.99546	1.43525	0.792395	1.13375	1.46441	1.24678	1.86872	1.72713	1.43717	1.73778		IsMasterProtein	ACP_PCP	0	46.226	30	5	18	5	1	221	23.7	6.73
330	Q9NPL8	Complex I assembly factor TIMMDC1, mitochondrial OS=Homo sapiens GN=TIMMDC1 PE=1 SV=2	TIMMDC1	3.23011	-0.468995	PCP UP	0.010675	-5.91802	0.39622	0.560188	0.41954	0.574748	0.565034	0.996683	0.78595	1.14973	0.956204		IsMasterProtein	ACP_PCP	0	35.791	24	7	18	7	1	285	32.2	8.5
331	O60437	Periplakin OS=Homo sapiens GN=PPL PE=1 SV=4	PPL	1.43182	-0.933996	PCP UP	0.0958068	-2.57018	5.25176	4.28115	5.38107	4.22841	4.32557	6.29769	5.41556	5.12541	5.6717		IsMasterProtein	ACP_PCP	0	558.391	52	86	382	86	1	1756	204.6	5.6
333	O15397	Importin-8 OS=Homo sapiens GN=IPO8 PE=1 SV=2	IPO8	1.80181	0.35554	ACP UP	0.0624747	3.16657	-2.11705	-1.90729	-2.11639	-1.77711	-1.99567	-2.56419	-2.38469	-2.30632	-2.09777		IsMasterProtein	ACP_PCP	0.001	6.676	3	3	4	2	1	1037	119.9	5.16
334	B4DMM7	cDNA FLJ59722, highly similar to Retinoblastoma-binding protein 5 OS=Homo sapiens PE=2 SV=1	RBBP5	1.57438	0.322334	ACP UP	0.0885552	2.79683	0.225349	0.0777037	-0.175621	-0.114511	0.129318	-0.512568	-0.214867	-0.102922	-0.345189		IsMasterProtein	ACP_PCP	0	28.364	12	5	14	5	1	573	63.3	5.2
335	Q16134	Electron transfer flavoprotein-ubiquinone oxidoreductase, mitochondrial OS=Homo sapiens GN=ETFDH PE=1 SV=2	ETFDH	1.51588	-0.400466	PCP UP	0.0925922	-2.70343	3.05623	3.10381	3.12239	3.3223	3.19707	3.92343	3.4028	3.70441	3.21267		IsMasterProtein	ACP_PCP	0	131.443	37	17	88	17	1	617	68.5	7.55
336	V9HW31	ATP synthase subunit beta OS=Homo sapiens GN=HEL-S-271 PE=1 SV=1	HEL-S-271	2.28995	-0.736336	PCP UP	0.0291596	-4.00925	6.49986	6.78064	6.58374	6.44386	6.49955	7.67173	6.77005	7.48551	7.26416		IsMasterProtein	ACP_PCP	0	1059.88	79	29	1615	1	1	529	56.5	5.4
337	Q5VZF2	Muscleblind-like protein 2 OS=Homo sapiens GN=MBNL2 PE=1 SV=2	MBNL2	1.77688	0.571194	ACP UP	0.0600324	3.12546	-0.868821	-1.21036	-1.28188	-1.75739	-1.27524	-2.11096	-1.74365	-1.65787	-1.88725		IsMasterProtein	ACP_PCP	0	16.374	5	2	6	1	1	373	40.5	8.38
338	V9HW26	ATP synthase subunit alpha OS=Homo sapiens GN=HEL-S-123m PE=2 SV=1	ATP5F1A	2.56877	-0.69437	PCP UP	0.0207692	-4.53018	6.52112	6.58045	6.49655	6.3005	6.51952	7.53277	6.76648	7.31328	7.09946		IsMasterProtein	ACP_PCP	0	681.066	63	32	1058	32	1	553	59.7	9.13
339	A0A024R2T5	CUB domain containing protein 1, isoform CRA_a OS=Homo sapiens GN=CDCP1 PE=4 SV=1	CDCP1	2.90323	-0.798951	PCP UP	0.0122804	-5.20247	-0.530651	-0.828322	-0.198653	-0.754452	-0.916147	0.27568	0.205093	0.0299288	0.102523		IsMasterProtein	ACP_PCP	0	23.282	8	5	9	5	1	836	92.8	8.03
340	Q13488	V-type proton ATPase 116 kDa subunit a isoform 3 OS=Homo sapiens GN=TCIRG1 PE=1 SV=3	TCIRG1	1.51392	-0.76024	PCP UP	0.0858704	-2.70031	1.59091	1.26677	1.82475	2.54064	1.17692	2.51067	2.4472	2.27594	2.52712		IsMasterProtein	ACP_PCP	0	125.227	26	18	67	17	1	830	92.9	7.12
341	Q8WUV3	PRMT3 protein (Fragment) OS=Homo sapiens GN=PRMT3 PE=2 SV=1	PRMT3	2.53903	-0.37493	PCP UP	0.0243844	-4.473	-1.38595	-1.24385	-1.34548	-1.58322	-1.54357	-1.13861	-0.969679	-1.12363	-0.950023		IsMasterProtein	ACP_PCP	0	18.628	12	5	10	5	1	548	61.9	7.42
342	Q6YN16	Hydroxysteroid dehydrogenase-like protein 2 OS=Homo sapiens GN=HSDL2 PE=1 SV=1	HSDL2	3.79433	-1.13488	PCP UP	0.00714894	-7.31577	3.5203	3.34727	3.50831	3.60898	3.34805	4.8606	4.12273	4.73002	4.69251		IsMasterProtein	ACP_PCP	0	184.349	56	18	132	18	1	418	45.4	7.99
343	P53992	Protein transport protein Sec24C OS=Homo sapiens GN=SEC24C PE=1 SV=3	SEC24C	3.10544	-0.435392	PCP UP	0.0112893	-5.63773	3.36759	3.68804	3.41438	3.40839	3.52171	3.77716	3.9658	3.96863	3.95008		IsMasterProtein	ACP_PCP	0	164.8	31	25	102	24	1	1094	118.2	7.06
344	C9JJ19	28S ribosomal protein S34, mitochondrial OS=Homo sapiens GN=MRPS34 PE=1 SV=2	MRPS34	1.69301	-0.379469	PCP UP	0.0730608	-2.98826	0.949934	1.18436	0.952565	0.795947	1.31279	1.53389	1.24355	1.5799	1.31701		IsMasterProtein	ACP_PCP	0	20.599	26	7	17	7	1	225	26.3	9.89
345	Q9NYG2-2	Isoform 2 of Palmitoyltransferase ZDHHC3 OS=Homo sapiens GN=ZDHHC3	ZDHHC3	4.21862	-0.840624	PCP UP	0.00371429	-8.52856	-1.40909	-1.5743	-1.34461	-1.11954	-1.50126	-0.61543	-0.637723	-0.521546	-0.42185		IsMasterProtein	ACP_PCP	0.001	7.361	8	2	2	2	1	327	37.3	7.72
346	P61626	Lysozyme C OS=Homo sapiens GN=LYZ PE=1 SV=1	LYZ	1.47195	-1.05795	PCP UP	0.0888507	-2.63366	3.00137	2.83231	3.69278	4.16692	2.48847	4.95737	3.85445	4.17806	4.1874		IsMasterProtein	ACP_PCP	0	101.221	56	7	85	7	1	148	16.5	9.16
347	A0A024R1N4	X-ray repair complementing defective repair in Chinese hamster cells 6 (Ku autoantigen, 70kDa), isoform CRA_a OS=Homo sapiens GN=XRCC6 PE=4 SV=1	XRCC6	2.04081	0.66625	ACP UP	0.0428208	3.5695	6.23069	5.84476	5.61241	5.25271	5.68874	4.94051	5.16297	5.13757	4.99739		IsMasterProtein	ACP_PCP	0	376.342	60	33	302	33	1	609	69.8	6.64
348	Q9BVM2	Protein DPCD OS=Homo sapiens GN=DPCD PE=1 SV=2	DPCD	2.35994	0.413169	ACP UP	0.0304035	4.13696	-2.17097	-1.94445	-2.27512	-2.2735	-1.87894	-2.47753	-2.48205	-2.49446	-2.63302		IsMasterProtein	ACP_PCP	0.001	6.891	9	2	2	2	1	203	23.2	9.03
349	Q8IYB8	ATP-dependent RNA helicase SUPV3L1, mitochondrial OS=Homo sapiens GN=SUPV3L1 PE=1 SV=1	SUPV3L1	2.18863	-0.268492	PCP UP	0.0433376	-3.82772	0.882094	0.579187	0.821429	0.706878	0.677172	1.07347	0.979785	1.05511	0.899005		IsMasterProtein	ACP_PCP	0	39.816	13	8	17	8	1	786	87.9	7.99
350	Q8TE68	Epidermal growth factor receptor kinase substrate 8-like protein 1 OS=Homo sapiens GN=EPS8L1 PE=1 SV=3	EPS8L1	1.57705	-0.820027	PCP UP	0.0778427	-2.80112	-2.17609	-2.40625	-1.0938	-2.41002	-2.3894	-1.17195	-1.17504	-1.38391	-1.36945		IsMasterProtein	ACP_PCP	0.001	6.842	6	4	4	4	1	723	80.2	6.04
351	P48454-3	Isoform 3 of Serine/threonine-protein phosphatase 2B catalytic subunit gamma isoform OS=Homo sapiens GN=PPP3CC	PPP3CC	2.20435	-0.39003	PCP UP	0.0382359	-3.85563	-3.69158	-3.35815	-3.82819	-3.59193	-3.73644	-3.33622	-3.33763	-3.18405	-3.14702		IsMasterProtein	ACP_PCP	0	18.26	9	4	7	2	1	521	59.2	6.99
352	P40261	Nicotinamide N-methyltransferase OS=Homo sapiens GN=NNMT PE=1 SV=1	NNMT	1.56312	-0.613693	PCP UP	0.0808251	-2.77881	-1.93574	-2.15213	-1.92343	-1.63447	-2.5486	-1.68315	-1.06575	-1.69689	-1.25494		IsMasterProtein	ACP_PCP	0	17.332	12	2	12	2	1	264	29.6	5.74
353	A0A024R904	Calcyclin binding protein, isoform CRA_a OS=Homo sapiens GN=CACYBP PE=4 SV=1	CACYBP	1.63594	0.608845	ACP UP	0.0734076	2.8958	1.98219	1.83927	1.65147	1.0277	1.78825	0.9365	1.36224	0.90148	0.9955		IsMasterProtein	ACP_PCP	0	55.371	35	5	26	5	1	228	26.2	8.25
354	P27694	Replication protein A 70 kDa DNA-binding subunit OS=Homo sapiens GN=RPA1 PE=1 SV=2	RPA1	2.40238	0.989472	ACP UP	0.0234565	4.21535	3.88214	3.64107	3.77737	2.74619	3.32188	2.38176	2.46878	2.54414	2.54236		IsMasterProtein	ACP_PCP	0	130.981	34	17	92	17	1	616	68.1	7.21
355	O75817	Ribonuclease P protein subunit p20 OS=Homo sapiens GN=POP7 PE=1 SV=2	POP7	2.44747	-0.397097	PCP UP	0.0267017	-4.29949	-1.83517	-1.74388	-1.61421	-1.57112	-1.75229	-1.38638	-1.31954	-1.45301	-1.06602		IsMasterProtein	ACP_PCP	0.001	6.838	11	1	4	1	1	140	15.6	8.94
356	A0A024R5D2	Multiple endocrine neoplasia I, isoform CRA_a OS=Homo sapiens GN=MEN1 PE=4 SV=1	MEN1	2.15896	0.587273	ACP UP	0.0368224	3.77528	-0.756913	-0.845901	-1.06995	-1.20913	-0.515516	-1.39289	-1.31425	-1.46053	-1.69934		IsMasterProtein	ACP_PCP	0	12.214	8	4	4	4	1	615	68	6.55
357	P23470	Receptor-type tyrosine-protein phosphatase gamma OS=Homo sapiens GN=PTPRG PE=1 SV=4	PTPRG	1.68633	-0.506568	PCP UP	0.070064	-2.9774	-1.10673	-0.874993	-1.08364	-1.00058	-0.760747	0.0582395	-0.703131	-0.574402	-0.615784		IsMasterProtein	ACP_PCP	0	19.227	3	3	7	3	1	1445	161.9	6.42
358	B4E2L0	cDNA FLJ54730, highly similar to cAMP-dependent protein kinase, beta-2-catalytic subunit (EC 2.7.11.11) OS=Homo sapiens PE=2 SV=1	PRKACB	1.55592	0.496863	ACP UP	0.0844185	2.76729	2.5268	3.21339	2.38036	2.70459	3.01778	2.14076	2.31708	2.26266	2.36638		IsMasterProtein	ACP_PCP	0	87.963	40	13	53	4	1	398	46.2	8.69
359	P52735	Guanine nucleotide exchange factor VAV2 OS=Homo sapiens GN=VAV2 PE=1 SV=2	VAV2	2.05696	-0.881606	PCP UP	0.0407241	-3.59734	0.649841	0.23335	0.91362	1.03043	0.253745	0.96245	1.6741	1.75795	1.59671		IsMasterProtein	ACP_PCP	0	38.287	14	11	29	11	1	878	101.2	7.08
360	E9LUH4	Methyl-CpG-binding protein 2 OS=Homo sapiens GN=MECP2 PE=2 SV=1	MECP2	3.23563	1.41268	ACP UP	0.00909091	5.93065	5.25074	4.48526	4.72862	4.04543	4.8749	3.44104	3.16413	3.35207	3.1		IsMasterProtein	ACP_PCP	0	232.177	54	21	123	21	1	511	55.1	9.96
361	Q5PSV4	Breast cancer metastasis-suppressor 1-like protein OS=Homo sapiens GN=BRMS1L PE=1 SV=2	BRMS1L	1.61698	0.754286	ACP UP	0.073669	2.86524	-2.86909	-3.01097	-3.34718	-3.54722	-2.3276	-3.96176	-3.90776	-3.40629	-3.82299		IsMasterProtein	ACP_PCP	0.001	7.703	7	2	4	2	1	323	37.6	5.15
362	Q8NDH3	Probable aminopeptidase NPEPL1 OS=Homo sapiens GN=NPEPL1 PE=1 SV=3	NPEPL1	2.03696	-0.480947	PCP UP	0.0445258	-3.56287	-0.699225	-1.20065	-0.673354	-1.00988	-0.866887	-0.423171	-0.236006	-0.640071	-0.336968		IsMasterProtein	ACP_PCP	0	17.539	15	5	10	2	1	523	55.8	6.87
364	A0A1W6EQF1	Cytochrome c oxidase subunit I OS=Homo sapiens GN=COX1 PE=4 SV=1	MT-CO1	3.0702	0.551869	ACP UP	0.0114652	5.56019	-0.675967	-0.433712	-0.314516	-0.272801	-0.285471	-0.967609	-0.999817	-0.782843	-1.04318		IsMasterProtein	ACP_PCP	0	72.426	11	3	36	1	1	516	57.3	6.8
365	Q9NZM3	Intersectin-2 OS=Homo sapiens GN=ITSN2 PE=1 SV=3	ITSN2	1.50128	-0.367187	PCP UP	0.0961708	-2.6802	-1.36098	-1.49639	-1.60381	-1.4443	-1.95449	-1.12312	-1.3763	-1.29771	-1.0221		IsMasterProtein	ACP_PCP	0	24.57	3	4	8	3	1	1697	193.3	8.12
366	P19838-2	Isoform 2 of Nuclear factor NF-kappa-B p105 subunit OS=Homo sapiens GN=NFKB1	NFKB1	1.60674	-0.563198	PCP UP	0.0776084	-2.84877	0.911399	0.566356	0.888482	1.45982	0.545285	1.23015	1.461	1.52325	1.53546		IsMasterProtein	ACP_PCP	0	61.833	14	10	26	10	1	969	105.4	5.4
367	B2R8J1	Transporter OS=Homo sapiens PE=2 SV=1	SLC6A14	1.51027	-0.955176	PCP UP	0.0843377	-2.6945	-2.50446	-2.10695	-2.18584	-2.02454	-1.94498	-0.103016	-1.53546	-1.8669	-1.28733		IsMasterProtein	ACP_PCP	0.001	6.075	3	2	4	2	1	642	72.1	8.19
368	P98155	Very low-density lipoprotein receptor OS=Homo sapiens GN=VLDLR PE=1 SV=1	VLDLR	1.79861	-0.867997	PCP UP	0.0545958	-3.16129	-2.03106	-2.09379	-1.10111	-2.48103	-2.29843	-1.06449	-1.10939	-1.291	-1.06746		IsMasterProtein	ACP_PCP	0	14.515	5	3	7	3	1	873	96	4.79
369	A0A024RBN6	Cytochrome c oxidase subunit 6A, mitochondrial OS=Homo sapiens GN=COX6A1 PE=3 SV=1	COX6A1	2.02556	0.495791	ACP UP	0.044711	3.54327	-0.568774	0.01003	-0.41875	0.0179802	-0.351757	-0.713624	-0.855686	-0.652344	-0.810525		IsMasterProtein	ACP_PCP	0	45.671	31	2	26	1	1	152	16.8	10.83
370	Q96LD4	Tripartite motif-containing protein 47 OS=Homo sapiens GN=TRIM47 PE=1 SV=2	TRIM47	1.75825	-0.495622	PCP UP	0.0622467	-3.09483	0.319648	0.0467326	0.1723	0.56192	-0.260887	0.661253	0.557343	0.767466	0.668196		IsMasterProtein	ACP_PCP	0	51.125	21	10	30	10	1	638	69.5	6.44
371	Q03252	Lamin-B2 OS=Homo sapiens GN=LMNB2 PE=1 SV=4	LMNB2	2.02218	0.67479	ACP UP	0.0433987	3.53747	6.9397	6.71242	6.3426	6.14571	6.78386	6.11775	5.73257	6.0647	5.72525		IsMasterProtein	ACP_PCP	0	408.902	65	54	555	48	1	620	69.9	5.59
372	Q9UM19	Hippocalcin-like protein 4 OS=Homo sapiens GN=HPCAL4 PE=1 SV=3	HPCAL4	1.57844	-0.534134	PCP UP	0.080339	-2.80334	-3.18315	-3.82286	-2.87791	-3.29609	-3.6166	-2.87163	-2.85126	-2.71341	-2.86445		IsMasterProtein	ACP_PCP	0	10.474	25	4	5	2	1	191	22.2	4.89
373	A0A024R6D4	Enhancer of rudimentary homolog OS=Homo sapiens GN=ERH PE=3 SV=1	ERH	1.60752	0.751472	ACP UP	0.0746029	2.85002	3.42656	3.07646	3.10701	2.20176	3.21235	2.08923	2.38998	2.54466	1.98955		IsMasterProtein	ACP_PCP	0	48.527	38	5	50	5	1	104	12.3	5.92
374	Q96SL1	Disrupted in renal carcinoma protein 2 OS=Homo sapiens GN=DIRC2 PE=1 SV=1	SLC49A4	2.11881	-0.343915	PCP UP	0.0436346	-3.70481	-1.47296	-1.59699	-1.3726	-1.63267	-1.66783	-1.23512	-1.0859	-1.41439	-1.08338		IsMasterProtein	ACP_PCP	0	14.633	8	3	6	3	1	478	52.1	8.47
375	Q99542	Matrix metalloproteinase-19 OS=Homo sapiens GN=MMP19 PE=1 SV=1	MMP19	2.01606	-0.313125	PCP UP	0.0497434	-3.52697	-3.85065	-3.8073	-3.53812	-3.51706	-3.77017	-3.33215	-3.29196	-3.49116	-3.41888		IsMasterProtein	ACP_PCP	0.005	4.21	3	1	1	1	1	508	57.3	7.59
376	Q96NE9	FERM domain-containing protein 6 OS=Homo sapiens GN=FRMD6 PE=1 SV=1	FRMD6	2.27428	-0.485217	PCP UP	0.0337778	-3.98093	-0.799159	-0.799161	-0.940382	-1.03163	-1.10498	-0.116215	-0.62346	-0.558782	-0.50093		IsMasterProtein	ACP_PCP	0	19.618	6	3	8	3	1	622	72	7.46
377	Q86YV9	Hermansky-Pudlak syndrome 6 protein OS=Homo sapiens GN=HPS6 PE=1 SV=1	HPS6	2.20553	-0.622954	PCP UP	0.0355854	-3.85774	-4.99088	-5.55626	-4.78288	-5.14238	-5.40596	-4.59	-4.61819	-4.44111	-4.56158		IsMasterProtein	ACP_PCP	0.001	7.361	3	2	2	2	1	775	82.9	6.28
378	Q13336-2	Isoform 2 of Urea transporter 1 OS=Homo sapiens GN=SLC14A1	SLC14A1	1.442	-0.557983	PCP UP	0.0987038	-2.58626	-1.38966	-1.36356	-1.22333	-0.442726	-1.14365	-0.287671	-0.775273	-0.551698	-0.603769		IsMasterProtein	ACP_PCP	0	14.666	8	4	6	4	1	445	48.3	6.54
379	Q6NVY1	3-hydroxyisobutyryl-CoA hydrolase, mitochondrial OS=Homo sapiens GN=HIBCH PE=1 SV=2	HIBCH	2.02593	-0.958323	PCP UP	0.0417663	-3.54391	4.30689	3.71286	4.26033	3.29847	3.85256	4.76358	4.3331	5.15314	5.12837		IsMasterProtein	ACP_PCP	0	129.847	42	16	143	16	1	386	43.5	8.19
381	A0A024R3J8	FXYD domain containing ion transport regulator 6, isoform CRA_a OS=Homo sapiens GN=FXYD6 PE=4 SV=1	FXYD6	3.00341	0.727316	ACP UP	0.0114286	5.41521	1.05771	1.20971	1.31666	0.82104	0.826766	0.455869	0.456778	0.238272	0.125332		IsMasterProtein	ACP_PCP	0	51.621	42	4	53	4	1	95	10.5	5.1
382	P07919	Cytochrome b-c1 complex subunit 6, mitochondrial OS=Homo sapiens GN=UQCRH PE=1 SV=2	UQCRH	1.58393	-0.539922	PCP UP	0.0796572	-2.81214	1.36394	1.41871	1.11297	1.97857	1.72484	2.21275	1.84811	2.24868	1.92937		IsMasterProtein	ACP_PCP	0	23.928	75	6	32	6	1	91	10.7	4.44
383	B3KTA4	cDNA FLJ37942 fis, clone CTONG2008595, highly similar to Zinc finger protein 323 OS=Homo sapiens PE=2 SV=1	ZSCAN31	1.66044	-0.417556	PCP UP	0.0747743	-2.93541	-4.68231	-4.91164	-4.94928	-4.95101	-5.19395	-4.29641	-4.32184	-4.77868	-4.68341		IsMasterProtein	ACP_PCP	0	9.729	5	2	3	1	1	406	47.3	6.89
384	B2RAH2	Sodium/hydrogen exchanger OS=Homo sapiens PE=2 SV=1	SLC9A1	1.74503	-0.715242	PCP UP	0.0610618	-3.07316	-0.0256879	-0.81194	-0.0990515	-0.66814	-0.960617	-0.085898	0.281191	0.373422	0.239906		IsMasterProtein	ACP_PCP	0	17.759	7	5	9	5	1	815	90.7	7.21
385	P37108	Signal recognition particle 14 kDa protein OS=Homo sapiens GN=SRP14 PE=1 SV=2	SRP14	2.58134	0.945174	ACP UP	0.0190299	4.55445	2.69128	3.069	2.48427	2.2072	3.0527	1.71598	1.96026	1.85068	1.49594		IsMasterProtein	ACP_PCP	0	34.937	44	5	24	5	1	136	14.6	10.04
386	A8K168	Malic enzyme OS=Homo sapiens PE=2 SV=1	ME1	1.99645	0.635276	ACP UP	0.0446781	3.49342	0.0970886	0.383831	0.145641	0.201831	0.653941	-0.454478	-0.266385	-0.696643	0.0622691		IsMasterProtein	ACP_PCP	0	36.223	16	8	15	8	1	572	64.1	6.13
387	Q53G19	Mitochondrial ribosomal protein L11 isoform a variant (Fragment) OS=Homo sapiens PE=2 SV=1	MRPL11	2.4509	-0.530051	PCP UP	0.0247282	-4.30593	1.82142	2.10241	1.79131	1.84783	2.16019	2.53725	2.25854	2.7156	2.38734		IsMasterProtein	ACP_PCP	0	60.371	47	8	46	8	1	192	20.6	9.91
388	P62805	Histone H4 OS=Homo sapiens GN=HIST1H4A PE=1 SV=2	HIST1H4A	2.02774	0.71399	ACP UP	0.0431	3.54701	7.50825	7.01275	7.13737	7.72907	6.84354	6.53285	6.32045	6.76594	6.50958		IsMasterProtein	ACP_PCP	0	136.992	53	9	595	9	1	103	11.4	11.36
390	H0UI63	Zinc finger, NFX1-type containing 1, isoform CRA_b OS=Homo sapiens GN=ZNFX1 PE=4 SV=1	ZNFX1	2.341	-0.347307	PCP UP	0.034079	-4.10221	-2.29219	-2.53431	-2.45522	-2.32338	-2.46251	-2.12342	-2.14535	-2.15788	-1.83821		IsMasterProtein	ACP_PCP	0	10.021	2	3	6	3	1	1918	220.1	7.3
391	Q8TEM1	Nuclear pore membrane glycoprotein 210 OS=Homo sapiens GN=NUP210 PE=1 SV=3	NUP210	2.02421	0.621792	ACP UP	0.0434074	3.54095	2.7903	3.34979	2.76154	3.3121	3.42612	2.70738	2.40648	2.49901	2.41183		IsMasterProtein	ACP_PCP	0	167.95	21	30	89	30	1	1887	205	6.81
392	P00338-3	Isoform 3 of L-lactate dehydrogenase A chain OS=Homo sapiens GN=LDHA	LDHA	1.6249	-1.10361	PCP UP	0.0702108	-2.87801	4.35077	3.31584	4.35858	3.71272	3.43274	5.0581	5.38952	3.97394	5.3294		IsMasterProtein	ACP_PCP	0	139.829	48	17	112	16	1	361	39.8	8.43
393	B2RDN1	cDNA, FLJ96690, highly similar to Homo sapiens glutathione transferase zeta 1 (maleylacetoacetate isomerase) (GSTZ1), transcript variant 1, mRNA OS=Homo sapiens PE=2 SV=1	GSTZ1	1.88212	-0.352694	PCP UP	0.0567961	-3.30013	-5.77868	-5.34123	-5.74382	-5.83899	-5.6712	-5.24024	-5.35948	-5.25832	-5.43031		IsMasterProtein	ACP_PCP	0	27.757	38	5	15	1	1	216	24.1	7.71
394	O75438-2	Isoform 2 of NADH dehydrogenase [ubiquinone] 1 beta subcomplex subunit 1 OS=Homo sapiens GN=NDUFB1	NDUFB1	1.7874	-0.295802	PCP UP	0.0682782	-3.14279	-1.27138	-1.25452	-1.25964	-0.953816	-0.950548	-0.788932	-0.940157	-0.887422	-0.752202		IsMasterProtein	ACP_PCP	0	8.6	11	2	2	2	1	105	11.9	8.73
395	P82933	28S ribosomal protein S9, mitochondrial OS=Homo sapiens GN=MRPS9 PE=1 SV=2	MRPS9	2.79151	-0.430571	PCP UP	0.0172609	-4.97164	1.75182	1.84937	1.6604	1.64206	1.81497	2.28421	2.05019	2.34799	2.01479		IsMasterProtein	ACP_PCP	0	67.482	46	14	33	14	1	396	45.8	9.51
396	Q922U2	SWISS-PROT:Q922U2 Tax_Id=10090 Gene_Symbol=Krt5 Keratin, type II cytoskeletal 5	Krt5	2.14533	-1.14021	PCP UP	0.0356268	-3.7513	-3.46438	-4.33284	-5.0681	-4.60245	-4.59687	-3.3692	-3.13173	-3.26523	-3.32472		IsMasterProtein	ACP_PCP	0	712.067	45	43	5209	2	1	580	61.7	7.75
397	Q00765	Receptor expression-enhancing protein 5 OS=Homo sapiens GN=REEP5 PE=1 SV=3	REEP5	2.95704	-0.681425	PCP UP	0.0125545	-5.31605	2.8128	2.628	2.70553	3.20495	2.81447	3.55807	3.49363	3.33651	3.67008		IsMasterProtein	ACP_PCP	0	56.101	25	7	47	7	1	189	21.5	8.1
398	X6RAB3	USP6 N-terminal-like protein OS=Homo sapiens GN=USP6NL PE=1 SV=1	USP6NL	3.06773	-1.01907	PCP UP	0.0107342	-5.55479	-4.01564	-4.00599	-4.27332	-3.91999	-3.56394	-3.23767	-3.06224	-2.54387	-2.90304		IsMasterProtein	ACP_PCP	0.007	3.868	1	1	1	1	1	851	96.6	9.1
399	Q0VAB1	Translocase of inner mitochondrial membrane 50 homolog (S. cerevisiae) OS=Homo sapiens GN=TIMM50 PE=2 SV=1	TIMM50	2.20704	-0.451215	PCP UP	0.0372471	-3.86043	1.73301	1.57474	2.07395	1.7676	1.60269	2.3001	2.08595	2.33536	2.08505		IsMasterProtein	ACP_PCP	0	69.034	26	10	50	10	1	456	50.4	9.42
401	E7EX18	Protein Mpv17 OS=Homo sapiens GN=MPV17 PE=1 SV=1	MPV17	1.51465	-0.520483	PCP UP	0.0888719	-2.70148	-1.40159	-1.20194	-1.23694	-0.842099	-1.27006	-0.328295	-1.12475	-0.422602	-0.804524		IsMasterProtein	ACP_PCP	0.001	5.9	8	3	3	3	1	191	21.4	9.23
402	Q9UM47	Neurogenic locus notch homolog protein 3 OS=Homo sapiens GN=NOTCH3 PE=1 SV=2	NOTCH3	2.1795	-0.685408	PCP UP	0.0357782	-3.81156	-4.47188	-4.97932	-4.30625	-5.06276	-4.58171	-4.22759	-3.88152	-3.94478	-3.92602		IsMasterProtein	ACP_PCP	0.001	5.902	1	1	1	1	1	2321	243.5	5.39
403	B0AZP3	cDNA, FLJ79483, highly similar to Homo sapiens guanylate binding protein family, member 6 (GBP6), mRNA OS=Homo sapiens PE=2 SV=1	GBP6	1.74655	-0.874953	PCP UP	0.0595333	-3.07565	-1.34938	-2.27365	-1.53504	-1.77711	-2.1309	-1.2548	-1.11092	-1.14225	-0.245076		IsMasterProtein	ACP_PCP	0	111.116	37	22	76	3	1	633	72.3	6.46
404	A8K4W2	cDNA FLJ78635, highly similar to Homo sapiens ATP synthase, H+ transporting, mitochondrial F0 complex, subunit b, isoform 1 (ATP5F1), transcript variant 1, mRNA OS=Homo sapiens PE=2 SV=1	ATP5PB	2.35168	-0.718007	PCP UP	0.0264891	-4.12178	4.37527	4.60985	4.52826	4.87602	4.69836	5.63855	4.88414	5.5224	5.29714		IsMasterProtein	ACP_PCP	0	171.834	49	14	210	14	1	256	28.9	9.36
405	Q14BN4	Sarcolemmal membrane-associated protein OS=Homo sapiens GN=SLMAP PE=1 SV=1	SLMAP	1.76943	-0.287345	PCP UP	0.0702058	-3.11321	1.5177	1.40642	1.75801	1.66312	1.3775	1.96394	1.78439	1.82066	1.7586		IsMasterProtein	ACP_PCP	0	78.175	23	18	50	18	1	828	95.1	5.47
407	Q9Y2G3	Probable phospholipid-transporting ATPase IF OS=Homo sapiens GN=ATP11B PE=1 SV=2	ATP11B	4.17565	-0.472418	PCP UP	0.00821622	-8.39864	0.0962814	0.256602	0.345773	0.325202	0.268909	0.810163	0.706965	0.669067	0.737689		IsMasterProtein	ACP_PCP	0	27.311	8	9	24	8	1	1177	134.1	6.96
408	A8K2W3	cDNA FLJ78516 OS=Homo sapiens PE=2 SV=1	CAVIN2	1.99016	0.957803	ACP UP	0.0433029	3.48268	1.64501	2.18696	2.03952	3.00733	2.53133	1.31083	1.12708	1.59305	1.26595		IsMasterProtein	ACP_PCP	0	75.159	24	9	41	9	1	425	47.1	5.25
409	A0A024R5U5	ADAM metallopeptidase domain 10, isoform CRA_b OS=Homo sapiens GN=ADAM10 PE=4 SV=1	ADAM10	1.78411	-0.410299	PCP UP	0.0622031	-3.13737	2.70163	3.17591	2.93127	3.00659	3.38234	3.44283	3.42195	3.49473	3.43988		IsMasterProtein	ACP_PCP	0	100.531	33	19	56	19	1	748	84.1	7.77
410	Q9UMP7	G4 protein OS=Homo sapiens GN=G4 PE=2 SV=1	G4	2.95669	-0.700963	PCP UP	0.01268	-5.31532	-1.59268	-1.90415	-2.16893	-1.66814	-1.79647	-0.984831	-1.31777	-1.16383	-1.03401		IsMasterProtein	ACP_PCP	0	11.641	6	1	4	1	1	312	33.9	9.98
412	Q8TBP6	Solute carrier family 25 member 40 OS=Homo sapiens GN=SLC25A40 PE=1 SV=1	SLC25A40	1.54621	-0.376301	PCP UP	0.0893178	-2.75178	-1.43033	-1.74294	-1.6384	-1.55742	-1.81583	-1.18041	-1.55613	-0.950915	-1.35528		IsMasterProtein	ACP_PCP	0.001	6.544	8	2	3	2	1	338	38.1	9.35
413	Q5HYI8	Rab-like protein 3 OS=Homo sapiens GN=RABL3 PE=1 SV=1	RABL3	1.78373	-0.325525	PCP UP	0.06629	-3.13674	-0.8366	-1.02873	-0.838455	-0.767708	-1.26859	-0.595034	-0.624005	-0.646194	-0.62473		IsMasterProtein	ACP_PCP	0	45.907	33	5	17	5	1	236	26.4	7.11
414	O00186	Syntaxin-binding protein 3 OS=Homo sapiens GN=STXBP3 PE=1 SV=2	STXBP3	2.11015	-0.30567	PCP UP	0.0450931	-3.68969	2.47824	2.26226	2.32704	2.36793	2.23221	2.85344	2.6113	2.5971	2.49498		IsMasterProtein	ACP_PCP	0	66.599	22	13	49	13	1	592	67.7	7.8
416	Q9H2X8	Interferon alpha-inducible protein 27-like protein 2 OS=Homo sapiens GN=IFI27L2 PE=2 SV=1	IFI27L2	3.32876	-0.901562	PCP UP	0.00912281	-6.14666	-2.14313	-2.42558	-2.37202	-1.93986	-2.24037	-1.57702	-1.43922	-1.00032	-1.27395		IsMasterProtein	ACP_PCP	0.003	4.745	11	1	2	1	1	130	12.4	5.34
417	P21397	Amine oxidase [flavin-containing] A OS=Homo sapiens GN=MAOA PE=1 SV=1	MAOA	1.58554	-1.00989	PCP UP	0.0750891	-2.81472	5.20014	4.14765	4.82774	3.9972	3.68478	5.89514	4.96551	5.28681	5.3781		IsMasterProtein	ACP_PCP	0	272.498	51	22	246	18	1	527	59.6	7.85
418	Q96I25	Splicing factor 45 OS=Homo sapiens GN=RBM17 PE=1 SV=1	RBM17	1.57091	0.598908	ACP UP	0.0799133	2.79127	1.04579	0.964552	0.679355	0.094334	1.02762	0.0309348	0.272042	0.319899	0.0308141		IsMasterProtein	ACP_PCP	0	22.038	18	8	13	8	1	401	44.9	5.97
419	P51689	Arylsulfatase D OS=Homo sapiens GN=ARSD PE=1 SV=2	ARSD	1.66726	-0.477389	PCP UP	0.0727	-2.94646	-3.28748	-3.41022	-3.07786	-3.39015	-3.64367	-2.46846	-3.08904	-3.02429	-2.95617		IsMasterProtein	ACP_PCP	0.003	4.727	3	1	3	1	1	593	64.8	7.23
420	P30049	ATP synthase subunit delta, mitochondrial OS=Homo sapiens GN=ATP5D PE=1 SV=2	ATP5D	2.7656	-0.927228	PCP UP	0.0157824	-4.91904	2.05343	2.20986	2.17013	2.51243	2.17117	3.47369	2.67392	3.4409	3.01402		IsMasterProtein	ACP_PCP	0	47.67	38	3	46	3	1	168	17.5	5.49
421	J3KNE7	Tumor protein D53 OS=Homo sapiens GN=TPD52L1 PE=1 SV=1	TPD52L1	1.51694	-0.581313	PCP UP	0.0873423	-2.70512	-0.129253	-0.610353	-0.339882	-1.18258	-0.711499	0.0510621	0.168851	-0.0679355	-0.20558		IsMasterProtein	ACP_PCP	0	25.517	22	4	13	4	1	209	23	6.01
422	Q5SNT2	Transmembrane protein 201 OS=Homo sapiens GN=TMEM201 PE=1 SV=1	TMEM201	3.98957	0.658714	ACP UP	0.0081	7.85489	-0.0766888	-0.323781	-0.424255	-0.385597	-0.116407	-0.891346	-0.993457	-0.874614	-0.936822		IsMasterProtein	ACP_PCP	0	26.876	13	7	13	7	1	666	72.2	9.22
423	O95858	Tetraspanin-15 OS=Homo sapiens GN=TSPAN15 PE=1 SV=1	TSPAN15	4.3527	-1.17012	PCP UP	0.00315789	-8.94499	0.315712	0.428267	0.925035	0.471763	0.508353	1.53689	1.69421	1.85194	1.71675		IsMasterProtein	ACP_PCP	0	8.048	4	1	9	1	1	294	33.1	5.48
424	P50897	Palmitoyl-protein thioesterase 1 OS=Homo sapiens GN=PPT1 PE=1 SV=1	PPT1	2.51261	0.827736	ACP UP	0.0210334	4.42256	2.74271	3.12364	2.41151	2.95409	3.35519	2.13558	2.10203	1.96317	2.15798		IsMasterProtein	ACP_PCP	0	95.66	38	9	53	9	1	306	34.2	6.52
425	P05165	Propionyl-CoA carboxylase alpha chain, mitochondrial OS=Homo sapiens GN=PCCA PE=1 SV=4	PCCA	1.93316	-0.457558	PCP UP	0.0503599	-3.38594	3.41091	3.50996	3.25012	3.50688	3.3533	4.12311	3.46761	3.96694	3.89751		IsMasterProtein	ACP_PCP	0	197.432	48	27	105	27	1	728	80	7.52
426	P56704-2	Isoform 2 of Protein Wnt-3a OS=Homo sapiens GN=WNT3A	WNT3A	2.08654	0.772805	ACP UP	0.0395045	3.64858	-0.998064	-0.724294	-1.28271	-1.62015	-1.59829	-1.83086	-1.91317	-2.08976	-2.23624		IsMasterProtein	ACP_PCP	0.001	7.054	6	2	3	2	1	385	42.9	8.44
427	Q9Y2J2	Band 4.1-like protein 3 OS=Homo sapiens GN=EPB41L3 PE=1 SV=2	EPB41L3	2.46849	0.993727	ACP UP	0.0214235	4.339	2.33671	3.54423	2.98789	3.112	3.10155	2.15338	1.82703	2.03766	2.07294		IsMasterProtein	ACP_PCP	0	127.991	24	21	93	17	1	1087	120.6	5.19
428	Q9BX79-4	Isoform 4 of Stimulated by retinoic acid gene 6 protein homolog OS=Homo sapiens GN=STRA6	STRA6	1.50009	-0.776057	PCP UP	0.0867601	-2.67831	-1.61683	-1.60633	-1.65977	-0.642137	-1.85203	-0.498866	-1.17504	-0.344534	-0.779005		IsMasterProtein	ACP_PCP	0.001	7.589	5	3	5	3	1	706	77.6	9.22
429	B3KSU4	cDNA FLJ36986 fis, clone BRACE2006598, highly similar to Williams-Beuren syndrome chromosome region 18 protein OS=Homo sapiens PE=2 SV=1	DNAJC30	1.45314	-0.497677	PCP UP	0.0984031	-2.60388	-2.35759	-1.76274	-2.49485	-2.25264	-1.91447	-1.38421	-1.78939	-1.94011	-1.52141		IsMasterProtein	ACP_PCP	0.006	4.122	8	2	2	2	1	226	26.1	10.59
430	A0A087WT65	Transmembrane channel-like protein OS=Homo sapiens GN=TMC4 PE=1 SV=1	TMC4	3.7443	-0.864577	PCP UP	0.00658065	-7.18251	-0.144185	0.0717772	0.0891954	-0.150073	0.105277	0.828236	0.728324	0.68767	1.19167		IsMasterProtein	ACP_PCP	0	27.384	11	6	15	6	1	712	79.2	8.79
431	P50238	Cysteine-rich protein 1 OS=Homo sapiens GN=CRIP1 PE=1 SV=3	CRIP1	2.40605	0.632532	ACP UP	0.0251889	4.22218	0.911553	0.406325	0.693826	0.780681	0.390531	-0.289213	0.220643	0.0476794	0.0370949		IsMasterProtein	ACP_PCP	0.001	6.102	19	2	5	2	1	77	8.5	8.75
432	A0A024R5X3	SAFB-like, transcription modulator, isoform CRA_b OS=Homo sapiens GN=SLTM PE=4 SV=1	SLTM	1.86493	1.00754	ACP UP	0.0496616	3.27139	1.08469	1.22143	0.379841	0.156169	1.4917	-0.0809793	-0.0110354	0.0206714	-0.491763		IsMasterProtein	ACP_PCP	0	21.401	6	7	10	7	1	1168	131.5	9.31
434	Q7Z5G4	Golgin subfamily A member 7 OS=Homo sapiens GN=GOLGA7 PE=1 SV=2	GOLGA7	1.78241	-0.539744	PCP UP	0.059963	-3.13457	-0.695093	-1.25251	-0.671173	-0.408485	-1.01514	-0.337299	-0.173495	-0.194009	-0.370141		IsMasterProtein	ACP_PCP	0	13.027	26	3	3	3	1	137	15.8	7.05
435	A8K0P2	cDNA FLJ76209, highly similar to Homo sapiens inorganic pyrophosphatase 2 (PPA2), transcript variant 2, mRNA OS=Homo sapiens PE=2 SV=1	PPA2	1.57245	-0.976916	PCP UP	0.077139	-2.79373	-4.00191	-3.17924	-3.96371	-3.45856	-2.74228	-1.78469	-2.89527	-2.80534	-2.4836		IsMasterProtein	ACP_PCP	0	172.469	54	15	162	1	1	274	31.6	7.43
437	Q9NRM0	Solute carrier family 2, facilitated glucose transporter member 9 OS=Homo sapiens GN=SLC2A9 PE=1 SV=2	SLC2A9	2.69682	-1.27491	PCP UP	0.0159522	-4.78102	-2.46318	-3.43697	-2.47584	-3.04592	-3.58253	-1.76073	-1.77237	-1.6397	-1.73109		IsMasterProtein	ACP_PCP	0.001	6.057	6	3	4	3	1	540	58.7	8.9
438	Q9NVH1	DnaJ homolog subfamily C member 11 OS=Homo sapiens GN=DNAJC11 PE=1 SV=2	DNAJC11	3.08578	-0.559726	PCP UP	0.0111694	-5.59438	2.88257	2.88249	2.67704	3.01698	2.79034	3.59274	3.21636	3.51789	3.31145		IsMasterProtein	ACP_PCP	0	91.999	38	16	56	16	1	559	63.2	8.4
440	Q9NX05	Constitutive coactivator of PPAR-gamma-like protein 2 OS=Homo sapiens GN=FAM120C PE=2 SV=3	FAM120C	2.3562	0.2654	ACP UP	0.0367553	4.13008	1.02209	1.1323	0.956102	0.937944	1.17465	0.682827	0.740533	0.848314	0.845195		IsMasterProtein	ACP_PCP	0	82.306	18	14	30	12	1	1096	120.5	9.03
442	Q13330	Metastasis-associated protein MTA1 OS=Homo sapiens GN=MTA1 PE=1 SV=2	MTA1	2.53489	0.784291	ACP UP	0.020904	4.46509	1.30523	1.27022	0.788685	0.522335	1.10471	0.227324	0.0902048	0.33395	0.204299		IsMasterProtein	ACP_PCP	0	59.818	27	14	28	11	1	715	80.7	9.26
443	A0A024RAW6	Uncharacterized protein OS=Homo sapiens GN=DKFZP779L1558 PE=4 SV=1	DKFZP779L1558	2.21112	0.560222	ACP UP	0.0357924	3.86768	-1.57146	-1.58182	-1.76349	-1.56768	-1.2401	-2.05528	-1.80044	-2.39404	-2.17077		IsMasterProtein	ACP_PCP	0	10.728	8	4	6	4	1	441	49.9	5.07
444	Q08211	ATP-dependent RNA helicase A OS=Homo sapiens GN=DHX9 PE=1 SV=4	DHX9	1.71152	0.699866	ACP UP	0.0632601	3.01839	5.54325	5.36392	5.14912	4.46322	5.55327	4.52231	4.58898	4.55594	4.39152		IsMasterProtein	ACP_PCP	0	503.389	47	44	334	44	1	1270	140.9	6.84
445	Q6P587	Acylpyruvase FAHD1, mitochondrial OS=Homo sapiens GN=FAHD1 PE=1 SV=2	FAHD1	1.72386	-0.71796	PCP UP	0.0622699	-3.03854	1.72648	2.37428	2.1924	1.50257	1.93063	3.11613	2.25055	2.68219	2.60405		IsMasterProtein	ACP_PCP	0	86.368	65	10	60	10	1	224	24.8	7.39
446	P19440	Gamma-glutamyltranspeptidase 1 OS=Homo sapiens GN=GGT1 PE=1 SV=2	GGT1	4.73321	-1.62502	PCP UP	0.00355556	-10.224	2.41845	2.21453	2.5518	2.69517	2.20312	4.09985	3.69157	4.33275	4.04235		IsMasterProtein	ACP_PCP	0	130.2	35	16	107	16	1	569	61.4	7.12
447	Q06787-7	Isoform 7 of Synaptic functional regulator FMR1 OS=Homo sapiens GN=FMR1	FMR1	1.7675	0.81172	ACP UP	0.0585632	3.11004	1.01578	0.832534	0.723792	0.142742	1.53461	0.087378	-0.0413696	0.190872	-0.0841954		IsMasterProtein	ACP_PCP	0	34.867	20	11	23	9	1	615	69.1	7.23
448	Q9NX47	E3 ubiquitin-protein ligase MARCH5 OS=Homo sapiens GN=MARCH5 PE=1 SV=1	MARCH5	3.86472	-0.505218	PCP UP	0.00660606	-7.50658	-1.71859	-1.98257	-1.66516	-1.7045	-1.78053	-1.22537	-1.32219	-1.2228	-1.28985		IsMasterProtein	ACP_PCP	0	17.597	21	4	4	4	1	278	31.2	8.7
449	Q96E52	Metalloendopeptidase OMA1, mitochondrial OS=Homo sapiens GN=OMA1 PE=1 SV=1	OMA1	2.11502	-0.74446	PCP UP	0.0378048	-3.69818	-4.96397	-5.28673	-4.90838	-4.44904	-5.40596	-4.24261	-4.05243	-4.40737	-4.33102		IsMasterProtein	ACP_PCP	0.007	3.696	4	2	5	1	1	524	60.1	9.25
450	Q96S06	Lipase maturation factor 1 OS=Homo sapiens GN=LMF1 PE=1 SV=1	LMF1	3.07754	-0.53552	PCP UP	0.0114043	-5.57628	-3.33257	-3.12016	-3.32329	-3.23481	-3.04638	-2.77109	-2.77916	-2.71949	-2.43395		IsMasterProtein	ACP_PCP	0.001	6.299	4	1	1	1	1	567	64.8	9.31
451	A8K0D4	cDNA FLJ78693, highly similar to Homo sapiens TAF6-like RNA polymerase II, p300/CBP-associated factor (PCAF)-associated factor, 65kDa (TAF6L), mRNA OS=Homo sapiens PE=2 SV=1	TAF6L	1.54025	0.655293	ACP UP	0.0834718	2.74226	-3.18574	-2.99317	-3.33689	-3.29041	-2.50052	-4.032	-3.20474	-3.6659	-3.96391		IsMasterProtein	ACP_PCP	0.003	4.709	5	2	2	2	1	622	67.7	9.06
453	A0A0B4J203	Uncharacterized protein OS=Homo sapiens PE=3 SV=1	PDGFRA	1.55825	0.427202	ACP UP	0.0864186	2.77103	0.477314	0.446964	0.116905	-0.115766	0.517676	-0.244644	-0.10516	0.0535486	-0.258079		IsMasterProtein	ACP_PCP	0	22.481	4	2	10	2	1	849	94.6	4.96
455	O43660	Pleiotropic regulator 1 OS=Homo sapiens GN=PLRG1 PE=1 SV=1	PLRG1	2.0514	0.448212	ACP UP	0.0445931	3.58775	1.0009	0.743815	0.903398	0.40199	0.854224	0.37163	0.417211	0.350727	0.191045		IsMasterProtein	ACP_PCP	0	58.982	23	9	20	9	1	514	57.2	9.17
456	M0QYZ2	AP-2 complex subunit sigma OS=Homo sapiens GN=AP2S1 PE=1 SV=1	AP2S1	1.79957	-0.405682	PCP UP	0.0611964	-3.16288	1.67738	1.75645	1.37826	1.96505	1.65668	1.89479	2.08044	2.28743	2.10712		IsMasterProtein	ACP_PCP	0	43.672	35	6	60	6	1	158	18.9	7.81
457	A0A024R8L7	Acyl-coenzyme A oxidase OS=Homo sapiens GN=ACOX1 PE=3 SV=1	ACOX1	2.15338	-0.51426	PCP UP	0.0382029	-3.76546	2.22782	2.14373	2.57426	2.29232	2.10928	2.77065	2.57954	2.68257	3.10221		IsMasterProtein	ACP_PCP	0	170.957	30	13	93	13	1	660	74.6	7.62
458	Q9Y6R4	Mitogen-activated protein kinase kinase kinase 4 OS=Homo sapiens GN=MAP3K4 PE=1 SV=2	MAP3K4	3.12196	-0.916509	PCP UP	0.0110872	-5.67432	-4.16072	-4.58042	-4.08433	-4.29894	-3.71575	-3.32	-3.25105	-3.21827	-3.21676		IsMasterProtein	ACP_PCP	0.004	4.702	1	2	2	2	1	1608	181.6	6.32
460	Q9BUB7	Transmembrane protein 70, mitochondrial OS=Homo sapiens GN=TMEM70 PE=1 SV=2	TMEM70	1.5975	-0.462597	PCP UP	0.0795145	-2.83392	0.267399	0.403532	0.969465	0.438699	0.670167	1.21471	0.792917	1.1239	0.918269		IsMasterProtein	ACP_PCP	0	30.851	17	3	18	3	1	260	29	8.91
461	Q14CN2	Calcium-activated chloride channel regulator 4 OS=Homo sapiens GN=CLCA4 PE=1 SV=2	CLCA4	2.33255	-1.92757	PCP UP	0.02425	-4.08675	3.05091	2.92986	2.97171	3.19277	2.81578	6.3119	3.87026	4.37211	5.12483		IsMasterProtein	ACP_PCP	0	355.179	43	25	229	25	1	919	101.2	5.47
462	B3KS36	cDNA FLJ35376 fis, clone SKMUS2004044, highly similar to Homo sapiens ribosomal protein L3 (RPL3), transcript variant 2, mRNA OS=Homo sapiens PE=2 SV=1	RPL3	1.82702	0.90825	ACP UP	0.0522805	3.20832	-0.16402	-0.64647	-0.340315	-0.994794	-0.218242	-1.73167	-1.61995	-0.632103	-1.54034		IsMasterProtein	ACP_PCP	0	366.913	54	17	274	1	1	354	40.1	10.3
463	Q8IWL3	Iron-sulfur cluster co-chaperone protein HscB, mitochondrial OS=Homo sapiens GN=HSCB PE=1 SV=3	HSCB	1.89174	-0.415918	PCP UP	0.0533417	-3.31625	-3.40297	-3.71365	-3.75803	-3.88105	-3.52031	-3.08223	-3.15042	-3.49466	-3.22982		IsMasterProtein	ACP_PCP	0.002	5.295	8	2	2	2	1	235	27.4	7.69
464	O60701	UDP-glucose 6-dehydrogenase OS=Homo sapiens GN=UGDH PE=1 SV=1	UGDH	1.6841	-0.826427	PCP UP	0.0652393	-2.97377	1.93915	1.76646	1.95116	1.79119	1.66682	2.0866	3.44611	2.24606	2.81876		IsMasterProtein	ACP_PCP	0	96.801	40	14	52	14	1	494	55	7.12
465	A4D0W0	LSM8 homolog, U6 small nuclear RNA associated (S. cerevisiae) OS=Homo sapiens GN=LSM8 PE=2 SV=1	LSM8	1.88767	0.382907	ACP UP	0.0546798	3.30942	0.608103	0.603204	0.553405	0.342365	0.649519	0.0390191	0.497229	0.114892	0.022507		IsMasterProtein	ACP_PCP	0	23.447	61	4	31	4	1	96	10.4	4.48
466	Q9ULS5	Transmembrane and coiled-coil domain protein 3 OS=Homo sapiens GN=TMCC3 PE=2 SV=3	TMCC3	2.87653	-0.398703	PCP UP	0.0161226	-5.14671	-2.47103	-2.57687	-2.46081	-2.6876	-2.46421	-1.98039	-2.07363	-2.28521	-2.19438		IsMasterProtein	ACP_PCP	0	14.78	9	3	7	3	1	477	53.8	8.54
467	P02786	Transferrin receptor protein 1 OS=Homo sapiens GN=TFRC PE=1 SV=2	TFRC	2.45777	-1.06342	PCP UP	0.0214344	-4.31882	2.82571	2.53543	3.57031	3.16293	2.4212	3.92972	4.14136	3.80922	3.98582		IsMasterProtein	ACP_PCP	0	143.623	32	20	72	20	1	760	84.8	6.61
468	A4D1V4	Mitochondrial ribosomal protein L32 OS=Homo sapiens GN=MRPL32 PE=2 SV=1	MRPL32	2.31479	-0.496403	PCP UP	0.0307478	-4.05435	-1.14883	-0.741124	-0.941038	-0.813815	-0.949368	-0.263725	-0.71007	-0.257911	-0.458022		IsMasterProtein	ACP_PCP	0	36.023	18	3	20	3	1	188	21.4	9.73
469	A4FU57	KRTAP19-6 protein (Fragment) OS=Homo sapiens GN=KRTAP19-6 PE=2 SV=1	KRTAP19-6	1.44007	1.14763	ACP UP	0.0928964	2.58321	-1.96423	-1.19808	-0.339014	-2.63267	-1.69643	-2.71123	-2.55911	-2.99192	-2.5926		IsMasterProtein	ACP_PCP	0.001	6.384	26	2	3	2	1	76	8.2	8.9
470	C9JFX4	Single Ig IL-1-related receptor OS=Homo sapiens GN=SIGIRR PE=1 SV=1	SIGIRR	1.58977	-0.548144	PCP UP	0.0789218	-2.8215	-2.00692	-2.51191	-2.16587	-1.75152	-2.42881	-1.32483	-1.82029	-1.86134	-1.49299		IsMasterProtein	ACP_PCP	0.001	7.725	6	3	3	3	1	504	55.2	7.9
471	Q9BRT2	Ubiquinol-cytochrome-c reductase complex assembly factor 2 OS=Homo sapiens GN=UQCC2 PE=1 SV=1	UQCC2	2.27972	-0.582521	PCP UP	0.031257	-3.99075	1.46664	1.68241	1.45559	1.52777	1.79707	2.38652	1.80659	2.4048	2.07576		IsMasterProtein	ACP_PCP	0	39.018	37	5	24	5	1	126	14.9	7.37
472	Q8WXI4	Acyl-coenzyme A thioesterase 11 OS=Homo sapiens GN=ACOT11 PE=1 SV=1	ACOT11	2.5278	-0.839836	PCP UP	0.020882	-4.45152	0.467733	0.76948	0.984093	0.524168	0.77251	1.31865	2.06935	1.44589	1.33983		IsMasterProtein	ACP_PCP	0	24.553	13	6	13	6	1	607	68.4	8.35
473	Q01469	Fatty acid-binding protein, epidermal OS=Homo sapiens GN=FABP5 PE=1 SV=3	FABP5	1.58006	-1.1	PCP UP	0.0754192	-2.80593	2.09238	1.94968	2.76771	2.48514	2.01003	3.97021	3.85503	2.22991	3.38883		IsMasterProtein	ACP_PCP	0	57.43	49	6	52	6	1	135	15.2	7.01
474	Q32Q12	Nucleoside diphosphate kinase OS=Homo sapiens GN=NME1-NME2 PE=1 SV=1	NME1-NME2	1.92659	-0.638438	PCP UP	0.0481248	-3.37486	4.493	3.84414	4.28206	3.73961	3.7427	4.45059	4.61359	4.7995	4.77129		IsMasterProtein	ACP_PCP	0	101.358	61	13	80	6	1	292	32.6	8.48
475	Q6P9B9	Integrator complex subunit 5 OS=Homo sapiens GN=INTS5 PE=1 SV=1	INTS5	2.18527	0.284882	ACP UP	0.0433642	3.82176	-0.551659	-0.773454	-0.726141	-0.653028	-0.630504	-0.959478	-1.03204	-0.755562	-1.06027		IsMasterProtein	ACP_PCP	0	11.678	3	4	5	4	1	1019	107.9	7.05
476	Q15717-2	Isoform 2 of ELAV-like protein 1 OS=Homo sapiens GN=ELAVL1	ELAVL1	2.19104	0.633623	ACP UP	0.0358805	3.83199	4.10081	3.94422	3.54974	3.51526	4.04072	2.93834	3.26621	3.40831	3.17325		IsMasterProtein	ACP_PCP	0	78.61	42	13	46	12	1	353	39	9.45
477	A0A024R371	PRA1 family protein OS=Homo sapiens GN=ARL6IP5 PE=3 SV=1	ARL6IP5	1.52494	-0.446652	PCP UP	0.0894449	-2.71786	3.10953	2.69508	2.94818	3.50177	2.76067	3.4284	3.47782	3.41327	3.4793		IsMasterProtein	ACP_PCP	0	61.794	24	5	108	5	1	188	21.6	9.77
479	P51157	Ras-related protein Rab-28 OS=Homo sapiens GN=RAB28 PE=1 SV=2	RAB28	1.43656	-0.718893	PCP UP	0.0968802	-2.57766	-4.84462	-4.99674	-5.93515	-5.20511	-5.6551	-4.98186	-4.79278	-4.48268	-4.17649		IsMasterProtein	ACP_PCP	0.006	4.058	8	1	1	1	1	221	24.8	5.97
481	O14907	Tax1-binding protein 3 OS=Homo sapiens GN=TAX1BP3 PE=1 SV=2	TAX1BP3	1.73773	-1.23922	PCP UP	0.0590795	-3.06121	0.059464	-0.957723	0.408492	-0.0746102	-1.16888	0.314163	1.00719	1.46747	0.781479		IsMasterProtein	ACP_PCP	0	29.061	56	4	13	4	1	124	13.7	8.48
482	Q13287	N-myc-interactor OS=Homo sapiens GN=NMI PE=1 SV=2	NMI	3.49663	-0.87882	PCP UP	0.00719048	-6.55047	-2.74779	-2.71619	-2.7769	-2.2693	-2.80809	-1.91377	-1.72951	-1.91914	-1.57692		IsMasterProtein	ACP_PCP	0.002	5.073	7	2	3	2	1	307	35	5.34
483	Q96K49	Transmembrane protein 87B OS=Homo sapiens GN=TMEM87B PE=1 SV=1	TMEM87B	1.45729	-0.532563	PCP UP	0.0969404	-2.61045	-0.331596	0.501057	-0.30517	0.224759	0.240729	0.478042	0.691693	0.815896	0.408446		IsMasterProtein	ACP_PCP	0	12.547	7	3	10	3	1	555	63.5	7.44
484	Q8TDJ5	Tyrosine-protein kinase receptor OS=Homo sapiens GN=TFG/ALK fusion PE=2 SV=1	TFG/ALK fusion	1.53981	-0.36619	PCP UP	0.0908135	-2.74156	2.58113	3.01062	2.68412	3.14229	2.89138	3.09054	3.15629	3.43149	3.23407		IsMasterProtein	ACP_PCP	0	197.335	17	10	202	10	1	803	88.6	6.33
485	O75122-3	Isoform 3 of CLIP-associating protein 2 OS=Homo sapiens GN=CLASP2	CLASP2	2.14745	0.727777	ACP UP	0.0367846	3.75502	-2.28112	-2.15089	-2.92345	-2.18917	-2.09752	-3.08223	-2.81352	-3.02177	-3.3073		IsMasterProtein	ACP_PCP	0	11.591	2	4	4	4	1	1515	165.8	8.37
486	Q8N9R8-2	Isoform 2 of Protein SCAI OS=Homo sapiens GN=SCAI	SCAI	1.58177	0.549815	ACP UP	0.0795709	2.80867	-0.661116	-1.25988	-1.03034	-1.62908	-1.15043	-1.66209	-1.5161	-1.65306	-1.95269		IsMasterProtein	ACP_PCP	0.001	7.646	3	2	4	2	1	629	72.9	8.5
487	A0A0G2JNI0	Transmembrane protease serine OS=Homo sapiens GN=TMPRSS11E PE=1 SV=1	TMPRSS11E	1.90064	-1.47417	PCP UP	0.0462993	-3.33118	-0.978396	-1.00655	-0.0591884	-1.06883	-1.17232	1.90389	0.0928107	0.295596	0.176171		IsMasterProtein	ACP_PCP	0	26.385	15	5	15	5	1	423	47.7	8.59
488	B4DPG9	cDNA FLJ59630, highly similar to Growth hormone-inducible transmembrane protein OS=Homo sapiens PE=2 SV=1	GHITM	2.71725	-0.560307	PCP UP	0.0173428	-4.82175	2.25125	2.5437	2.27353	2.45334	2.62302	3.11875	2.72188	3.10883	3.00763		IsMasterProtein	ACP_PCP	0	50.727	15	6	41	6	1	348	37.5	9.89
489	P62894	SWISS-PROT:P62894 Cytochrome c - Bos taurus (Bovine).	CYCS	2.40246	-0.652017	PCP UP	0.0252525	-4.21552	-4.28832	-4.39524	-4.1546	-4.62372	-4.66718	-3.4201	-3.79573	-3.92091	-3.95843		IsMasterProtein	ACP_PCP	0.003	4.788	28	2	2	1	1	105	11.7	9.5
490	E9PEB5	Far upstream element-binding protein 1 OS=Homo sapiens GN=FUBP1 PE=1 SV=1	FUBP1	1.76313	0.579357	ACP UP	0.061032	3.10285	3.91914	3.79896	3.60397	3.15186	3.71138	2.77943	3.01334	3.39658	3.04147		IsMasterProtein	ACP_PCP	0	137.52	43	23	93	20	1	655	68.9	7.93
491	Q9UJZ1	Stomatin-like protein 2, mitochondrial OS=Homo sapiens GN=STOML2 PE=1 SV=1	STOML2	2.85832	-0.436633	PCP UP	0.0161562	-5.10889	3.33677	3.3906	3.41098	3.30281	3.39813	3.82861	3.62596	4.05598	3.7074		IsMasterProtein	ACP_PCP	0	184.183	58	15	129	15	1	356	38.5	7.39
492	A0A0C4DFY5	G-protein-coupled receptor family C group 5 member C OS=Homo sapiens GN=GPRC5C PE=1 SV=1	GPRC5C	1.68931	-0.595351	PCP UP	0.0682947	-2.98225	-3.99282	-4.17015	-4.07862	-3.98731	-3.9913	-2.79629	-3.55274	-3.66195	-3.78377		IsMasterProtein	ACP_PCP	0.002	5.141	3	1	3	1	1	486	52.9	8.94
493	P46940	Ras GTPase-activating-like protein IQGAP1 OS=Homo sapiens GN=IQGAP1 PE=1 SV=1	IQGAP1	3.10267	-1.10002	PCP UP	0.010966	-5.63159	6.76237	6.20596	6.72692	6.65441	6.01211	7.87741	7.44242	7.52607	7.44361		IsMasterProtein	ACP_PCP	0	1320.24	61	82	1212	78	1	1657	189.1	6.48
494	Q9BQ75	Protein CMSS1 OS=Homo sapiens GN=CMSS1 PE=1 SV=2	CMSS1	2.83574	0.439193	ACP UP	0.016166	5.06224	-1.44646	-1.73641	-1.67274	-1.78208	-1.82126	-2.18551	-2.0886	-2.01358	-2.23624		IsMasterProtein	ACP_PCP	0.001	5.864	9	2	2	2	1	279	31.9	9.19
495	Q8IXL6	Extracellular serine/threonine protein kinase FAM20C OS=Homo sapiens GN=FAM20C PE=1 SV=2	FAM20C	5.40707	-1.30913	PCP UP	0.0024	-12.8957	-0.624426	-0.729883	-0.280399	-0.378047	-0.428623	0.694134	0.845539	0.835774	0.907956		IsMasterProtein	ACP_PCP	0	51.811	28	11	42	10	1	584	66.2	7.74
496	B2RAY1	cDNA, FLJ95184, highly similar to Homo sapiens signal transducing adaptor molecule (SH3 domain and ITAM motif) 1 (STAM), mRNA OS=Homo sapiens PE=2 SV=1	STAM	2.30449	-0.294402	PCP UP	0.0368689	-4.03562	0.404753	0.377058	0.3958	0.33079	0.201477	0.497828	0.71894	0.781141	0.547602		IsMasterProtein	ACP_PCP	0	61.761	16	5	35	5	1	540	59.1	4.84
497	A8K337	cDNA FLJ77862, highly similar to Homo sapiens catechol-O-methyltransferase domain containing 1 (COMTD1), mRNA OS=Homo sapiens PE=2 SV=1	COMTD1	2.62582	-0.795995	PCP UP	0.0187639	-4.64097	-0.288443	-0.0223474	0.214195	-0.266166	0.263367	1.07622	0.524368	0.619306	0.884564		IsMasterProtein	ACP_PCP	0	50.438	18	3	28	3	1	262	28.8	8.38
498	Q9H6S0	Probable ATP-dependent RNA helicase YTHDC2 OS=Homo sapiens GN=YTHDC2 PE=1 SV=2	YTHDC2	1.65483	-0.279756	PCP UP	0.0820429	-2.92632	-0.239179	-0.0341577	-0.0968486	0.0162501	-0.429032	0.126979	0.0585484	0.211228	0.0958928		IsMasterProtein	ACP_PCP	0	18.362	4	5	8	5	1	1430	160.1	8.4
499	Q969Y2-2	Isoform 2 of tRNA modification GTPase GTPBP3, mitochondrial OS=Homo sapiens GN=GTPBP3	GTPBP3	3.04243	-0.940194	PCP UP	0.0104762	-5.4996	-1.7214	-1.40675	-1.4779	-1.453	-1.6796	-0.18309	-1.01477	-0.732803	-0.499479		IsMasterProtein	ACP_PCP	0.002	5.659	4	2	3	2	1	524	55.5	6.83
500	A8K5T7	cDNA FLJ75365, highly similar to Homo sapiens SUGT1B (SUGT1) mRNA OS=Homo sapiens PE=2 SV=1	SUGT1	1.48944	0.564426	ACP UP	0.0917914	2.6614	0.949784	1.7351	0.830512	1.03516	1.50699	0.429666	0.846304	0.712354	0.600008		IsMasterProtein	ACP_PCP	0	31.693	24	8	20	8	1	365	41	5.16
501	B7Z5W1	cDNA FLJ54854, highly similar to Junctional adhesion molecule A OS=Homo sapiens PE=2 SV=1	F11R	1.58712	-0.683341	PCP UP	0.0777908	-2.81726	3.37498	2.21241	3.12732	2.65634	2.58847	3.41697	3.69876	3.38519	3.40007		IsMasterProtein	ACP_PCP	0	98.573	45	11	60	11	1	303	32.8	8.85
502	P50213	Isocitrate dehydrogenase [NAD] subunit alpha, mitochondrial OS=Homo sapiens GN=IDH3A PE=1 SV=1	IDH3A	1.49372	-0.452448	PCP UP	0.0935028	-2.66819	2.85701	3.06278	3.02032	2.55725	3.11044	3.67218	3.0251	3.52802	3.27075		IsMasterProtein	ACP_PCP	0	107.608	45	13	62	13	1	366	39.6	6.92
503	A0A0A0MR39	Myelin expression factor 2 OS=Homo sapiens GN=MYEF2 PE=1 SV=1	MYEF2	2.01291	1.32919	ACP UP	0.0416	3.52157	1.11415	1.72556	0.97732	0.41389	2.34315	0.021173	-0.00177441	-0.142097	0.0651828		IsMasterProtein	ACP_PCP	0	36.039	12	8	16	8	1	600	64.1	8.87
504	Q6FI13	Histone H2A type 2-A OS=Homo sapiens GN=HIST2H2AA3 PE=1 SV=3	HIST2H2AA3	1.73129	0.654982	ACP UP	0.0622365	3.05067	5.82138	5.13476	5.35125	5.86302	4.98259	4.76001	4.57299	4.97887	4.7906		IsMasterProtein	ACP_PCP	0	147.394	58	8	289	3	1	130	14.1	10.9
505	Q99807	5-demethoxyubiquinone hydroxylase, mitochondrial OS=Homo sapiens GN=COQ7 PE=1 SV=3	COQ7	1.70845	-0.520566	PCP UP	0.0673157	-3.0134	-1.68812	-2.4543	-2.11345	-2.24438	-2.43549	-1.69379	-1.84042	-1.46053	-1.67158		IsMasterProtein	ACP_PCP	0	13.642	18	3	7	3	1	217	24.3	8.59
506	Q96LJ7	Dehydrogenase/reductase SDR family member 1 OS=Homo sapiens GN=DHRS1 PE=1 SV=1	DHRS1	2.37707	-1.14052	PCP UP	0.0234211	-4.16851	3.10218	2.45929	2.94818	2.90275	2.38853	4.27213	3.32019	4.37019	3.64032		IsMasterProtein	ACP_PCP	0	153.031	54	14	84	14	1	313	33.9	7.83
508	P99999	Cytochrome c OS=Homo sapiens GN=CYCS PE=1 SV=2	CYCS	2.38536	-0.681627	PCP UP	0.025586	-4.18382	2.27855	2.4483	2.5869	2.11406	2.52725	3.48915	2.78774	3.00938	3.00429		IsMasterProtein	ACP_PCP	0	60.372	55	6	61	5	1	105	11.7	9.57
510	Q96TA2	ATP-dependent zinc metalloprotease YME1L1 OS=Homo sapiens GN=YME1L1 PE=1 SV=2	YME1L1	1.95695	-0.269221	PCP UP	0.0551411	-3.42621	-0.471757	-0.512708	-0.205358	-0.538778	-0.316147	-0.126308	-0.113575	-0.0796079	-0.239424		IsMasterProtein	ACP_PCP	0	32.103	12	7	15	7	1	773	86.4	8.76
511	A0A0G2JNW7	Solute carrier family 12 member 7 OS=Homo sapiens GN=SLC12A7 PE=1 SV=1	SLC12A7	2.71279	0.660713	ACP UP	0.0171004	4.81284	-0.432645	-0.115339	0.0112434	0.0706233	0.256791	-0.761743	-0.812119	-0.636316	-0.600133		IsMasterProtein	ACP_PCP	0	16.535	3	5	6	4	1	1083	119.1	6.71
514	Q96A35	39S ribosomal protein L24, mitochondrial OS=Homo sapiens GN=MRPL24 PE=1 SV=1	MRPL24	2.91533	-1.06343	PCP UP	0.0112323	-5.22788	0.155916	0.0625714	0.471077	0.630639	0.0297335	1.64294	1.54938	0.872076	1.26928		IsMasterProtein	ACP_PCP	0	22.522	27	5	24	5	1	216	24.9	9.29
515	P30084	Enoyl-CoA hydratase, mitochondrial OS=Homo sapiens GN=ECHS1 PE=1 SV=4	ECHS1	1.91449	-0.554809	PCP UP	0.0499372	-3.35446	4.26861	4.13458	4.25068	3.81837	4.2768	4.98718	4.30476	4.88246	4.64407		IsMasterProtein	ACP_PCP	0	240.806	63	14	194	14	1	290	31.4	8.07
516	Q13952	Nuclear transcription factor Y subunit gamma OS=Homo sapiens GN=NFYC PE=1 SV=3	NFYC	1.58592	0.579001	ACP UP	0.0788129	2.81533	-0.878682	-1.19422	-1.22972	-0.466146	-0.563279	-1.66339	-1.11092	-1.49872	-1.5086		IsMasterProtein	ACP_PCP	0.005	4.347	3	2	2	2	1	458	50.3	6.1
517	E9PN30	Selenoprotein S (Fragment) OS=Homo sapiens GN=SELENOS PE=1 SV=1	SELENOS	1.61067	-0.438149	PCP UP	0.0790797	-2.85508	-0.503509	-0.485239	-0.26343	0.0929661	-0.581384	0.227324	-0.120883	0.151469	0.102207		IsMasterProtein	ACP_PCP	0	22.897	22	4	11	4	1	218	23.8	9.51
518	Q9BZE1	39S ribosomal protein L37, mitochondrial OS=Homo sapiens GN=MRPL37 PE=1 SV=2	MRPL37	2.90058	-0.551491	PCP UP	0.0139214	-5.19693	1.34099	1.65164	1.4958	1.5827	1.60289	2.11173	1.83228	2.31061	2.09056		IsMasterProtein	ACP_PCP	0	58.102	33	11	32	11	1	423	48.1	8.59
519	B2R6W4	cDNA, FLJ93149, highly similar to Homo sapiens frizzled-related protein (FRZB), mRNA OS=Homo sapiens PE=2 SV=1	FRZB	2.56633	1.12209	ACP UP	0.0190769	4.52546	-0.78104	-0.500302	-0.391082	-0.951573	-1.47033	-1.67522	-2.19468	-1.73092	-2.16299		IsMasterProtein	ACP_PCP	0	12.532	6	2	5	2	1	325	36.2	8.37
520	Q13148	TAR DNA-binding protein 43 OS=Homo sapiens GN=TARDBP PE=1 SV=1	TARDBP	2.17654	0.542821	ACP UP	0.0372366	3.80632	2.73558	2.43863	2.36456	1.98811	2.507	1.77937	1.95135	1.81091	1.91419		IsMasterProtein	ACP_PCP	0	81.343	22	7	42	7	1	414	44.7	6.19
521	A5D8W8	Gamma-glutamyltransferase 7 OS=Homo sapiens GN=GGT7 PE=2 SV=1	GGT7	2.19179	0.565599	ACP UP	0.0363353	3.83332	-4.09119	-3.62567	-4.14265	-3.83899	-3.59379	-4.60923	-4.39413	-4.22021	-4.47265		IsMasterProtein	ACP_PCP	0	9.092	2	1	4	1	1	662	70.4	5.14
522	Q96M27-2	Isoform 2 of Protein PRRC1 OS=Homo sapiens GN=PRRC1	PRRC1	2.08033	-0.412495	PCP UP	0.0436608	-3.63779	1.97743	1.96703	2.29119	2.01468	1.98584	2.46242	2.72782	2.41325	2.23541		IsMasterProtein	ACP_PCP	0	39.247	11	5	19	5	1	464	48.5	5.39
523	Q5H8A4	GPI ethanolamine phosphate transferase 2 OS=Homo sapiens GN=PIGG PE=1 SV=1	PIGG	1.6157	-0.350893	PCP UP	0.0821231	-2.86318	-1.57146	-1.14127	-1.26948	-1.07553	-1.22786	-0.853138	-1.15835	-0.831478	-0.781949		IsMasterProtein	ACP_PCP	0	16.632	5	4	8	4	1	983	108.1	7.15
524	O96008	Mitochondrial import receptor subunit TOM40 homolog OS=Homo sapiens GN=TOMM40 PE=1 SV=1	TOMM40	3.29111	-0.478087	PCP UP	0.0111329	-6.05867	3.8471	3.74395	3.86044	3.79186	3.56743	4.28427	4.13899	4.38509	4.15262		IsMasterProtein	ACP_PCP	0	209.193	47	10	198	10	1	361	37.9	7.25
525	A0A024QYX3	RNA binding motif (RNP1, RRM) protein 3, isoform CRA_c OS=Homo sapiens GN=RBM3 PE=4 SV=1	RBM3	1.58117	0.595555	ACP UP	0.0790964	2.80771	1.03944	0.678856	0.545919	0.387758	1.36425	0.0994115	0.438026	0.184201	0.109122		IsMasterProtein	ACP_PCP	0	14.98	27	3	13	3	1	157	17.2	8.91
526	A0A1W2PQA0	Calcium-activated potassium channel subunit alpha-1 OS=Homo sapiens GN=KCNMA1 PE=1 SV=1	KCNMA1	1.50893	0.597001	ACP UP	0.0884057	2.69237	-1.25438	-2.26693	-1.76928	-1.35638	-2.03933	-2.40648	-2.33035	-2.35578	-2.24443		IsMasterProtein	ACP_PCP	0	8.764	3	3	3	3	1	1234	137.5	7.11
527	A0A024R9H2	Heat-responsive protein 12, isoform CRA_a OS=Homo sapiens GN=HRSP12 PE=4 SV=1	RIDA	2.7728	-0.948916	PCP UP	0.015183	-4.93362	-2.23899	-1.70051	-1.97198	-1.91124	-2.07396	-0.633512	-1.51812	-0.892465	-1.07757		IsMasterProtein	ACP_PCP	0	10.593	20	2	5	2	1	137	14.5	8.68
529	O75054-2	Isoform 2 of Immunoglobulin superfamily member 3 OS=Homo sapiens GN=IGSF3	IGSF3	1.55484	-0.72045	PCP UP	0.0802955	-2.76557	0.678528	-0.171139	0.90028	0.134253	-0.174781	0.945345	1.23166	0.943466	0.855048		IsMasterProtein	ACP_PCP	0	35.65	7	9	14	9	1	1214	137.4	6.09
530	Q9H2W6	39S ribosomal protein L46, mitochondrial OS=Homo sapiens GN=MRPL46 PE=1 SV=1	MRPL46	1.62951	-0.503592	PCP UP	0.0758923	-2.88544	0.374558	0.688265	0.157039	0.388206	0.906481	0.937582	0.800443	1.28947	0.998517		IsMasterProtein	ACP_PCP	0	32.845	19	4	14	4	1	279	31.7	7.05
531	Q6FH36	Peptidyl-prolyl cis-trans isomerase (Fragment) OS=Homo sapiens GN=PPIH PE=2 SV=1	PPIH	1.77814	0.407004	ACP UP	0.0626535	3.12753	2.03421	1.73328	1.74321	1.34513	1.70346	1.18296	1.37835	1.36144	1.29667		IsMasterProtein	ACP_PCP	0	24.217	40	6	12	6	1	177	19.2	8.07
532	Q6ZPD9	Probable C-mannosyltransferase DPY19L3 OS=Homo sapiens GN=DPY19L3 PE=2 SV=1	DPY19L3	1.71825	0.340207	ACP UP	0.072448	3.02938	-1.26524	-0.936595	-1.33082	-1.10451	-0.912119	-1.32171	-1.61995	-1.36656	-1.49202		IsMasterProtein	ACP_PCP	0.001	7.237	3	2	3	2	1	716	83.1	8.72
533	Q9Y2R0	Cytochrome c oxidase assembly factor 3 homolog, mitochondrial OS=Homo sapiens GN=COA3 PE=1 SV=1	COA3	2.64052	-0.718402	PCP UP	0.018699	-4.66975	2.00005	2.11125	2.13701	1.69127	2.1826	2.54351	2.61218	3.13154	2.68413		IsMasterProtein	ACP_PCP	0	31.364	36	5	30	5	1	106	11.7	9.6
534	Q9BWL3	Uncharacterized protein C1orf43 OS=Homo sapiens GN=C1orf43 PE=2 SV=1	C1orf43	2.19148	0.723861	ACP UP	0.0353361	3.83277	-2.97452	-2.87028	-2.83135	-2.96905	-2.303	-3.85939	-3.44888	-3.17282	-3.57291		IsMasterProtein	ACP_PCP	0	13.072	11	3	4	3	1	253	28.8	9.6
535	H0YMV8	40S ribosomal protein S27 OS=Homo sapiens GN=RPS27L PE=1 SV=1	RPS27L	1.5007	0.44937	ACP UP	0.0928832	2.67929	2.73638	2.53483	2.64017	2.23673	2.69011	1.82473	2.39416	2.36776	1.88645		IsMasterProtein	ACP_PCP	0	37.363	33	4	30	4	1	100	11.3	9.32
539	A8K2M4	Transmembrane protease serine OS=Homo sapiens PE=2 SV=1	TMPRSS11D	3.33491	-1.40806	PCP UP	0.00733333	-6.16113	-0.613122	-0.95936	-0.0721146	-0.786574	-1.11555	0.980402	0.795893	0.469814	0.548753		IsMasterProtein	ACP_PCP	0	76.715	24	5	26	5	1	418	46.2	8.65
542	O75038	1-phosphatidylinositol 4,5-bisphosphate phosphodiesterase eta-2 OS=Homo sapiens GN=PLCH2 PE=2 SV=3	PLCH2	1.67625	-0.669039	PCP UP	0.0685966	-2.96103	-2.99929	-3.63251	-3.56986	-2.65075	-3.43012	-2.57145	-2.49993	-2.44169	-2.8368		IsMasterProtein	ACP_PCP	0.002	5.048	2	2	2	2	1	1416	154.6	7.84
543	V9HW12	Epididymis secretory sperm binding protein Li 2a OS=Homo sapiens GN=HEL-S-2a PE=2 SV=1	PRDX2	1.71994	0.481774	ACP UP	0.0669958	3.03213	4.80255	5.18603	4.51815	4.55811	5.03079	4.4072	4.28503	4.17605	4.48112		IsMasterProtein	ACP_PCP	0	202.535	70	12	136	11	1	198	21.9	5.97
544	Q495G5	MMAA protein OS=Homo sapiens GN=MMAA PE=1 SV=1	MMAA	3.35443	-0.547209	PCP UP	0.00954545	-6.20719	0.754852	0.582996	0.758628	0.690278	0.443334	1.16552	1.04175	1.35207	1.21356		IsMasterProtein	ACP_PCP	0	41.354	23	8	19	8	1	424	47.1	9.28
545	B2R9H3	cDNA, FLJ94391, highly similar to Homo sapiens serine (or cysteine) proteinase inhibitor, clade B (ovalbumin), member 8 (SERPINB8), mRNA OS=Homo sapiens PE=2 SV=1	SERPINB8	3.1583	-0.570749	PCP UP	0.010561	-5.75542	-1.66187	-1.71329	-1.34721	-1.58583	-1.67174	-1.21665	-0.867917	-1.05906	-0.957336		IsMasterProtein	ACP_PCP	0	22.882	15	4	9	3	1	374	42.7	5.47
546	Q96HN2	Adenosylhomocysteinase 3 OS=Homo sapiens GN=AHCYL2 PE=1 SV=1	AHCYL2	1.5666	0.77785	ACP UP	0.0786296	2.78437	0.815082	-0.0212011	0.710667	-0.451415	0.503028	-0.543412	-0.235588	-0.55967	-0.527801		IsMasterProtein	ACP_PCP	0	97.72	25	16	94	3	1	611	66.7	7.36
547	P56385	ATP synthase subunit e, mitochondrial OS=Homo sapiens GN=ATP5I PE=1 SV=2	ATP5ME	2.18434	-0.948403	PCP UP	0.033925	-3.82012	3.02469	3.08865	3.0717	3.29802	3.11716	4.67639	3.62049	4.39565	3.58126		IsMasterProtein	ACP_PCP	0	17.7	42	3	78	3	1	69	7.9	9.35
548	Q86TN4	tRNA 2'-phosphotransferase 1 OS=Homo sapiens GN=TRPT1 PE=1 SV=2	TRPT1	1.84621	-0.706503	PCP UP	0.0522594	-3.24019	-1.2111	-1.86392	-1.39844	-2.07858	-1.47715	-0.56558	-0.806531	-1.00517	-1.22006		IsMasterProtein	ACP_PCP	0.001	7.278	8	2	2	2	1	253	27.7	9.98
549	Q53R19	Arp2/3 complex 34 kDa subunit OS=Homo sapiens GN=ARPC2 PE=2 SV=1	ARPC2	1.72805	-0.587933	PCP UP	0.0631808	-3.04537	3.8052	3.38924	3.89473	4.00152	3.21966	4.30428	4.39977	3.95618	4.33978		IsMasterProtein	ACP_PCP	0	167.112	62	16	102	16	1	300	34.3	7.36
550	P14854	Cytochrome c oxidase subunit 6B1 OS=Homo sapiens GN=COX6B1 PE=1 SV=2	COX6B1	3.0637	0.922696	ACP UP	0.0106258	5.54597	2.75857	3.05899	2.95707	3.51708	3.34014	2.37499	2.07603	2.27444	2.08924		IsMasterProtein	ACP_PCP	0	88.761	67	7	82	7	1	86	10.2	7.05
551	H0Y886	NADH dehydrogenase [ubiquinone] 1 beta subcomplex subunit 5, mitochondrial (Fragment) OS=Homo sapiens GN=NDUFB5 PE=1 SV=1	NDUFB5	2.039	-0.445792	PCP UP	0.0449538	-3.56638	1.84331	2.07269	1.87896	2.16795	2.23716	2.7752	2.40877	2.30933	2.44993		IsMasterProtein	ACP_PCP	0	46.538	23	6	81	6	1	206	23.5	9.6
552	J3QR46	Uncharacterized protein KIAA0040 OS=Homo sapiens GN=KIAA0040 PE=1 SV=1	KIAA0040	1.81523	-0.935493	PCP UP	0.0526455	-3.18877	-1.28168	-2.29538	-2.55141	-2.07126	-2.52169	-0.770275	-1.37172	-1.37442	-1.31875		IsMasterProtein	ACP_PCP	0.001	5.967	13	1	5	1	1	99	11.4	9.45
553	P08579	U2 small nuclear ribonucleoprotein B'' OS=Homo sapiens GN=SNRPB2 PE=1 SV=1	SNRPB2	1.85045	0.641347	ACP UP	0.0522817	3.24725	1.4254	1.47902	0.993763	0.800328	1.56901	0.407668	0.919527	0.639534	0.481902		IsMasterProtein	ACP_PCP	0	26.147	28	6	18	4	1	225	25.5	9.72
554	J3KNA0	Mitochondrial inner membrane protein OXA1L OS=Homo sapiens GN=OXA1L PE=1 SV=1	OXA1L	2.11881	-0.436756	PCP UP	0.0416	-3.70481	2.42834	2.46359	2.43045	2.62145	2.312	2.94996	2.59665	3.16341	2.84167		IsMasterProtein	ACP_PCP	0	52.204	17	8	38	8	1	495	55.2	9.69
555	Q8NHP8	Putative phospholipase B-like 2 OS=Homo sapiens GN=PLBD2 PE=1 SV=2	PLBD2	2.48752	0.452326	ACP UP	0.0245258	4.37494	-1.83821	-1.47755	-1.6684	-1.83381	-1.42846	-1.9869	-2.14379	-2.15106	-2.12471		IsMasterProtein	ACP_PCP	0	8.008	6	3	4	3	1	589	65.4	6.8
556	Q8TE77	Protein phosphatase Slingshot homolog 3 OS=Homo sapiens GN=SSH3 PE=1 SV=2	SSH3	3.86264	-0.842992	PCP UP	0.00746667	-7.50089	1.18279	0.796015	1.3045	1.08869	0.83761	1.88843	1.90991	1.90413	1.83718		IsMasterProtein	ACP_PCP	0	54.336	18	10	28	10	1	659	73	5.3
557	Q6ZRV2	Protein FAM83H OS=Homo sapiens GN=FAM83H PE=1 SV=3	FAM83H	1.89186	-0.745526	PCP UP	0.0494751	-3.31645	2.73194	2.08151	2.77592	2.0382	1.84996	2.89434	3.16666	3.14312	2.96		IsMasterProtein	ACP_PCP	0	155.19	37	31	73	31	1	1179	127	6.98
558	P49959-3	Isoform 3 of Double-strand break repair protein MRE11 OS=Homo sapiens GN=MRE11	MRE11	2.1404	0.529649	ACP UP	0.0388829	3.74263	2.16187	2.1203	1.87793	1.49914	2.0153	1.31533	1.46768	1.50175	1.33627		IsMasterProtein	ACP_PCP	0	71.369	29	15	33	15	1	711	81	6.15
559	O14548	Cytochrome c oxidase subunit 7A-related protein, mitochondrial OS=Homo sapiens GN=COX7A2L PE=1 SV=2	COX7A2L	1.56763	0.348252	ACP UP	0.0880538	2.78602	2.21571	2.1936	2.33619	2.65277	2.10714	1.9782	1.77885	2.12646	1.92781		IsMasterProtein	ACP_PCP	0	39.27	63	5	20	5	1	114	12.6	9.42
560	A0A024R118	Methyltransferase like 7A, isoform CRA_a OS=Homo sapiens GN=METTL7A PE=4 SV=1	METTL7A	1.88558	0.807536	ACP UP	0.04959	3.30592	3.75777	3.62476	3.4911	4.60941	3.98466	3.02733	2.78958	3.27768	3.24942		IsMasterProtein	ACP_PCP	0	144.955	44	7	56	7	1	244	28.3	8.38
561	G3V145	Epidermal retinol dehydrogenase 2 OS=Homo sapiens GN=SDR16C5 PE=1 SV=1	SDR16C5	1.86356	-1.52395	PCP UP	0.0483451	-3.26911	-0.124002	-0.726155	1.319	-0.647572	-0.785761	1.74555	1.197	1.09561	1.28605		IsMasterProtein	ACP_PCP	0	26.207	20	5	12	5	1	318	35.1	8.28
562	P22087	rRNA 2'-O-methyltransferase fibrillarin OS=Homo sapiens GN=FBL PE=1 SV=2	FBL	2.33466	0.64395	ACP UP	0.0279814	4.0906	3.6072	2.92436	3.29653	2.92217	3.1345	2.40298	2.72209	2.52755	2.4794		IsMasterProtein	ACP_PCP	0	133.908	62	18	71	3	1	321	33.8	10.18
563	Q9UEY8	Gamma-adducin OS=Homo sapiens GN=ADD3 PE=1 SV=1	ADD3	2.86792	0.455734	ACP UP	0.016016	5.12881	2.32571	2.3903	2.17166	2.40392	2.4197	1.80531	1.91288	2.1044	1.7235		IsMasterProtein	ACP_PCP	0	91.351	21	10	56	10	1	706	79.1	6.32
564	Q8N4C8	Misshapen-like kinase 1 OS=Homo sapiens GN=MINK1 PE=1 SV=2	MINK1	1.84016	-0.367465	PCP UP	0.0596787	-3.23013	0.72676	0.679214	0.580678	1.02913	0.595556	0.965421	1.30531	1.08334	1.00486		IsMasterProtein	ACP_PCP	0	44.181	9	11	25	6	1	1332	149.7	7.85
565	Q15029	116 kDa U5 small nuclear ribonucleoprotein component OS=Homo sapiens GN=EFTUD2 PE=1 SV=1	EFTUD2	1.82571	0.457132	ACP UP	0.0585424	3.20615	4.30183	4.05775	3.98075	3.57338	4.09921	3.53027	3.50717	3.68726	3.4571		IsMasterProtein	ACP_PCP	0	270.584	45	31	147	30	1	972	109.4	5
566	P17026	Zinc finger protein 22 OS=Homo sapiens GN=ZNF22 PE=1 SV=3	ZNF22	1.47768	0.968708	ACP UP	0.0884708	2.64275	-1.09822	-2.58352	-1.4129	-1.45379	-2.2639	-2.98918	-2.12053	-2.95307	-2.86191		IsMasterProtein	ACP_PCP	0	10.784	8	2	4	1	1	224	25.9	10.04
567	O15020	Spectrin beta chain, non-erythrocytic 2 OS=Homo sapiens GN=SPTBN2 PE=1 SV=3	SPTBN2	2.32363	-0.670735	PCP UP	0.0279085	-4.07046	3.22766	3.6325	3.33383	3.20517	3.68098	4.48512	3.98125	3.99472	3.88596		IsMasterProtein	ACP_PCP	0	399.669	30	59	258	50	1	2390	271.2	6.11
568	O15143	Actin-related protein 2/3 complex subunit 1B OS=Homo sapiens GN=ARPC1B PE=1 SV=3	ARPC1B	1.74052	-0.633677	PCP UP	0.0617188	-3.06577	2.66324	2.41388	3.00972	3.16263	2.31086	3.27495	3.61151	3.13413	3.36238		IsMasterProtein	ACP_PCP	0	112.062	48	13	60	12	1	372	40.9	8.35
569	A8K602	Mitogen-activated protein kinase kinase kinase kinase OS=Homo sapiens PE=2 SV=1	MAP4K3	2.16976	0.411394	ACP UP	0.0396377	3.79434	-3.54171	-3.958	-3.86704	-3.76229	-3.62428	-4.11959	-4.20668	-3.98383	-4.33813		IsMasterProtein	ACP_PCP	0.005	4.251	3	2	2	2	1	894	101.3	7.56
570	Q6NVC0	SLC25A5 protein (Fragment) OS=Homo sapiens GN=SLC25A5 PE=2 SV=1	SLC25A5	2.4289	-0.756277	PCP UP	0.0235795	-4.26474	5.39551	5.56969	5.75691	5.97862	5.52503	6.79862	6.1275	6.4858	6.1938		IsMasterProtein	ACP_PCP	0	188.196	42	16	290	5	1	323	35.3	9.82
571	Q9HAV7	GrpE protein homolog 1, mitochondrial OS=Homo sapiens GN=GRPEL1 PE=1 SV=2	GRPEL1	3.59479	-0.952566	PCP UP	0.00738028	-6.79559	2.52409	2.37048	2.78009	2.45485	2.32391	3.22883	3.31638	3.78259	3.4452		IsMasterProtein	ACP_PCP	0	46.257	37	8	62	8	1	217	24.3	8.12
572	Q32Q10	RSU1 protein (Fragment) OS=Homo sapiens GN=RSU1 PE=2 SV=1	RSU1	2.65577	0.354039	ACP UP	0.0213101	4.69974	1.82672	2.01509	2.03693	2.13281	2.15784	1.58033	1.71817	1.65297	1.76787		IsMasterProtein	ACP_PCP	0	75.04	38	9	68	9	1	280	31.3	9.09
573	Q5TH30	NDRG family member 3, isoform CRA_c OS=Homo sapiens GN=NDRG3 PE=1 SV=1	NDRG3	1.85873	0.279759	ACP UP	0.0619844	3.26104	-0.165606	-0.16733	-0.356895	-0.417357	-0.287322	-0.56372	-0.761394	-0.430691	-0.478837		IsMasterProtein	ACP_PCP	0	22.957	17	4	10	4	1	388	42.8	5.33
574	A0A0J9YXJ0	CUGBP Elav-like family member 2 OS=Homo sapiens GN=CELF2 PE=1 SV=1	CELF2	2.41412	0.448228	ACP UP	0.0268706	4.23718	-1.49517	-1.70597	-1.94816	-1.50632	-1.61137	-2.1288	-2.23906	-1.9818	-2.05685		IsMasterProtein	ACP_PCP	0	13.917	8	3	3	2	1	533	57.1	8.94
576	A2RRC9	IQ motif containing GTPase activating protein 3 OS=Homo sapiens GN=IQGAP3 PE=1 SV=1	IQGAP3	2.71224	-0.77871	PCP UP	0.0163158	-4.81174	-4.08635	-4.54787	-4.10738	-4.39929	-4.67521	-3.51364	-3.50388	-3.4262	-3.89432		IsMasterProtein	ACP_PCP	0	20.293	2	3	29	1	1	1631	184.4	7.49
577	P09758	Tumor-associated calcium signal transducer 2 OS=Homo sapiens GN=TACSTD2 PE=1 SV=3	TACSTD2	4.74354	-2.67294	PCP UP	0.00457143	-10.2608	1.76014	1.21503	2.01831	1.03516	0.91578	4.27431	4.12576	3.75784	4.08939		IsMasterProtein	ACP_PCP	0	116.223	39	10	148	1	1	323	35.7	8.87
578	S4R2Z7	39S ribosomal protein L42, mitochondrial OS=Homo sapiens GN=MRPL42 PE=1 SV=1	MRPL42	1.79845	-0.402478	PCP UP	0.061284	-3.16102	-2.75544	-2.45889	-2.94677	-2.75641	-2.64991	-2.29185	-2.60567	-2.16474	-2.18174		IsMasterProtein	ACP_PCP	0	12.566	10	1	2	1	1	155	17.9	8.19
579	Q9UP95-7	Isoform 7 of Solute carrier family 12 member 4 OS=Homo sapiens GN=SLC12A4	SLC12A4	2.02382	-0.615946	PCP UP	0.0434414	-3.54028	-0.344115	-0.980269	-0.977581	-0.951013	-1.24663	-0.328823	-0.327349	-0.142759	-0.336968		IsMasterProtein	ACP_PCP	0	33.818	8	10	18	3	1	1087	119.7	7.34
581	P16035	Metalloproteinase inhibitor 2 OS=Homo sapiens GN=TIMP2 PE=1 SV=2	TIMP2	1.40146	0.966076	ACP UP	0.0996489	2.52229	1.35497	3.21458	2.04278	1.81322	2.78819	1.2305	1.17094	1.38836	1.31688		IsMasterProtein	ACP_PCP	0	51.85	25	6	30	6	1	220	24.4	7.49
582	A8K761	NADH dehydrogenase (Ubiquinone) 1 beta subcomplex, 10, 22kDa, isoform CRA_b OS=Homo sapiens GN=NDUFB10 PE=2 SV=1	NDUFB10	2.22801	-0.387974	PCP UP	0.0368773	-3.89781	2.94371	3.09158	3.09126	3.3385	3.19069	3.73735	3.39387	3.44386	3.50142		IsMasterProtein	ACP_PCP	0	63.111	47	7	78	7	1	172	20.8	8.48
583	A0A024QZN9	Voltage-dependent anion channel 2, isoform CRA_a OS=Homo sapiens GN=VDAC2 PE=4 SV=1	VDAC2	2.98979	-0.968202	PCP UP	0.0112402	-5.38596	5.74274	5.70413	6.09296	5.62879	5.66736	6.99471	6.26345	7.00026	6.68318		IsMasterProtein	ACP_PCP	0	314.552	61	15	648	15	1	319	34.5	7.99
585	Q59HH7	X-ray repair cross complementing protein 1 variant (Fragment) OS=Homo sapiens PE=2 SV=1	XRCC1	1.89621	0.817573	ACP UP	0.0484762	3.32374	-1.16018	-1.32513	-1.61108	-1.92658	-0.871346	-2.55457	-2.26601	-1.8176	-2.14756		IsMasterProtein	ACP_PCP	0.001	6.893	3	2	2	2	1	647	71	6.04
586	Q99447-3	Isoform 3 of Ethanolamine-phosphate cytidylyltransferase OS=Homo sapiens GN=PCYT2	PCYT2	1.8355	0.266807	ACP UP	0.0652802	3.22239	-1.27824	-0.945226	-1.13671	-1.14815	-1.12485	-1.28181	-1.2829	-1.52477	-1.48429		IsMasterProtein	ACP_PCP	0	23.891	16	5	10	5	1	407	45.6	6.73
587	Q07817	Bcl-2-like protein 1 OS=Homo sapiens GN=BCL2L1 PE=1 SV=1	BCL2L1	3.24578	-0.406651	PCP UP	0.0104142	-5.95392	-1.5681	-1.66814	-1.6331	-1.35415	-1.61795	-1.21955	-1.15046	-1.08582	-1.19071		IsMasterProtein	ACP_PCP	0.001	6.399	12	3	4	3	1	233	26	4.93
588	P50150	Guanine nucleotide-binding protein G(I)/G(S)/G(O) subunit gamma-4 OS=Homo sapiens GN=GNG4 PE=1 SV=1	GNG4	1.54742	1.46971	ACP UP	0.0778383	2.75372	-1.32575	0.953824	-1.13446	-0.59762	0.627005	-1.51187	-1.62322	-1.94835	-1.977		IsMasterProtein	ACP_PCP	0	19.3	44	2	25	2	1	75	8.4	7.08
589	P23229	Integrin alpha-6 OS=Homo sapiens GN=ITGA6 PE=1 SV=5	ITGA6	2.13627	-0.871339	PCP UP	0.0365106	-3.73539	-0.159272	-1.07649	-0.376777	-0.869889	-0.569589	0.255005	0.656933	0.251861	-0.120057		IsMasterProtein	ACP_PCP	0	476.43	45	42	307	1	1	1130	126.5	6.61
590	Q5U3C3	Transmembrane protein 164 OS=Homo sapiens GN=TMEM164 PE=2 SV=1	TMEM164	1.64085	-0.974155	PCP UP	0.0695525	-2.90373	-4.31073	-4.74029	-4.23477	-3.46495	-4.95943	-3.52287	-3.83044	-3.07557	-3.04264		IsMasterProtein	ACP_PCP	0.008	3.436	6	1	1	1	1	297	33.5	8.16
591	P56378	6.8 kDa mitochondrial proteolipid OS=Homo sapiens GN=MP68 PE=1 SV=1	ATP5MPL	1.90194	-0.798857	PCP UP	0.0482938	-3.33336	0.333455	0.557868	0.248588	0.754701	0.622891	1.41545	0.581061	1.58193	1.63099		IsMasterProtein	ACP_PCP	0	10.17	48	3	12	3	1	58	6.7	10.08
592	Q96EP0	E3 ubiquitin-protein ligase RNF31 OS=Homo sapiens GN=RNF31 PE=1 SV=1	RNF31	1.89798	-0.387146	PCP UP	0.053625	-3.32672	-2.66083	-2.50083	-2.62694	-2.41774	-2.59087	-2.02153	-2.41831	-1.92029	-2.32905		IsMasterProtein	ACP_PCP	0	16.358	5	3	8	3	1	1072	119.6	6.57
593	Q3ZCT1	Zinc finger protein 260 OS=Homo sapiens GN=ZNF260 PE=1 SV=3	ZNF260	1.49167	0.980736	ACP UP	0.0868498	2.66494	-2.52392	-3.51712	-3.26686	-3.06761	-2.98851	-4.94491	-3.34838	-3.60397	-4.3169		IsMasterProtein	ACP_PCP	0	9.905	5	2	3	1	1	412	47.2	9.07
594	Q9UNH6-3	Isoform 3 of Sorting nexin-7 OS=Homo sapiens GN=SNX7	SNX7	2.39375	-0.54829	PCP UP	0.0265534	-4.19935	-4.41614	-4.66164	-4.59246	-4.88961	-4.45205	-3.80234	-4.28701	-4.01891	-4.10811		IsMasterProtein	ACP_PCP	0	13.462	5	1	2	1	1	451	51.6	4.87
595	P54753	Ephrin type-B receptor 3 OS=Homo sapiens GN=EPHB3 PE=1 SV=2	EPHB3	3.10751	-1.13898	PCP UP	0.0111172	-5.6423	-1.33216	-1.86494	-1.34374	-1.9321	-1.98587	-0.16266	-0.657148	-0.644307	-0.747016		IsMasterProtein	ACP_PCP	0	8.446	4	3	6	2	1	998	110.3	6.32
596	A0A024R407	Microtubule-associated protein OS=Homo sapiens GN=MAP2 PE=4 SV=1	MAP2	1.73668	0.981963	ACP UP	0.0596756	3.05949	0.4307	1.58464	0.123515	0.823194	1.4479	-0.166913	-0.0805796	-0.0815101	-0.0708868		IsMasterProtein	ACP_PCP	0	42.75	7	11	16	1	1	1827	199.4	4.91
597	Q8NC54	Keratinocyte-associated transmembrane protein 2 OS=Homo sapiens GN=KCT2 PE=1 SV=2	KCT2	2.56544	-0.84371	PCP UP	0.0199609	-4.52374	-2.09749	-2.6003	-1.91314	-2.7961	-2.42881	-1.62849	-1.4287	-1.52214	-1.5145		IsMasterProtein	ACP_PCP	0.006	3.984	7	2	6	2	1	265	29.2	5.08
599	A0A0S2Z319	BCL2-antagonist/killer 1 isoform 2 OS=Homo sapiens GN=BAK1 PE=2 SV=1	BAK1	2.36595	-0.685707	PCP UP	0.026533	-4.14802	-0.062438	-0.420074	0.15366	-0.337949	-0.327156	0.366178	0.183581	0.720858	0.677045		IsMasterProtein	ACP_PCP	0	40.828	52	6	13	6	1	211	23.5	5.69
600	P08574	Cytochrome c1, heme protein, mitochondrial OS=Homo sapiens GN=CYC1 PE=1 SV=3	CYC1	2.81472	-0.536326	PCP UP	0.0159843	-5.01906	3.45404	3.50988	3.56595	3.65048	3.48698	4.32796	3.81129	4.17089	3.96903		IsMasterProtein	ACP_PCP	0	136.492	38	10	224	10	1	325	35.4	9
601	Q13219	Pappalysin-1 OS=Homo sapiens GN=PAPPA PE=1 SV=3	PAPPA	1.64807	-0.958944	PCP UP	0.0690429	-2.9154	-2.50768	-3.08441	-3.28983	-1.7525	-3.02093	-1.50129	-1.74721	-1.7846	-2.05541		IsMasterProtein	ACP_PCP	0	9.382	1	2	2	2	1	1627	180.9	6.18
602	A0A024QYW3	Proteolipid protein 2 (Colonic epithelium-enriched), isoform CRA_a OS=Homo sapiens GN=PLP2 PE=4 SV=1	PLP2	3.46389	-0.70568	PCP UP	0.00763265	-6.4702	-1.1922	-1.16247	-0.789168	-0.721119	-1.00652	-0.284593	-0.244381	-0.242196	-0.303285		IsMasterProtein	ACP_PCP	0	9.153	18	2	7	2	1	152	16.7	7.24
603	A0A0C4DFU2	Superoxide dismutase OS=Homo sapiens GN=SOD2 PE=1 SV=1	SOD2	1.92008	-1.18371	PCP UP	0.0458683	-3.36388	4.0507	3.94207	4.07362	4.86931	3.42604	5.81936	4.53148	5.32071	5.35267		IsMasterProtein	ACP_PCP	0	201.053	80	12	246	12	1	222	24.7	8.25
604	O15393-2	Isoform 2 of Transmembrane protease serine 2 OS=Homo sapiens GN=TMPRSS2	TMPRSS2	3.77647	-1.10405	PCP UP	0.00736	-7.26796	-2.93055	-2.95176	-3.04396	-3.00581	-2.64022	-1.76353	-1.41921	-2.08325	-1.97564		IsMasterProtein	ACP_PCP	0.002	5.595	4	2	2	2	1	529	57.7	7.44
605	P07954	Fumarate hydratase, mitochondrial OS=Homo sapiens GN=FH PE=1 SV=3	FH	2.13942	-0.676105	PCP UP	0.0368045	-3.74091	4.33637	4.8559	4.5636	4.28122	4.8824	5.48155	4.89626	5.34166	5.32054		IsMasterProtein	ACP_PCP	0	475.649	62	21	276	21	1	510	54.6	8.76
606	Q8NHY0	Beta-1,4 N-acetylgalactosaminyltransferase 2 OS=Homo sapiens GN=B4GALNT2 PE=1 SV=2	B4GALNT2	2.42541	-0.885847	PCP UP	0.0231074	-4.25821	-2.78058	-2.86622	-2.48152	-3.00813	-2.77799	-2.15232	-1.79552	-1.35252	-2.28781		IsMasterProtein	ACP_PCP	0.002	5.721	4	2	3	2	1	566	63.2	8.56
607	A0A024R6W2	Nudix (Nucleoside diphosphate linked moiety X)-type motif 21, isoform CRA_a OS=Homo sapiens GN=NUDT21 PE=4 SV=1	NUDT21	1.57982	0.662811	ACP UP	0.0783702	2.80555	2.91698	2.73582	2.33816	1.8641	2.92789	1.73514	1.99025	1.97333	1.87639		IsMasterProtein	ACP_PCP	0	66.792	37	8	35	8	1	227	26.2	8.82
608	Q13084	39S ribosomal protein L28, mitochondrial OS=Homo sapiens GN=MRPL28 PE=1 SV=4	MRPL28	2.27661	-0.576475	PCP UP	0.0315011	-3.98512	0.825102	0.881862	0.540044	0.909977	0.939867	1.48516	1.0228	1.667	1.40842		IsMasterProtein	ACP_PCP	0	44.163	34	7	19	7	1	256	30.1	8.29
609	Q96EI5-2	Isoform 2 of Transcription elongation factor A protein-like 4 OS=Homo sapiens GN=TCEAL4	TCEAL4	2.10928	0.955924	ACP UP	0.0369925	3.68817	-2.93272	-2.78735	-3.12433	-3.53374	-2.48312	-4.44452	-3.75229	-3.56291	-3.95298		IsMasterProtein	ACP_PCP	0.001	5.969	6	2	2	2	1	358	40.6	7.36
610	Q92508	Piezo-type mechanosensitive ion channel component 1 OS=Homo sapiens GN=PIEZO1 PE=1 SV=4	PIEZO1	2.05037	-0.599985	PCP UP	0.0430903	-3.58597	-2.04504	-2.47738	-1.72245	-2.11828	-2.20152	-1.7303	-1.24129	-1.45301	-1.62719		IsMasterProtein	ACP_PCP	0	16.084	2	5	8	5	1	2521	286.6	7.47
613	Q96TA1	Niban-like protein 1 OS=Homo sapiens GN=FAM129B PE=1 SV=3	FAM129B	1.53595	-0.970025	PCP UP	0.0806248	-2.73541	3.61067	2.63519	3.83679	2.66102	2.37996	4.34569	3.90842	3.65265	4.07226		IsMasterProtein	ACP_PCP	0	161.581	44	23	93	23	1	746	84.1	6.19
616	Q6P2Q9	Pre-mRNA-processing-splicing factor 8 OS=Homo sapiens GN=PRPF8 PE=1 SV=2	PRPF8	1.69648	0.384296	ACP UP	0.072481	2.9939	5.69149	5.52017	5.46695	5.05398	5.5353	5.09622	5.03489	5.18873	4.95729		IsMasterProtein	ACP_PCP	0	561.948	42	82	397	81	1	2335	273.4	8.84
617	Q6NUQ2	Calmin (Calponin-like, transmembrane) OS=Homo sapiens GN=CLMN PE=2 SV=1	CLMN	1.60958	0.452155	ACP UP	0.0788545	2.85334	-3.48651	-4.13096	-3.586	-4.05311	-3.80036	-4.12655	-4.40903	-4.12964	-4.38895		IsMasterProtein	ACP_PCP	0.002	5.217	3	2	2	2	1	1002	111.6	4.93
618	B5MCA4	Epithelial cell adhesion molecule OS=Homo sapiens GN=EPCAM PE=1 SV=1	EPCAM	2.13892	2.20733	ACP UP	0.0337704	3.74004	0.886966	0.451549	1.59624	-1.38787	0.964018	-1.27979	-1.92118	-1.67627	-1.94334		IsMasterProtein	ACP_PCP	0	55.54	24	5	29	5	1	342	37.9	8.47
620	B7Z5U5	cDNA FLJ61655, highly similar to Phosphorylated CTD-interacting factor 1 OS=Homo sapiens PE=2 SV=1	PCIF1	4.41676	0.815144	ACP UP	0.00342857	9.15002	-2.23497	-2.40183	-2.42574	-2.40849	-2.41555	-3.38597	-3.29196	-2.98456	-3.10735		IsMasterProtein	ACP_PCP	0.001	6.414	5	3	3	3	1	710	81.3	7.43
621	Q6FHG5	Gamma-synuclein OS=Homo sapiens GN=SNCG PE=2 SV=1	SNCG	3.05469	-0.540749	PCP UP	0.0114404	-5.52629	-2.22964	-2.08665	-2.03053	-2.30465	-2.14174	-1.5273	-1.75794	-1.40389	-1.78246		IsMasterProtein	ACP_PCP	0.001	7.316	26	2	3	2	1	127	13.3	4.86
622	Q14TF0	Glutamate-cysteine ligase OS=Homo sapiens GN=GCLC PE=2 SV=1	GCLC	3.14654	-1.56584	PCP UP	0.0098209	-5.72909	3.20522	2.72647	3.1675	2.67025	2.61453	4.42086	4.97719	3.72914	4.64337		IsMasterProtein	ACP_PCP	0	149.073	35	21	99	21	1	637	72.7	6.09
623	P49916	DNA ligase 3 OS=Homo sapiens GN=LIG3 PE=1 SV=2	LIG3	1.65998	0.414405	ACP UP	0.0749059	2.93466	1.21713	0.729609	0.965609	0.521317	0.680945	0.503973	0.352595	0.3607	0.416798		IsMasterProtein	ACP_PCP	0	43.866	10	8	22	8	1	1009	112.8	9.01
624	Q8TF05	Serine/threonine-protein phosphatase 4 regulatory subunit 1 OS=Homo sapiens GN=PPP4R1 PE=1 SV=1	PPP4R1	2.78459	-0.713974	PCP UP	0.0161646	-4.95755	-2.60622	-3.04264	-2.53166	-2.59894	-3.0336	-2.21757	-1.88808	-2.12141	-1.9675		IsMasterProtein	ACP_PCP	0	15.524	5	4	10	4	1	950	106.9	4.77
625	O00567	Nucleolar protein 56 OS=Homo sapiens GN=NOP56 PE=1 SV=4	NOP56	1.95136	0.747591	ACP UP	0.0459195	3.41673	4.96987	4.18828	4.54372	3.86705	4.29205	3.54031	3.80249	3.67663	3.47898		IsMasterProtein	ACP_PCP	0	251.982	58	25	163	25	1	594	66	9.19
626	O14494	Phospholipid phosphatase 1 OS=Homo sapiens GN=PLPP1 PE=1 SV=1	PLPP1	1.43131	-0.795007	PCP UP	0.0969067	-2.56938	1.68103	0.331689	1.37469	1.1252	0.420458	1.60559	1.78379	2.0129	1.7242		IsMasterProtein	ACP_PCP	0	42.946	19	4	24	4	1	284	32.1	7.97
627	Q96CN7	Isochorismatase domain-containing protein 1 OS=Homo sapiens GN=ISOC1 PE=1 SV=3	ISOC1	1.63311	0.715728	ACP UP	0.0724744	2.89124	2.29562	2.2414	2.05663	1.14099	2.1807	1.33615	1.24644	1.12306	1.36371		IsMasterProtein	ACP_PCP	0	45.948	27	7	19	7	1	298	32.2	7.39
628	P49406	39S ribosomal protein L19, mitochondrial OS=Homo sapiens GN=MRPL19 PE=1 SV=2	MRPL19	2.37374	-0.393556	PCP UP	0.0302857	-4.16236	1.39511	1.44233	1.33866	1.4239	1.55977	1.79735	1.61622	2.08514	1.80333		IsMasterProtein	ACP_PCP	0	35.353	26	8	20	8	1	292	33.5	9.5
629	V9HWH1	Epididymis luminal protein 57 OS=Homo sapiens GN=HEL57 PE=2 SV=1	SERPINB1	2.93705	-1.31243	PCP UP	0.011373	-5.27367	3.14234	3.68464	2.99097	3.5884	3.42934	4.8969	4.40148	4.2143	5.2056		IsMasterProtein	ACP_PCP	0	188.307	46	15	103	14	1	379	42.7	6.28
630	O60861	Growth arrest-specific protein 7 OS=Homo sapiens GN=GAS7 PE=1 SV=3	GAS7	1.45996	0.676273	ACP UP	0.0936728	2.61467	-4.48457	-3.72824	-3.39261	-3.36307	-3.40018	-4.32806	-4.47806	-4.06531	-4.5286		IsMasterProtein	ACP_PCP	0.007	3.886	2	1	1	1	1	476	54.3	7.34
631	A0A1W2PPZ5	Transcription elongation factor A protein 1 OS=Homo sapiens GN=TCEA1 PE=1 SV=1	TCEA1	1.92061	0.64969	ACP UP	0.0483836	3.36478	-0.00908139	0.147769	-0.471912	-0.713974	0.0544851	-0.941746	-0.781958	-0.890221	-0.779005		IsMasterProtein	ACP_PCP	0	19.143	17	5	5	5	1	301	33.9	8.38
632	B4DSS4	cDNA FLJ56631 OS=Homo sapiens PE=2 SV=1	FAM120B	1.82918	0.378067	ACP UP	0.0601707	3.2119	-1.63608	-1.29592	-1.57611	-1.79711	-1.25976	-1.9388	-1.85699	-1.90532	-1.86315		IsMasterProtein	ACP_PCP	0	12.695	5	4	5	4	1	933	106	5.94
633	A0A0S2Z491	Nucleophosmin isoform 2 (Fragment) OS=Homo sapiens GN=NPM1 PE=2 SV=1	NPM1	1.91755	0.928562	ACP UP	0.0465693	3.35962	5.42709	4.92319	4.48608	4.06052	4.94592	3.66941	4.10059	3.88748	3.70252		IsMasterProtein	ACP_PCP	0	216.11	41	11	213	11	1	294	32.6	4.78
634	A0A024RAD8	Aldehyde dehydrogenase 4 family, member A1, isoform CRA_a OS=Homo sapiens GN=ALDH4A1 PE=3 SV=1	ALDH4A1	3.70064	-1.93301	PCP UP	0.00721569	-7.06779	4.74273	4.10888	4.59164	4.48525	3.94167	6.72364	5.64153	6.60929	6.25373		IsMasterProtein	ACP_PCP	0	483.524	70	34	418	34	1	563	61.7	8.07
635	Q86SF2	N-acetylgalactosaminyltransferase 7 OS=Homo sapiens GN=GALNT7 PE=1 SV=1	GALNT7	1.66626	-0.405655	PCP UP	0.0745614	-2.94483	-1.07058	-0.738306	-0.832963	-0.605091	-0.734642	-0.735048	-0.171497	-0.313948	-0.342155		IsMasterProtein	ACP_PCP	0	25.209	13	6	13	6	1	657	75.3	7.11
636	Q86WG5	Myotubularin-related protein 13 OS=Homo sapiens GN=SBF2 PE=1 SV=1	SBF2	1.98891	-0.389766	PCP UP	0.0484151	-3.48054	-1.74496	-1.88855	-1.64052	-1.61216	-1.98343	-1.24198	-1.22134	-1.53797	-1.53534		IsMasterProtein	ACP_PCP	0	16.998	4	5	6	3	1	1849	208.3	7.06
637	Q9BYD1	39S ribosomal protein L13, mitochondrial OS=Homo sapiens GN=MRPL13 PE=1 SV=1	MRPL13	1.93237	-0.424381	PCP UP	0.0506507	-3.3846	-0.023098	0.165342	0.42974	0.134785	0.0996267	0.661777	0.370099	0.845105	0.46566		IsMasterProtein	ACP_PCP	0	28.269	37	6	17	6	1	178	20.7	9.16
638	F5H5R8	Arylamine N-acetyltransferase 1 OS=Homo sapiens GN=NAT1 PE=1 SV=1	NAT1	1.93198	-0.319665	PCP UP	0.0538879	-3.38395	-2.13189	-2.16834	-1.85781	-1.7486	-2.04696	-1.67918	-1.64519	-1.73905	-1.62081		IsMasterProtein	ACP_PCP	0	15.24	12	2	5	2	1	352	40.8	6.9
639	A8K5C2	cDNA FLJ75055 OS=Homo sapiens PE=2 SV=1	MEAK7	2.07137	-0.60221	PCP UP	0.0416507	-3.62227	0.982637	0.62683	1.28577	0.831616	0.509416	1.40829	1.64741	1.41104	1.33112		IsMasterProtein	ACP_PCP	0	59.311	21	6	23	1	1	456	51	6.4
640	Q15459	Splicing factor 3A subunit 1 OS=Homo sapiens GN=SF3A1 PE=1 SV=1	SF3A1	1.5736	0.480064	ACP UP	0.0824092	2.79559	3.78099	3.53842	3.40732	2.94673	3.58336	2.86224	3.03631	3.15359	2.83306		IsMasterProtein	ACP_PCP	0	130.165	30	20	69	20	1	793	88.8	5.22
641	Q9BPU6	Dihydropyrimidinase-related protein 5 OS=Homo sapiens GN=DPYSL5 PE=1 SV=1	DPYSL5	2.14292	0.86263	ACP UP	0.0363828	3.74706	-0.270923	0.651353	-0.108266	0.543969	0.498327	-0.416427	-0.450296	-0.816499	-0.71573		IsMasterProtein	ACP_PCP	0	26.617	13	6	16	6	1	564	61.4	7.2
642	A0A0S2Z4R2	Proline-serine-threonine phosphatase interacting protein 2 isoform 2 OS=Homo sapiens GN=PSTPIP2 PE=2 SV=1	PSTPIP2	1.49176	-0.661173	PCP UP	0.0893709	-2.66509	-3.05014	-3.28069	-3.05236	-2.46335	-2.47277	-2.64349	-2.30742	-1.77831	-2.08155		IsMasterProtein	ACP_PCP	0.001	5.781	5	2	2	2	1	334	38.8	8.48
644	D3DNI3	Profilin (Fragment) OS=Homo sapiens GN=PFN2 PE=3 SV=1	PFN2	2.1433	0.661346	ACP UP	0.0367985	3.74774	1.52483	1.35556	1.44113	0.740572	1.06582	0.769197	0.438536	0.594571	0.454646		IsMasterProtein	ACP_PCP	0	41.959	15	5	25	1	1	340	35.5	10.2
645	Q0P6H9	Transmembrane protein 62 OS=Homo sapiens GN=TMEM62 PE=1 SV=1	TMEM62	2.07071	-0.477525	PCP UP	0.0432841	-3.62112	-2.56197	-1.9348	-2.18429	-2.15781	-2.43382	-1.64261	-1.8647	-1.7846	-1.81613		IsMasterProtein	ACP_PCP	0.002	5.018	2	1	2	1	1	643	73.1	9.26
646	A0A024R8W0	DEAD (Asp-Glu-Ala-Asp) box polypeptide 48, isoform CRA_a OS=Homo sapiens GN=DDX48 PE=3 SV=1	EIF4A3	1.78459	0.412859	ACP UP	0.062313	3.13816	4.61788	4.36884	4.2789	3.94958	4.37826	3.79434	4.05424	3.90606	3.86869		IsMasterProtein	ACP_PCP	0	209.358	62	23	139	20	1	411	46.8	6.73
647	Q96IX5	Up-regulated during skeletal muscle growth protein 5 OS=Homo sapiens GN=USMG5 PE=1 SV=1	ATP5MD	2.52186	-0.714774	PCP UP	0.0211224	-4.44019	0.643739	0.735274	0.415695	0.915427	0.817893	1.56683	0.990878	1.63851	1.48529		IsMasterProtein	ACP_PCP	0	8.303	17	1	8	1	1	58	6.5	9.76
648	Q12888-2	Isoform 2 of TP53-binding protein 1 OS=Homo sapiens GN=TP53BP1	TP53BP1	1.41969	0.713292	ACP UP	0.0991203	2.55104	2.98439	3.606	2.69786	2.36999	3.54322	2.40759	2.21992	2.50634	2.17414		IsMasterProtein	ACP_PCP	0	183.977	21	28	98	28	1	1977	214	4.7
649	B2R6S4	cDNA, FLJ93089, highly similar to Homo sapiens NCK adaptor protein 1 (NCK1), mRNA OS=Homo sapiens PE=2 SV=1	NCK1	2.13035	-0.381865	PCP UP	0.0424765	-3.72501	-0.782014	-0.906258	-1.1188	-1.04831	-1.00284	-0.659735	-0.341652	-0.757602	-0.600133		IsMasterProtein	ACP_PCP	0	15.446	8	3	6	3	1	377	42.9	6.47
650	Q969S9	Ribosome-releasing factor 2, mitochondrial OS=Homo sapiens GN=GFM2 PE=1 SV=1	GFM2	2.13261	-0.580941	PCP UP	0.0383249	-3.72898	0.271227	0.538784	0.403843	0.174916	0.837779	0.910517	0.849932	1.27837	1.06619		IsMasterProtein	ACP_PCP	0	42.497	13	10	16	10	1	779	86.5	6.51
651	O43143	Pre-mRNA-splicing factor ATP-dependent RNA helicase DHX15 OS=Homo sapiens GN=DHX15 PE=1 SV=2	DHX15	1.80515	0.393862	ACP UP	0.0614166	3.17209	4.31088	3.97785	4.01339	3.66766	3.96222	3.48616	3.59422	3.73076	3.55902		IsMasterProtein	ACP_PCP	0	189.569	40	27	135	27	1	795	90.9	7.46
652	Q13641	Trophoblast glycoprotein OS=Homo sapiens GN=TPBG PE=1 SV=1	TPBG	2.59456	-0.57262	PCP UP	0.0207468	-4.58007	-0.991291	-1.44058	-1.00955	-1.02926	-1.42681	-0.473587	-0.692786	-0.649029	-0.612117		IsMasterProtein	ACP_PCP	0	10.544	5	2	4	2	1	420	46	6.83
653	Q9BTC0	Death-inducer obliterator 1 OS=Homo sapiens GN=DIDO1 PE=1 SV=5	DIDO1	1.47989	0.589164	ACP UP	0.0927423	2.64624	-2.68254	-3.2356	-3.08934	-2.92658	-2.52169	-3.3692	-3.03593	-3.57399	-3.94213		IsMasterProtein	ACP_PCP	0.001	7.193	2	2	2	2	1	2240	243.7	7.88
654	O95168	NADH dehydrogenase [ubiquinone] 1 beta subcomplex subunit 4 OS=Homo sapiens GN=NDUFB4 PE=1 SV=3	NDUFB4	2.57644	-0.381532	PCP UP	0.023044	-4.54497	0.626779	0.782808	0.718182	0.915738	0.930092	1.32164	1.16911	1.03064	1.18361		IsMasterProtein	ACP_PCP	0	36.047	42	5	17	5	1	129	15.2	9.85
656	Q8IXM3	39S ribosomal protein L41, mitochondrial OS=Homo sapiens GN=MRPL41 PE=1 SV=1	MRPL41	3.21479	-0.744767	PCP UP	0.0110882	-5.88305	-1.53815	-1.49323	-1.74283	-1.6663	-1.40391	-0.633512	-1.10329	-0.610305	-0.94936		IsMasterProtein	ACP_PCP	0	10.84	19	2	9	2	1	137	15.4	9.57
657	P82912	28S ribosomal protein S11, mitochondrial OS=Homo sapiens GN=MRPS11 PE=1 SV=2	MRPS11	1.72213	-0.271015	PCP UP	0.0758499	-3.03571	-0.550001	-0.305195	-0.36041	-0.333197	-0.484539	-0.0566309	-0.271083	0.0558896	-0.270791		IsMasterProtein	ACP_PCP	0	26.102	31	3	13	3	1	194	20.6	10.81
658	Q9UJC5	SH3 domain-binding glutamic acid-rich-like protein 2 OS=Homo sapiens GN=SH3BGRL2 PE=1 SV=2	SH3BGRL2	1.56479	0.425298	ACP UP	0.0853945	2.78149	-0.788848	-0.780683	-0.864985	-1.23549	-0.467617	-1.46541	-1.14341	-1.20941	-1.19307		IsMasterProtein	ACP_PCP	0	8.134	39	3	5	3	1	107	12.3	6.71
660	Q9H845	Acyl-CoA dehydrogenase family member 9, mitochondrial OS=Homo sapiens GN=ACAD9 PE=1 SV=1	ACAD9	1.57149	-0.439132	PCP UP	0.084014	-2.7922	3.24203	3.36242	3.18615	3.21197	3.42096	3.78899	3.26545	4.08115	3.75976		IsMasterProtein	ACP_PCP	0	169.595	41	21	85	21	1	621	68.7	7.96
661	V9HWH9	Protein S100 OS=Homo sapiens GN=HEL-S-43 PE=2 SV=1	HEL-S-43	1.92657	-1.75058	PCP UP	0.0445395	-3.37481	2.54749	1.3067	3.22287	2.32997	1.07085	3.01555	3.92805	4.27653	4.16447		IsMasterProtein	ACP_PCP	0	113.614	86	8	197	1	1	105	11.7	7.12
662	B3KMC9	cDNA FLJ10711 fis, clone NT2RP3000917, highly similar to 5'-3' exoribonuclease 2 (EC 3.1.11.-) OS=Homo sapiens PE=2 SV=1	XRN2	2.09948	0.397987	ACP UP	0.0433279	3.67108	1.43999	1.42684	1.14092	1.01106	1.41865	0.765547	0.890728	0.98365	0.918092		IsMasterProtein	ACP_PCP	0	44.229	14	11	25	11	1	950	108.5	7.47
664	W0UV60	Ribonuclease A F3 OS=Homo sapiens GN=RAF3 PE=3 SV=1	RAF3	2.4734	-0.361926	PCP UP	0.0267626	-4.34826	-2.8795	-3.08206	-2.99455	-2.7216	-2.84998	-2.48437	-2.55703	-2.45175	-2.6813		IsMasterProtein	ACP_PCP	0.001	6.675	20	2	3	2	1	161	18.3	8.73
665	O15296	Arachidonate 15-lipoxygenase B OS=Homo sapiens GN=ALOX15B PE=1 SV=3	ALOX15B	2.41951	-1.23556	PCP UP	0.0225836	-4.24721	1.13231	0.927477	1.66744	0.956947	0.830333	2.79568	2.4842	1.55821	2.51574		IsMasterProtein	ACP_PCP	0	106.345	36	16	42	16	1	676	75.8	6.1
666	Q9HA65	TBC1 domain family member 17 OS=Homo sapiens GN=TBC1D17 PE=1 SV=2	TBC1D17	2.27863	-0.405313	PCP UP	0.0355951	-3.98878	0.379449	-0.0220608	0.218907	0.058902	-0.0832666	0.482791	0.570646	0.419814	0.589547		IsMasterProtein	ACP_PCP	0	23.983	14	8	15	7	1	648	72.7	5.19
667	Q96PE2	Rho guanine nucleotide exchange factor 17 OS=Homo sapiens GN=ARHGEF17 PE=1 SV=1	ARHGEF17	1.80377	0.390143	ACP UP	0.061236	3.16982	-1.25641	-0.713182	-1.26784	-1.07736	-0.983987	-1.43597	-1.45758	-1.33631	-1.56973		IsMasterProtein	ACP_PCP	0	9.28	1	3	8	3	1	2063	221.5	6.29
668	A0A024R0V4	Vasodilator-stimulated phosphoprotein isoform 1 OS=Homo sapiens GN=VASP PE=2 SV=1	VASP	1.95843	-0.309806	PCP UP	0.0524955	-3.42872	0	-0.0457728	0.201159	0.0245949	-0.0704788	0.136054	0.377838	0.528284	0.284649		IsMasterProtein	ACP_PCP	0	47.379	19	8	24	8	1	380	39.8	8.94
669	P29034	Protein S100-A2 OS=Homo sapiens GN=S100A2 PE=1 SV=3	S100A2	2.48201	-3.01762	PCP UP	0.0196984	-4.36452	1.53756	0.877984	3.17857	2.91131	1.00948	3.60375	5.69001	5.60284	4.7858		IsMasterProtein	ACP_PCP	0	22.142	28	4	55	4	1	98	11.1	4.78
670	A8K4E0	cDNA FLJ78122 OS=Homo sapiens PE=2 SV=1	LYPD3	2.26015	-1.96511	PCP UP	0.0268409	-3.95546	-1.42727	-1.40008	-0.728406	-0.683877	-1.13355	1.2779	1.51282	-0.683498	1.45468		IsMasterProtein	ACP_PCP	0	22.951	15	4	12	4	1	346	36	7.75
671	Q09028	Histone-binding protein RBBP4 OS=Homo sapiens GN=RBBP4 PE=1 SV=3	RBBP4	3.97015	0.76563	ACP UP	0.00852632	7.79986	2.36745	2.1205	2.1571	1.87153	1.98509	1.25414	1.38163	1.35338	1.34967		IsMasterProtein	ACP_PCP	0	83.387	40	11	48	7	1	425	47.6	4.89
674	Q9NRX2	39S ribosomal protein L17, mitochondrial OS=Homo sapiens GN=MRPL17 PE=1 SV=1	MRPL17	1.91389	-0.488767	PCP UP	0.050738	-3.35346	-0.0202263	0.0362606	-0.0713928	0.058902	0.0894015	0.390709	0.13324	0.893981	0.611493		IsMasterProtein	ACP_PCP	0.001	6.975	15	3	4	3	1	175	20	10.11
676	P04271	Protein S100-B OS=Homo sapiens GN=S100B PE=1 SV=2	S100B	1.54254	-0.493903	PCP UP	0.0864647	-2.74593	-0.027128	-0.388369	0.156118	0.207154	-0.438478	0.101729	0.604842	0.381142	0.495335		IsMasterProtein	ACP_PCP	0	41.486	40	3	28	3	1	92	10.7	4.59
677	P35659	Protein DEK OS=Homo sapiens GN=DEK PE=1 SV=1	DEK	2.29846	0.843727	ACP UP	0.0279724	4.02467	3.44838	2.40129	2.72766	2.63935	2.65074	1.91788	2.06045	1.99321	1.74749		IsMasterProtein	ACP_PCP	0	45.116	27	10	35	10	1	375	42.6	8.56
678	Q9H3H9	Transcription elongation factor A protein-like 2 OS=Homo sapiens GN=TCEAL2 PE=2 SV=1	TCEAL2	1.76864	0.733236	ACP UP	0.0589528	3.1119	-2.63944	-2.2377	-2.9286	-2.87254	-1.86991	-3.41579	-3.12248	-3.28931	-3.14392		IsMasterProtein	ACP_PCP	0.003	4.783	14	2	2	2	1	227	25.8	5.94
679	A0A0R4J2F2	Claudin domain-containing protein 1 OS=Homo sapiens GN=CLDND1 PE=1 SV=1	CLDND1	2.99701	-0.553187	PCP UP	0.0124078	-5.40145	-1.31372	-1.20259	-1.15408	-1.02986	-1.50997	-0.558154	-0.810254	-0.698601	-0.688422		IsMasterProtein	ACP_PCP	0	8.475	11	2	9	2	1	276	31	6.11
680	Q96C19	EF-hand domain-containing protein D2 OS=Homo sapiens GN=EFHD2 PE=1 SV=1	EFHD2	1.63013	-0.620031	PCP UP	0.0738617	-2.88644	1.89647	1.60641	1.98694	2.43947	1.31859	2.45572	2.46774	2.41695	2.53802		IsMasterProtein	ACP_PCP	0	62.764	39	9	35	7	1	240	26.7	5.2
681	Q8TCC3-2	Isoform 2 of 39S ribosomal protein L30, mitochondrial OS=Homo sapiens GN=MRPL30	MRPL30	1.738	-0.479621	PCP UP	0.0651546	-3.06165	-1.16145	-0.82284	-1.1617	-0.86355	-0.414778	-0.44473	-0.412065	-0.364137	-0.400039		IsMasterProtein	ACP_PCP	0	13.086	24	4	5	4	1	191	21.8	10.07
683	Q7L4Q3	Glutathione peroxidase OS=Homo sapiens GN=GPX1 PE=2 SV=1	GPX1	1.8833	-0.585299	PCP UP	0.0510092	-3.30211	2.28805	2.08919	2.24387	2.60064	1.88281	3.07603	2.44942	2.80527	2.89411		IsMasterProtein	ACP_PCP	0	77.36	62	10	52	10	1	203	22.1	6.55
684	V9HWB8	Pyruvate kinase OS=Homo sapiens GN=HEL-S-30 PE=1 SV=1	PKM	2.075	-1.06322	PCP UP	0.0383055	-3.62856	6.65876	6.22425	6.77927	6.04195	6.21251	7.58212	7.83813	6.62566	7.74037		IsMasterProtein	ACP_PCP	0	696.992	69	36	942	5	1	531	57.9	7.84
685	A0A087WYF7	MICOS complex subunit OS=Homo sapiens GN=APOOL PE=1 SV=1	APOOL	1.53715	-0.279683	PCP UP	0.0964976	-2.73732	3.06795	2.98262	3.15831	3.21689	3.09635	3.55014	3.08497	3.49913	3.4022		IsMasterProtein	ACP_PCP	0	89.602	52	11	57	11	1	268	29.2	9.45
687	Q6RW13-2	Isoform 2 of Type-1 angiotensin II receptor-associated protein OS=Homo sapiens GN=AGTRAP	AGTRAP	2.93755	-0.746459	PCP UP	0.0123707	-5.27473	-1.02779	-1.27405	-0.785627	-0.847823	-1.29765	-0.339958	-0.0483201	-0.431907	-0.380334		IsMasterProtein	ACP_PCP	0	17.714	26	3	15	1	1	152	16.7	6.28
688	Q86UA3	Chromosome 12 open reading frame 10 OS=Homo sapiens GN=C12orf10 PE=1 SV=1	C12orf10	2.59914	-0.584047	PCP UP	0.0207717	-4.58896	-0.712156	-1.10218	-0.491518	-0.899306	-1.01823	-0.180222	-0.26468	-0.277801	-0.319815		IsMasterProtein	ACP_PCP	0	12.521	14	4	9	4	1	376	42.5	6.84
692	Q4LE64	NUMA1 variant protein (Fragment) OS=Homo sapiens GN=NUMA1 variant protein PE=2 SV=1	NUMA1 variant protein	1.69428	0.582256	ACP UP	0.0679283	2.99032	6.30959	5.97447	5.89529	5.32715	5.89047	5.24718	5.23919	5.54938	5.15282		IsMasterProtein	ACP_PCP	0	791.159	53	99	521	2	1	2121	238.7	5.81
693	B7Z6G4	cDNA FLJ53193, highly similar to Homo sapiens caldesmon 1 (CALD1), transcript variant 5, mRNA OS=Homo sapiens PE=2 SV=1	CALD1	1.83015	0.81164	ACP UP	0.0524159	3.2135	3.76984	4.28929	3.80981	4.69205	4.29627	3.1188	3.30534	3.89165	3.12346		IsMasterProtein	ACP_PCP	0	173.578	46	28	106	28	1	543	62.7	5.91
695	P50135	Histamine N-methyltransferase OS=Homo sapiens GN=HNMT PE=1 SV=1	HNMT	1.77449	-0.933962	PCP UP	0.056661	-3.12152	-0.409151	-1.33925	-0.57423	-0.844178	-1.2627	0.534889	0.202082	-0.627903	0.0831773		IsMasterProtein	ACP_PCP	0	23.098	14	3	16	3	1	292	33.3	5.34
696	B7Z4T6	Nuclear factor 1 OS=Homo sapiens PE=2 SV=1	NFIC	1.88935	0.721752	ACP UP	0.0497644	3.31224	2.55791	2.01843	1.98035	1.42324	1.90072	1.31683	1.19939	1.45068	1.05062		IsMasterProtein	ACP_PCP	0	37.654	19	7	26	6	1	508	55.7	8.38
697	Q9Y4J8	Dystrobrevin alpha OS=Homo sapiens GN=DTNA PE=1 SV=2	DTNA	2.14205	0.268989	ACP UP	0.0452561	3.74553	0.981754	0.829164	0.779733	0.959664	0.804136	0.702302	0.7137	0.510906	0.480696		IsMasterProtein	ACP_PCP	0	60.907	17	11	29	1	1	743	83.8	6.89
698	O95832	Claudin-1 OS=Homo sapiens GN=CLDN1 PE=1 SV=1	CLDN1	2.11113	-0.856156	PCP UP	0.0368963	-3.6914	1.93079	1.45745	2.36042	1.29549	1.40101	2.68965	2.56455	2.43631	2.49025		IsMasterProtein	ACP_PCP	0	50.968	35	4	45	4	1	211	22.7	8.09
699	Q9UEE9	Craniofacial development protein 1 OS=Homo sapiens GN=CFDP1 PE=1 SV=1	CFDP1	1.54915	0.608435	ACP UP	0.0828516	2.75648	-2.27424	-1.74388	-2.72219	-2.38106	-1.77948	-2.90167	-2.86407	-2.57656	-2.81212		IsMasterProtein	ACP_PCP	0.008	3.567	3	1	3	1	1	299	33.6	4.81
701	B2RBL3	Thymidine phosphorylase OS=Homo sapiens PE=2 SV=1	TYMP	2.48341	-1.00772	PCP UP	0.021253	-4.36716	1.67225	1.40848	1.96028	1.87225	1.26053	2.68276	2.87622	2.06989	2.94103		IsMasterProtein	ACP_PCP	0	115.304	38	15	45	15	1	482	49.9	5.53
702	B5BUD2	Replication factor C 2 isoform 1 (Fragment) OS=Homo sapiens GN=RFC2 PE=2 SV=1	RFC2	1.75202	0.428259	ACP UP	0.065149	3.08462	0.830331	0.724612	0.514145	0.257144	0.750074	-0.0391732	0.269459	0.35025	0.167473		IsMasterProtein	ACP_PCP	0	20.561	23	6	10	6	1	354	39.2	6.44
704	Q9NVS2	39S ribosomal protein S18a, mitochondrial OS=Homo sapiens GN=MRPS18A PE=1 SV=1	MRPS18A	3.62765	-0.915739	PCP UP	0.00702857	-6.87922	-0.18864	-0.182624	-0.164432	-0.00435114	-0.0207491	1.04666	0.395297	0.849495	0.922869		IsMasterProtein	ACP_PCP	0	12.766	28	5	6	5	1	196	22.2	10.33
705	Q5TZA2	Rootletin OS=Homo sapiens GN=CROCC PE=1 SV=1	CROCC	1.66784	0.534553	ACP UP	0.0714623	2.9474	3.3167	2.74424	2.51106	2.46794	2.79206	2.35578	2.18252	2.32268	2.06641		IsMasterProtein	ACP_PCP	0	132.828	18	35	65	34	1	2017	228.4	5.5
706	Q3MIX3	Uncharacterized aarF domain-containing protein kinase 5 OS=Homo sapiens GN=ADCK5 PE=1 SV=2	ADCK5	3.38606	-0.81921	PCP UP	0.00818018	-6.28235	-0.68186	-0.690754	-0.293361	-0.688072	-0.56238	0.374828	-0.0575161	0.436524	0.189861		IsMasterProtein	ACP_PCP	0	33.982	16	6	15	6	1	580	65.9	8.97
708	Q96A73	Putative monooxygenase p33MONOX OS=Homo sapiens GN=KIAA1191 PE=1 SV=1	KIAA1191	1.63232	1.0152	ACP UP	0.0702845	2.88997	0.335744	-0.945767	-0.980949	-1.49484	-0.56598	-1.70452	-1.65853	-1.65979	-1.9594		IsMasterProtein	ACP_PCP	0.004	4.478	7	2	2	2	1	305	33.2	9.39
710	Q8N4Q0	Prostaglandin reductase 3 OS=Homo sapiens GN=ZADH2 PE=1 SV=1	ZADH2	2.0092	-0.28761	PCP UP	0.0506808	-3.51522	-0.111111	-0.173047	-0.173685	-0.219883	0.0600248	0.120518	0.181137	0.0137636	0.340861		IsMasterProtein	ACP_PCP	0	10.485	10	3	6	3	1	377	40.1	8.18
713	Q5U0L9	Homer homolog 3 (Drosophila) OS=Homo sapiens PE=2 SV=1	HOMER3	1.64861	-0.374812	PCP UP	0.0778642	-2.91628	-1.3429	-1.83971	-1.42842	-1.72638	-1.83108	-1.42036	-1.21558	-1.25143	-1.14818		IsMasterProtein	ACP_PCP	0	13.191	12	3	8	3	1	361	39.9	5.47
714	B2RBU0	cDNA, FLJ95691, highly similar to Homo sapiens PRP18 pre-mRNA processing factor 18 homolog (yeast) (PRPF18), mRNA OS=Homo sapiens PE=2 SV=1	PRPF18	1.83881	0.736858	ACP UP	0.0524685	3.22788	-4.12058	-4.84697	-4.51353	-5.0921	-4.24718	-4.99439	-5.38868	-5.29522	-5.52544		IsMasterProtein	ACP_PCP	0.005	4.457	4	1	1	1	1	342	39.8	8.38
716	P78527	DNA-dependent protein kinase catalytic subunit OS=Homo sapiens GN=PRKDC PE=1 SV=3	PRKDC	2.20746	0.450501	ACP UP	0.0373181	3.86117	6.67088	6.36751	6.37212	6.10007	6.47172	5.81073	5.91487	6.09402	5.9642		IsMasterProtein	ACP_PCP	0	921.609	36	132	564	132	1	4128	468.8	7.12
717	A0A024RDS1	Heat shock 105kDa/110kDa protein 1, isoform CRA_c OS=Homo sapiens GN=HSPH1 PE=3 SV=1	HSPH1	4.34328	-0.919399	PCP UP	0.00327273	-8.91519	2.72953	3.01209	2.80186	2.72375	2.90228	3.56729	3.98545	3.64249	3.81798		IsMasterProtein	ACP_PCP	0	214.357	41	28	102	25	1	858	96.8	5.39
719	A0A024R333	Transmembrane protein 113, isoform CRA_a OS=Homo sapiens GN=TMEM113 PE=4 SV=1	WDR82	1.64144	0.348572	ACP UP	0.0790606	2.90469	2.45734	2.28685	2.17683	1.92572	2.27374	1.66151	2.02845	1.88495	1.9272		IsMasterProtein	ACP_PCP	0	59.723	41	12	24	12	1	313	35.1	7.69
720	Q5SSJ5	Heterochromatin protein 1-binding protein 3 OS=Homo sapiens GN=HP1BP3 PE=1 SV=1	HP1BP3	2.10215	1.10182	ACP UP	0.0373078	3.67574	5.58517	4.62009	4.69393	4.04988	4.94516	3.76183	3.74009	3.86193	3.34425		IsMasterProtein	ACP_PCP	0	165.603	40	20	111	20	1	553	61.2	9.67
721	P52294	Importin subunit alpha-5 OS=Homo sapiens GN=KPNA1 PE=1 SV=3	KPNA1	2.2073	-0.35704	PCP UP	0.0395755	-3.86089	0.202234	-0.203918	-0.0939163	0.0268879	-0.205589	0.302121	0.38156	0.215945	0.309091		IsMasterProtein	ACP_PCP	0	55.605	18	7	21	3	1	538	60.2	5.01
722	Q6PI78	Transmembrane protein 65 OS=Homo sapiens GN=TMEM65 PE=1 SV=2	TMEM65	2.3562	-0.820453	PCP UP	0.0257965	-4.13008	0.771418	0.85196	1.06085	1.50682	0.847032	1.83487	1.41466	2.06606	1.99669		IsMasterProtein	ACP_PCP	0	40.595	25	6	18	6	1	240	25.5	8.6
723	Q9UQC9	Calcium-activated chloride channel regulator 2 OS=Homo sapiens GN=CLCA2 PE=1 SV=2	CLCA2	4.3566	-1.48858	PCP UP	0.00333333	-8.95735	1.26445	1.53566	1.74003	1.26258	0.993226	2.70548	3.10425	2.72495	2.85642		IsMasterProtein	ACP_PCP	0	91.876	20	14	54	14	1	943	103.9	7.02
724	O94875-12	Isoform 12 of Sorbin and SH3 domain-containing protein 2 OS=Homo sapiens GN=SORBS2	SORBS2	1.68356	0.870063	ACP UP	0.0652688	2.9729	3.56909	2.55251	2.44996	2.04171	2.73462	2.00651	1.71352	1.79053	1.6875		IsMasterProtein	ACP_PCP	0	72.172	23	15	39	5	1	731	80.9	9.44
725	A0A024RDV9	Spastic paraplegia 20 isoform 1 OS=Homo sapiens GN=SPG20 PE=2 SV=1	SPG20	4.90863	0.801518	ACP UP	0.0032	10.8662	0.715159	1.01648	0.890516	0.785277	0.966642	0.0614181	0.117015	0.156931	-0.0421783		IsMasterProtein	ACP_PCP	0	30.188	13	9	15	9	1	666	72.8	5.91
726	P61956	Small ubiquitin-related modifier 2 OS=Homo sapiens GN=SUMO2 PE=1 SV=3	SUMO2	2.43295	0.368309	ACP UP	0.0281818	4.2723	-2.16332	-2.57853	-2.31683	-2.25956	-2.28181	-2.79629	-2.69438	-2.61003	-2.65258		IsMasterProtein	ACP_PCP	0	16.016	23	2	15	1	1	95	10.9	5.5
727	Q7Z406	Myosin-14 OS=Homo sapiens GN=MYH14 PE=1 SV=2	MYH14	1.77924	0.706408	ACP UP	0.0585072	3.12935	-1.22693	-1.94552	-1.47695	-1.97815	-2.03933	-2.39353	-2.74323	-2.0423	-2.58007		IsMasterProtein	ACP_PCP	0	681.055	49	93	627	1	1	1995	227.7	5.6
728	Q9H0F7	ADP-ribosylation factor-like protein 6 OS=Homo sapiens GN=ARL6 PE=1 SV=1	ARL6	1.61129	0.28873	ACP UP	0.0863685	2.85608	-2.28803	-2.2233	-2.66515	-2.39623	-2.303	-2.52374	-2.73615	-2.77333	-2.62227		IsMasterProtein	ACP_PCP	0	8.722	18	2	5	2	1	186	21.1	8.54
729	P52272	Heterogeneous nuclear ribonucleoprotein M OS=Homo sapiens GN=HNRNPM PE=1 SV=3	HNRNPM	2.15886	0.869559	ACP UP	0.035792	3.7751	5.87394	5.57051	5.6118	5.08515	5.83782	4.29973	5.08797	4.99628	4.52116		IsMasterProtein	ACP_PCP	0	343.528	68	42	273	42	1	730	77.5	8.7
731	Q05048	Cleavage stimulation factor subunit 1 OS=Homo sapiens GN=CSTF1 PE=1 SV=1	CSTF1	2.2435	0.440685	ACP UP	0.0359686	3.92554	-0.09259	-0.127932	-0.131749	-0.362321	0.0945231	-0.816632	-0.531466	-0.424216	-0.486483		IsMasterProtein	ACP_PCP	0	9.383	11	4	6	4	1	431	48.3	6.58
732	Q9NP79	Vacuolar protein sorting-associated protein VTA1 homolog OS=Homo sapiens GN=VTA1 PE=1 SV=1	VTA1	1.94794	0.547071	ACP UP	0.0480171	3.41093	-0.0772856	-0.126083	0.0775732	-0.724466	-0.0858387	-0.733657	-0.634969	-0.769394	-0.799145		IsMasterProtein	ACP_PCP	0	37.239	22	5	19	5	1	307	33.9	6.29
733	Q14978-2	Isoform Beta of Nucleolar and coiled-body phosphoprotein 1 OS=Homo sapiens GN=NOLC1	NOLC1	1.86723	1.27586	ACP UP	0.0485035	3.27524	1.37714	1.60631	0.572642	0.0987028	1.94966	-0.151846	-0.0798295	-0.0987417	-0.289448		IsMasterProtein	ACP_PCP	0	18.798	7	5	8	5	1	709	74.7	9.47
734	H0YI37	ATP synthase subunit beta, mitochondrial (Fragment) OS=Homo sapiens GN=ATP5B PE=1 SV=1	ATP5B	2.18033	-0.684229	PCP UP	0.0358492	-3.81301	-0.589073	-0.201645	-0.515303	-0.405029	-0.50944	0.569627	-0.281817	0.409556	0.263157		IsMasterProtein	ACP_PCP	0	362.203	87	8	557	1	1	133	13.9	5.82
735	Q9Y5A9	YTH domain-containing family protein 2 OS=Homo sapiens GN=YTHDF2 PE=1 SV=2	YTHDF2	1.50891	0.369451	ACP UP	0.0949403	2.69235	-1.32504	-1.54541	-1.41109	-1.56683	-1.17094	-2.00989	-1.423	-1.81223	-1.84813		IsMasterProtein	ACP_PCP	0.001	6.763	6	4	4	2	1	579	62.3	8.79
736	Q9H7Z7	Prostaglandin E synthase 2 OS=Homo sapiens GN=PTGES2 PE=1 SV=1	PTGES2	2.01782	-0.539399	PCP UP	0.0446293	-3.53	1.9807	2.16757	2.16163	1.76639	2.44456	2.88865	2.51615	2.70191	2.46756		IsMasterProtein	ACP_PCP	0	98.658	46	14	49	14	1	377	41.9	9.16
737	A0A024R2T0	Ubiquitin specific peptidase 4 (Proto-oncogene), isoform CRA_d OS=Homo sapiens GN=USP4 PE=3 SV=1	USP4	2.23177	-0.472134	PCP UP	0.0360079	-3.90454	-3.14245	-3.50136	-3.29979	-3.39015	-3.44024	-2.56661	-2.94336	-3.09132	-2.92935		IsMasterProtein	ACP_PCP	0.001	7.611	2	2	7	1	1	963	108.5	5.71
738	K7EKD1	Glial fibrillary acidic protein (Fragment) OS=Homo sapiens GN=GFAP PE=1 SV=1	GFAP	1.87531	-0.623781	PCP UP	0.0510118	-3.28874	-2.60968	-2.91568	-2.51605	-2.51209	-2.76108	-1.48729	-2.20605	-2.10418	-2.35901		IsMasterProtein	ACP_PCP	0	93.152	98	9	402	1	1	57	6.6	5.83
739	Q9UK45	U6 snRNA-associated Sm-like protein LSm7 OS=Homo sapiens GN=LSM7 PE=1 SV=1	LSM7	1.47386	0.62036	ACP UP	0.0928613	2.6367	1.46759	1.67172	0.985305	1.01556	1.82262	0.373869	1.07745	0.699504	0.937975		IsMasterProtein	ACP_PCP	0	17.29	49	4	26	4	1	103	11.6	5.27
740	O75643	U5 small nuclear ribonucleoprotein 200 kDa helicase OS=Homo sapiens GN=SNRNP200 PE=1 SV=2	SNRNP200	1.71327	0.520107	ACP UP	0.0667614	3.02125	5.37449	5.12401	4.96408	4.48364	5.14039	4.49664	4.50984	4.5887	4.39369		IsMasterProtein	ACP_PCP	0	479.561	39	66	285	66	1	2136	244.4	6.06
743	Q16651	Prostasin OS=Homo sapiens GN=PRSS8 PE=1 SV=1	PRSS8	2.04547	-0.570242	PCP UP	0.0433553	-3.57753	-3.6806	-3.86653	-3.36449	-3.64168	-3.88106	-3.1489	-2.85893	-3.4807	-2.97798		IsMasterProtein	ACP_PCP	0.005	4.329	4	1	1	1	1	343	36.4	5.85
744	A8K5N5	cDNA FLJ78142, highly similar to Homo sapiens transglutaminase 1 (K polypeptide epidermal type I, protein-glutamine-gamma-glutamyltransferase), mRNA OS=Homo sapiens PE=2 SV=1	TGM1	6.87312	-2.31728	PCP UP	0	-21.127	4.35217	4.33776	4.30703	4.27584	4.1018	6.73703	6.32264	6.80423	6.5049		IsMasterProtein	ACP_PCP	0	515.607	60	35	445	35	1	817	89.7	6.04
745	Q96E39	RNA binding motif protein, X-linked-like-1 OS=Homo sapiens GN=RBMXL1 PE=1 SV=1	RBMXL1	1.46999	0.613842	ACP UP	0.0932554	2.63055	0.448804	-0.328376	-0.0329743	-0.54426	-0.0489977	-1.14319	-0.476685	-0.495414	-0.744718		IsMasterProtein	ACP_PCP	0	79.874	43	18	62	3	1	390	42.1	9.89
746	Q8WYP3-2	Isoform 2 of Ras and Rab interactor 2 OS=Homo sapiens GN=RIN2	RIN2	1.42447	-0.712707	PCP UP	0.0986481	-2.55858	-5.34888	-5.45675	-5.24759	-4.28758	-4.85521	-4.34414	-3.91306	-4.37441	-4.67436		IsMasterProtein	ACP_PCP	0.002	5.303	3	2	2	2	1	944	105.5	6.58
747	B2RB23	cDNA, FLJ95265, highly similar to Homo sapiens acetyl-Coenzyme A acyltransferase 2 (mitochondrial 3-oxoacyl-Coenzyme A thiolase) (ACAA2), nuclear gene encoding mitochondrial protein, mRNA OS=Homo sapiens PE=2 SV=1	ACAA2	4.16216	-1.07168	PCP UP	0.00385185	-8.35818	4.49718	4.29536	4.0139	4.51606	4.38454	5.64559	5.22757	5.39817	5.38102		IsMasterProtein	ACP_PCP	0	509.377	76	21	344	21	1	397	42	8.25
748	P61978-3	Isoform 3 of Heterogeneous nuclear ribonucleoprotein K OS=Homo sapiens GN=HNRNPK	HNRNPK	1.5922	0.712242	ACP UP	0.0770944	2.82542	5.6349	5.28939	5.14653	4.41946	5.34454	4.19628	4.59679	4.70011	4.32571		IsMasterProtein	ACP_PCP	0	270.561	61	27	314	1	1	440	48.5	5.54
749	P36551	Oxygen-dependent coproporphyrinogen-III oxidase, mitochondrial OS=Homo sapiens GN=CPOX PE=1 SV=3	CPOX	3.30179	-1.00525	PCP UP	0.00909402	-6.08353	2.90568	2.343	3.04217	2.47247	2.37887	3.66119	3.5534	3.66334	3.65682		IsMasterProtein	ACP_PCP	0	136.079	47	20	73	20	1	454	50.1	8.25
750	O43290	U4/U6.U5 tri-snRNP-associated protein 1 OS=Homo sapiens GN=SART1 PE=1 SV=1	SART1	1.45368	0.604866	ACP UP	0.0962275	2.60473	0.644665	0.918891	0.333059	-0.156839	0.746839	-0.273359	0.0265109	0.103623	-0.286946		IsMasterProtein	ACP_PCP	0	46.125	15	9	27	9	1	800	90.2	6.13
751	Q6YHK3	CD109 antigen OS=Homo sapiens GN=CD109 PE=1 SV=2	CD109	1.49634	-0.964176	PCP UP	0.0864742	-2.67236	3.61922	2.34328	3.20431	2.65366	2.30531	3.45644	4.2342	3.28402	4.18268		IsMasterProtein	ACP_PCP	0	159.855	22	24	101	24	1	1445	161.6	5.85
752	Q8N1G4	Leucine-rich repeat-containing protein 47 OS=Homo sapiens GN=LRRC47 PE=1 SV=1	LRRC47	2.05885	0.406505	ACP UP	0.0447678	3.60061	3.33509	3.34578	3.01998	2.82876	3.18682	2.70294	2.78953	2.74056	2.7141		IsMasterProtein	ACP_PCP	0	158.541	44	20	87	20	1	583	63.4	8.28
753	O60890	Oligophrenin-1 OS=Homo sapiens GN=OPHN1 PE=1 SV=1	OPHN1	1.82059	0.746169	ACP UP	0.0535528	3.19764	-1.81907	-2.70526	-2.04731	-2.07858	-2.43382	-3.36503	-2.96527	-2.52425	-2.99735		IsMasterProtein	ACP_PCP	0	9.304	3	2	2	2	1	802	91.6	7.96
754	A0A024R3M1	Thymocyte nuclear protein 1, isoform CRA_a OS=Homo sapiens GN=THYN1 PE=4 SV=1	THYN1	2.38793	0.924374	ACP UP	0.0240627	4.18858	2.37798	1.60102	1.87989	1.28372	1.55201	0.993566	0.677762	0.702493	0.884382		IsMasterProtein	ACP_PCP	0	12.639	22	5	11	5	1	225	25.7	9.25
755	A0A024R8L8	Envoplakin, isoform CRA_a OS=Homo sapiens GN=EVPL PE=4 SV=1	EVPL	1.89006	-1.13613	PCP UP	0.0475868	-3.31343	4.67369	4.11258	5.32098	4.00387	3.98805	6.09848	5.50435	5.10924	5.51178		IsMasterProtein	ACP_PCP	0	531.324	44	76	280	76	1	2033	231.5	7.02
756	O95571	Persulfide dioxygenase ETHE1, mitochondrial OS=Homo sapiens GN=ETHE1 PE=1 SV=2	ETHE1	4.586	-1.18984	PCP UP	0.00314286	-9.71139	1.36711	1.59018	1.84276	1.44251	1.48625	3.00352	2.67476	2.64421	2.61993		IsMasterProtein	ACP_PCP	0	69.305	56	8	37	8	1	254	27.9	6.83
757	B4E1U9	cDNA FLJ54776, highly similar to Cell division control protein 42 homolog OS=Homo sapiens PE=2 SV=1	CDC42	1.4692	-0.411171	PCP UP	0.0986461	-2.6293	3.17025	2.74985	3.50319	3.43975	3.05248	3.56344	3.55377	3.59821	3.66169		IsMasterProtein	ACP_PCP	0	106.892	51	10	71	2	1	236	26.5	7.59
758	B2RBJ8	Glutamyl-tRNA(Gln) amidotransferase subunit A, mitochondrial OS=Homo sapiens GN=QRSL1 PE=2 SV=1	QRSL1	3.30492	-0.561045	PCP UP	0.0104593	-6.09083	-1.10979	-0.770572	-0.725574	-0.932648	-0.898968	-0.31306	-0.481626	-0.199857	-0.311314		IsMasterProtein	ACP_PCP	0	18.336	13	5	8	5	1	528	57.4	5.81
759	P35613	Basigin OS=Homo sapiens GN=BSG PE=1 SV=2	BSG	1.90309	-0.553353	PCP UP	0.0505464	-3.3353	2.79167	2.38616	2.93239	3.02494	2.51437	3.01642	3.2273	3.49594	3.39338		IsMasterProtein	ACP_PCP	0	155.917	32	9	120	9	1	385	42.2	5.66
760	B7Z765	cDNA FLJ56258, highly similar to Squamous cell carcinoma antigen recognized by T-cells 2 OS=Homo sapiens PE=2 SV=1	DSE	2.88768	-0.914286	PCP UP	0.0123962	-5.16996	-3.19092	-3.69562	-3.07786	-2.98272	-3.62814	-2.29185	-2.26262	-2.52957	-2.51902		IsMasterProtein	ACP_PCP	0.006	4.14	2	2	2	2	1	977	111.8	7.75
761	A8K401	Prohibitin, isoform CRA_a OS=Homo sapiens GN=PHB PE=2 SV=1	PHB	1.77663	-0.65148	PCP UP	0.058933	-3.12505	1.04762	1.20847	0.990488	0.31631	1.096	1.80472	1.314	1.77171	1.44261		IsMasterProtein	ACP_PCP	0	200.722	76	17	268	1	1	272	29.8	5.76
762	A0A024QZS4	Peptidyl-prolyl cis-trans isomerase OS=Homo sapiens GN=PPIF PE=3 SV=1	PPIF	3.32788	-1.08211	PCP UP	0.00825	-6.1446	1.56675	1.27981	1.63786	1.68644	1.27328	2.88669	2.15266	2.77226	2.47213		IsMasterProtein	ACP_PCP	0	56.939	41	6	45	5	1	207	22	9.38
764	E9PIE4	Mitochondrial carrier homolog 2 (Fragment) OS=Homo sapiens GN=MTCH2 PE=1 SV=8	MTCH2	2.79762	-0.854475	PCP UP	0.0146838	-4.98408	-2.12941	-2.12632	-1.81527	-1.75739	-2.31832	-1.15056	-1.54989	-0.873505	-1.1255		IsMasterProtein	ACP_PCP	0	67.492	40	8	72	1	1	262	28.5	7.61
765	Q8IZQ5	Selenoprotein H OS=Homo sapiens GN=SELENOH PE=1 SV=2	SELENOH	1.95369	0.512767	ACP UP	0.0481023	3.42067	1.21988	1.09408	0.529171	0.752964	1.09135	0.442827	0.427014	0.3138	0.515251		IsMasterProtein	ACP_PCP	0	24.055	29	4	15	4	1	122	13.4	9.74
766	Q13151	Heterogeneous nuclear ribonucleoprotein A0 OS=Homo sapiens GN=HNRNPA0 PE=1 SV=1	HNRNPA0	1.94162	0.897999	ACP UP	0.0457738	3.40024	3.23039	3.064	2.84827	2.21026	3.49724	1.81016	2.21163	2.27945	1.98689		IsMasterProtein	ACP_PCP	0	77.074	49	10	52	9	1	305	30.8	9.29
767	A0A0A1TTQ0	Lutheran blood group glycoprotein (Fragment) OS=Homo sapiens GN=LU PE=4 SV=1	BCAM	1.99055	0.620974	ACP UP	0.0450675	3.48335	4.02865	3.40278	4.04812	3.70872	3.95273	3.44401	2.87781	3.36793	3.13915		IsMasterProtein	ACP_PCP	0	163.289	41	18	125	18	1	628	67.3	5.81
768	A0A024R0R4	SUMO-1 activating enzyme subunit 1, isoform CRA_b OS=Homo sapiens GN=SAE1 PE=4 SV=1	SAE1	1.79718	0.544919	ACP UP	0.0590307	3.15893	1.33222	0.96587	1.29698	0.584734	0.992469	0.369067	0.666301	0.304481	0.618295		IsMasterProtein	ACP_PCP	0	26.545	27	6	16	6	1	346	38.4	5.3
769	O95714	E3 ubiquitin-protein ligase HERC2 OS=Homo sapiens GN=HERC2 PE=1 SV=2	HERC2	2.99082	-0.376937	PCP UP	0.0147414	-5.38818	-1.56306	-1.44362	-1.43026	-1.31976	-1.49433	-1.01147	-0.95656	-1.08969	-1.23537		IsMasterProtein	ACP_PCP	0	11.173	1	5	5	5	1	4834	526.9	6.28
771	B4E320	cDNA FLJ50065, highly similar to MAM domain-containing protein 2 OS=Homo sapiens PE=2 SV=1	MAMDC2	2.79467	-0.768041	PCP UP	0.0157311	-4.97808	1.46326	1.94587	1.28676	1.74407	1.4628	2.43435	2.30634	2.53427	2.1194		IsMasterProtein	ACP_PCP	0	74.026	23	13	43	13	1	686	77.5	5.08
772	E9PB61	THO complex subunit 4 OS=Homo sapiens GN=ALYREF PE=1 SV=1	ALYREF	2.0083	0.477962	ACP UP	0.0457571	3.51368	0.960568	0.882483	0.830512	0.428522	1.01187	0.407668	0.416693	0.444584	0.110376		IsMasterProtein	ACP_PCP	0	49.942	31	5	36	5	1	264	27.5	11.05
773	Q13405	39S ribosomal protein L49, mitochondrial OS=Homo sapiens GN=MRPL49 PE=1 SV=1	MRPL49	2.08468	-0.498012	PCP UP	0.0424714	-3.64536	1.21362	1.47995	1.19043	1.3278	1.29575	1.87257	1.44255	2.12124	1.76173		IsMasterProtein	ACP_PCP	0	49.056	30	5	28	5	1	166	19.2	9.45
774	Q9NZM1-6	Isoform 6 of Myoferlin OS=Homo sapiens GN=MYOF	MYOF	2.1618	-1.19867	PCP UP	0.0342692	-3.78028	6.52276	5.84917	6.8677	7.01135	5.74765	7.95693	7.50016	7.63466	7.30184		IsMasterProtein	ACP_PCP	0	1225.05	67	115	1061	113	1	2048	233.3	6.21
775	Q53GE3	Pyruvate dehydrogenase E1 component subunit alpha (Fragment) OS=Homo sapiens PE=2 SV=1	PDHA1	1.52583	-1.23985	PCP UP	0.080611	-2.71928	-0.811531	-0.950646	-0.626641	-0.551035	-0.806947	1.58862	-0.585213	1.09916	-0.140587		IsMasterProtein	ACP_PCP	0	166.376	61	17	126	1	1	390	43.2	8.06
776	Q8NBX0	Saccharopine dehydrogenase-like oxidoreductase OS=Homo sapiens GN=SCCPDH PE=1 SV=1	SCCPDH	1.8687	0.413371	ACP UP	0.0552509	3.27769	3.03612	3.31835	2.97718	3.42548	3.42854	2.83945	2.64129	2.98863	2.8257		IsMasterProtein	ACP_PCP	0	147.572	42	12	69	12	1	429	47.1	9.14
777	Q9UJX3	Anaphase-promoting complex subunit 7 OS=Homo sapiens GN=ANAPC7 PE=1 SV=4	ANAPC7	1.86396	0.26357	ACP UP	0.0624466	3.26978	-0.68186	-0.479336	-0.84827	-0.621488	-0.542739	-1.02074	-0.865979	-0.839568	-0.866948		IsMasterProtein	ACP_PCP	0	7.991	8	4	4	4	1	599	66.8	5.64
778	Q96DH6	RNA-binding protein Musashi homolog 2 OS=Homo sapiens GN=MSI2 PE=1 SV=1	MSI2	2.16807	0.795697	ACP UP	0.0358317	3.79135	2.93208	2.86479	2.77235	1.97333	2.94338	1.82742	1.97921	1.9077	1.89163		IsMasterProtein	ACP_PCP	0	79.449	34	9	57	7	1	328	35.2	8.48
779	B2R8A1	Succinate--CoA ligase [ADP/GDP-forming] subunit alpha, mitochondrial OS=Homo sapiens GN=SUCLG1 PE=2 SV=1	SUCLG1	1.57	-0.638431	PCP UP	0.0797299	-2.78982	-3.05959	-4.15533	-3.33689	-3.56083	-3.70756	-2.88657	-3.23102	-2.85588	-2.72897		IsMasterProtein	ACP_PCP	0	94.882	35	9	41	1	1	333	35.1	8.92
780	Q7L5D6	Golgi to ER traffic protein 4 homolog OS=Homo sapiens GN=GET4 PE=1 SV=1	GET4	1.76903	0.422344	ACP UP	0.0628472	3.11255	-0.556648	-0.487212	-0.679917	-0.746654	-0.266354	-1.01905	-0.66893	-0.99066	-1.20017		IsMasterProtein	ACP_PCP	0	11.997	11	3	12	3	1	327	36.5	5.41
781	Q59H39	Signal transducer and activator of transcription (Fragment) OS=Homo sapiens PE=2 SV=1	STAT5B	2.49958	0.33429	ACP UP	0.0266827	4.3978	1.48156	1.70057	1.7263	1.61071	1.72864	1.3896	1.28287	1.15656	1.43204		IsMasterProtein	ACP_PCP	0	66.51	16	12	27	1	1	788	89.9	6.2
782	Q8TEY4	Adaptor protein FE65a2 (Fragment) OS=Homo sapiens GN=APBB1 PE=2 SV=1	APBB1	1.58191	0.932092	ACP UP	0.0762882	2.80891	-4.08635	-2.93043	-3.94801	-4.19447	-3.41009	-4.57101	-4.29391	-4.43429	-5.28464		IsMasterProtein	ACP_PCP	0.001	7.25	2	1	9	1	1	712	77.4	5.1
783	Q16610-4	Isoform 4 of Extracellular matrix protein 1 OS=Homo sapiens GN=ECM1	ECM1	2.21948	-1.10955	PCP UP	0.0306667	-3.88259	3.24617	3.23343	4.27065	3.48966	3.36712	4.8594	4.79641	4.8632	4.00483		IsMasterProtein	ACP_PCP	0	215.848	52	25	146	25	1	567	63.5	6.89
784	P36405	ADP-ribosylation factor-like protein 3 OS=Homo sapiens GN=ARL3 PE=1 SV=2	ARL3	1.4698	0.649054	ACP UP	0.0927949	2.63025	-1.07535	-0.0527873	-0.96552	-1.20178	-0.455889	-1.45401	-1.47814	-1.32561	-1.33951		IsMasterProtein	ACP_PCP	0	24.859	38	5	16	5	1	182	20.4	7.24
786	Q9BXI6-2	Isoform 2 of TBC1 domain family member 10A OS=Homo sapiens GN=TBC1D10A	TBC1D10A	3.04633	-0.724346	PCP UP	0.0110508	-5.50809	-1.12949	-1.46899	-1.09965	-1.09334	-1.41368	-0.309927	-0.595349	-0.385976	-0.775481		IsMasterProtein	ACP_PCP	0	17.169	13	5	8	5	1	515	57.9	8.5
788	Q14247	Src substrate cortactin OS=Homo sapiens GN=CTTN PE=1 SV=2	CTTN	2.71616	-0.47005	PCP UP	0.0188707	-4.81958	2.12717	2.05462	2.28267	2.08321	2.15563	2.52887	2.71699	2.8203	2.37668		IsMasterProtein	ACP_PCP	0	90.96	32	16	47	16	1	550	61.5	5.4
789	F8W0P7	ATP synthase subunit beta, mitochondrial (Fragment) OS=Homo sapiens GN=ATP5B PE=1 SV=2	ATP5B	2.72932	-0.345524	PCP UP	0.0207029	-4.84593	-0.212048	-0.141258	-0.0674334	-0.255406	-0.417211	0.197658	0.0784166	0.0856931	0.145642		IsMasterProtein	ACP_PCP	0	371.373	64	12	569	2	1	270	28.4	6.21
790	A8K2S1	Phospholipase A2 OS=Homo sapiens PE=2 SV=1	PLA2G4A	3.28709	-1.05853	PCP UP	0.00922034	-6.04931	-0.422746	-0.503094	-0.604616	0.0107574	-0.753019	0.71699	0.274621	0.70324	0.721091		IsMasterProtein	ACP_PCP	0	12.553	6	5	5	5	1	749	85.2	5.38
791	Q15063-5	Isoform 5 of Periostin OS=Homo sapiens GN=POSTN	POSTN	1.93465	-1.53703	PCP UP	0.04455	-3.38847	0.627904	0.425304	0.348732	1.83509	0.343834	1.61779	1.63519	2.95554	2.80431		IsMasterProtein	ACP_PCP	0	1141.48	66	47	1417	1	1	809	90.4	7.39
792	Q9GZR7	ATP-dependent RNA helicase DDX24 OS=Homo sapiens GN=DDX24 PE=1 SV=1	DDX24	1.61064	0.796672	ACP UP	0.073868	2.85505	1.31428	1.86154	0.999774	1.25559	2.293	0.555043	0.979088	0.843075	0.615447		IsMasterProtein	ACP_PCP	0	65.514	19	12	23	12	1	859	96.3	9.06
793	P51649-2	Isoform 2 of Succinate-semialdehyde dehydrogenase, mitochondrial OS=Homo sapiens GN=ALDH5A1	ALDH5A1	2.50603	1.07222	ACP UP	0.0208176	4.41004	2.20568	2.74718	1.82349	2.18063	2.84153	1.66792	1.14268	1.15437	1.18494		IsMasterProtein	ACP_PCP	0	60.741	36	15	33	15	1	548	58.6	8.09
794	O95428	Papilin OS=Homo sapiens GN=PAPLN PE=2 SV=4	PAPLN	1.48585	0.371027	ACP UP	0.0981416	2.6557	1.5016	1.15111	0.844699	0.981064	1.33119	0.825668	0.877509	0.801154	0.659291		IsMasterProtein	ACP_PCP	0	106.851	23	19	37	19	1	1278	137.6	6.89
795	P51828	Adenylate cyclase type 7 OS=Homo sapiens GN=ADCY7 PE=2 SV=1	ADCY7	1.65588	-0.385791	PCP UP	0.0767648	-2.92804	-1.56223	-1.83471	-1.23855	-1.44904	-1.82889	-1.2244	-1.18789	-1.12363	-1.25166		IsMasterProtein	ACP_PCP	0	13.754	4	3	6	3	1	1080	120.2	8.12
796	A0A024R850	Mitochondrial ribosome recycling factor, isoform CRA_a OS=Homo sapiens GN=MRRF PE=4 SV=1	MRRF	2.48039	-0.589037	PCP UP	0.0229808	-4.36144	-1.8972	-1.63126	-1.71573	-1.65622	-1.95928	-1.36273	-1.42775	-1.05464	-0.886475		IsMasterProtein	ACP_PCP	0	16.6	13	3	8	3	1	336	36.9	9.58
797	A8K883	cDNA FLJ77590, highly similar to Homo sapiens leucine rich repeat containing 1, mRNA OS=Homo sapiens PE=2 SV=1	LRRC1	2.79849	-0.41892	PCP UP	0.0171367	-4.98587	-0.00311533	-0.0937863	0.0348054	-0.316506	-0.156069	0.423502	0.348525	0.300045	0.175873		IsMasterProtein	ACP_PCP	0	66.888	26	9	50	7	1	524	59.2	5.02
799	P29375	Lysine-specific demethylase 5A OS=Homo sapiens GN=KDM5A PE=1 SV=3	KDM5A	1.96257	0.295542	ACP UP	0.0527475	3.43574	-0.84319	-0.938209	-1.14726	-1.14046	-0.877501	-1.38638	-1.28549	-1.14627	-1.32133		IsMasterProtein	ACP_PCP	0.001	6.968	1	2	2	2	1	1690	192	6.49
800	Q12959-2	Isoform 2 of Disks large homolog 1 OS=Homo sapiens GN=DLG1	DLG1	2.03205	-0.462936	PCP UP	0.0449647	-3.55441	2.2389	2.33998	2.04478	1.95551	2.17038	2.93293	2.38205	2.64188	2.49451		IsMasterProtein	ACP_PCP	0	143.731	32	20	74	18	1	926	103.3	5.92
801	Q9BRJ6	Uncharacterized protein C7orf50 OS=Homo sapiens GN=C7orf50 PE=1 SV=1	C7orf50	1.42087	1.00922	ACP UP	0.096883	2.55289	0.751412	0.0170528	0.00478089	-0.917247	0.88884	-1.1078	-0.413954	-0.778691	-1.14058		IsMasterProtein	ACP_PCP	0	21.83	40	5	8	5	1	194	22.1	9.64
802	Q92522	Histone H1x OS=Homo sapiens GN=H1FX PE=1 SV=1	H1FX	2.84053	1.09929	ACP UP	0.0125561	5.07211	3.92705	3.14355	3.32172	2.93261	3.56072	2.167	2.48131	2.43322	2.02984		IsMasterProtein	ACP_PCP	0	80.808	36	7	37	7	1	213	22.5	10.76
803	Q86Y07	Serine/threonine-protein kinase VRK2 OS=Homo sapiens GN=VRK2 PE=1 SV=3	VRK2	1.76099	0.51687	ACP UP	0.0617213	3.09934	-2.43682	-2.32023	-2.80269	-2.55401	-2.30911	-3.00863	-3.29543	-2.59134	-3.11036		IsMasterProtein	ACP_PCP	0.001	6.011	5	2	3	2	1	508	58.1	8.84
804	Q4G0N4	NAD kinase 2, mitochondrial OS=Homo sapiens GN=NADK2 PE=1 SV=2	NADK2	1.92871	-0.408383	PCP UP	0.0513386	-3.37842	2.04755	1.73872	1.87128	1.73737	1.61293	2.34253	1.91477	2.27813	2.30438		IsMasterProtein	ACP_PCP	0	67.201	23	9	31	9	1	442	49.4	8.18
805	P82650	28S ribosomal protein S22, mitochondrial OS=Homo sapiens GN=MRPS22 PE=1 SV=1	MRPS22	1.87492	-0.296266	PCP UP	0.0602028	-3.28809	1.71966	1.78911	1.79854	1.59746	1.8776	2.12033	1.90964	2.25518	1.92581		IsMasterProtein	ACP_PCP	0	69.586	31	9	40	9	1	360	41.3	7.9
806	Q8N983-7	Isoform 6 of 39S ribosomal protein L43, mitochondrial OS=Homo sapiens GN=MRPL43	MRPL43	2.51611	-0.637607	PCP UP	0.0213988	-4.42922	1.23654	1.48693	1.33473	1.30504	1.4512	2.10144	1.60093	2.32958	1.97003		IsMasterProtein	ACP_PCP	0	26.899	18	5	19	5	1	261	28.7	8.29
807	B2RAK1	Aminopeptidase OS=Homo sapiens PE=2 SV=1	LNPEP	1.78932	-0.437919	PCP UP	0.0614059	-3.14595	3.9732	3.34564	3.61304	3.72487	3.33733	4.0571	3.95192	4.10772	4.03019		IsMasterProtein	ACP_PCP	0	153.351	31	27	79	27	1	1025	117.3	5.73
808	A6NMY6	Putative annexin A2-like protein OS=Homo sapiens GN=ANXA2P2 PE=5 SV=2	ANXA2P2	2.24944	-0.759547	PCP UP	0.0309675	-3.9362	-4.15058	-5.08713	-4.33994	-4.45538	-4.74958	-3.9309	-3.85066	-3.69791	-3.70843		IsMasterProtein	ACP_PCP	0	314.678	56	23	1606	1	1	339	38.6	6.95
809	Q05655-2	Isoform 2 of Protein kinase C delta type OS=Homo sapiens GN=PRKCD	PRKCD	3.42352	-0.96764	PCP UP	0.00769892	-6.37226	1.3714	0.959418	1.11044	1.55114	0.929458	2.08435	1.9811	2.21698	2.32561		IsMasterProtein	ACP_PCP	0	78.849	23	13	47	11	1	707	80.9	7.99
810	P36542-2	Isoform Heart of ATP synthase subunit gamma, mitochondrial OS=Homo sapiens GN=ATP5C1	ATP5C1	2.29357	-0.668376	PCP UP	0.0297092	-4.01581	4.12431	4.39342	4.18289	4.46454	4.67346	5.29808	4.64466	5.14406	5.0576		IsMasterProtein	ACP_PCP	0	87.635	48	13	112	1	1	297	32.9	9.31
811	P27482	Calmodulin-like protein 3 OS=Homo sapiens GN=CALML3 PE=1 SV=2	CALML3	1.93563	-1.57987	PCP UP	0.0445777	-3.39011	4.46432	3.00107	4.6728	3.22269	2.80152	5.59792	4.78108	5.31035	5.16005		IsMasterProtein	ACP_PCP	0	99.482	87	14	126	12	1	149	16.9	4.42
812	Q9UBB6-3	Isoform 3 of Neurochondrin OS=Homo sapiens GN=NCDN	NCDN	2.3423	0.706695	ACP UP	0.0266381	4.10459	-2.56029	-2.19876	-2.71772	-2.43174	-2.01422	-2.88357	-2.96527	-3.1342	-3.38192		IsMasterProtein	ACP_PCP	0	12.73	6	3	4	3	1	731	79.1	5.55
813	Q15119	[Pyruvate dehydrogenase (acetyl-transferring)] kinase isozyme 2, mitochondrial OS=Homo sapiens GN=PDK2 PE=1 SV=2	PDK2	1.65254	-0.566964	PCP UP	0.072499	-2.92262	-0.148883	-0.650441	0.1653	-0.425115	-0.580928	0.137184	0.00485703	0.481177	0.332584		IsMasterProtein	ACP_PCP	0	25.939	21	7	14	4	1	407	46.1	6.61
814	Q9NRY2	SOSS complex subunit C OS=Homo sapiens GN=INIP PE=1 SV=1	INIP	1.75942	1.13529	ACP UP	0.0569734	3.09675	-5.52138	-4.68267	-5.17311	-6.07248	-4.2353	-6.18783	-6.14688	-6.41012	-6.34429		IsMasterProtein	ACP_PCP	0.003	4.907	13	1	1	1	1	104	11.4	9.25
815	P0C0S5	Histone H2A.Z OS=Homo sapiens GN=H2AFZ PE=1 SV=2	H2AFZ	2.66446	0.711069	ACP UP	0.0175579	4.71688	4.8121	4.85404	4.34562	4.75982	4.54647	4.18284	3.71025	4.13071	3.78637		IsMasterProtein	ACP_PCP	0	61.442	31	5	190	3	1	128	13.5	10.58
816	L0R849	Alternative protein EDARADD OS=Homo sapiens GN=EDARADD PE=3 SV=1	EDARADD	1.89775	-0.528246	PCP UP	0.0507778	-3.32633	-1.65471	-2.16834	-1.90038	-2.16299	-2.25062	-1.21762	-1.48803	-1.76164	-1.52935		IsMasterProtein	ACP_PCP	0	61.489	18	7	153	3	1	388	42.3	5.92
818	Q96K17	Transcription factor BTF3 homolog 4 OS=Homo sapiens GN=BTF3L4 PE=1 SV=1	BTF3L4	1.89949	0.278417	ACP UP	0.0592944	3.32925	-1.09216	-1.12037	-1.01231	-1.37279	-1.17094	-1.50834	-1.27089	-1.48417	-1.46513		IsMasterProtein	ACP_PCP	0	40.879	18	2	10	2	1	158	17.3	6.35
819	Q8NFC6	Biorientation of chromosomes in cell division protein 1-like 1 OS=Homo sapiens GN=BOD1L1 PE=1 SV=2	BOD1L1	2.35968	1.4606	ACP UP	0.0234828	4.13648	-1.55471	-2.16209	-2.18429	-3.28193	-1.70743	-3.68411	-3.60762	-3.39971	-3.86331		IsMasterProtein	ACP_PCP	0.001	6.232	1	1	2	1	1	3051	330.3	5.08
821	Q15063-7	Isoform 7 of Periostin OS=Homo sapiens GN=POSTN	POSTN	1.43242	-1.51239	PCP UP	0.0928374	-2.57113	-1.28927	-1.14809	-1.59967	0.840316	-1.21857	-0.378243	0.605522	1.10482	1.18523		IsMasterProtein	ACP_PCP	0	1060.45	65	40	1259	1	1	721	80.3	8.07
822	A8K8P8	Alpha-(1,6)-fucosyltransferase OS=Homo sapiens PE=2 SV=1	FUT8	1.98896	0.561258	ACP UP	0.0458033	3.48063	-1.37635	-1.18717	-1.39844	-0.934309	-0.79367	-1.86647	-1.85443	-1.45635	-1.61975		IsMasterProtein	ACP_PCP	0	16.94	10	4	5	4	1	575	66.5	7.52
823	Q96N66	Lysophospholipid acyltransferase 7 OS=Homo sapiens GN=MBOAT7 PE=1 SV=2	MBOAT7	1.67096	-0.420329	PCP UP	0.073816	-2.95245	3.46004	2.76993	3.18206	3.20963	2.91313	3.41413	3.54861	3.51935	3.62706		IsMasterProtein	ACP_PCP	0	87.98	24	8	77	8	1	472	52.7	8.97
824	Q15758	Neutral amino acid transporter B(0) OS=Homo sapiens GN=SLC1A5 PE=1 SV=2	SLC1A5	2.98439	-1.67505	PCP UP	0.0104578	-5.3744	0.507314	0.125306	1.05542	1.04429	-0.264165	2.19576	2.09199	2.48866	1.8983		IsMasterProtein	ACP_PCP	0	71.031	21	8	53	8	1	541	56.6	5.48
825	A0A024R778	Pleiotrophin (Heparin binding growth factor 8, neurite growth-promoting factor 1), isoform CRA_a OS=Homo sapiens GN=PTN PE=4 SV=1	PTN	1.40698	1.7258	ACP UP	0.0964763	2.531	1.58537	4.48781	2.20259	1.3986	3.59525	0.995229	1.09841	0.817621	0.801243		IsMasterProtein	ACP_PCP	0	57.207	46	7	48	7	1	168	18.9	9.6
826	P17213	Bactericidal permeability-increasing protein OS=Homo sapiens GN=BPI PE=1 SV=4	BPI	1.88424	-0.926571	PCP UP	0.0486184	-3.30367	0.0954734	0.533088	0.382732	1.38741	0.804136	1.61197	1.28062	1.41355	1.96242		IsMasterProtein	ACP_PCP	0	56.131	13	5	21	5	1	487	53.9	9.38
827	Q6PUJ7	Epididymis luminal protein 215 OS=Homo sapiens GN=HEL-215 PE=2 SV=1	HEL-215	2.46492	-0.742243	PCP UP	0.0227899	-4.33226	4.74254	4.30384	4.60508	4.79601	4.25426	5.35649	4.93271	5.56624	5.27492		IsMasterProtein	ACP_PCP	0	164.991	74	17	254	1	1	272	29.8	5.76
828	A0A024R5C5	Pyruvate carboxylase OS=Homo sapiens GN=PC PE=4 SV=1	PC	2.67119	-0.770241	PCP UP	0.0171986	-4.73018	3.71735	3.82936	3.90073	4.03452	3.75102	4.5904	4.3391	5.10357	4.43427		IsMasterProtein	ACP_PCP	0	317.213	47	37	176	37	1	1178	129.6	6.84
829	P51610	Host cell factor 1 OS=Homo sapiens GN=HCFC1 PE=1 SV=2	HCFC1	2.76431	0.559396	ACP UP	0.0165075	4.91642	2.48046	2.28288	2.05523	2.04286	2.28861	1.54557	1.7455	1.84461	1.54677		IsMasterProtein	ACP_PCP	0	110.471	16	22	39	21	1	2035	208.6	7.46
830	J3KPT4	TraB domain-containing protein OS=Homo sapiens GN=TRABD PE=1 SV=1	TRABD	1.67633	-0.37239	PCP UP	0.0747692	-2.96116	-1.50318	-1.30213	-1.45062	-0.919985	-1.41777	-1.0182	-0.876345	-0.85753	-1.03331		IsMasterProtein	ACP_PCP	0	8.503	9	3	5	3	1	379	42.7	8
831	Q01844-5	Isoform 5 of RNA-binding protein EWS OS=Homo sapiens GN=EWSR1	EWSR1	1.76021	0.87162	ACP UP	0.0586033	3.09805	2.79496	2.91172	2.4828	1.77562	3.05413	1.55335	1.64055	2.11207	1.62293		IsMasterProtein	ACP_PCP	0	67.919	13	6	56	5	1	661	68.9	9.29
832	B2RAD8	cDNA, FLJ94852, highly similar to Homo sapiens eukaryotic translation initiation factor 2C, 1 (EIF2C1), mRNA OS=Homo sapiens PE=2 SV=1	AGO1	1.85619	0.401495	ACP UP	0.057012	3.25682	1.54309	1.25781	1.29754	0.892873	1.17745	0.81911	0.940257	0.798361	0.771297		IsMasterProtein	ACP_PCP	0	75.092	29	18	38	10	1	857	97.2	9.16
833	Q969M1	Mitochondrial import receptor subunit TOM40B OS=Homo sapiens GN=TOMM40L PE=1 SV=1	TOMM40L	2.71038	-0.614983	PCP UP	0.0173236	-4.80803	-0.796206	-1.09616	-0.730107	-0.869359	-1.16407	-0.141578	-0.165917	-0.527179	-0.430116		IsMasterProtein	ACP_PCP	0	12.573	14	3	9	3	1	308	33.9	7.24
835	A0A0A0MTH3	Integrin-linked protein kinase OS=Homo sapiens GN=ILK PE=1 SV=1	ILK	1.97343	0.31959	ACP UP	0.0514862	3.45419	2.62568	2.69633	2.53706	2.91013	2.85009	2.27568	2.35904	2.53333	2.44903		IsMasterProtein	ACP_PCP	0	87.143	30	13	51	13	1	483	54.6	7.97
836	P29508	Serpin B3 OS=Homo sapiens GN=SERPINB3 PE=1 SV=2	SERPINB3	1.74757	-1.45104	PCP UP	0.0569758	-3.07732	0.44711	0.36673	0.874532	2.05865	0.0902567	2.97772	2.32464	1.56674	2.00487		IsMasterProtein	ACP_PCP	0	57.093	34	12	26	3	1	390	44.5	6.81
837	Q96CD0	F-box/LRR-repeat protein 8 OS=Homo sapiens GN=FBXL8 PE=1 SV=1	FBXL8	2.02544	-0.410693	PCP UP	0.0461009	-3.54306	-2.60795	-2.45736	-2.89545	-2.8473	-2.56133	-2.40648	-2.33391	-2.24973	-2.06262		IsMasterProtein	ACP_PCP	0.007	3.875	8	2	2	2	1	374	40.5	7.31
838	F8W8Z9	Mitochondrial import receptor subunit TOM5 homolog OS=Homo sapiens GN=TOMM5 PE=1 SV=1	TOMM5	2.97296	-0.804227	PCP UP	0.0115602	-5.34997	0.349174	0.368493	0.156118	0.73178	0.586529	0.913599	1.40296	1.36415	1.28987		IsMasterProtein	ACP_PCP	0	8.682	26	3	8	3	1	98	11	7.02
839	Q8NFF5	FAD synthase OS=Homo sapiens GN=FLAD1 PE=1 SV=1	FLAD1	2.2975	-0.629353	PCP UP	0.0299421	-4.02294	-0.96617	-0.833824	-0.867478	-1.37129	-1.49088	-0.446445	-0.463431	-0.567686	-0.428736		IsMasterProtein	ACP_PCP	0	27.219	12	4	13	4	1	587	65.2	6.93
840	Q8WXA3	RUN and FYVE domain-containing protein 2 OS=Homo sapiens GN=RUFY2 PE=1 SV=2	RUFY2	2.18185	-0.453607	PCP UP	0.0377372	-3.81572	-1.50881	-1.65134	-1.67166	-1.26303	-1.69842	-1.35847	-0.978724	-1.06158	-1.02141		IsMasterProtein	ACP_PCP	0.001	7.645	4	3	3	2	1	655	75	6.51
841	Q6NUM9	All-trans-retinol 13,14-reductase OS=Homo sapiens GN=RETSAT PE=1 SV=2	RETSAT	1.5706	-0.624729	PCP UP	0.0795753	-2.79079	1.74153	1.52901	1.993	2.3391	1.42605	2.6221	2.02254	2.47312	2.60411		IsMasterProtein	ACP_PCP	0	72.578	22	13	24	13	1	610	66.8	8.28
842	Q9Y446-2	Isoform PKP3b of Plakophilin-3 OS=Homo sapiens GN=PKP3	PKP3	1.5096	-1.08561	PCP UP	0.0837301	-2.69344	4.06199	2.87396	4.17393	2.71589	2.90065	4.09997	4.9464	4.58201	4.09521		IsMasterProtein	ACP_PCP	0	192.386	38	26	114	26	1	812	88.6	9.42
843	A0A024R943	Torsin family 3, member A, isoform CRA_b OS=Homo sapiens GN=TOR3A PE=4 SV=1	TOR3A	2.80047	0.4132	ACP UP	0.0171	4.9899	-1.07475	-1.0565	-1.21064	-0.975868	-0.866331	-1.46426	-1.39108	-1.60869	-1.33603		IsMasterProtein	ACP_PCP	0	10.847	8	3	4	3	1	397	46.1	6.01
845	A0A096LPI6	Uncharacterized protein (Fragment) OS=Homo sapiens PE=4 SV=2	GATD3B	1.53401	-0.49595	PCP UP	0.0867591	-2.73231	3.29687	3.11654	3.33864	2.79939	3.22109	4.08037	3.28268	3.5728	3.66598		IsMasterProtein	ACP_PCP	0	162.095	60	11	91	10	1	279	30.5	7.87
846	Q9GZY4	Cytochrome c oxidase assembly factor 1 homolog OS=Homo sapiens GN=COA1 PE=1 SV=1	COA1	2.821	-0.566089	PCP UP	0.0160488	-5.03194	-1.5398	-1.5075	-1.52814	-1.38711	-1.53554	-0.667028	-1.25983	-0.879611	-0.927653		IsMasterProtein	ACP_PCP	0	13.883	35	3	10	3	1	146	16.7	8.81
847	Q9NVI7-2	Isoform 2 of ATPase family AAA domain-containing protein 3A OS=Homo sapiens GN=ATAD3A	ATAD3A	2.21835	-0.471268	PCP UP	0.0365049	-3.88057	3.13103	3.35415	3.19911	3.54376	3.56408	3.63672	3.78571	4.01307	3.88327		IsMasterProtein	ACP_PCP	0	191.156	51	27	98	12	1	586	66.2	9.25
848	P42126	Enoyl-CoA delta isomerase 1, mitochondrial OS=Homo sapiens GN=ECI1 PE=1 SV=1	ECI1	1.50861	-0.711745	PCP UP	0.0867836	-2.69186	3.38527	3.24315	3.34329	2.45469	3.36833	4.29667	3.35894	3.97822	3.84894		IsMasterProtein	ACP_PCP	0	95.904	26	6	51	6	1	302	32.8	8.54
849	O14618	Copper chaperone for superoxide dismutase OS=Homo sapiens GN=CCS PE=1 SV=1	CCS	2.13538	-0.408127	PCP UP	0.0418929	-3.73383	-3.13994	-3.27531	-3.01905	-2.90906	-3.37409	-2.55218	-2.80115	-2.78818	-2.79994		IsMasterProtein	ACP_PCP	0	12.347	10	1	2	1	1	274	29	5.58
850	Q7Z7H8-2	Isoform 2 of 39S ribosomal protein L10, mitochondrial OS=Homo sapiens GN=MRPL10	MRPL10	3.72528	-0.476716	PCP UP	0.00712821	-7.13234	-0.688233	-0.575113	-0.822646	-0.562541	-0.58686	-0.22926	-0.2448	-0.0641705	-0.14322		IsMasterProtein	ACP_PCP	0.001	7.029	9	2	6	2	1	271	30.3	9.25
852	Q9Y286	Sialic acid-binding Ig-like lectin 7 OS=Homo sapiens GN=SIGLEC7 PE=1 SV=1	SIGLEC7	1.49808	0.647087	ACP UP	0.08889	2.67512	-2.30897	-2.55707	-3.05236	-3.43331	-2.51814	-3.27239	-3.52404	-3.31071	-3.57708		IsMasterProtein	ACP_PCP	0.006	4.095	4	1	2	1	1	467	51.1	7.3
854	Q96GC5	39S ribosomal protein L48, mitochondrial OS=Homo sapiens GN=MRPL48 PE=1 SV=2	MRPL48	2.04222	-0.562082	PCP UP	0.0432727	-3.57191	0.53232	0.705328	0.535799	0.109838	0.688835	1.07681	0.785551	1.33796	1.1057		IsMasterProtein	ACP_PCP	0	18.567	16	3	11	3	1	212	23.9	8.98
855	O43390	Heterogeneous nuclear ribonucleoprotein R OS=Homo sapiens GN=HNRNPR PE=1 SV=1	HNRNPR	1.72592	0.882352	ACP UP	0.0611741	3.0419	6.15908	5.67257	5.496	4.74414	5.82838	4.4253	5.01461	4.77999	4.57084		IsMasterProtein	ACP_PCP	0	287.056	51	28	277	2	1	633	70.9	8.13
856	Q8NBM8	Prenylcysteine oxidase-like OS=Homo sapiens GN=PCYOX1L PE=1 SV=2	PCYOX1L	2.83027	0.706796	ACP UP	0.0146781	5.05097	0.876414	1.11325	0.96894	0.59775	1.21254	0.303799	0.427014	0.216729	0.04039		IsMasterProtein	ACP_PCP	0	17.093	12	4	13	4	1	494	54.6	7.31
857	A0A087WWE2	DNA-directed RNA polymerase subunit OS=Homo sapiens GN=POLR2A PE=1 SV=1	POLR2A	1.59432	0.302348	ACP UP	0.0870312	2.82881	1.82762	1.72095	1.59397	1.31262	1.79267	1.29741	1.35103	1.38139	1.35905		IsMasterProtein	ACP_PCP	0	58.859	12	19	29	19	1	1980	218.1	7.85
859	A0A1L7NY41	Polypeptide N-acetylgalactosaminyltransferase OS=Homo sapiens GN=GALNT2 PE=2 SV=1	GALNT2	2.02816	-0.542705	PCP UP	0.0442925	-3.54774	2.59057	2.61746	2.9127	2.97266	2.50831	3.00129	3.52413	3.42811	3.09863		IsMasterProtein	ACP_PCP	0	141.308	45	23	84	22	1	590	66.4	8.25
861	F8VXC8	SWI/SNF complex subunit SMARCC2 OS=Homo sapiens GN=SMARCC2 PE=1 SV=1	SMARCC2	1.69703	0.450029	ACP UP	0.0701396	2.99479	3.67135	3.32016	3.29013	3.04303	3.68096	2.87404	3.0223	3.0986	2.80946		IsMasterProtein	ACP_PCP	0	139.638	23	27	73	19	1	1245	136.1	5.71
862	Q5TEC6	Histone H3 OS=Homo sapiens GN=HIST2H3PS2 PE=1 SV=1	HIST2H3PS2	3.01669	0.763933	ACP UP	0.0111087	5.44384	4.37447	4.19845	3.983	4.21495	3.93771	3.57004	3.03859	3.53476	3.36774		IsMasterProtein	ACP_PCP	0	64.6	61	8	141	3	1	136	15.4	11.27
863	P48507	Glutamate--cysteine ligase regulatory subunit OS=Homo sapiens GN=GCLM PE=1 SV=1	GCLM	1.83381	-0.549315	PCP UP	0.0549877	-3.21958	0.661969	0.370695	0.613279	0.746868	0.153779	0.945345	1.20311	0.740991	1.34509		IsMasterProtein	ACP_PCP	0	41.648	27	6	15	6	1	274	30.7	6.02
864	Q9HBL7	Plasminogen receptor (KT) OS=Homo sapiens GN=PLGRKT PE=1 SV=1	PLGRKT	2.70997	-1.16129	PCP UP	0.0158554	-4.80721	2.40799	1.97085	3.00111	2.48033	2.08123	3.56851	3.23079	3.93179	3.46729		IsMasterProtein	ACP_PCP	0	28.937	20	3	39	3	1	147	17.2	9.58
865	O43615	Mitochondrial import inner membrane translocase subunit TIM44 OS=Homo sapiens GN=TIMM44 PE=1 SV=2	TIMM44	3.94789	-0.591481	PCP UP	0.0075102	-7.73719	2.85284	2.75084	2.62118	2.68089	2.81608	3.40517	3.13737	3.43371	3.36714		IsMasterProtein	ACP_PCP	0	129.731	42	17	75	17	1	452	51.3	8.32
866	O43896	Kinesin-like protein KIF1C OS=Homo sapiens GN=KIF1C PE=1 SV=3	KIF1C	1.98402	-0.32093	PCP UP	0.0506844	-3.47222	-1.99669	-2.0608	-1.88647	-1.83072	-2.24183	-1.58941	-1.69587	-1.62929	-1.81492		IsMasterProtein	ACP_PCP	0	30.148	8	7	25	2	1	1103	122.9	6.9
867	Q8NFW8	N-acylneuraminate cytidylyltransferase OS=Homo sapiens GN=CMAS PE=1 SV=2	CMAS	1.54274	0.718156	ACP UP	0.0822349	2.74624	2.80448	3.22735	2.59159	2.26335	3.56535	2.22724	2.14526	2.14009	2.17648		IsMasterProtein	ACP_PCP	0	109.016	47	17	45	17	1	434	48.3	7.93
868	Q9NP72	Ras-related protein Rab-18 OS=Homo sapiens GN=RAB18 PE=1 SV=1	RAB18	3.595	-0.531517	PCP UP	0.00795556	-6.79613	1.91112	1.86043	1.92914	1.89753	2.01307	2.41917	2.43561	2.28095	2.67938		IsMasterProtein	ACP_PCP	0	69.889	57	9	53	9	1	206	23	5.24
869	Q13344	Fus-like protein (Fragment) OS=Homo sapiens PE=2 SV=1	FUS	1.98153	1.17455	ACP UP	0.0433135	3.46797	3.42872	2.33889	2.50398	1.68305	2.54753	1.24718	1.11448	1.72903	1.21284		IsMasterProtein	ACP_PCP	0	76.011	21	8	74	6	1	528	53.3	9.42
870	A0A024R5Z8	RAB11A, member RAS oncogene family, isoform CRA_a OS=Homo sapiens GN=RAB11A PE=4 SV=1	RAB11A	1.67233	-0.603189	PCP UP	0.0697925	-2.95468	-1.76796	-2.35974	-1.65439	-1.98616	-2.03807	-0.957047	-1.77722	-1.26304	-1.435		IsMasterProtein	ACP_PCP	0	81.417	58	11	78	1	1	216	24.4	6.57
871	A0A0A0MQX1	Unconventional myosin-X OS=Homo sapiens GN=MYO10 PE=1 SV=1	MYO10	1.9988	-0.51998	PCP UP	0.0457825	-3.49744	-4.96397	-5.38634	-5.10227	-4.64531	-5.00944	-4.3604	-4.49386	-4.69461	-4.45706		IsMasterProtein	ACP_PCP	0.001	7.155	2	3	4	3	1	2069	238.4	6.14
872	Q9H4L5	Oxysterol-binding protein-related protein 3 OS=Homo sapiens GN=OSBPL3 PE=1 SV=1	OSBPL3	2.46527	-0.574621	PCP UP	0.0236257	-4.33292	0.432413	-0.0341577	0.161023	0.15931	-0.236005	0.701029	0.769493	0.662748	0.551279		IsMasterProtein	ACP_PCP	0	44.4	14	9	14	9	1	887	101.2	6.87
873	P43246	DNA mismatch repair protein Msh2 OS=Homo sapiens GN=MSH2 PE=1 SV=1	MSH2	1.81034	0.304551	ACP UP	0.0649307	3.18068	-0.677778	-1.05416	-0.892644	-1.12964	-0.998562	-1.3426	-1.30285	-1.16928	-1.20571		IsMasterProtein	ACP_PCP	0	17.657	7	6	9	6	1	934	104.7	5.77
874	B4DU42	cDNA FLJ56153, highly similar to Homo sapiens transforming growth factor beta regulator 4 (TBRG4), transcript variant 1, mRNA OS=Homo sapiens PE=2 SV=1	TBRG4	2.03269	-0.278506	PCP UP	0.0504065	-3.55553	0.109419	0.239378	0.105185	-0.0313354	0.268155	0.446783	0.465812	0.501922	0.252147		IsMasterProtein	ACP_PCP	0	37.946	14	7	11	7	1	642	71.8	7.3
875	Q6N075-2	Isoform 2 of Molybdate-anion transporter OS=Homo sapiens GN=MFSD5	MFSD5	2.68956	-0.295887	PCP UP	0.0225198	-4.76658	-0.756435	-0.539067	-0.532038	-0.690407	-0.650923	-0.399149	-0.223119	-0.407758	-0.32152		IsMasterProtein	ACP_PCP	0.001	7.187	5	2	5	2	1	557	61.5	8.28
876	A0A024RB89	Oligonucleotide/oligosaccharide-binding fold containing 2B, isoform CRA_b OS=Homo sapiens GN=OBFC2B PE=4 SV=1	NABP2	1.82678	0.702541	ACP UP	0.0535416	3.20791	-0.392336	0.0492013	-0.533028	-0.931543	-0.0115574	-1.2469	-0.834686	-1.01432	-1.16967		IsMasterProtein	ACP_PCP	0.002	5.14	8	2	2	2	1	211	22.3	9.06
877	Q9NX00	Transmembrane protein 160 OS=Homo sapiens GN=TMEM160 PE=1 SV=1	TMEM160	2.84688	-1.4093	PCP UP	0.0122667	-5.08522	-1.3465	-2.2155	-1.24744	-1.29395	-2.26836	-0.345824	-0.316713	0.0209706	-0.418649		IsMasterProtein	ACP_PCP	0	11.534	12	2	6	2	1	188	19.6	8.03
878	Q9H1A3	Methyltransferase-like protein 9 OS=Homo sapiens GN=METTL9 PE=2 SV=1	METTL9	1.63826	-0.992974	PCP UP	0.069757	-2.89956	-0.60621	-1.02873	-0.401905	-0.411565	-0.854144	1.38104	-0.195656	0.124961	0.0195043		IsMasterProtein	ACP_PCP	0	11.273	12	3	5	3	1	318	36.5	7.36
879	P34897	Serine hydroxymethyltransferase, mitochondrial OS=Homo sapiens GN=SHMT2 PE=1 SV=3	SHMT2	1.8794	-0.481269	PCP UP	0.0528265	-3.29558	2.98555	3.02229	3.14673	3.19627	2.77343	3.41789	3.20074	3.85164	3.55422		IsMasterProtein	ACP_PCP	0	155.383	42	17	86	16	1	504	56	8.53
880	B2RDJ6	Probable cytosolic iron-sulfur protein assembly protein CIAO1 OS=Homo sapiens GN=CIAO1 PE=2 SV=1	CIAO1	2.11404	0.323789	ACP UP	0.0445643	3.69648	-2.36342	-2.33563	-2.17046	-2.50221	-2.18739	-2.81334	-2.6143	-2.56558	-2.54922		IsMasterProtein	ACP_PCP	0	9.935	12	3	3	3	1	339	37.8	4.97
882	Q9NTX5	Ethylmalonyl-CoA decarboxylase OS=Homo sapiens GN=ECHDC1 PE=1 SV=2	ECHDC1	3.90575	-0.736703	PCP UP	0.00780952	-7.61963	0.560048	0.660399	0.800535	0.615816	0.459043	1.57881	1.27456	1.37262	1.1975		IsMasterProtein	ACP_PCP	0	36.666	25	6	35	6	1	307	33.7	8.21
883	P35221	Catenin alpha-1 OS=Homo sapiens GN=CTNNA1 PE=1 SV=1	CTNNA1	1.48009	-0.785722	PCP UP	0.0894798	-2.64657	6.5532	5.29459	6.04846	5.28297	5.31626	6.59768	6.5418	6.45356	6.34623		IsMasterProtein	ACP_PCP	0	650.102	65	47	501	35	1	906	100	6.29
884	Q7L775	EPM2A-interacting protein 1 OS=Homo sapiens GN=EPM2AIP1 PE=1 SV=1	EPM2AIP1	1.80453	0.545444	ACP UP	0.0585772	3.17106	0.310138	0.766632	0.208876	-0.0874801	0.614429	-0.128151	-0.209528	-0.213019	-0.181004		IsMasterProtein	ACP_PCP	0	39.473	14	6	19	6	1	607	70.3	6.11
885	Q16881	Thioredoxin reductase 1, cytoplasmic OS=Homo sapiens GN=TXNRD1 PE=1 SV=3	TXNRD1	1.96675	0.41827	ACP UP	0.0494465	3.44282	0.549217	1.14336	1.01851	0.838187	0.922954	0.445871	0.474043	0.374829	0.609952		IsMasterProtein	ACP_PCP	0	59.023	15	7	20	6	1	649	70.9	7.39
886	A0A0G2JPP5	Protein scribble homolog OS=Homo sapiens GN=SCRIB PE=1 SV=1	SCRIB	3.07672	-0.524373	PCP UP	0.0113684	-5.57447	1.84412	1.5569	1.68505	1.38898	1.45734	2.10346	2.12819	2.05799	2.15376		IsMasterProtein	ACP_PCP	0	70.922	13	15	51	13	1	1655	177.6	5.1
887	O60218	Aldo-keto reductase family 1 member B10 OS=Homo sapiens GN=AKR1B10 PE=1 SV=2	AKR1B10	3.30353	-1.84425	PCP UP	0.00719231	-6.08759	1.09208	1.12458	1.1735	1.15898	1.09713	3.10799	3.60358	1.99329	3.18916		IsMasterProtein	ACP_PCP	0	80.505	61	14	41	14	1	316	36	7.84
888	Q59G12	Lamina-associated polypeptide 2, isoforms beta/gamma variant (Fragment) OS=Homo sapiens PE=2 SV=1	TMPO	2.89992	2.81894	ACP UP	0.0111778	5.19554	-2.09023	-2.60199	-4.23477	-3.95101	-2.41721	-6.24555	-5.14493	-5.83422	-6.28723		IsMasterProtein	ACP_PCP	0	119.64	39	11	79	1	1	378	41.8	9.23
889	Q9Y6I3-1	Isoform 2 of Epsin-1 OS=Homo sapiens GN=EPN1	EPN1	1.63723	-0.286815	PCP UP	0.0833984	-2.89789	0.706309	0.350542	0.448676	0.498098	0.276681	0.63589	0.913886	0.741536	0.680192		IsMasterProtein	ACP_PCP	0	23.205	8	4	13	4	1	662	69	5.05
891	Q99571-2	Isoform 2 of P2X purinoceptor 4 OS=Homo sapiens GN=P2RX4	P2RX4	1.59829	-0.675759	PCP UP	0.0767373	-2.83519	-1.65828	-1.17002	-1.59967	-1.80013	-1.21431	-0.175931	-1.13638	-0.900347	-1.03824		IsMasterProtein	ACP_PCP	0	8.774	14	3	6	3	1	404	45.3	7.83
892	B4DGM9	Torsin family 1, member A (Torsin A), isoform CRA_a OS=Homo sapiens GN=TOR1A PE=2 SV=1	TOR1A	1.92441	-0.359118	PCP UP	0.0527919	-3.37118	-0.822508	-0.751979	-0.866231	-0.387112	-0.718001	-0.295397	-0.348857	-0.257911	-0.498028		IsMasterProtein	ACP_PCP	0	19.947	9	3	11	2	1	364	40.8	7.99
893	Q7Z7K6	Centromere protein V OS=Homo sapiens GN=CENPV PE=1 SV=1	CENPV	2.00097	1.3064	ACP UP	0.0418503	3.50114	2.99874	1.96953	2.59847	1.07065	2.39586	0.870756	0.930381	0.882823	0.917028		IsMasterProtein	ACP_PCP	0	75.907	49	8	34	8	1	275	29.9	9.73
894	P36957	Dihydrolipoyllysine-residue succinyltransferase component of 2-oxoglutarate dehydrogenase complex, mitochondrial OS=Homo sapiens GN=DLST PE=1 SV=4	DLST	2.77882	-0.591604	PCP UP	0.0162326	-4.94583	4.18414	4.00185	4.17278	4.34706	4.06983	5.01274	4.47522	4.81775	4.68124		IsMasterProtein	ACP_PCP	0	195.146	32	12	252	12	1	453	48.7	8.95
895	Q8WUK0	Phosphatidylglycerophosphatase and protein-tyrosine phosphatase 1 OS=Homo sapiens GN=PTPMT1 PE=1 SV=1	PTPMT1	2.77867	-0.695371	PCP UP	0.0159838	-4.94551	-2.32737	-2.00594	-2.06143	-1.88961	-2.0368	-1.1186	-1.59408	-1.16928	-1.59348		IsMasterProtein	ACP_PCP	0	8.822	6	1	4	1	1	201	22.8	9.77
896	Q59G24	Activated RNA polymerase II transcription cofactor 4 variant (Fragment) OS=Homo sapiens PE=2 SV=1	SUB1	3.60585	0.876049	ACP UP	0.00727778	6.82367	2.89397	3.14678	2.81897	2.98022	3.15307	1.98418	2.44671	1.91665	2.14267		IsMasterProtein	ACP_PCP	0	47.126	43	6	32	6	1	134	15.1	9.38
897	A8K4T9	cDNA FLJ77421, highly similar to Homo sapiens autoantigen p542 mRNA OS=Homo sapiens PE=2 SV=1	RALY	1.40207	1.56818	ACP UP	0.0975507	2.52326	-2.66623	-3.38106	-3.66518	-4.86408	-2.43549	-5.59111	-3.67363	-5.18729	-5.43031		IsMasterProtein	ACP_PCP	0	197.529	56	13	80	1	1	291	30.4	9.47
900	Q13228-4	Isoform 4 of Selenium-binding protein 1 OS=Homo sapiens GN=SELENBP1	SELENBP1	1.81851	0.420795	ACP UP	0.0596465	3.19421	1.49644	1.76798	1.92932	1.4016	1.96828	1.37754	1.24946	1.29319	1.24754		IsMasterProtein	ACP_PCP	0	54.762	28	12	32	12	1	514	56.8	6.48
901	Q9C037	E3 ubiquitin-protein ligase TRIM4 OS=Homo sapiens GN=TRIM4 PE=1 SV=2	TRIM4	3.05418	-0.403346	PCP UP	0.0123258	-5.52518	0.329556	0.195656	0.27626	0.166874	0.273427	0.558983	0.676253	0.521528	0.850037		IsMasterProtein	ACP_PCP	0	30.353	18	8	28	8	1	500	57.4	8.1
902	B4DH07	cDNA FLJ53321, highly similar to Homo sapiens pitrilysin metallopeptidase 1 (PITRM1), mRNA OS=Homo sapiens PE=2 SV=1	PITRM1	4.15229	-0.873339	PCP UP	0.004	-8.32869	3.34227	3.63382	3.68305	3.48561	3.83303	4.57855	4.50938	4.44047	4.34718		IsMasterProtein	ACP_PCP	0	241.443	39	30	143	30	1	1030	116.2	6.67
903	Q99735	Microsomal glutathione S-transferase 2 OS=Homo sapiens GN=MGST2 PE=1 SV=1	MGST2	2.52128	-0.789114	PCP UP	0.0210976	-4.43908	0.0962814	0.290684	0.101045	0.773501	0.100758	1.26727	0.814397	0.930616	1.23399		IsMasterProtein	ACP_PCP	0	12.628	10	1	16	1	1	147	16.6	9.55
904	A0A024R1U2	PHD finger protein 5A, isoform CRA_a OS=Homo sapiens GN=PHF5A PE=4 SV=1	PHF5A	1.67559	0.401979	ACP UP	0.0738422	2.95997	0.93528	0.875339	0.891994	0.859017	1.24196	0.375785	0.648163	0.869085	0.341925		IsMasterProtein	ACP_PCP	0	17.279	49	5	11	5	1	110	12.4	8.41
905	Q2M1P5	Kinesin-like protein KIF7 OS=Homo sapiens GN=KIF7 PE=1 SV=2	KIF7	4.15929	-0.797342	PCP UP	0.003625	-8.3496	-4.60408	-4.70401	-4.93895	-4.63088	-4.60452	-3.9127	-3.77626	-3.8116	-4.09602		IsMasterProtein	ACP_PCP	0.002	5.536	1	2	2	1	1	1343	150.5	6.79
906	Q9Y5L3	Ectonucleoside triphosphate diphosphohydrolase 2 OS=Homo sapiens GN=ENTPD2 PE=1 SV=1	ENTPD2	1.44022	-0.712026	PCP UP	0.0964847	-2.58345	-2.7884	-3.34965	-2.5006	-2.90906	-3.64367	-2.80763	-2.01385	-2.18552	-2.29801		IsMasterProtein	ACP_PCP	0.001	6.386	6	2	3	2	1	495	53.6	8.27
908	Q96G25-2	Isoform 2 of Mediator of RNA polymerase II transcription subunit 8 OS=Homo sapiens GN=MED8	MED8	1.44778	0.519044	ACP UP	0.0987709	2.5954	-2.43835	-2.46503	-2.58971	-2.25264	-1.77631	-3.0119	-2.42589	-2.92932	-2.9267		IsMasterProtein	ACP_PCP	0	7.91	8	2	2	2	1	301	32.8	9.1
909	Q3B7J2	Glucose-fructose oxidoreductase domain-containing protein 2 OS=Homo sapiens GN=GFOD2 PE=2 SV=1	GFOD2	1.80497	0.512602	ACP UP	0.0590427	3.17179	-3.13494	-2.54402	-2.62485	-3.07004	-2.70138	-3.10994	-3.54448	-3.4329	-3.22327		IsMasterProtein	ACP_PCP	0.007	3.827	8	2	2	2	1	385	42.2	6.44
910	Q7Z4Y4	GTP:AMP phosphotransferase AK3, mitochondrial OS=Homo sapiens GN=AK3 PE=2 SV=1	AK3	3.10062	-1.29637	PCP UP	0.0111489	-5.62709	3.85576	4.03763	4.51695	3.94859	3.97792	5.85273	4.80579	5.43647	5.35998		IsMasterProtein	ACP_PCP	0	144.712	77	18	118	18	1	227	25.6	9.31
911	H3BLU2	Limbic system-associated membrane protein (Fragment) OS=Homo sapiens GN=LSAMP PE=1 SV=1	LSAMP	1.41649	0.817151	ACP UP	0.0986862	2.54599	1.80818	1.99628	0.916346	2.64239	1.69885	1.0636	0.92623	1.16064	0.83057		IsMasterProtein	ACP_PCP	0	74.265	28	8	46	8	1	345	38	6.86
912	Q8N138	ORM1-like protein 3 OS=Homo sapiens GN=ORMDL3 PE=1 SV=1	ORMDL3	3.43212	-0.732383	PCP UP	0.00762617	-6.39304	0.613031	0.455082	0.612159	0.948464	0.591751	1.47641	1.20385	1.29319	1.53248	Acetyl [N-Term]	IsMasterProtein	ACP_PCP	0	11.344	22	3	10	3	1	153	17.5	9.64
913	P13646-1	SWISS-PROT:P13646-1 Tax_Id=9606 Gene_Symbol=KRT13 Isoform 1 of Keratin, type I cytoskeletal 13	KRT13	3.59954	-2.43734	PCP UP	0.00647619	-6.80765	6.79493	6.11866	7.02587	6.11834	5.86307	9.52883	8.28262	8.42434	9.05027		IsMasterProtein	ACP_PCP	0	1041.37	74	41	3281	16	1	458	49.6	4.96
914	Q96AB3-2	Isoform 2 of Isochorismatase domain-containing protein 2 OS=Homo sapiens GN=ISOC2	ISOC2	1.8529	-0.261864	PCP UP	0.0633609	-3.25134	0.174925	0.328297	0.104549	0.304763	0.206476	0.523409	0.272615	0.619898	0.526739		IsMasterProtein	ACP_PCP	0	85.373	48	6	32	6	1	221	24.1	7.77
915	P11233	Ras-related protein Ral-A OS=Homo sapiens GN=RALA PE=1 SV=1	RALA	1.76331	-0.483514	PCP UP	0.0622281	-3.10314	3.09997	2.87713	2.98858	3.60495	3.14765	3.732	3.78035	3.50585	3.49049		IsMasterProtein	ACP_PCP	0	133.103	54	11	100	6	1	206	23.6	7.11
916	Q15063-4	Isoform 4 of Periostin OS=Homo sapiens GN=POSTN	POSTN	1.49031	-1.4824	PCP UP	0.084669	-2.66279	0.547437	0.445502	0.256058	2.38063	0.421362	1.39276	1.95301	2.93878	2.88582		IsMasterProtein	ACP_PCP	0	1079.87	64	42	1349	1	1	751	83.8	8.18
917	Q86YN1	Dolichyldiphosphatase 1 OS=Homo sapiens GN=DOLPP1 PE=2 SV=1	DOLPP1	1.92151	-0.745695	PCP UP	0.0475453	-3.36629	-3.95264	-3.88274	-4.14265	-3.25402	-3.3047	-3.19262	-2.81849	-3.05484	-2.78067		IsMasterProtein	ACP_PCP	0.008	3.607	8	1	1	1	1	238	27	9.44
918	D3DPK5	SH3 domain binding glutamic acid-rich protein like 3, isoform CRA_a (Fragment) OS=Homo sapiens GN=SH3BGRL3 PE=4 SV=1	SH3BGRL3	2.65041	-0.784872	PCP UP	0.0176197	-4.6892	1.86672	1.44707	1.8014	2.11726	1.31424	2.45156	2.48607	2.45597	2.58324		IsMasterProtein	ACP_PCP	0	28.055	15	5	33	5	1	257	26.8	8.38
921	A0A024R6M3	Poly(A) polymerase alpha, isoform CRA_a OS=Homo sapiens GN=PAPOLA PE=4 SV=1	PAPOLA	2.04779	-0.481456	PCP UP	0.0440955	-3.58151	-0.39048	-0.651325	-0.330803	-0.266514	-0.76385	0.0826926	-0.266385	0.0899826	0.097158		IsMasterProtein	ACP_PCP	0	17.972	9	5	12	4	1	745	82.8	7.37
922	Q86VX4	Structural maintenance of chromosomes protein OS=Homo sapiens GN=SMC3 PE=2 SV=1	SMC3	2.14753	0.385955	ACP UP	0.0419133	3.75516	4.53459	4.27121	4.20436	4.08763	4.27466	3.93553	3.90667	4.01748	3.69446		IsMasterProtein	ACP_PCP	0	281.206	42	45	213	44	1	1217	141.4	7.18
923	Q9Y4A5	Transformation/transcription domain-associated protein OS=Homo sapiens GN=TRRAP PE=1 SV=3	TRRAP	3.36894	0.3697	ACP UP	0.0109404	6.24159	0.149956	0.265138	0.0391396	0.166615	0.203058	-0.255158	-0.242702	-0.062918	-0.258897		IsMasterProtein	ACP_PCP	0	42.482	4	13	39	12	1	3859	437.3	8.19
924	P00966	Argininosuccinate synthase OS=Homo sapiens GN=ASS1 PE=1 SV=2	ASS1	1.63387	-0.794419	PCP UP	0.0713915	-2.89247	2.68016	2.20673	2.72709	1.66516	1.80129	3.17656	2.94513	2.65658	3.26375		IsMasterProtein	ACP_PCP	0	46.528	33	13	44	13	1	412	46.5	8.02
925	Q4G0J3-3	Isoform 3 of La-related protein 7 OS=Homo sapiens GN=LARP7	LARP7	1.49666	0.357244	ACP UP	0.0971017	2.67287	0.107014	-0.302062	-0.0735572	-0.572846	-0.26016	-0.54219	-0.528396	-0.551257	-0.688422		IsMasterProtein	ACP_PCP	0	28.784	9	4	13	4	1	589	67.6	9.54
926	A0A024R150	Coronin OS=Homo sapiens GN=CORO2A PE=3 SV=1	CORO2A	1.43103	-0.989988	PCP UP	0.0955591	-2.56893	-2.24974	-3.72824	-2.33385	-2.98961	-3.59379	-1.47458	-1.98556	-2.13885	-2.35723		IsMasterProtein	ACP_PCP	0	8.203	7	3	8	2	1	525	59.7	8.05
927	O75390	Citrate synthase, mitochondrial OS=Homo sapiens GN=CS PE=1 SV=2	CS	4.00227	-0.955919	PCP UP	0.00651429	-7.89105	3.78038	3.83064	3.96122	3.82583	3.94956	5.0589	4.45389	4.89569	4.8933		IsMasterProtein	ACP_PCP	0	199.755	45	16	160	16	1	466	51.7	8.32
928	P13688	Carcinoembryonic antigen-related cell adhesion molecule 1 OS=Homo sapiens GN=CEACAM1 PE=1 SV=2	CEACAM1	1.92345	-1.23087	PCP UP	0.0457602	-3.36955	-0.850831	-0.785039	-0.0634837	-0.0663962	-0.596035	1.49973	-0.0567784	0.427741	1.16334		IsMasterProtein	ACP_PCP	0	23.361	9	3	7	3	1	526	57.5	5.97
929	Q6NSJ5	Volume-regulated anion channel subunit LRRC8E OS=Homo sapiens GN=LRRC8E PE=1 SV=2	LRRC8E	2.06019	-0.813432	PCP UP	0.0408616	-3.60293	0.87594	0.24634	1.30394	0.434377	0.342641	1.4682	1.40399	1.53283	1.4113		IsMasterProtein	ACP_PCP	0	60.804	19	11	37	10	1	796	90.2	6.96
930	Q12765-2	Isoform 2 of Secernin-1 OS=Homo sapiens GN=SCRN1	SCRN1	2.10946	0.548081	ACP UP	0.0407158	3.68849	1.6076	1.83484	1.44856	1.28938	1.97294	1.15105	1.16362	0.930298	1.08537		IsMasterProtein	ACP_PCP	0	84.412	40	12	43	12	1	434	48.7	4.78
931	O95831	Apoptosis-inducing factor 1, mitochondrial OS=Homo sapiens GN=AIFM1 PE=1 SV=1	AIFM1	1.68131	-0.414764	PCP UP	0.0730659	-2.96924	4.07332	4.12623	4.21436	4.54254	4.16176	4.89222	4.32877	4.71088	4.62175		IsMasterProtein	ACP_PCP	0	310.278	47	23	177	23	1	613	66.9	8.95
932	O00139-4	Isoform 4 of Kinesin-like protein KIF2A OS=Homo sapiens GN=KIF2A	KIF2A	1.68016	0.524275	ACP UP	0.0701665	2.96738	0.412586	0.883566	0.369546	1.02251	1.04991	0.270195	0.334324	0.239302	0.0495743		IsMasterProtein	ACP_PCP	0	18.13	7	5	10	5	1	744	84	6.37
933	Q9H857-2	Isoform 2 of 5'-nucleotidase domain-containing protein 2 OS=Homo sapiens GN=NT5DC2	NT5DC2	1.89925	0.510798	ACP UP	0.0509579	3.32885	0.977631	0.704803	1.24815	0.445372	0.893392	0.296062	0.323302	0.377872	0.375056		IsMasterProtein	ACP_PCP	0	58.177	24	9	21	9	1	557	64.1	7.74
934	Q9Y4C2	TRPM8 channel-associated factor 1 OS=Homo sapiens GN=TCAF1 PE=1 SV=3	TCAF1	1.98507	0.348494	ACP UP	0.0501033	3.474	-2.17097	-1.92734	-2.12082	-1.94431	-1.89145	-2.41082	-2.57587	-2.2882	-2.16299		IsMasterProtein	ACP_PCP	0.001	7.88	3	2	3	2	1	921	102.1	6.54
935	P54819	Adenylate kinase 2, mitochondrial OS=Homo sapiens GN=AK2 PE=1 SV=2	AK2	2.35459	-1.04747	PCP UP	0.0249848	-4.12713	4.2084	3.55376	4.29047	3.50883	3.43625	5.20335	4.45284	4.99605	4.73579		IsMasterProtein	ACP_PCP	0	137.404	62	12	175	12	1	239	26.5	7.81
936	A0A024R9D7	2,4-dienoyl CoA reductase 1, mitochondrial, isoform CRA_b OS=Homo sapiens GN=DECR1 PE=4 SV=1	DECR1	3.12902	-0.766071	PCP UP	0.0105897	-5.69001	4.50037	4.0747	4.03063	4.1294	4.37022	5.17143	4.72458	5.09572	4.95681		IsMasterProtein	ACP_PCP	0	236.913	59	17	211	17	1	335	36	9.28
937	A0A024R386	Promethin, isoform CRA_a OS=Homo sapiens GN=LOC57146 PE=4 SV=1	TMEM159	1.71959	-0.801095	PCP UP	0.0620312	-3.03156	0.494034	-0.53498	0.470336	0.0385852	-0.498653	0.648099	0.873012	0.663899	0.994828		IsMasterProtein	ACP_PCP	0	15.531	24	4	12	4	1	161	17.5	5.06
938	Q99536	Synaptic vesicle membrane protein VAT-1 homolog OS=Homo sapiens GN=VAT1 PE=1 SV=2	VAT1	1.58382	0.630331	ACP UP	0.0784171	2.81196	4.36448	5.27763	4.53241	4.92462	5.34629	4.36632	4.21833	4.19	4.26038		IsMasterProtein	ACP_PCP	0	241.028	46	13	223	13	1	393	41.9	6.29
939	Q8NEY1	Neuron navigator 1 OS=Homo sapiens GN=NAV1 PE=1 SV=2	NAV1	1.81723	-0.519324	PCP UP	0.0575692	-3.19208	-2.21639	-2.16834	-1.59041	-2.13855	-2.36372	-1.70049	-1.36806	-1.60035	-1.63575		IsMasterProtein	ACP_PCP	0	10.571	3	3	7	3	1	1877	202.3	8.07
940	P15927-3	Isoform 3 of Replication protein A 32 kDa subunit OS=Homo sapiens GN=RPA2	RPA2	1.94914	1.21022	ACP UP	0.0446478	3.41297	2.13956	2.15083	2.03919	0.513345	1.88646	0.536602	0.550998	0.451267	0.603773		IsMasterProtein	ACP_PCP	0	28.962	12	3	13	3	1	358	38.8	8.94
941	A0A0U1RRK1	Calcium uptake protein 1, mitochondrial OS=Homo sapiens GN=MICU1 PE=1 SV=1	MICU1	4.0029	-0.466871	PCP UP	0.00703704	-7.89285	0.994059	0.723231	0.870978	0.821703	0.806381	1.23913	1.37045	1.37004	1.26095		IsMasterProtein	ACP_PCP	0	27.048	18	8	14	8	1	480	54.9	8.27
942	P05026	Sodium/potassium-transporting ATPase subunit beta-1 OS=Homo sapiens GN=ATP1B1 PE=1 SV=1	ATP1B1	1.761	0.754722	ACP UP	0.0591906	3.09935	4.22535	4.53485	3.98794	4.05387	4.66435	4.1511	3.12828	3.49736	3.37746		IsMasterProtein	ACP_PCP	0	137.856	44	12	99	12	1	303	35	8.53
943	P13010	X-ray repair cross-complementing protein 5 OS=Homo sapiens GN=XRCC5 PE=1 SV=3	XRCC5	1.91595	0.586775	ACP UP	0.0495436	3.35692	5.61413	5.28329	5.06638	4.71004	5.21812	4.45094	4.73589	4.57726	4.60238		IsMasterProtein	ACP_PCP	0	433.625	65	37	364	37	1	732	82.7	5.81
944	Q8IZV5	Retinol dehydrogenase 10 OS=Homo sapiens GN=RDH10 PE=1 SV=1	RDH10	2.27042	-1.14049	PCP UP	0.027908	-3.97395	0.767676	0.215848	1.1573	0.644375	0.124319	2.32776	1.69935	1.30516	1.5573		IsMasterProtein	ACP_PCP	0	44.989	30	5	20	5	1	341	38.1	7.4
945	Q6KCM7-3	Isoform 3 of Calcium-binding mitochondrial carrier protein SCaMC-2 OS=Homo sapiens GN=SLC25A25	SLC25A25	2.4002	0.84743	ACP UP	0.024	4.21132	0.257059	0.927328	0.493136	0.504299	1.18792	0.0097003	-0.276226	-0.11651	-0.310891		IsMasterProtein	ACP_PCP	0	14.619	8	4	6	2	1	515	56.8	8.46
946	Q9BQ04	RNA-binding protein 4B OS=Homo sapiens GN=RBM4B PE=1 SV=1	RBM4B	1.54867	0.434645	ACP UP	0.0869261	2.75571	2.82859	2.46946	2.38819	2.08461	2.58073	1.82929	2.20035	2.15734	1.9557		IsMasterProtein	ACP_PCP	0	47.897	39	12	34	11	1	359	40.1	6.74
947	A0A0J9YWL0	Crystallin beta-gamma domain-containing 1 OS=Homo sapiens GN=CRYBG1 PE=1 SV=1	CRYBG1	1.79858	-0.859739	PCP UP	0.0545728	-3.16124	2.23046	1.74954	2.94612	1.85851	1.63569	2.81899	3.01554	2.9731	2.96758		IsMasterProtein	ACP_PCP	0	116.863	13	19	51	19	1	2131	231.6	5.81
948	A0A1B2JLU2	Retinitis pigmentosa 2 OS=Homo sapiens GN=RP2 PE=4 SV=1	RP2	1.75356	-0.587672	PCP UP	0.0612072	-3.08714	2.07213	1.6245	2.08702	2.56561	1.70824	2.58875	2.57057	2.66254	2.57484		IsMasterProtein	ACP_PCP	0	55.462	33	10	26	10	1	350	39.6	5.12
949	Q96CQ1	Solute carrier family 25 member 36 OS=Homo sapiens GN=SLC25A36 PE=1 SV=1	SLC25A36	1.99738	0.417912	ACP UP	0.0475022	3.49501	-0.730831	-0.593264	-0.808203	-0.50262	-0.379554	-1.08025	-1.24129	-0.801676	-0.960004		IsMasterProtein	ACP_PCP	0.001	6.281	7	2	3	2	1	311	34.3	8.57
950	A0A0D9SF98	Neural cell adhesion molecule 1 (Fragment) OS=Homo sapiens GN=NCAM1 PE=1 SV=1	NCAM1	2.82928	2.03716	ACP UP	0.0124314	5.04895	-2.43221	-1.94445	-2.86551	-0.991334	-1.2969	-3.71016	-3.84558	-4.16855	-4.04867		IsMasterProtein	ACP_PCP	0	109.19	36	10	68	1	1	357	38.7	5.12
951	P84243	Histone H3.3 OS=Homo sapiens GN=H3F3A PE=1 SV=2	H3F3A	3.32401	1.01256	ACP UP	0.00849558	6.13551	2.64626	2.41257	2.46124	1.94054	2.40107	1.67753	1.22098	1.3586	1.182		IsMasterProtein	ACP_PCP	0	114.959	61	8	319	1	1	136	15.3	11.27
952	Q86Y22	Collagen alpha-1(XXIII) chain OS=Homo sapiens GN=COL23A1 PE=1 SV=1	COL23A1	1.43224	-2.33779	PCP UP	0.0917259	-2.57085	-2.68619	-2.53916	-3.24746	0.941307	-2.67146	1.04606	-0.574091	0.60739	0.109436		IsMasterProtein	ACP_PCP	0.005	4.298	2	1	5	1	1	540	51.9	7.25
954	O14936	Peripheral plasma membrane protein CASK OS=Homo sapiens GN=CASK PE=1 SV=3	CASK	1.7417	-0.28957	PCP UP	0.0727433	-3.0677	2.51307	2.42221	2.26776	2.27437	2.6397	2.8644	2.60291	2.7192	2.66545		IsMasterProtein	ACP_PCP	0	117.382	28	23	68	23	1	926	105.1	6.43
955	P07305	Histone H1.0 OS=Homo sapiens GN=H1F0 PE=1 SV=3	H1F0	1.52723	1.21332	ACP UP	0.0803813	2.7215	5.8849	4.88208	5.38519	3.78322	5.15271	4.22648	3.52872	4.16648	3.29551		IsMasterProtein	ACP_PCP	0	67.31	25	6	115	6	1	194	20.9	10.84
958	K7EPR5	cAMP-dependent protein kinase type I-alpha regulatory subunit (Fragment) OS=Homo sapiens GN=PRKAR1A PE=1 SV=8	PRKAR1A	2.39178	-1.02181	PCP UP	0.0236354	-4.19571	-1.73172	-2.09022	-1.10772	-1.90363	-2.16369	-0.704732	-0.654915	-1.16859	-0.582087		IsMasterProtein	ACP_PCP	0	10.353	64	3	7	1	1	45	5.1	5.91
959	A4PIV7	Fusion protein SYT-SSX1 OS=Homo sapiens GN=SYT-SSX1 PE=1 SV=1	SYT-SSX1	2.84943	1.00138	ACP UP	0.0126786	5.09049	-1.54227	-1.48772	-2.14317	-1.93986	-1.29765	-2.72462	-2.76949	-2.39566	-2.84429		IsMasterProtein	ACP_PCP	0	7.988	2	1	2	1	1	488	53.8	6.52
960	A0A024RBG7	Nuclear transcription factor Y, beta, isoform CRA_c OS=Homo sapiens GN=NFYB PE=4 SV=1	NFYB	1.5566	0.389661	ACP UP	0.0872923	2.76838	-0.992981	-0.795252	-1.50474	-1.26164	-1.01452	-1.47228	-1.5232	-1.45384	-1.56462		IsMasterProtein	ACP_PCP	0.001	6.352	6	1	5	1	1	207	22.8	4.59
961	Q8NHU6	Tudor domain-containing protein 7 OS=Homo sapiens GN=TDRD7 PE=1 SV=2	TDRD7	2.25437	-0.468864	PCP UP	0.0353047	-3.94506	-2.50124	-2.54078	-2.39684	-2.4924	-2.98113	-2.05528	-2.07363	-2.15788	-2.16766		IsMasterProtein	ACP_PCP	0	15.638	3	2	6	2	1	1098	123.5	7.21
962	P20933	N(4)-(beta-N-acetylglucosaminyl)-L-asparaginase OS=Homo sapiens GN=AGA PE=1 SV=2	AGA	1.48247	0.471707	ACP UP	0.0948935	2.65034	-1.78642	-2.48984	-1.77743	-2.034	-2.21006	-2.38283	-2.51198	-2.83148	-2.39873		IsMasterProtein	ACP_PCP	0	9.908	7	2	2	2	1	346	37.2	6.28
963	O00267	Transcription elongation factor SPT5 OS=Homo sapiens GN=SUPT5H PE=1 SV=1	SUPT5H	3.28537	0.385301	ACP UP	0.010497	6.04531	0.713923	0.744497	0.606998	0.762665	0.839129	0.253269	0.46931	0.407955	0.262033		IsMasterProtein	ACP_PCP	0	54.768	15	11	20	11	1	1087	120.9	5.06
964	Q92478	C-type lectin domain family 2 member B OS=Homo sapiens GN=CLEC2B PE=1 SV=2	CLEC2B	2.58121	-1.13854	PCP UP	0.0187671	-4.55421	-2.08781	-2.25357	-2.14017	-1.20378	-2.10678	-0.736442	-1.21229	-0.532833	-0.797952		IsMasterProtein	ACP_PCP	0	11.974	19	2	3	2	1	149	17.3	8.75
965	Q86YQ8	Copine-8 OS=Homo sapiens GN=CPNE8 PE=1 SV=2	CPNE8	3.13693	-0.883655	PCP UP	0.0110411	-5.70764	-0.799652	-1.17826	-0.813603	-0.548914	-1.27747	-0.0456961	-0.109744	-0.0619791	0.0577257		IsMasterProtein	ACP_PCP	0	28.439	13	5	13	4	1	564	63.1	5.96
966	A0A024RC91	LAG1 longevity assurance homolog 3 (S. cerevisiae), isoform CRA_b OS=Homo sapiens GN=LASS3 PE=4 SV=1	CERS3	3.70914	-1.26467	PCP UP	0.00703448	-7.09002	-2.19805	-2.56859	-2.41302	-2.3586	-2.46421	-1.22246	-1.60158	-1.00578	-0.71348		IsMasterProtein	ACP_PCP	0	9.87	3	1	3	1	1	383	46.2	7.53
967	P11216	Glycogen phosphorylase, brain form OS=Homo sapiens GN=PYGB PE=1 SV=5	PYGB	2.45597	0.444276	ACP UP	0.0257811	4.31544	4.26656	3.90345	4.01138	4.18647	4.11468	3.72575	3.85244	3.52067	3.51007		IsMasterProtein	ACP_PCP	0	280.677	47	32	196	27	1	843	96.6	6.86
968	P17152	Transmembrane protein 11, mitochondrial OS=Homo sapiens GN=TMEM11 PE=1 SV=1	TMEM11	2.081	-0.335452	PCP UP	0.0455015	-3.63896	0.197718	0.114598	0.129469	0.206648	0.311506	0.537174	0.28005	0.741718	0.55082		IsMasterProtein	ACP_PCP	0	16.883	22	4	12	4	1	192	21.5	7.36
969	E5KMT5	tRNA pseudouridine synthase OS=Homo sapiens PE=3 SV=1	PUS1	2.31377	-0.370932	PCP UP	0.0346091	-4.05249	-0.365105	-0.522384	-0.499242	-0.615706	-0.827911	-0.102111	-0.202576	-0.228763	-0.2471		IsMasterProtein	ACP_PCP	0	21.472	15	6	15	6	1	427	47.4	8.41
970	B1ALD9	Periostin OS=Homo sapiens GN=POSTN PE=1 SV=1	POSTN	1.85353	-2.08858	PCP UP	0.0483626	-3.25238	-0.130182	-0.279635	-0.628756	1.23901	-1.27821	0.504265	2.21491	2.87127	1.90167		IsMasterProtein	ACP_PCP	0	1127.56	64	46	1395	0	1	808	90.1	7.94
971	Q96QZ7-2	Isoform 2 of Membrane-associated guanylate kinase, WW and PDZ domain-containing protein 1 OS=Homo sapiens GN=MAGI1	MAGI1	1.54707	0.57188	ACP UP	0.0838459	2.75316	-2.49483	-2.81447	-3.05799	-3.25956	-2.30605	-3.38176	-3.2244	-3.541	-3.28668		IsMasterProtein	ACP_PCP	0.006	3.974	2	2	2	2	1	1462	161.5	7.66
972	H0YJH7	Lamina-associated polypeptide 2, isoforms beta/gamma (Fragment) OS=Homo sapiens GN=TMPO PE=1 SV=1	TMPO	2.66282	2.77822	ACP UP	0.0160984	4.71365	-3.78255	-4.78506	-4.81089	-6.75837	-4.38481	-8.11898	-7.30667	-7.45034	-7.85423		IsMasterProtein	ACP_PCP	0	101.408	57	10	71	1	1	237	26.9	9.31
974	P24311	Cytochrome c oxidase subunit 7B, mitochondrial OS=Homo sapiens GN=COX7B PE=1 SV=2	COX7B	1.75286	1.27842	ACP UP	0.0569312	3.086	-0.952402	-0.0886731	-0.547967	0.469864	0.948171	-1.34365	-0.827753	-1.51342	-1.56564		IsMasterProtein	ACP_PCP	0.004	4.513	10	2	5	2	1	80	9.2	10.27
975	Q14554	Protein disulfide-isomerase A5 OS=Homo sapiens GN=PDIA5 PE=1 SV=1	PDIA5	1.64683	0.323416	ACP UP	0.0795268	2.91339	2.12764	2.16692	2.37142	2.46045	2.06224	1.74172	1.86526	2.12396	1.92633		IsMasterProtein	ACP_PCP	0	107.115	34	13	52	13	1	519	59.6	7.91
976	Q15326	Zinc finger MYND domain-containing protein 11 OS=Homo sapiens GN=ZMYND11 PE=1 SV=2	ZMYND11	2.80002	0.277343	ACP UP	0.0208972	4.98899	-0.219607	-0.454413	-0.370562	-0.426282	-0.295871	-0.587457	-0.57251	-0.66329	-0.699505		IsMasterProtein	ACP_PCP	0	29.012	12	7	11	7	1	602	70.9	8.53
977	O75964	ATP synthase subunit g, mitochondrial OS=Homo sapiens GN=ATP5L PE=1 SV=3	ATP5L	2.55567	-0.708288	PCP UP	0.0207524	-4.50495	2.22657	2.41794	2.30217	2.58239	2.56541	3.342	2.68618	3.33903	3.14152		IsMasterProtein	ACP_PCP	0	56.117	53	5	46	5	1	103	11.4	9.64
978	Q9BRX8	Redox-regulatory protein FAM213A OS=Homo sapiens GN=FAM213A PE=1 SV=3	PRXL2A	1.56949	-0.4968	PCP UP	0.082531	-2.789	4.04798	3.84848	3.80562	3.81054	3.99936	4.37101	4.81106	3.89253	4.52219		IsMasterProtein	ACP_PCP	0	88.75	45	11	106	11	1	229	25.7	8.84
979	O14957	Cytochrome b-c1 complex subunit 10 OS=Homo sapiens GN=UQCR11 PE=3 SV=1	UQCR11	3.10247	-0.459388	PCP UP	0.0115	-5.63115	-0.0883724	-0.192587	-0.0252706	-0.0390534	-0.264529	0.362961	0.149282	0.342602	0.494858		IsMasterProtein	ACP_PCP	0	13.089	21	1	9	1	1	56	6.6	9.88
980	B7Z900	cDNA FLJ54641, highly similar to Transmembrane protease, serine 4 (EC3.4.21.-) OS=Homo sapiens PE=2 SV=1	TMPRSS4	3.44593	-1.11864	PCP UP	0.00785882	-6.42649	-2.59932	-2.61557	-2.64805	-2.7781	-2.87709	-1.17195	-1.69473	-2.04104	-1.43221		IsMasterProtein	ACP_PCP	0.002	5.698	8	2	3	2	1	412	45.3	5.36
981	A8KAH3	cDNA FLJ75170, highly similar to Homo sapiens synaptotagmin-like 1, mRNA OS=Homo sapiens PE=2 SV=1	SYTL1	5.77214	-0.714649	PCP UP	0.003	-14.5989	0.768187	0.635112	0.772933	0.635735	0.639277	1.464	1.46286	1.31435	1.37839		IsMasterProtein	ACP_PCP	0	78.044	31	11	31	11	1	562	61.8	5.62
982	Q14651	Plastin-1 OS=Homo sapiens GN=PLS1 PE=1 SV=2	PLS1	1.74344	-1.00637	PCP UP	0.0590585	-3.07056	0.298221	0.861263	0.0817811	-0.164936	0.836428	1.88046	1.15473	0.75582	1.76466		IsMasterProtein	ACP_PCP	0	90.091	26	13	60	8	1	629	70.2	5.41
984	Q9UKQ2	Disintegrin and metalloproteinase domain-containing protein 28 OS=Homo sapiens GN=ADAM28 PE=2 SV=3	ADAM28	2.83692	-1.27145	PCP UP	0.0124055	-5.06468	-5.33731	-4.98801	-4.36054	-4.69697	-4.6914	-3.9127	-3.83044	-3.27722	-3.15322		IsMasterProtein	ACP_PCP	0.005	4.353	2	1	1	1	1	775	87.1	6.95
985	Q14139-2	Isoform 2 of Ubiquitin conjugation factor E4 A OS=Homo sapiens GN=UBE4A	UBE4A	2.38765	0.603216	ACP UP	0.0261863	4.18806	-2.09143	-2.20646	-1.97733	-2.54046	-1.85425	-2.91999	-2.63391	-2.71138	-2.68354		IsMasterProtein	ACP_PCP	0	14.459	5	4	4	4	1	1073	123.4	5.24
987	Q7Z7N9	Transmembrane protein 179B OS=Homo sapiens GN=TMEM179B PE=1 SV=1	TMEM179B	2.90815	-0.449164	PCP UP	0.0157167	-5.2128	-0.739788	-0.643389	-0.512858	-0.566396	-0.768517	-0.0313845	-0.379425	-0.246821	-0.130471		IsMasterProtein	ACP_PCP	0	14.724	12	2	8	2	1	219	23.5	7.85
988	P55327-3	Isoform 3 of Tumor protein D52 OS=Homo sapiens GN=TPD52	TPD52	2.63304	1.03489	ACP UP	0.0170753	4.6551	0.470655	0.521829	0.457429	-0.454984	0.359019	-0.769562	-0.90193	-0.875723	-0.509182		IsMasterProtein	ACP_PCP	0	41.13	41	5	14	5	1	248	26.4	6.34
989	O00217	NADH dehydrogenase [ubiquinone] iron-sulfur protein 8, mitochondrial OS=Homo sapiens GN=NDUFS8 PE=1 SV=1	NDUFS8	1.94793	-0.376976	PCP UP	0.0508005	-3.41092	2.89564	3.12887	3.05743	3.30055	3.22259	3.76036	3.38905	3.41486	3.42768		IsMasterProtein	ACP_PCP	0	74.962	42	8	92	8	1	210	23.7	6.34
990	Q6PCB7	Long-chain fatty acid transport protein 1 OS=Homo sapiens GN=SLC27A1 PE=2 SV=1	SLC27A1	1.51763	-0.431876	PCP UP	0.0913481	-2.70622	1.86977	1.86865	1.93661	2.31853	2.00251	2.75846	2.20864	2.16148	2.59578		IsMasterProtein	ACP_PCP	0	108.713	37	18	42	16	1	646	71.1	8.53
991	Q16576	Histone-binding protein RBBP7 OS=Homo sapiens GN=RBBP7 PE=1 SV=1	RBBP7	1.59006	0.574057	ACP UP	0.0785195	2.82197	2.16567	2.05372	1.77325	1.31286	2.29105	1.22768	1.49685	1.31679	1.3397		IsMasterProtein	ACP_PCP	0	47.595	39	11	23	7	1	425	47.8	5.05
992	Q12792	Twinfilin-1 OS=Homo sapiens GN=TWF1 PE=1 SV=3	TWF1	3.54588	-0.766891	PCP UP	0.00736585	-6.67259	2.49842	2.26826	2.17341	2.05731	2.23164	2.9164	3.18472	2.80388	3.1458		IsMasterProtein	ACP_PCP	0	65.407	34	13	46	10	1	350	40.3	6.96
993	P53597	Succinate--CoA ligase [ADP/GDP-forming] subunit alpha, mitochondrial OS=Homo sapiens GN=SUCLG1 PE=1 SV=4	SUCLG1	1.5532	-0.414794	PCP UP	0.0866904	-2.76295	3.05005	3.29344	2.97975	2.80219	3.45189	3.72803	3.32159	3.56877	3.50265		IsMasterProtein	ACP_PCP	0	125.728	34	9	49	1	1	346	36.2	8.79
995	P51970	NADH dehydrogenase [ubiquinone] 1 alpha subcomplex subunit 8 OS=Homo sapiens GN=NDUFA8 PE=1 SV=3	NDUFA8	2.14235	-0.341477	PCP UP	0.0432359	-3.74605	2.43085	2.16564	2.51654	2.56546	2.37945	2.904	2.70046	2.67009	2.73771		IsMasterProtein	ACP_PCP	0	49.85	38	5	38	5	1	172	20.1	7.65
996	A0A087WTF6	Neural cell adhesion molecule 1 OS=Homo sapiens GN=NCAM1 PE=1 SV=1	NCAM1	1.91634	1.70957	ACP UP	0.0451315	3.35758	-4.18639	-4.68975	-4.56832	-3.91124	-4.06284	-4.99439	-7.54814	-5.61527	-5.81531		IsMasterProtein	ACP_PCP	0	291.529	40	25	221	1	1	848	93.3	4.87
997	Q9UHL4	Dipeptidyl peptidase 2 OS=Homo sapiens GN=DPP7 PE=1 SV=3	DPP7	1.93048	0.700146	ACP UP	0.0475188	3.38141	2.29855	2.37689	2.21078	1.73304	2.79429	1.8259	1.57544	1.43616	1.49275		IsMasterProtein	ACP_PCP	0	120.605	35	13	57	13	1	492	54.3	6.32
999	P61026	Ras-related protein Rab-10 OS=Homo sapiens GN=RAB10 PE=1 SV=1	RAB10	2.78948	-0.4457	PCP UP	0.0174066	-4.96749	3.29662	3.3777	3.5535	3.46199	3.47036	4.12085	3.8577	3.73135	3.80103		IsMasterProtein	ACP_PCP	0	178.785	71	14	151	12	1	200	22.5	8.38
1000	Q9Y4G6	Talin-2 OS=Homo sapiens GN=TLN2 PE=1 SV=4	TLN2	1.9972	0.36673	ACP UP	0.0486304	3.4947	2.16003	2.19707	1.81941	2.18602	2.19022	1.80874	1.79264	1.84739	1.52649		IsMasterProtein	ACP_PCP	0	209.321	17	35	89	21	1	2542	271.4	5.57
1002	A4D0U5	Testis derived transcript (3 LIM domains) OS=Homo sapiens GN=TES PE=4 SV=1	TES	1.86616	-0.524266	PCP UP	0.0527807	-3.27345	1.41384	0.981151	1.32134	1.48103	0.948171	1.60709	2.06798	1.76396	1.57447		IsMasterProtein	ACP_PCP	0	62.713	42	14	29	14	1	421	48	7.68
1003	Q00577	Transcriptional activator protein Pur-alpha OS=Homo sapiens GN=PURA PE=1 SV=2	PURA	1.91157	0.904901	ACP UP	0.0472511	3.34955	2.39718	3.35879	2.54833	2.14106	3.21845	1.74444	1.88569	1.84857	1.83273		IsMasterProtein	ACP_PCP	0	161.217	40	11	121	10	1	322	34.9	6.44
1005	A0A024R0C3	Nicotinamide nucleotide transhydrogenase, isoform CRA_a OS=Homo sapiens GN=NNT PE=4 SV=1	NNT	2.83714	-0.631313	PCP UP	0.0151186	-5.06513	5.19606	5.0967	5.30125	5.42692	5.111	6.11354	5.56753	5.96013	5.78959		IsMasterProtein	ACP_PCP	0	457.747	41	37	297	37	1	1086	113.8	8.09
1006	Q53EP0	Fibronectin type III domain-containing protein 3B OS=Homo sapiens GN=FNDC3B PE=1 SV=2	FNDC3B	2.16776	-0.567036	PCP UP	0.037032	-3.79079	0.687368	0.474876	0.832246	1.07928	0.38382	1.10289	1.26078	1.34647	1.32408		IsMasterProtein	ACP_PCP	0	47.067	12	10	39	10	1	1204	132.8	5.95
1007	Q15434	RNA-binding motif, single-stranded-interacting protein 2 OS=Homo sapiens GN=RBMS2 PE=1 SV=1	RBMS2	1.75178	-0.57237	PCP UP	0.0615168	-3.08422	-0.460417	-1.19229	-0.655997	-0.864604	-1.14771	-0.507191	0.00312472	-0.380485	-0.282786		IsMasterProtein	ACP_PCP	0	14.45	9	3	8	2	1	407	43.9	9.07
1008	A8MXP9	Matrin-3 OS=Homo sapiens GN=MATR3 PE=1 SV=1	MATR3	2.01657	0.724585	ACP UP	0.0433311	3.52784	5.20075	5.03501	4.66164	4.3287	5.18756	4.01803	4.24651	4.34888	4.01918		IsMasterProtein	ACP_PCP	0	298.878	38	28	183	28	1	895	99.9	6.04
1010	C9JVC9	Voltage-dependent calcium channel subunit alpha-2/delta-2 OS=Homo sapiens GN=CACNA2D2 PE=1 SV=1	CACNA2D2	3.31463	1.4032	ACP UP	0.00825926	6.11352	-2.20457	-2.39889	-1.87644	-2.70639	-1.72053	-3.31597	-3.71938	-3.86521	-3.43772		IsMasterProtein	ACP_PCP	0	9.522	2	3	8	2	1	1153	130	5.8
1011	Q6STE5	SWI/SNF-related matrix-associated actin-dependent regulator of chromatin subfamily D member 3 OS=Homo sapiens GN=SMARCD3 PE=1 SV=1	SMARCD3	1.96054	0.670453	ACP UP	0.0459911	3.43229	-4.20726	-4.52869	-3.56586	-4.33942	-4.03687	-4.94491	-4.64439	-4.89598	-4.73899		IsMasterProtein	ACP_PCP	0	9.844	5	2	16	1	1	483	55	9.35
1012	P35251	Replication factor C subunit 1 OS=Homo sapiens GN=RFC1 PE=1 SV=4	RFC1	2.25698	0.459617	ACP UP	0.0354949	3.94975	-1.7992	-1.59191	-2.08865	-2.01397	-1.60109	-2.27987	-2.29522	-2.27328	-2.26595		IsMasterProtein	ACP_PCP	0.005	4.453	2	2	3	2	1	1148	128.2	9.36
1013	A0A024R745	NADH dehydrogenase (Ubiquinone) 1 alpha subcomplex, 5, 13kDa, isoform CRA_b OS=Homo sapiens GN=NDUFA5 PE=4 SV=1	NDUFA5	1.86594	-0.451718	PCP UP	0.0545279	-3.27308	2.20389	2.31755	2.40341	2.54637	2.36365	3.23359	2.68592	2.7232	2.63204		IsMasterProtein	ACP_PCP	0	79.427	53	6	59	6	1	116	13.5	5.99
1014	O60733	85/88 kDa calcium-independent phospholipase A2 OS=Homo sapiens GN=PLA2G6 PE=1 SV=2	PLA2G6	1.62176	0.439215	ACP UP	0.0781628	2.87295	-1.95651	-2.37701	-1.89911	-2.18653	-2.3685	-2.2999	-2.81352	-2.52602	-2.74755		IsMasterProtein	ACP_PCP	0	8.494	5	4	4	4	1	806	89.8	7.27
1015	P23786	Carnitine O-palmitoyltransferase 2, mitochondrial OS=Homo sapiens GN=CPT2 PE=1 SV=2	CPT2	2.38553	-1.05575	PCP UP	0.0235756	-4.18415	3.1987	3.58348	3.50288	3.38133	4.16095	5.06362	4.18399	4.8138	4.42345		IsMasterProtein	ACP_PCP	0	231.185	52	28	165	5	1	658	73.7	8.18
1017	Q8NBU5	ATPase family AAA domain-containing protein 1 OS=Homo sapiens GN=ATAD1 PE=1 SV=1	ATAD1	3.50789	-0.411345	PCP UP	0.009	-6.57823	0.351665	0.279255	0.32215	0.316075	0.356184	0.867582	0.614334	0.843243	0.620483		IsMasterProtein	ACP_PCP	0	29.365	29	7	15	7	1	361	40.7	6.9
1018	A0A0C4DFL7	Lanosterol 14-alpha demethylase OS=Homo sapiens GN=CYP51A1 PE=1 SV=1	CYP51A1	2.15232	0.642432	ACP UP	0.0371591	3.76358	1.26433	0.789592	0.747041	0.377217	0.831011	0.313496	0	0.10786	0.216268		IsMasterProtein	ACP_PCP	0	32.203	18	6	19	6	1	509	57.2	8.53
1019	A0A024RDS2	Periostin, osteoblast specific factor, isoform CRA_c OS=Homo sapiens GN=POSTN PE=4 SV=1	POSTN	1.64277	-1.68571	PCP UP	0.0666285	-2.90684	6.51272	6.14533	5.83984	7.82922	5.47662	7.28072	7.43913	8.89814	8.56782		IsMasterProtein	ACP_PCP	0	1142.86	65	48	1417	0	1	836	93.3	7.53
1020	U6FSN9	Tyrosine-protein kinase receptor OS=Homo sapiens GN=Mprip-Ntrk1 fusion gene PE=2 SV=1	Mprip-Ntrk1 fusion gene	2.4177	-0.365398	PCP UP	0.0291982	-4.24385	2.21704	2.19329	2.06347	1.97707	2.24638	2.35812	2.63514	2.62304	2.4031		IsMasterProtein	ACP_PCP	0	76.198	14	17	50	1	1	1331	150.4	6.29
1021	Q12996	Cleavage stimulation factor subunit 3 OS=Homo sapiens GN=CSTF3 PE=1 SV=1	CSTF3	1.91882	0.347043	ACP UP	0.0535489	3.36175	0.806983	0.892362	0.552004	0.47092	0.885415	0.314496	0.397399	0.448152	0.337929		IsMasterProtein	ACP_PCP	0	20.837	11	8	11	8	1	717	82.9	8.12
1022	A0A0S2Z5U7	Diablo-like protein isoform 1 (Fragment) OS=Homo sapiens GN=DIABLO PE=2 SV=1	DIABLO	1.7992	-0.558706	PCP UP	0.0586143	-3.16226	2.41651	2.5439	2.19556	1.82474	2.54997	2.92896	2.58901	3.04429	2.8971		IsMasterProtein	ACP_PCP	0	72.715	43	10	70	10	1	239	27.1	5.9
1024	O60635	Tetraspanin-1 OS=Homo sapiens GN=TSPAN1 PE=1 SV=2	TSPAN1	2.81655	-1.42653	PCP UP	0.0124685	-5.02281	-0.878161	-0.933908	-0.201016	-1.12206	0.0436351	0.942546	0.48272	0.704732	1.1029		IsMasterProtein	ACP_PCP	0	11.485	5	1	8	1	1	241	26.3	5.25
1025	A0A024R0G0	Chloride channel CLIC-like 1, isoform CRA_b OS=Homo sapiens GN=CLCC1 PE=4 SV=1	CLCC1	2.18169	0.331322	ACP UP	0.0419654	3.81542	1.97474	1.95072	1.68441	2.09982	1.91825	1.70256	1.48824	1.55635	1.62992		IsMasterProtein	ACP_PCP	0	59.826	28	11	32	11	1	551	62	5.55
1027	P13473	Lysosome-associated membrane glycoprotein 2 OS=Homo sapiens GN=LAMP2 PE=1 SV=2	LAMP2	1.81719	-0.609667	PCP UP	0.055361	-3.19202	2.10916	1.75073	2.61827	2.17581	1.68194	2.66896	2.65431	2.70977	2.67436		IsMasterProtein	ACP_PCP	0	51.188	15	6	77	6	1	410	44.9	5.63
1028	Q7Z2W9	39S ribosomal protein L21, mitochondrial OS=Homo sapiens GN=MRPL21 PE=1 SV=2	MRPL21	3.50396	-0.577318	PCP UP	0.00726214	-6.56853	-0.994109	-0.945226	-1.22333	-0.85357	-0.860224	-0.37715	-0.529419	-0.290238	-0.395087		IsMasterProtein	ACP_PCP	0	32.179	42	6	21	6	1	205	22.8	9.89
1029	B3KPU4	cDNA FLJ32196 fis, clone PLACE6002668, highly similar to Homo sapiens sorbin and SH3 domain containing 2 (SORBS2), transcript variant 1, mRNA OS=Homo sapiens PE=2 SV=1	SORBS2	1.58448	0.61128	ACP UP	0.0785394	2.81302	-2.26876	-2.59525	-3.26361	-3.06276	-2.60023	-3.11694	-3.48795	-3.50169	-3.37102		IsMasterProtein	ACP_PCP	0	55.185	23	11	27	1	1	530	58.5	9.89
1030	P09497-2	Isoform Non-brain of Clathrin light chain B OS=Homo sapiens GN=CLTB	CLTB	2.97495	-0.76109	PCP UP	0.0113231	-5.35421	3.83912	4.12752	3.84106	3.86292	4.2366	4.65393	5.0446	4.79702	4.47458		IsMasterProtein	ACP_PCP	0	58.498	35	11	79	1	1	211	23.2	4.69
1031	A0A024R0Q5	Protein phosphatase 1, regulatory (Inhibitor) subunit 13 like, isoform CRA_a OS=Homo sapiens GN=PPP1R13L PE=4 SV=1	PPP1R13L	2.35279	-0.740944	PCP UP	0.0264331	-4.12382	1.82564	1.28063	1.76721	1.21012	1.24476	1.91096	2.22426	2.40457	2.28667		IsMasterProtein	ACP_PCP	0	73.825	29	16	40	16	1	828	89	6.81
1032	Q6FGG2	VAMP3 protein OS=Homo sapiens GN=VAMP3 PE=2 SV=1	VAMP3	3.47195	-1.44239	PCP UP	0.00722078	-6.4899	-3.95705	-3.85049	-3.70425	-3.71207	-3.92319	-2.53789	-2.99593	-2.13212	-1.88214		IsMasterProtein	ACP_PCP	0	83.537	40	4	81	1	1	100	11.3	8.79
1033	D3DR65	SPFH domain family, member 1, isoform CRA_a OS=Homo sapiens GN=SPFH1 PE=4 SV=1	ERLIN1	2.32392	-0.382282	PCP UP	0.0338487	-4.07098	2.60418	2.38134	2.6252	2.56317	2.4551	3.06459	2.65389	2.95585	2.95798		IsMasterProtein	ACP_PCP	0	136.088	51	16	114	12	1	348	39.1	7.87
1034	R9S3C3	p14ARF/p16INK4a fusion protein OS=Homo sapiens GN=p14ARF PE=2 SV=1	p14ARF	1.49434	0.485044	ACP UP	0.0928885	2.66919	-1.91956	-1.87516	-1.77509	-2.26373	-2.26094	-2.22713	-2.50394	-2.33393	-2.95076		IsMasterProtein	ACP_PCP	0.001	5.828	7	1	5	1	1	170	18.5	11.68
1035	B7ZKJ5	ZFX protein OS=Homo sapiens GN=ZFX PE=2 SV=1	ZFX	2.31869	0.7511	ACP UP	0.0278037	4.06145	-1.44569	-1.74482	-1.24906	-1.36829	-1.35527	-2.61825	-1.79552	-2.0025	-2.31863		IsMasterProtein	ACP_PCP	0.001	7.81	2	2	2	2	1	844	94.3	6.19
1036	A5PLL7	Transmembrane protein 189 OS=Homo sapiens GN=TMEM189 PE=1 SV=3	TMEM189	2.73799	-0.555706	PCP UP	0.0173824	-4.86335	-3.70264	-3.58525	-3.58194	-3.52038	-3.6673	-2.89561	-3.30936	-3.21827	-2.79994		IsMasterProtein	ACP_PCP	0	11.34	17	4	4	1	1	270	31.1	6.83
1037	P82675	28S ribosomal protein S5, mitochondrial OS=Homo sapiens GN=MRPS5 PE=1 SV=2	MRPS5	2.21655	-0.477843	PCP UP	0.0365292	-3.87736	1.39389	1.5311	1.37892	1.13405	1.67078	1.97925	1.98778	1.97171	1.65963		IsMasterProtein	ACP_PCP	0	53.624	34	13	45	13	1	430	48	9.92
1038	B2R5H0	Protein S100 OS=Homo sapiens PE=2 SV=1	S100A11	2.4258	-1.48127	PCP UP	0.0213103	-4.25894	4.44834	3.6329	4.80377	4.26228	3.40774	4.9637	5.83601	5.86641	5.703		IsMasterProtein	ACP_PCP	0	100.531	86	8	158	1	1	105	11.7	7.18
1039	Q549M8	CLE7 OS=Homo sapiens GN=C14orf166 PE=2 SV=1	RTRAF	1.5336	0.429989	ACP UP	0.0888959	2.73166	3.11351	3.24339	3.00055	2.51584	3.21114	2.52146	2.55926	2.74826	2.51861		IsMasterProtein	ACP_PCP	0	126.879	66	15	82	15	1	244	28.1	6.65
1040	Q16512-2	Isoform 2 of Serine/threonine-protein kinase N1 OS=Homo sapiens GN=PKN1	PKN1	1.8915	0.636763	ACP UP	0.0503297	3.31585	-3.56507	-3.27531	-3.25067	-2.93986	-2.84328	-3.63836	-3.50388	-4.04967	-4.0545		IsMasterProtein	ACP_PCP	0	13.4	8	5	7	4	1	948	104.6	6.15
1041	A0A024RAM4	Microtubule-associated protein 1B, isoform CRA_b OS=Homo sapiens GN=MAP1B PE=4 SV=1	MAP1B	1.53136	0.683118	ACP UP	0.0843703	2.72809	3.97902	4.55716	3.73362	4.84905	4.67872	3.76646	3.57181	3.82343	3.54389		IsMasterProtein	ACP_PCP	0	371.216	26	45	227	43	1	2468	270.5	4.81
1042	L0R6Q1	SLC35A4 upstream open reading frame protein OS=Homo sapiens GN=SLC35A4 PE=3 SV=1	SLC35A4	1.44498	-0.655502	PCP UP	0.0964497	-2.59098	1.21963	0.624429	1.38431	1.24224	0.404773	1.95157	1.27314	1.74189	1.55572		IsMasterProtein	ACP_PCP	0	48.877	47	4	25	4	1	103	11.1	8.1
1043	Q9BV40	Vesicle-associated membrane protein 8 OS=Homo sapiens GN=VAMP8 PE=1 SV=1	VAMP8	2.3982	-0.919032	PCP UP	0.0235132	-4.2076	0.544466	-0.0344472	0.412612	1.01585	0.16193	1.59219	1.33568	1.25425	1.17433		IsMasterProtein	ACP_PCP	0	19.823	39	4	18	4	1	100	11.4	7.34
1044	Q6ZWT7	Lysophospholipid acyltransferase 2 OS=Homo sapiens GN=MBOAT2 PE=2 SV=2	MBOAT2	3.18069	-0.760794	PCP UP	0.0113094	-5.80576	-0.343756	-0.203269	-0.119773	0.215983	-0.00698419	0.427512	0.833048	0.718275	0.698101		IsMasterProtein	ACP_PCP	0	16.879	8	4	10	4	1	520	59.5	8.03
1045	Q7Z4H8	KDEL motif-containing protein 2 OS=Homo sapiens GN=KDELC2 PE=1 SV=2	POGLUT3	1.72547	0.337542	ACP UP	0.0713482	3.04116	0.466688	0.221949	0.281057	0.274159	0.0123895	-0.23173	-0.233086	0.0441473	0.0754935		IsMasterProtein	ACP_PCP	0	32.198	19	7	11	7	1	507	58.5	8.24
1046	A0MNP2	CDW11/WDR57 OS=Homo sapiens GN=WDR57 PE=2 SV=1	WDR57	2.10691	0.33127	ACP UP	0.0444805	3.68403	1.63299	1.51662	1.54201	1.28854	1.69246	1.11708	1.17973	1.34826	1.16795		IsMasterProtein	ACP_PCP	0	62.566	40	9	25	9	1	357	39.3	8.1
1047	Q9ULL5-3	Isoform 3 of Proline-rich protein 12 OS=Homo sapiens GN=PRR12	PRR12	1.49735	0.594307	ACP UP	0.0897756	2.67397	-2.32737	-2.26558	-2.69339	-2.96905	-1.85536	-2.99241	-2.93254	-2.95307	-3.18782		IsMasterProtein	ACP_PCP	0.001	6.308	1	2	2	2	1	2036	210.9	7.87
1048	Q15393	Splicing factor 3B subunit 3 OS=Homo sapiens GN=SF3B3 PE=1 SV=4	SF3B3	1.88195	0.310635	ACP UP	0.0589647	3.29984	4.42148	4.34197	4.13927	3.99393	4.23519	3.86718	3.94698	4.02744	3.82132		IsMasterProtein	ACP_PCP	0	345.443	47	36	167	36	1	1217	135.5	5.26
1050	Q8IWE4	DCN1-like protein 3 OS=Homo sapiens GN=DCUN1D3 PE=1 SV=1	DCUN1D3	1.90065	-0.431992	PCP UP	0.0525832	-3.33119	-3.32971	-2.79312	-3.24746	-2.93099	-3.25628	-2.63334	-2.78402	-2.5367	-2.76401		IsMasterProtein	ACP_PCP	0.002	5.695	7	2	4	2	1	304	34.3	5.12
1051	P13674	Prolyl 4-hydroxylase subunit alpha-1 OS=Homo sapiens GN=P4HA1 PE=1 SV=2	P4HA1	2.84649	-0.662856	PCP UP	0.0143896	-5.08441	-3.07866	-2.96688	-2.83376	-2.51706	-2.96406	-1.9869	-2.31267	-2.19954	-2.3378		IsMasterProtein	ACP_PCP	0	123.174	37	13	64	1	1	534	61	6.01
1052	V9HW90	Epididymis luminal protein 75 OS=Homo sapiens GN=HEL-75 PE=2 SV=1	GSR	1.87062	-0.545887	PCP UP	0.0523933	-3.2809	4.06854	4.00156	3.88942	3.63016	3.61922	4.78361	4.30207	4.08276	4.38221		IsMasterProtein	ACP_PCP	0	255.653	58	22	165	22	1	522	56.2	8.5
1053	P48764	Sodium/hydrogen exchanger 3 OS=Homo sapiens GN=SLC9A3 PE=1 SV=2	SLC9A3	3.08891	-1.14611	PCP UP	0.0110133	-5.60127	-2.34024	-2.61217	-2.38438	-1.74374	-2.3685	-0.803446	-1.31777	-1.41601	-1.03753		IsMasterProtein	ACP_PCP	0	9.93	4	3	3	3	1	834	92.8	7.47
1055	Q9NW64	Pre-mRNA-splicing factor RBM22 OS=Homo sapiens GN=RBM22 PE=1 SV=1	RBM22	1.78314	0.372367	ACP UP	0.0632921	3.13577	0.446262	0.0679941	0.355704	0.174916	0.396521	-0.270817	-0.036269	0.172384	-0.201651		IsMasterProtein	ACP_PCP	0	20.529	17	6	14	6	1	420	46.9	8.54
1056	B4DEE8	cDNA FLJ56323, highly similar to Methylated-DNA--protein-cysteinemethyltransferase (EC 2.1.1.63) OS=Homo sapiens PE=2 SV=1	MGMT	1.73276	0.756679	ACP UP	0.061267	3.05308	-1.70836	-2.18855	-1.48552	-2.72542	-2.21578	-2.78504	-2.79624	-2.76701	-2.93735		IsMasterProtein	ACP_PCP	0.002	5.344	11	2	5	2	1	238	25	8.66
1057	A0A024R8P4	Chromosome 17 open reading frame 80, isoform CRA_a OS=Homo sapiens GN=C17orf80 PE=4 SV=1	C17orf80	1.64079	0.537205	ACP UP	0.0738821	2.90363	-2.98348	-3.51396	-3.46915	-3.61659	-3.07492	-3.85358	-4.21976	-3.57399	-3.82796		IsMasterProtein	ACP_PCP	0.009	3.271	2	1	1	1	1	609	67.2	9.16
1058	P24592	Insulin-like growth factor-binding protein 6 OS=Homo sapiens GN=IGFBP6 PE=1 SV=1	IGFBP6	1.45643	0.902417	ACP UP	0.0924549	2.60909	-2.52066	-2.34976	-1.04859	-2.44904	-2.16093	-3.5275	-2.8979	-2.69132	-2.91614		IsMasterProtein	ACP_PCP	0.001	7.779	8	2	2	2	1	240	25.3	7.81
1060	Q53G26	DnaJ (Hsp40) homolog, subfamily A, member 3 variant (Fragment) OS=Homo sapiens GN=DNAJA3 PE=1 SV=1	DNAJA3	4.28287	-0.271437	PCP UP	0.006375	-8.72602	1.60155	1.63564	1.59896	1.56532	1.65229	1.92629	1.8029	1.92778	1.87178		IsMasterProtein	ACP_PCP	0	80.374	30	11	47	11	1	480	52.5	9.26
1062	P31947	14-3-3 protein sigma OS=Homo sapiens GN=SFN PE=1 SV=1	SFN	1.55371	-1.8297	PCP UP	0.0767203	-2.76376	5.17276	3.17566	5.56409	3.1534	3.06311	5.98746	6.28462	5.14695	6.00298		IsMasterProtein	ACP_PCP	0	201.279	69	17	274	13	1	248	27.8	4.74
1064	Q02880	DNA topoisomerase 2-beta OS=Homo sapiens GN=TOP2B PE=1 SV=3	TOP2B	1.59887	0.328809	ACP UP	0.0854545	2.83612	4.47632	4.00969	4.15786	3.91911	4.04401	3.86562	3.74301	3.86551	3.69621		IsMasterProtein	ACP_PCP	0	267.274	36	51	176	51	1	1626	183.2	8
1065	Q9H841-2	Isoform 2 of NIPA-like protein 2 OS=Homo sapiens GN=NIPAL2	NIPAL2	1.89786	-0.576432	PCP UP	0.0506344	-3.32652	-3.12004	-2.78927	-3.31654	-2.91342	-2.51636	-2.37432	-2.25079	-2.59134	-2.20233		IsMasterProtein	ACP_PCP	0	8.448	10	2	2	2	1	383	42.1	8.54
1066	O00483	Cytochrome c oxidase subunit NDUFA4 OS=Homo sapiens GN=NDUFA4 PE=1 SV=1	NDUFA4	2.61156	0.811957	ACP UP	0.0189424	4.61314	2.95652	2.69709	3.03446	3.565	2.87352	2.23218	2.06321	2.3875	2.17056		IsMasterProtein	ACP_PCP	0	23.508	47	4	24	4	1	81	9.4	9.38
1067	A7YA96	Gamma-glutamyl carboxylase OS=Homo sapiens GN=GGCX PE=2 SV=1	GGCX	1.97758	-0.602374	PCP UP	0.0458138	-3.46124	-0.107143	-0.00608644	-0.219261	0.552374	-0.269279	0.514449	0.584516	0.524699	0.746316		IsMasterProtein	ACP_PCP	0	24.014	9	6	10	6	1	758	87.5	7.87
1068	Q04837	Single-stranded DNA-binding protein, mitochondrial OS=Homo sapiens GN=SSBP1 PE=1 SV=1	SSBP1	2.48814	-0.769986	PCP UP	0.0213372	-4.3761	3.1648	2.8819	3.05747	3.04802	2.8135	3.70545	3.30635	4.18772	3.85297		IsMasterProtein	ACP_PCP	0	95.087	55	7	77	7	1	148	17.2	9.6
1069	Q14435	Polypeptide N-acetylgalactosaminyltransferase 3 OS=Homo sapiens GN=GALNT3 PE=1 SV=2	GALNT3	1.58854	-0.696931	PCP UP	0.0778216	-2.81954	1.58352	1.59647	2.12177	0.865626	1.48807	1.92237	2.45127	2.30872	2.22973		IsMasterProtein	ACP_PCP	0	65.209	27	11	46	10	1	633	72.6	7.99
1070	B3KRU1	cDNA FLJ34919 fis, clone NT2RP7002779, highly similar to Leucine-rich repeat-containing protein 8D OS=Homo sapiens PE=2 SV=1	LRRC8D	1.6157	-0.539603	PCP UP	0.0768969	-2.86319	-1.53651	-1.88855	-1.00475	-1.39471	-1.50039	-0.930572	-1.23962	-0.775069	-0.756248		IsMasterProtein	ACP_PCP	0	14.684	5	3	7	3	1	858	98.2	7.62
1072	P19320	Vascular cell adhesion protein 1 OS=Homo sapiens GN=VCAM1 PE=1 SV=1	VCAM1	4.27005	-1.66542	PCP UP	0.0036	-8.6863	-3.18574	-2.75508	-2.80032	-2.77215	-2.84328	-0.987308	-1.75794	-1.17269	-0.905629		IsMasterProtein	ACP_PCP	0.008	3.375	3	2	2	2	1	739	81.2	5.22
1073	H0UI06	Cytochrome c oxidase subunit 7A2, mitochondrial OS=Homo sapiens GN=COX7A2 PE=1 SV=1	COX7A2	3.0894	1.08903	ACP UP	0.0107974	5.60234	3.22083	3.40366	3.56137	4.13707	3.37557	2.58061	2.29346	2.60814	2.32048		IsMasterProtein	ACP_PCP	0	19.983	20	2	58	2	1	115	12.8	9.13
1074	A8K6K4	cDNA FLJ77565, highly similar to Homo sapiens interleukin 1 receptor accessory protein (IL1RAP), transcript variant 1, mRNA OS=Homo sapiens PE=2 SV=1	IL1RAP	2.4965	-0.880348	PCP UP	0.0211856	-4.39194	0.820348	0.327164	0.584794	0.728426	-0.0443029	1.64267	1.123	1.31471	1.37415		IsMasterProtein	ACP_PCP	0	29.383	13	6	15	6	1	570	65.4	8.22
1075	Q15149-4	Isoform 4 of Plectin OS=Homo sapiens GN=PLEC	PLEC	1.62382	-1.33414	PCP UP	0.0699275	-2.87626	0.299159	-1.09917	0.459921	-0.806196	-1.21502	0.187874	1.18711	1.35694	0.715582		IsMasterProtein	ACP_PCP	0	3643.08	72	340	3569	2	1	4547	515.9	5.8
1077	A8K4T6	cDNA FLJ76282, highly similar to Homo sapiens proteasome (prosome, macropain) 26S subunit, non-ATPase, 5 (PSMD5), mRNA OS=Homo sapiens PE=2 SV=1	PSMD5	1.55077	0.370531	ACP UP	0.0887409	2.75907	2.75156	2.64389	2.32635	2.19262	2.49921	1.91162	2.20849	2.06823	2.26045		IsMasterProtein	ACP_PCP	0	71.802	29	12	52	12	1	504	56.2	5.57
1079	P23508-2	Isoform 2 of Colorectal mutant cancer protein OS=Homo sapiens GN=MCC	MCC	1.43673	-0.569565	PCP UP	0.09904	-2.57793	-3.43028	-3.72458	-3.20317	-4.02454	-4.05761	-3.02504	-2.80609	-3.41621	-3.22654		IsMasterProtein	ACP_PCP	0.006	4.172	1	1	2	1	1	1019	113.2	5.47
1080	P53801	Pituitary tumor-transforming gene 1 protein-interacting protein OS=Homo sapiens GN=PTTG1IP PE=1 SV=1	PTTG1IP	1.9261	-0.380011	PCP UP	0.0523485	-3.37403	-2.75544	-2.56364	-2.36851	-2.3586	-2.35263	-2.31408	-2.10068	-2.02351	-1.96075		IsMasterProtein	ACP_PCP	0	14.619	10	1	2	1	1	180	20.3	8.79
1082	Q9UDX5	Mitochondrial fission process protein 1 OS=Homo sapiens GN=MTFP1 PE=1 SV=1	MTFP1	1.8569	-0.884666	PCP UP	0.0507024	-3.258	-2.09871	-1.98368	-0.889474	-1.48427	-1.99567	-0.573668	-0.931349	-0.71436	-1.00339		IsMasterProtein	ACP_PCP	0	8.338	14	2	5	2	1	166	18	9.31
1083	B2RCL4	cDNA, FLJ96143, highly similar to Homo sapiens paralemmin (PALM), mRNA OS=Homo sapiens PE=2 SV=1	PALM	3.34587	1.42378	ACP UP	0.00779167	6.18695	0.868649	0.440059	-0.019694	0.163228	0.909695	-1.03433	-1.07169	-0.632103	-1.06746		IsMasterProtein	ACP_PCP	0	8.74	7	3	7	3	1	387	42	5
1084	Q53GS9	U4/U6.U5 tri-snRNP-associated protein 2 OS=Homo sapiens GN=USP39 PE=1 SV=2	USP39	1.66032	0.391451	ACP UP	0.0758804	2.93522	0.924612	1.0094	0.816963	0.430476	1.09938	0.425972	0.515943	0.493099	0.423847		IsMasterProtein	ACP_PCP	0	40.206	16	7	18	7	1	565	65.3	8.91
1085	Q5U0J5	cAMP responsive element binding protein 1 OS=Homo sapiens GN=CREB1 PE=2 SV=1	CREB1	1.47922	0.511057	ACP UP	0.0941499	2.64519	-0.356745	-1.06763	-0.595796	-0.271402	-0.536105	-1.30624	-0.723462	-1.06222	-1.21446		IsMasterProtein	ACP_PCP	0	26.547	11	2	6	2	1	341	36.7	5.57
1086	P35270	Sepiapterin reductase OS=Homo sapiens GN=SPR PE=1 SV=1	SPR	1.84387	-0.776392	PCP UP	0.0518853	-3.2363	2.24772	1.73094	2.3368	1.41676	1.54319	2.93526	2.298	2.63398	2.65866		IsMasterProtein	ACP_PCP	0	66.377	46	11	37	11	1	261	28	8.05
1087	Q9H7D0	Dedicator of cytokinesis protein 5 OS=Homo sapiens GN=DOCK5 PE=1 SV=3	DOCK5	1.50467	-0.434592	PCP UP	0.0929104	-2.6856	-1.51934	-1.70963	-1.30109	-1.22259	-1.743	-1.34998	-0.759594	-0.994274	-1.15429		IsMasterProtein	ACP_PCP	0	21.899	5	8	11	6	1	1870	215.2	7.96
1088	O15260	Surfeit locus protein 4 OS=Homo sapiens GN=SURF4 PE=1 SV=3	SURF4	2.47589	-0.372627	PCP UP	0.0265121	-4.35295	1.93908	2.00385	2.14968	2.17424	2.0713	2.30069	2.33022	2.48585	2.64426		IsMasterProtein	ACP_PCP	0	19.22	15	4	29	4	1	269	30.4	7.78
1089	P51991	Heterogeneous nuclear ribonucleoprotein A3 OS=Homo sapiens GN=HNRNPA3 PE=1 SV=2	HNRNPA3	1.62207	0.834159	ACP UP	0.0725135	2.87344	5.64825	5.38404	5.11712	4.30935	5.55478	4.21351	4.64479	4.45371	4.16219		IsMasterProtein	ACP_PCP	0	186.034	36	16	230	15	1	378	39.6	9.01
1090	Q92982	Ninjurin-1 OS=Homo sapiens GN=NINJ1 PE=1 SV=2	NINJ1	1.4132	-0.830407	PCP UP	0.0989708	-2.54079	-1.75546	-2.76073	-1.49318	-2.0093	-2.93527	-1.25778	-1.31689	-1.59205	-1.27478		IsMasterProtein	ACP_PCP	0	12.703	21	2	5	2	1	152	16.3	6.28
1091	Q96ME7	Zinc finger protein 512 OS=Homo sapiens GN=ZNF512 PE=1 SV=2	ZNF512	2.40485	0.890311	ACP UP	0.023616	4.21994	1.81294	0.883102	1.30672	0.818052	1.10807	0.375146	0.273762	0.413212	0.119742		IsMasterProtein	ACP_PCP	0	62.498	26	11	27	11	1	567	64.6	9.76
1092	Q9UM07	Protein-arginine deiminase type-4 OS=Homo sapiens GN=PADI4 PE=1 SV=2	PADI4	1.65689	-1.16718	PCP UP	0.066644	-2.92967	0.0775795	-1.07708	-0.0789832	-0.582791	-1.62078	1.06696	0.11317	0.384404	0.478523		IsMasterProtein	ACP_PCP	0	37.916	11	4	14	4	1	663	74	6.58
1093	Q9Y2Z4	Tyrosine--tRNA ligase, mitochondrial OS=Homo sapiens GN=YARS2 PE=1 SV=2	YARS2	4.23221	-0.661863	PCP UP	0.00386667	-8.57001	0.61341	0.453421	0.550368	0.39467	0.493394	1.28574	0.979262	1.27523	1.11143		IsMasterProtein	ACP_PCP	0	46.569	28	8	16	8	1	477	53.2	8.98
1094	A8K3E7	cDNA FLJ76257, highly similar to Homo sapiens DIP13 beta (DIP13B), mRNA OS=Homo sapiens PE=2 SV=1	APPL2	2.94015	-0.634191	PCP UP	0.0124074	-5.28024	0.0483754	0.236728	0.531779	0.218496	0.100193	0.686434	0.783353	1.07356	0.901875		IsMasterProtein	ACP_PCP	0	61.755	22	10	25	10	1	664	74.4	4.94
1095	Q6SZW1	Sterile alpha and TIR motif-containing protein 1 OS=Homo sapiens GN=SARM1 PE=1 SV=1	SARM1	2.52733	0.353573	ACP UP	0.025397	4.45062	-1.60212	-1.68964	-1.56196	-1.66446	-1.42846	-2.0846	-2.03109	-1.80154	-1.85437		IsMasterProtein	ACP_PCP	0.001	6.4	3	2	2	2	1	724	79.3	6.55
1096	Q8TBQ9	Protein kish-A OS=Homo sapiens GN=TMEM167A PE=1 SV=1	TMEM167A	1.49397	-0.57635	PCP UP	0.0907619	-2.6686	-1.58927	-0.954452	-1.43026	-0.833813	-0.662931	-0.667028	-0.625645	-0.506066	-0.27244		IsMasterProtein	ACP_PCP	0.009	3.321	13	1	2	1	1	72	8.1	8.95
1097	O14733-2	Isoform 2 of Dual specificity mitogen-activated protein kinase kinase 7 OS=Homo sapiens GN=MAP2K7	MAP2K7	2.33384	-0.494148	PCP UP	0.0300931	-4.08911	-1.99896	-2.04574	-1.70015	-1.84314	-2.04187	-1.2558	-1.26748	-1.50131	-1.70271		IsMasterProtein	ACP_PCP	0.005	4.25	3	1	3	1	1	462	51.8	9.22
1098	Q5VWZ2	Lysophospholipase-like protein 1 OS=Homo sapiens GN=LYPLAL1 PE=1 SV=3	LYPLAL1	1.61398	-0.437677	PCP UP	0.0788708	-2.86042	1.18663	1.19453	1.12481	0.830793	0.966025	1.72641	1.06209	1.58507	1.61937		IsMasterProtein	ACP_PCP	0	25.163	17	4	8	4	1	237	26.3	7.84
1100	O43684	Mitotic checkpoint protein BUB3 OS=Homo sapiens GN=BUB3 PE=1 SV=1	BUB3	1.70222	0.290173	ACP UP	0.0768383	3.00325	2.35282	2.52103	2.50247	2.47858	2.506	2.01381	2.12385	2.48118	2.10919		IsMasterProtein	ACP_PCP	0	78.711	50	12	45	12	1	328	37.1	6.84
1101	Q5D0E6	DALR anticodon-binding domain-containing protein 3 OS=Homo sapiens GN=DALRD3 PE=1 SV=2	DALRD3	2.26132	-0.594199	PCP UP	0.0326298	-3.95757	-5.07479	-5.25499	-5.54322	-5.33942	-5.21732	-4.82805	-4.34315	-4.98327	-4.61252		IsMasterProtein	ACP_PCP	0.004	4.611	2	1	1	1	1	543	59.3	7.42
1102	A8K0M6	cDNA FLJ76697 OS=Homo sapiens PE=2 SV=1	TMEM87A	3.51569	-0.394711	PCP UP	0.0089375	-6.59753	1.6814	1.69774	1.82678	1.69709	1.78512	2.06963	2.19247	2.25918	2.00807		IsMasterProtein	ACP_PCP	0	31.588	15	7	30	7	1	555	63.4	6.74
1103	O00625	Pirin OS=Homo sapiens GN=PIR PE=1 SV=1	PIR	2.06772	0.913153	ACP UP	0.0397429	3.61595	0.0108892	-0.880157	-0.116795	-1.12269	-0.513776	-1.45175	-1.25137	-1.5738	-1.47372		IsMasterProtein	ACP_PCP	0.001	6.844	13	4	4	4	1	290	32.1	6.92
1104	P41208	Centrin-2 OS=Homo sapiens GN=CETN2 PE=1 SV=1	CETN2	1.52653	0.687098	ACP UP	0.0846036	2.72038	1.78517	1.63342	1.02912	0.63837	1.64838	0.631888	0.695314	0.761386	0.55059		IsMasterProtein	ACP_PCP	0	25.383	30	4	18	4	1	172	19.7	5
1106	Q8NFD5-3	Isoform 3 of AT-rich interactive domain-containing protein 1B OS=Homo sapiens GN=ARID1B	ARID1B	3.76336	0.749675	ACP UP	0.00670769	7.23305	-2.57037	-2.5424	-2.39505	-2.69885	-2.28332	-3.21497	-3.31286	-3.06258	-3.40028		IsMasterProtein	ACP_PCP	0	13.122	2	4	9	3	1	2289	241.3	6.67
1107	Q12923-4	Isoform 4 of Tyrosine-protein phosphatase non-receptor type 13 OS=Homo sapiens GN=PTPN13	PTPN13	5.10773	-0.376366	PCP UP	0.00275	-11.639	-2.19675	-2.21421	-2.31852	-2.26512	-2.2273	-1.8846	-1.83916	-1.82083	-1.92746		IsMasterProtein	ACP_PCP	0	22.486	3	6	8	6	1	2490	277.3	6.42
1108	Q59EK7	CS0DF038YO05 variant (Fragment) OS=Homo sapiens PE=4 SV=1	SRSF5	1.41479	1.04391	ACP UP	0.0975744	2.5433	1.09249	0.569239	0.0441242	-0.860391	0.812922	-0.86754	-0.39612	-0.554793	-1.0305		IsMasterProtein	ACP_PCP	0	36.309	17	5	22	4	1	326	37.2	10.96
1109	P35914	Hydroxymethylglutaryl-CoA lyase, mitochondrial OS=Homo sapiens GN=HMGCL PE=1 SV=2	HMGCL	2.05636	-0.501756	PCP UP	0.0431909	-3.59631	2.78018	2.9939	3.11522	2.59561	2.87575	3.67218	3.14894	3.3662	3.30824		IsMasterProtein	ACP_PCP	0	80.23	33	9	47	9	1	325	34.3	8.54
1110	M9MML6	Low affinity immunoglobulin gamma Fc region receptor III-B OS=Homo sapiens GN=FCGR3B PE=1 SV=1	FCGR3B	4.72712	-0.736564	PCP UP	0.00293333	-10.2023	-2.87533	-3.17924	-3.09801	-3.18917	-3.08808	-2.25816	-2.44117	-2.33393	-2.36436		IsMasterProtein	ACP_PCP	0	10.29	12	3	7	1	1	269	29.9	6.92
1111	Q8NEZ3	WD repeat-containing protein 19 OS=Homo sapiens GN=WDR19 PE=1 SV=2	WDR19	1.48657	0.81589	ACP UP	0.088528	2.65684	-0.774729	-0.135665	-1.07138	-1.01222	0.261347	-1.5944	-1.4249	-1.21433	-1.21606		IsMasterProtein	ACP_PCP	0	12.757	4	4	6	4	1	1342	151.5	6.35
1112	Q6XQN6	Nicotinate phosphoribosyltransferase OS=Homo sapiens GN=NAPRT PE=1 SV=2	NAPRT	1.8107	-0.576033	PCP UP	0.0569939	-3.18127	0.511174	0.331464	0.659109	0.285231	0.284162	0.586549	1.28876	0.775828	1.30991		IsMasterProtein	ACP_PCP	0	70.977	33	9	40	9	1	538	57.5	5.68
1113	Q5M7Z5	GRHPR protein (Fragment) OS=Homo sapiens GN=GRHPR PE=2 SV=1	GRHPR	1.64345	-0.498647	PCP UP	0.0746027	-2.90793	2.56451	2.12573	2.53255	1.94628	2.05873	3.05913	2.60601	2.67304	2.63864		IsMasterProtein	ACP_PCP	0	83.734	31	10	48	10	1	341	36.8	6.35
1114	A8K5S1	cDNA FLJ78650, highly similar to Homo sapiens mucosa associated lymphoid tissue lymphoma translocation gene 1 (MALT1), transcript variant 1, mRNA OS=Homo sapiens PE=2 SV=1	MALT1	2.19103	-0.317805	PCP UP	0.0418759	-3.83199	-1.59354	-1.86902	-1.69132	-1.59019	-1.8278	-1.55013	-1.38552	-1.37916	-1.27146		IsMasterProtein	ACP_PCP	0	10.036	5	3	5	3	1	824	92.2	5.73
1115	Q02388	Collagen alpha-1(VII) chain OS=Homo sapiens GN=COL7A1 PE=1 SV=2	COL7A1	1.52345	-0.922213	PCP UP	0.0828576	-2.71548	5.75672	4.58675	5.05061	4.55359	4.54297	5.89515	5.12664	6.04743	6.21214		IsMasterProtein	ACP_PCP	0	712.789	32	67	471	67	1	2944	295	6.27
1116	F8VW96	Cysteine and glycine-rich protein 2 OS=Homo sapiens GN=CSRP2 PE=1 SV=1	CSRP2	1.47075	0.521156	ACP UP	0.0955361	2.63176	-0.812526	-1.25184	-0.651152	-1.14622	-0.473095	-1.75237	-1.23795	-1.25795	-1.30423		IsMasterProtein	ACP_PCP	0	14.245	16	3	6	3	1	243	26.7	8.48
1117	X5DNK3	Receptor protein-tyrosine kinase (Fragment) OS=Homo sapiens GN=ERBB2 PE=2 SV=1	ERBB2	1.74517	-0.414436	PCP UP	0.0663607	-3.07339	0.265481	-0.115645	0.191603	-0.228343	0.017495	0.727784	0.386859	0.306447	0.341127		IsMasterProtein	ACP_PCP	0	35.241	6	5	16	4	1	1255	137.8	5.91
1118	O60664	Perilipin-3 OS=Homo sapiens GN=PLIN3 PE=1 SV=3	PLIN3	1.75314	-0.67509	PCP UP	0.060789	-3.08646	2.90311	2.18074	2.88846	2.74004	2.02797	3.0637	3.40764	3.20034	3.22094		IsMasterProtein	ACP_PCP	0	158.131	55	16	85	16	1	434	47	5.44
1119	P61604	10 kDa heat shock protein, mitochondrial OS=Homo sapiens GN=HSPE1 PE=1 SV=2	HSPE1	1.89942	-0.472038	PCP UP	0.0518016	-3.32913	4.4162	4.61051	4.02997	4.49221	4.75082	4.92636	4.82579	4.9821	4.99368		IsMasterProtein	ACP_PCP	0	66.889	75	10	80	10	1	102	10.9	8.92
1120	Q12882	Dihydropyrimidine dehydrogenase [NADP(+)] OS=Homo sapiens GN=DPYD PE=1 SV=2	DPYD	1.62557	-0.400361	PCP UP	0.0787468	-2.87908	-1.22958	-1.5219	-1.44504	-1.71873	-1.70743	-1.13952	-0.941517	-1.41845	-0.997212		IsMasterProtein	ACP_PCP	0	20.259	8	5	13	5	1	1025	111.3	7.05
1122	Q8N5N7	39S ribosomal protein L50, mitochondrial OS=Homo sapiens GN=MRPL50 PE=1 SV=2	MRPL50	2.00542	-0.327239	PCP UP	0.0496749	-3.50875	0.659955	0.812846	0.438356	0.653524	0.49747	1.00414	0.750593	1.00075	1.0032		IsMasterProtein	ACP_PCP	0	49.88	46	6	34	6	1	158	18.3	7.88
1123	Q9NNW7	Thioredoxin reductase 2, mitochondrial OS=Homo sapiens GN=TXNRD2 PE=1 SV=3	TXNRD2	2.58732	-0.586979	PCP UP	0.0208833	-4.56603	1.58489	1.74517	1.78784	1.46473	2.07628	2.43281	2.15744	2.37422	2.31056		IsMasterProtein	ACP_PCP	0	105.769	35	11	45	2	1	524	56.5	7.5
1125	P46734-3	Isoform 2 of Dual specificity mitogen-activated protein kinase kinase 3 OS=Homo sapiens GN=MAP2K3	MAP2K3	1.62886	0.407878	ACP UP	0.0783731	2.88439	0.815906	0.593984	1.00968	1.22413	0.762226	0.304471	0.608013	0.610378	0.37037		IsMasterProtein	ACP_PCP	0	17.154	12	4	7	4	1	352	39.9	7.46
1127	Q96I51	RCC1-like G exchanging factor-like protein OS=Homo sapiens GN=RCC1L PE=1 SV=2	RCC1L	1.78342	-0.347279	PCP UP	0.0652557	-3.13622	-1.0682	-0.945226	-1.17629	-1.3025	-0.866331	-0.52097	-0.789899	-0.712381	-0.874475		IsMasterProtein	ACP_PCP	0	12.964	7	2	11	2	1	464	50	8.4
1128	Q9UJU6-3	Isoform 3 of Drebrin-like protein OS=Homo sapiens GN=DBNL	DBNL	3.74015	-0.496283	PCP UP	0.00735135	-7.17153	1.53827	1.69632	1.69261	1.60037	1.46073	2.07357	2.0904	2.23385	1.97794		IsMasterProtein	ACP_PCP	0	117.097	34	11	98	1	1	439	49	5.05
1129	P12814	Alpha-actinin-1 OS=Homo sapiens GN=ACTN1 PE=1 SV=2	ACTN1	1.49746	-0.868795	PCP UP	0.0868099	-2.67414	-0.393451	-1.00712	0.0920871	0.408614	-0.645195	0.070518	0.881618	0.671549	0.615447	Acetyl [N-Term]	IsMasterProtein	ACP_PCP	0	1013.1	75	58	1332	1	1	892	103	5.41
1130	Q587I9	Vesicle transport protein SFT2C OS=Homo sapiens GN=SFT2D3 PE=2 SV=1	SFT2D3	1.62502	0.310202	ACP UP	0.0834427	2.8782	-1.01114	-0.832321	-1.04366	-1.11263	-0.685292	-1.07937	-1.41826	-1.27034	-1.22086		IsMasterProtein	ACP_PCP	0	9.374	15	2	7	2	1	215	21.8	9.89
1135	O15079-2	Isoform 2 of Syntaphilin OS=Homo sapiens GN=SNPH	SNPH	2.21978	-0.626113	PCP UP	0.0344577	-3.88312	-2.77474	-2.39742	-2.85567	-2.68202	-2.18178	-1.78043	-1.98696	-2.17578	-1.86566		IsMasterProtein	ACP_PCP	0	9.038	6	2	4	2	1	538	58	5.94
1136	P20674	Cytochrome c oxidase subunit 5A, mitochondrial OS=Homo sapiens GN=COX5A PE=1 SV=2	COX5A	2.14318	0.575165	ACP UP	0.0376831	3.74751	3.31679	3.73934	3.33966	3.89971	3.65834	3.1248	2.84289	3.22407	2.87066		IsMasterProtein	ACP_PCP	0	90.094	58	8	62	8	1	150	16.8	6.79
1137	A0A024RBU0	Vacuolar protein sorting 37B (Yeast), isoform CRA_b OS=Homo sapiens GN=VPS37B PE=4 SV=1	VPS37B	2.46736	-0.446366	PCP UP	0.0253333	-4.33687	-3.0361	-3.3328	-2.99996	-3.05552	-3.22683	-2.91386	-2.66495	-2.51718	-2.63951		IsMasterProtein	ACP_PCP	0	16.611	14	3	5	3	1	285	31.3	7.34
1139	P49662	Caspase-4 OS=Homo sapiens GN=CASP4 PE=1 SV=1	CASP4	3.77636	-0.828135	PCP UP	0.00691525	-7.26768	-1.49917	-1.55525	-1.61525	-1.17995	-1.56521	-0.890572	-0.524313	-0.56858	-0.635859		IsMasterProtein	ACP_PCP	0	19.034	20	6	9	6	1	377	43.2	6
1140	Q7KZN9	Cytochrome c oxidase assembly protein COX15 homolog OS=Homo sapiens GN=COX15 PE=1 SV=1	COX15	1.87656	-0.289036	PCP UP	0.0605465	-3.29082	0.5012	0.549914	0.372193	0.567262	0.426999	0.629748	0.669337	1.0208	0.770314		IsMasterProtein	ACP_PCP	0	9.966	10	3	7	3	1	410	46	9.82
1141	Q6TXQ4	H3L-like histone (Fragment) OS=Homo sapiens PE=1 SV=1	H3F3B	5.17816	0.418966	ACP UP	0.004	11.9241	-3.91783	-3.99274	-3.84749	-3.87254	-3.85818	-4.34414	-4.33601	-4.25572	-4.33102		IsMasterProtein	ACP_PCP	0	26.911	64	6	207	1	1	107	12.1	10.59
1142	O60508	Pre-mRNA-processing factor 17 OS=Homo sapiens GN=CDC40 PE=1 SV=1	CDC40	1.5293	0.279068	ACP UP	0.097567	2.72481	0.319417	0.323761	0.0507446	-0.0758309	0.348834	-0.15889	-0.0138972	-0.0476609	-0.122283		IsMasterProtein	ACP_PCP	0	27.1	15	6	18	6	1	579	65.5	7.06
1143	A8K646	cDNA FLJ75699, highly similar to Homo sapiens osteoclast stimulating factor 1 (OSTF1), mRNA OS=Homo sapiens PE=2 SV=1	OSTF1	1.99703	-0.4363	PCP UP	0.0471208	-3.49441	0.274092	0.0122815	0.110899	0.254208	-0.135267	0.546845	0.635571	0.252627	0.723126		IsMasterProtein	ACP_PCP	0	52.591	41	5	17	5	1	214	23.7	5.68
1144	A0A024R5Q4	Glycine amidinotransferase (L-arginine:glycine amidinotransferase), isoform CRA_a OS=Homo sapiens GN=GATM PE=4 SV=1	GATM	1.49231	0.921885	ACP UP	0.0866554	2.66595	3.53824	2.21894	3.54553	3.03014	2.16419	2.07081	1.94511	1.9805	1.91366		IsMasterProtein	ACP_PCP	0	137.172	37	14	74	14	1	476	54.1	9.25
1145	P18583-9	Isoform I of Protein SON OS=Homo sapiens GN=SON	SON	1.56106	0.594198	ACP UP	0.0818426	2.77551	2.60258	2.43889	1.95807	1.7119	2.4971	1.49283	1.7948	1.84071	1.4617		IsMasterProtein	ACP_PCP	0	81.248	10	17	40	17	1	2466	267.9	5.57
1146	A8K9U7	cDNA FLJ75829, highly similar to Homo sapiens potassium inwardly-rectifying channel, subfamily J, member 15 (KCNJ15), transcript variant 2, mRNA OS=Homo sapiens PE=2 SV=1	KCNJ15	3.39729	-0.812398	PCP UP	0.00818349	-6.30922	-1.96645	-2.09022	-1.9273	-2.43801	-2.17898	-1.5261	-1.10482	-1.33708	-1.26317		IsMasterProtein	ACP_PCP	0	16.656	10	2	5	2	1	375	42.5	7.69
1147	Q6ZQY1	cDNA FLJ46809 fis, clone TRACH3035451 (Fragment) OS=Homo sapiens PE=2 SV=1	VPS13C	2.21675	-0.456334	PCP UP	0.0367954	-3.87772	-2.48685	-2.86015	-2.44594	-2.8683	-2.80809	-2.27987	-2.33748	-2.26146	-2.07133		IsMasterProtein	ACP_PCP	0	68.393	15	16	30	1	1	1662	187	6.27
1148	M0R2Z9	SURP and G-patch domain-containing protein 2 OS=Homo sapiens GN=SUGP2 PE=1 SV=1	SUGP2	1.86299	0.831725	ACP UP	0.0506148	3.26815	1.47601	1.21823	0.979928	0.503061	1.80977	0.251183	0.355843	0.473101	0.382573		IsMasterProtein	ACP_PCP	0	55.142	16	12	22	12	1	1096	121.5	7.4
1149	E7EX59	Propionyl-CoA carboxylase beta chain, mitochondrial OS=Homo sapiens GN=PCCB PE=1 SV=1	PCCB	2.08435	-0.504232	PCP UP	0.0424418	-3.64478	3.32717	3.24118	3.16662	3.28596	3.22189	4.02263	3.31905	3.89911	3.7704		IsMasterProtein	ACP_PCP	0	185.92	46	20	90	20	1	570	61.6	7.99
1150	L8B8N7	Family with sequence similarity 20, member A OS=Homo sapiens GN=Fam20A PE=2 SV=1	Fam20A	3.68707	-1.67885	PCP UP	0.00690909	-7.03243	-0.307579	-0.703528	0.274281	-0.643494	-0.850288	0.997513	1.2771	1.37449	1.28181		IsMasterProtein	ACP_PCP	0	57.071	19	8	30	7	1	541	61.4	7.99
1152	Q330K2	NADH dehydrogenase (ubiquinone) complex I, assembly factor 6 OS=Homo sapiens GN=NDUFAF6 PE=1 SV=2	NDUFAF6	3.45556	-0.461454	PCP UP	0.00900787	-6.4499	-0.288097	-0.296163	-0.376332	-0.442332	-0.359533	0.11441	-0.0952775	0.240846	0.175873		IsMasterProtein	ACP_PCP	0	21.054	17	4	9	4	1	333	38.2	9.36
1153	Q9UHR4	Brain-specific angiogenesis inhibitor 1-associated protein 2-like protein 1 OS=Homo sapiens GN=BAIAP2L1 PE=1 SV=2	BAIAP2L1	1.90828	-0.731683	PCP UP	0.0483324	-3.34401	-1.65114	-1.82577	-1.32824	-2.38106	-1.81583	-0.895221	-0.873098	-1.14158	-1.36501		IsMasterProtein	ACP_PCP	0	8.245	6	3	3	3	1	511	56.8	8.68
1154	D3DUE7	Cytokine-like nuclear factor n-pac, isoform CRA_a OS=Homo sapiens GN=N-PAC PE=4 SV=1	GLYR1	1.64747	0.553831	ACP UP	0.0731394	2.91442	1.7248	1.04697	1.04698	0.963728	1.35747	0.365857	0.760176	0.918775	0.651828		IsMasterProtein	ACP_PCP	0	54.231	23	8	16	8	1	569	62.1	9.42
1155	E7ESZ7	NADH dehydrogenase [ubiquinone] 1 alpha subcomplex subunit 10, mitochondrial OS=Homo sapiens GN=NDUFA10 PE=1 SV=1	NDUFA10	1.59122	-0.317772	PCP UP	0.0867643	-2.82384	3.79738	3.96399	3.93887	4.12643	4.15772	4.57966	4.29465	4.12344	4.26085		IsMasterProtein	ACP_PCP	0	115.991	37	14	98	1	1	390	44.7	8.34
1156	Q7Z4L5	Tetratricopeptide repeat protein 21B OS=Homo sapiens GN=TTC21B PE=1 SV=2	TTC21B	1.69175	0.364421	ACP UP	0.0736792	2.98621	-3.24646	-2.742	-2.77458	-3.08471	-2.74436	-3.31196	-3.30237	-3.33557	-3.18146		IsMasterProtein	ACP_PCP	0.001	5.75	2	2	3	2	1	1316	150.8	6.96
1157	O60830	Mitochondrial import inner membrane translocase subunit Tim17-B OS=Homo sapiens GN=TIMM17B PE=1 SV=1	TIMM17B	3.35045	-0.660868	PCP UP	0.00885714	-6.19777	-1.54806	-1.6637	-1.1709	-1.48589	-1.59365	-0.921853	-0.90458	-0.705474	-0.794381		IsMasterProtein	ACP_PCP	0	17.955	16	2	8	2	1	172	18.3	9.03
1158	A0A0S2Z377	Annexin (Fragment) OS=Homo sapiens GN=ANXA6 PE=2 SV=1	ANXA6	1.53964	1.08793	ACP UP	0.0796749	2.74129	6.20189	7.70279	6.1197	7.19807	7.58103	5.6736	5.67497	6.16492	5.97758		IsMasterProtein	ACP_PCP	0	663.994	75	52	786	2	1	667	75.2	5.67
1159	Q5T653	39S ribosomal protein L2, mitochondrial OS=Homo sapiens GN=MRPL2 PE=1 SV=2	MRPL2	2.03078	-0.390874	PCP UP	0.0464083	-3.55224	-1.45498	-1.44515	-1.37437	-1.73407	-1.70542	-1.00142	-1.38367	-1.11572	-1.10688		IsMasterProtein	ACP_PCP	0	17.545	12	2	13	2	1	305	33.3	11.3
1160	A6NHQ2	rRNA/tRNA 2'-O-methyltransferase fibrillarin-like protein 1 OS=Homo sapiens GN=FBLL1 PE=3 SV=2	FBLL1	1.60768	0.912003	ACP UP	0.0733982	2.85028	1.70375	2.31772	1.97808	0.95468	2.56973	1.01422	1.10368	0.997104	0.856159		IsMasterProtein	ACP_PCP	0	67.144	37	12	30	10	1	334	34.8	10.35
1161	O75947	ATP synthase subunit d, mitochondrial OS=Homo sapiens GN=ATP5H PE=1 SV=3	ATP5H	2.02872	-0.807358	PCP UP	0.0424797	-3.5487	4.68055	4.85258	4.75423	5.14748	4.86398	6.0061	5.024	6.04754	5.59084		IsMasterProtein	ACP_PCP	0	160.946	86	15	221	15	1	161	18.5	5.3
1162	Q5VZL5	Zinc finger MYM-type protein 4 OS=Homo sapiens GN=ZMYM4 PE=1 SV=1	ZMYM4	1.97638	1.15114	ACP UP	0.0432026	3.4592	-0.317068	-0.709497	-1.19962	-1.62283	-0.208041	-2.29587	-1.95096	-1.54507	-2.05829		IsMasterProtein	ACP_PCP	0.005	4.409	1	1	1	1	1	1548	172.7	6.84
1163	Q12857-4	Isoform 4 of Nuclear factor 1 A-type OS=Homo sapiens GN=NFIA	NFIA	1.55938	0.720878	ACP UP	0.079457	2.77283	0.0450328	-0.964833	-0.533524	-0.695559	-0.805348	-0.889025	-1.68218	-1.08325	-1.59244		IsMasterProtein	ACP_PCP	0	32.845	13	5	8	3	1	554	60.9	8.88
1164	B2RAF9	Suppressor of tumorigenicity 14 protein homolog OS=Homo sapiens PE=2 SV=1	ST14	2.80126	-0.650229	PCP UP	0.0162314	-4.99153	0.78174	0.257315	0.711503	0.714929	0.788323	1.14619	1.49962	1.25781	1.30033		IsMasterProtein	ACP_PCP	0	36.007	9	7	18	7	1	855	94.7	6.52
1166	A0A024R9K4	Forty-two-three domain containing 1, isoform CRA_a OS=Homo sapiens GN=FYTTD1 PE=4 SV=1	FYTTD1	1.73212	0.380174	ACP UP	0.0693459	3.05204	-0.496303	-0.311831	-0.678274	-0.867773	-0.437654	-1.11409	-0.929999	-0.915101	-0.794975		IsMasterProtein	ACP_PCP	0	15.11	9	2	5	2	1	318	35.8	11.78
1167	A0A140VKA6	Testis secretory sperm-binding protein Li 233m OS=Homo sapiens PE=2 SV=1	ST13	2.13661	0.617609	ACP UP	0.0376661	3.73599	4.85907	4.60709	4.39769	4.03412	4.35343	3.90555	3.89252	3.64307	3.88954		IsMasterProtein	ACP_PCP	0	108.389	28	9	116	9	1	369	41.3	5.27
1168	Q8IV63	Inactive serine/threonine-protein kinase VRK3 OS=Homo sapiens GN=VRK3 PE=1 SV=2	VRK3	1.88457	0.536874	ACP UP	0.051822	3.30423	-2.27287	-2.27365	-2.23299	-2.20645	-1.65037	-2.95104	-2.64271	-2.48065	-2.58215		IsMasterProtein	ACP_PCP	0.01	3.247	4	2	2	2	1	474	52.8	9.04
1169	B7Z2A4	Receptor-type tyrosine-protein phosphatase OS=Homo sapiens PE=2 SV=1	PTPRA	2.01115	-0.287791	PCP UP	0.0507057	-3.51856	1.77451	1.53328	1.60462	1.71612	1.59774	2.12963	1.8064	1.96426	1.83189		IsMasterProtein	ACP_PCP	0	58.755	18	12	33	11	1	813	91.9	6.55
1170	Q96JM3	Chromosome alignment-maintaining phosphoprotein 1 OS=Homo sapiens GN=CHAMP1 PE=1 SV=2	CHAMP1	1.54786	0.66106	ACP UP	0.082272	2.75442	1.22749	0.246819	0.519649	0.056097	0.586126	-0.306282	0.086286	-0.0523141	-0.262987		IsMasterProtein	ACP_PCP	0	38.235	17	11	16	11	1	812	89	8.44
1171	Q9H4I9	Essential MCU regulator, mitochondrial OS=Homo sapiens GN=SMDT1 PE=1 SV=1	SMDT1	3.38216	-0.955873	PCP UP	0.00758095	-6.27305	-0.661116	-0.840353	-1.06494	-0.296799	-0.712997	0.131146	0.159256	0.400838	0.27129		IsMasterProtein	ACP_PCP	0	10.001	29	2	6	2	1	107	11.4	7.27
1172	A0A024R472	Transmembrane BAX inhibitor motif containing 1, isoform CRA_a OS=Homo sapiens GN=TMBIM1 PE=3 SV=1	TMBIM1	1.46424	-0.865375	PCP UP	0.0916402	-2.62145	1.10674	0.64517	1.99162	1.67864	0.532175	2.25743	2.11357	1.91922	1.93475		IsMasterProtein	ACP_PCP	0	20.12	5	2	26	2	1	311	34.6	7.72
1173	O94887	FERM, RhoGEF and pleckstrin domain-containing protein 2 OS=Homo sapiens GN=FARP2 PE=1 SV=3	FARP2	1.95772	-0.315851	PCP UP	0.0524833	-3.4275	-3.04779	-3.1568	-3.17539	-3.04352	-3.10403	-3.04497	-2.73851	-2.8075	-2.56765		IsMasterProtein	ACP_PCP	0	13.848	6	4	5	4	1	1054	119.8	8.79
1175	P63172	Dynein light chain Tctex-type 1 OS=Homo sapiens GN=DYNLT1 PE=1 SV=1	DYNLT1	1.97571	-0.4717	PCP UP	0.0475729	-3.45807	-1.67902	-2.08192	-2.12378	-1.67275	-1.89488	-1.21955	-1.53957	-1.61428	-1.30168		IsMasterProtein	ACP_PCP	0	8.159	14	1	3	1	1	113	12.4	5.08
1177	P35240	Merlin OS=Homo sapiens GN=NF2 PE=1 SV=1	NF2	2.11654	-0.576272	PCP UP	0.0396299	-3.70085	-1.13383	-1.68873	-1.30193	-1.42473	-1.73683	-0.608387	-1.06871	-0.887981	-0.958669		IsMasterProtein	ACP_PCP	0	10.006	4	3	6	3	1	595	69.6	6.47
1178	B2R4D5	Actin-related protein 2/3 complex subunit 3 OS=Homo sapiens PE=2 SV=1	ARPC3	1.52275	-0.647327	PCP UP	0.0861467	-2.71436	2.25335	1.85431	2.35734	2.68324	1.61909	2.75601	3.01111	2.47563	2.96042		IsMasterProtein	ACP_PCP	0	45.794	21	4	61	4	1	178	20.5	8.59
1179	Q9UMS4	Pre-mRNA-processing factor 19 OS=Homo sapiens GN=PRPF19 PE=1 SV=1	PRPF19	1.77913	0.455165	ACP UP	0.061523	3.12916	3.82607	3.66644	3.51031	3.08067	3.61329	3.15035	3.00479	3.13147	3.05016		IsMasterProtein	ACP_PCP	0	176.886	47	14	133	14	1	504	55.1	6.61
1180	Q9UKK3	Poly [ADP-ribose] polymerase 4 OS=Homo sapiens GN=PARP4 PE=1 SV=3	PARP4	1.54814	-0.525058	PCP UP	0.0846181	-2.75486	1.67417	1.31651	1.79696	1.96874	1.07957	1.9365	2.18305	2.17142	2.07803		IsMasterProtein	ACP_PCP	0	96.503	12	16	46	16	1	1724	192.5	5.66
1181	O60220	Mitochondrial import inner membrane translocase subunit Tim8 A OS=Homo sapiens GN=TIMM8A PE=1 SV=1	TIMM8A	1.48824	-0.559309	PCP UP	0.0920749	-2.6595	-0.667847	-1.37952	-1.04859	-1.62998	-1.55255	-0.778857	-0.822731	-0.516367	-0.667599		IsMasterProtein	ACP_PCP	0.001	7.042	23	2	3	2	1	97	11	5.16
1182	E9PGC8	Microtubule-associated protein 1A OS=Homo sapiens GN=MAP1A PE=1 SV=1	MAP1A	3.38197	0.345658	ACP UP	0.0106581	6.27259	1.19084	1.32454	1.25032	1.26795	1.32208	0.803059	1.00889	0.866921	1.02308		IsMasterProtein	ACP_PCP	0	65.791	7	16	33	15	1	3041	331.1	4.93
1183	A4D105	Replication protein A3, 14kDa OS=Homo sapiens GN=RPA3 PE=2 SV=1	RPA3	1.62129	0.462552	ACP UP	0.077825	2.87218	1.23999	1.06005	1.1098	0.520093	0.874765	0.248396	0.52916	0.561397	0.654605		IsMasterProtein	ACP_PCP	0	32.111	53	4	14	4	1	121	13.6	5.08
1184	Q9H7Z6-2	Isoform 2 of Histone acetyltransferase KAT8 OS=Homo sapiens GN=KAT8	KAT8	2.13484	0.663731	ACP UP	0.0372643	3.73288	-2.59589	-3.11534	-2.87294	-2.59368	-3.04895	-3.57468	-3.08304	-3.70197	-3.67669		IsMasterProtein	ACP_PCP	0.009	3.3	6	2	4	2	1	467	53.1	8.02
1185	Q14011	Cold-inducible RNA-binding protein OS=Homo sapiens GN=CIRBP PE=1 SV=1	CIRBP	1.766	2.2506	ACP UP	0.0535859	3.10756	3.82392	2.72354	2.83608	0.524574	4.16108	0.791381	0.528442	0.431351	0.501767		IsMasterProtein	ACP_PCP	0	34.188	26	4	22	4	1	172	18.6	9.51
1186	Q9NS86	LanC-like protein 2 OS=Homo sapiens GN=LANCL2 PE=1 SV=1	LANCL2	2.39967	0.74074	ACP UP	0.0247918	4.21033	-1.4542	-0.892106	-1.39396	-1.47619	-0.750453	-1.96426	-1.86599	-1.94953	-1.95671		IsMasterProtein	ACP_PCP	0	63.137	27	9	27	1	1	450	50.8	7.43
1188	B4DEF8	cDNA FLJ61100, highly similar to 39S ribosomal protein L45, mitochondrial OS=Homo sapiens PE=2 SV=1	MRPL45	3.92867	-0.433877	PCP UP	0.00650746	-7.68339	0.947979	1.06389	0.866098	0.863211	1.05296	1.34351	1.39584	1.48037	1.3511		IsMasterProtein	ACP_PCP	0	33.95	39	10	21	10	1	329	37.8	9.13
1189	O75051	Plexin-A2 OS=Homo sapiens GN=PLXNA2 PE=1 SV=4	PLXNA2	1.71107	-0.963505	PCP UP	0.0614927	-3.01766	-3.71006	-4.50975	-3.88189	-2.94654	-4.35878	-2.74904	-2.85637	-3.05484	-3.01135		IsMasterProtein	ACP_PCP	0	19.471	5	7	11	3	1	1894	211	6.48
1190	B3KM48	cDNA FLJ10286 fis, clone HEMBB1001384, highly similar to COP9 signalosome complex subunit 4 OS=Homo sapiens PE=2 SV=1	COPS4	1.44167	0.519537	ACP UP	0.0991595	2.58574	2.31787	3.03815	2.25154	2.13146	2.7915	1.9204	2.08778	1.90729	2.03081		IsMasterProtein	ACP_PCP	0	87.29	51	16	48	16	1	406	46.2	5.83
1192	G5E972	Lamina-associated polypeptide 2, isoforms beta/gamma OS=Homo sapiens GN=TMPO PE=1 SV=1	TMPO	1.74412	0.997808	ACP UP	0.059109	3.07167	4.1543	2.74808	3.06197	2.79479	2.68905	1.85596	2.26186	2.2927	1.95681		IsMasterProtein	ACP_PCP	0	156.023	47	14	109	2	1	414	46.3	9.03
1193	B4DR52	Histone H2B OS=Homo sapiens PE=2 SV=1	HIST2H2BF	2.17944	0.695519	ACP UP	0.0358091	3.81145	8.65067	8.17326	8.36426	8.72499	7.97055	7.84749	7.45925	7.84448	7.5737		IsMasterProtein	ACP_PCP	0	199.79	52	12	2098	3	1	166	18	10.32
1194	P08240	Signal recognition particle receptor subunit alpha OS=Homo sapiens GN=SRPRA PE=1 SV=2	SRPRA	1.69885	0.264351	ACP UP	0.0784343	2.99776	1.58489	1.52063	1.37931	1.18567	1.53813	1.08152	1.22757	1.23722	1.16319		IsMasterProtein	ACP_PCP	0	78.401	32	15	40	15	1	638	69.8	8.95
1195	Q93009	Ubiquitin carboxyl-terminal hydrolase 7 OS=Homo sapiens GN=USP7 PE=1 SV=2	USP7	2.06153	0.358263	ACP UP	0.0457651	3.60524	3.09699	3.14934	2.79315	2.82304	3.21552	2.64028	2.67802	2.68592	2.62515		IsMasterProtein	ACP_PCP	0	154.871	30	28	83	28	1	1102	128.2	5.55
1197	Q9BYM8	RanBP-type and C3HC4-type zinc finger-containing protein 1 OS=Homo sapiens GN=RBCK1 PE=1 SV=2	RBCK1	1.79809	-0.457103	PCP UP	0.0604276	-3.16043	-1.78838	-1.24784	-1.86896	-1.47136	-1.44506	-1.0489	-1.31513	-1.00456	-1.06027		IsMasterProtein	ACP_PCP	0	15.644	7	3	5	3	1	510	57.5	5.67
1198	B9EE11	Cytochrome c oxidase subunit 3 OS=Homo sapiens GN=COIII PE=3 SV=1	MT-CO3	1.84066	0.960597	ACP UP	0.0510554	3.23097	-0.589498	0.048104	-0.132126	-0.0755258	0.111465	-0.282544	-1.06575	-1.3037	-1.70047		IsMasterProtein	ACP_PCP	0	11.621	5	1	11	1	1	262	30.1	7.31
1199	A0A186VNH5	MHC class II antigen (Fragment) OS=Homo sapiens GN=HLA-DRB1 PE=4 SV=1	HLA-DRB1	1.71025	-1.84727	PCP UP	0.0596334	-3.01632	-4.99088	-4.91164	-4.14861	-5.37504	-5.54719	-2.59097	-5.01398	-2.56194	-2.42274		IsMasterProtein	ACP_PCP	0	13.392	40	4	17	1	1	89	10.9	5.8
1201	P61160	Actin-related protein 2 OS=Homo sapiens GN=ACTR2 PE=1 SV=1	ACTR2	1.64656	-0.50536	PCP UP	0.0738392	-2.91296	4.04097	3.69659	4.2309	3.96472	3.47627	4.45457	4.55348	4.10328	4.43768		IsMasterProtein	ACP_PCP	0	156.012	36	12	172	11	1	394	44.7	6.74
1202	A0A0D9SF54	Spectrin alpha chain, non-erythrocytic 1 OS=Homo sapiens GN=SPTAN1 PE=1 SV=1	SPTAN1	2.13934	1.20046	ACP UP	0.035493	3.74078	0.649103	1.72391	1.4725	1.53357	1.97781	0.858245	-0.105542	0.380908	-0.0499183		IsMasterProtein	ACP_PCP	0	1910.71	70	160	1581	1	1	2457	282.7	5.34
1204	Q6PJT7	Zinc finger CCCH domain-containing protein 14 OS=Homo sapiens GN=ZC3H14 PE=1 SV=1	ZC3H14	1.43098	0.573245	ACP UP	0.0995752	2.56886	-1.67087	-1.758	-1.81766	-2.42084	-1.29765	-2.54264	-2.28657	-2.12274	-2.51306		IsMasterProtein	ACP_PCP	0.001	7.807	5	3	7	3	1	736	82.8	7.31
1205	Q9H237	Protein-serine O-palmitoleoyltransferase porcupine OS=Homo sapiens GN=PORCN PE=1 SV=2	PORCN	3.15613	-0.742344	PCP UP	0.0108684	-5.75055	-1.95321	-2.02627	-1.81287	-1.94542	-2.01796	-1.61958	-1.11245	-1.01615	-1.08703		IsMasterProtein	ACP_PCP	0.001	6.535	6	2	2	2	1	461	52.3	8.84
1206	B3KTJ9	cDNA FLJ38393 fis, clone FEBRA2007212 OS=Homo sapiens PE=2 SV=1	CCAR2	1.93577	0.480915	ACP UP	0.0498162	3.39034	2.39902	2.66871	2.20736	2.09099	2.50506	1.78659	1.75962	2.15897	1.86807		IsMasterProtein	ACP_PCP	0	103.435	31	19	49	19	1	923	102.9	5.22
1207	Q00839	Heterogeneous nuclear ribonucleoprotein U OS=Homo sapiens GN=HNRNPU PE=1 SV=6	HNRNPU	2.26962	1.38529	ACP UP	0.0272131	3.97251	6.48924	6.01317	5.63118	4.76484	6.13531	4.42246	4.54082	4.62338	4.0992		IsMasterProtein	ACP_PCP	0	350.73	44	28	288	28	1	825	90.5	6
1208	A0A0A0MTQ8	Coiled-coil domain-containing protein 175 OS=Homo sapiens GN=CCDC175 PE=1 SV=1	CCDC175	1.44085	-0.590551	PCP UP	0.0983683	-2.58444	-5.17413	-5.27607	-5.0681	-5.56768	-5.75457	-4.21272	-4.76377	-5.05507	-5.07869		IsMasterProtein	ACP_PCP	0.002	5.442	4	3	9	2	1	828	97.4	5.99
1209	Q8NBJ4	Golgi membrane protein 1 OS=Homo sapiens GN=GOLM1 PE=1 SV=1	GOLM1	2.35099	1.25807	ACP UP	0.0245891	4.12052	-1.51853	-0.593264	-1.48838	-1.71492	-0.434775	-2.52844	-2.35004	-2.23666	-2.51703		IsMasterProtein	ACP_PCP	0	8.289	3	1	3	1	1	401	45.3	4.97
1210	Q6NSJ0	Uncharacterized family 31 glucosidase KIAA1161 OS=Homo sapiens GN=KIAA1161 PE=1 SV=2	MYORG	1.83991	-0.598392	PCP UP	0.053627	-3.22971	-1.91207	-1.87618	-1.06208	-1.82045	-1.66004	-1.19842	-1.0829	-0.915101	-1.07467		IsMasterProtein	ACP_PCP	0.001	7.389	4	3	3	3	1	714	81	8.4
1211	P51688	N-sulphoglucosamine sulphohydrolase OS=Homo sapiens GN=SGSH PE=1 SV=1	SGSH	1.6038	0.803413	ACP UP	0.0745352	2.84404	-0.318832	-0.317091	-1.22972	-1.19779	-0.0650774	-1.26176	-1.55093	-1.42333	-1.48043		IsMasterProtein	ACP_PCP	0	31.036	17	5	17	5	1	502	56.7	6.95
1212	A0A024R5Z5	Transcription initiation factor IIA subunit 2 OS=Homo sapiens GN=GTF2A2 PE=3 SV=1	GTF2A2	1.61983	0.357867	ACP UP	0.0810968	2.86984	1.27737	1.58416	1.32586	1.57305	1.34522	0.886971	1.03407	1.39369	0.938324		IsMasterProtein	ACP_PCP	0.003	4.826	15	2	10	2	1	109	12.4	6.62
1213	Q16577	Elongation factor 1-alpha 1 OS=Homo sapiens GN=PTI-1 PE=2 SV=1	EEF1A1	2.18366	0.64776	ACP UP	0.0360791	3.81892	-3.93078	-3.39557	-3.71308	-3.47136	-3.50252	-4.62873	-4.11828	-3.94478	-4.30989		IsMasterProtein	ACP_PCP	0	92.9	37	12	63	1	1	398	42.8	8.34
1214	P07355-2	Isoform 2 of Annexin A2 OS=Homo sapiens GN=ANXA2	ANXA2	2.28807	-1.58408	PCP UP	0.0264976	-4.00585	8.11355	6.9474	8.05329	8.34315	6.64657	9.24586	9.34668	9.25453	8.97244		IsMasterProtein	ACP_PCP	0	539.896	71	32	2353	7	1	357	40.4	8.37
1215	P55789	FAD-linked sulfhydryl oxidase ALR OS=Homo sapiens GN=GFER PE=1 SV=2	GFER	3.05441	-1.06023	PCP UP	0.0106832	-5.52568	-0.323428	0.0245987	-0.0609766	0.131323	0.181573	1.21721	0.527485	1.38534	1.07335		IsMasterProtein	ACP_PCP	0	17.305	30	4	9	4	1	205	23.4	7.62
1216	Q03169	Tumor necrosis factor alpha-induced protein 2 OS=Homo sapiens GN=TNFAIP2 PE=2 SV=2	TNFAIP2	2.9583	-1.19315	PCP UP	0.0110549	-5.31873	0.0372017	-0.464487	-0.23976	0.279945	-0.663895	1.25396	0.727285	0.786786	1.16379		IsMasterProtein	ACP_PCP	0	28.179	12	8	13	8	1	654	72.6	6.46
1217	Q9NX20	39S ribosomal protein L16, mitochondrial OS=Homo sapiens GN=MRPL16 PE=1 SV=1	MRPL16	2.51123	-0.547348	PCP UP	0.0228492	-4.41992	0.504464	0.606575	0.558064	0.647743	0.695003	1.27002	0.834592	1.45157	1.04269		IsMasterProtein	ACP_PCP	0	30.949	22	4	17	4	1	251	28.4	10.13
1218	Q7L4S7	Protein ARMCX6 OS=Homo sapiens GN=ARMCX6 PE=2 SV=1	ARMCX6	1.74896	1.143	ACP UP	0.0584365	3.07961	-2.05444	-1.81196	-2.95988	-2.62015	-1.62457	-3.06857	-4.05829	-2.814	-3.48791		IsMasterProtein	ACP_PCP	0.006	4.027	3	1	1	1	1	300	33	4.78
1219	Q9NQG5	Regulation of nuclear pre-mRNA domain-containing protein 1B OS=Homo sapiens GN=RPRD1B PE=1 SV=1	RPRD1B	1.72458	0.41928	ACP UP	0.0687093	3.0397	1.40747	1.26796	0.981838	0.727364	0.984877	0.699754	0.675175	0.567356	0.676204		IsMasterProtein	ACP_PCP	0	57.247	29	8	27	8	1	326	36.9	5.97
1220	Q9NQX4	Unconventional myosin-Vc OS=Homo sapiens GN=MYO5C PE=1 SV=2	MYO5C	1.8636	0.942884	ACP UP	0.0501333	3.26918	-2.35179	-1.66192	-2.71327	-2.48914	-1.41613	-2.95418	-2.98191	-3.11797	-3.22327		IsMasterProtein	ACP_PCP	0	26.07	5	6	14	1	1	1742	202.7	7.71
1223	Q8NE86	Calcium uniporter protein, mitochondrial OS=Homo sapiens GN=MCU PE=1 SV=1	MCU	3.49579	-0.825538	PCP UP	0.008	-6.54839	2.22562	1.75142	2.09388	2.09886	1.73667	2.7628	2.65831	2.95702	2.84917		IsMasterProtein	ACP_PCP	0	80.156	37	13	39	13	1	351	39.8	8.65
1224	B3KSZ4	cDNA FLJ37346 fis, clone BRAMY2021310, highly similar to Transcriptional repressor p66 beta OS=Homo sapiens PE=2 SV=1	GATAD2B	2.93983	1.25308	ACP UP	0.0114624	5.27957	-0.0956092	-0.537431	-0.301787	-1.09458	-0.437242	-1.97553	-1.70392	-1.30445	-2.00174		IsMasterProtein	ACP_PCP	0	17	9	4	4	3	1	593	65.2	9.74
1225	Q6FII1	Glutathione S-transferase kappa OS=Homo sapiens GN=LOC51064 PE=2 SV=1	GSTK1	2.67721	-1.22581	PCP UP	0.0162957	-4.74209	3.26171	3.04521	3.58789	3.69024	2.93089	5.1245	4.03867	4.49985	4.45297		IsMasterProtein	ACP_PCP	0	109.126	57	10	81	10	1	226	25.5	8.41
1226	Q7Z2K6	Endoplasmic reticulum metallopeptidase 1 OS=Homo sapiens GN=ERMP1 PE=1 SV=2	ERMP1	2.27777	-0.654938	PCP UP	0.0304595	-3.98723	3.3573	3.11644	3.63192	3.35266	2.87664	4.13874	3.76679	3.7838	3.99839		IsMasterProtein	ACP_PCP	0	208.574	27	20	107	20	1	904	100.2	7.52
1227	Q00325-2	Isoform B of Phosphate carrier protein, mitochondrial OS=Homo sapiens GN=SLC25A3	SLC25A3	1.66277	-0.344579	PCP UP	0.0776635	-2.93919	5.23934	5.25192	5.41055	5.39258	5.25635	5.87247	5.32685	5.82081	5.59878		IsMasterProtein	ACP_PCP	0	198.893	41	14	180	14	1	361	39.9	9.36
1228	Q9H0R4	Haloacid dehalogenase-like hydrolase domain-containing protein 2 OS=Homo sapiens GN=HDHD2 PE=1 SV=1	HDHD2	1.8577	0.573438	ACP UP	0.0527643	3.25934	-0.450327	0.0439841	-0.524631	-0.312183	0.18531	-0.864496	-0.635519	-0.996688	-0.643327		IsMasterProtein	ACP_PCP	0	13.578	19	3	4	3	1	259	28.5	6.24
1229	Q8WWC4	m-AAA protease-interacting protein 1, mitochondrial OS=Homo sapiens GN=MAIP1 PE=1 SV=1	MAIP1	3.04629	-0.512405	PCP UP	0.0117186	-5.508	1.32479	1.49581	1.44705	1.56889	1.61528	2.04164	1.75811	2.12792	2.08341		IsMasterProtein	ACP_PCP	0	26.492	24	7	10	7	1	291	32.5	9.17
1230	B5MBW9	Coiled-coil-helix-coiled-coil-helix domain-containing protein 10, mitochondrial OS=Homo sapiens GN=CHCHD10 PE=1 SV=1	CHCHD10	1.64207	-0.721466	PCP UP	0.0712447	-2.90571	-4.78846	-4.65469	-4.52897	-4.88961	-4.0472	-3.33215	-4.23961	-3.71829	-4.15124		IsMasterProtein	ACP_PCP	0	8.407	15	1	2	1	1	149	14.9	7.84
1234	Q9NTI5	Sister chromatid cohesion protein PDS5 homolog B OS=Homo sapiens GN=PDS5B PE=1 SV=1	PDS5B	1.91749	0.389089	ACP UP	0.0525361	3.35952	2.98783	2.74864	2.58191	2.72016	2.8923	2.36296	2.21207	2.6645	2.34879		IsMasterProtein	ACP_PCP	0	98.496	19	23	52	16	1	1447	164.6	8.47
1235	Q92499	ATP-dependent RNA helicase DDX1 OS=Homo sapiens GN=DDX1 PE=1 SV=2	DDX1	3.00158	0.530314	ACP UP	0.0123254	5.41128	4.49891	4.65531	4.46847	4.20218	4.50753	3.94569	3.9136	4.08493	3.80046		IsMasterProtein	ACP_PCP	0	277.618	48	30	161	30	1	740	82.4	7.23
1236	Q14966	Zinc finger protein 638 OS=Homo sapiens GN=ZNF638 PE=1 SV=2	ZNF638	1.91221	0.568818	ACP UP	0.0499863	3.35063	-0.788848	-0.730349	-0.619788	-1.14815	-0.379159	-1.34682	-1.06501	-1.22777	-1.56871		IsMasterProtein	ACP_PCP	0	21.69	4	6	10	6	1	1978	220.5	6.38
1237	Q96BR5	Cytochrome c oxidase assembly factor 7 OS=Homo sapiens GN=COA7 PE=1 SV=2	COA7	3.284	0.502463	ACP UP	0.0112286	6.04213	0.352568	0.243463	0.171997	0.0678414	0.0258645	-0.441875	-0.265106	-0.207116	-0.406366		IsMasterProtein	ACP_PCP	0.005	4.311	7	2	3	2	1	231	25.7	6.02
1238	B2RBC8	cDNA, FLJ95444, highly similar to Homo sapiens polycystic kidney disease 1-related (PKD1-like), mRNA OS=Homo sapiens PE=2 SV=1	KIAA0319L	2.20803	-0.400756	PCP UP	0.0376337	-3.86219	-2.14564	-2.26961	-1.7915	-2.12458	-1.94973	-1.74821	-1.6563	-1.69491	-1.5224		IsMasterProtein	ACP_PCP	0	17.26	6	6	6	5	1	1049	115.5	6.11
1239	B2R9B8	cDNA, FLJ94320 OS=Homo sapiens PE=2 SV=1	ZC2HC1A	2.24568	0.574624	ACP UP	0.033841	3.92946	-1.17738	-0.866768	-0.980275	-1.40005	-0.699077	-1.5919	-1.60481	-1.46724	-1.73339		IsMasterProtein	ACP_PCP	0.001	7.574	10	2	2	2	1	325	35.1	9.86
1240	B2RCC8	cDNA, FLJ95990 OS=Homo sapiens PE=2 SV=1	SLITRK4	2.37554	-1.24676	PCP UP	0.0236989	-4.16569	-3.57181	-3.72092	-3.06931	-3.32773	-3.86729	-1.53207	-2.93254	-2.34794	-2.24607		IsMasterProtein	ACP_PCP	0	8.191	4	3	4	3	1	837	94.4	7.97
1241	A0A140VJK1	Testicular tissue protein Li 75 OS=Homo sapiens PE=2 SV=1	GLRX3	1.65401	-0.620357	PCP UP	0.0713171	-2.92501	0.461451	0.209967	0.654547	0.193681	0.266393	1.2915	1.28287	0.38487	0.951019		IsMasterProtein	ACP_PCP	0	28.623	23	7	19	7	1	335	37.4	5.39
1242	E5RJR5	S-phase kinase-associated protein 1 OS=Homo sapiens GN=SKP1 PE=1 SV=1	SKP1	1.61083	0.543807	ACP UP	0.0775147	2.85535	2.99126	3.04176	2.50997	2.43942	3.27905	2.24368	2.47987	2.25518	2.25522		IsMasterProtein	ACP_PCP	0	68.638	52	9	69	9	1	163	18.7	4.7
1243	K7ER00	Phenylalanine--tRNA ligase alpha subunit OS=Homo sapiens GN=FARSA PE=1 SV=1	FARSA	1.58595	0.501501	ACP UP	0.080065	2.81538	1.55973	2.12176	1.70097	1.30301	1.98961	1.07583	1.38973	1.15873	1.30977		IsMasterProtein	ACP_PCP	0	68.101	34	14	46	14	1	548	62.4	7.84
1244	A8K9L8	cDNA FLJ76964, highly similar to Homo sapiens tropomodulin 2 (neuronal) (TMOD2), mRNA OS=Homo sapiens PE=2 SV=1	TMOD2	2.21715	0.427509	ACP UP	0.0372296	3.87844	0.859243	1.15008	0.771529	1.20567	1.21668	0.649156	0.554526	0.689555	0.55929		IsMasterProtein	ACP_PCP	0	50.351	31	8	34	7	1	351	39.6	5.27
1245	Q969E4	Transcription elongation factor A protein-like 3 OS=Homo sapiens GN=TCEAL3 PE=1 SV=1	TCEAL3	1.68058	1.27255	ACP UP	0.0628928	2.96807	-1.40834	0.168123	-1.18868	-1.48103	0.122371	-1.9723	-1.94687	-1.90647	-2.2946		IsMasterProtein	ACP_PCP	0	47.683	44	7	24	2	1	200	22.5	4.92
1246	O60487	Myelin protein zero-like protein 2 OS=Homo sapiens GN=MPZL2 PE=1 SV=1	MPZL2	3.77326	-0.916291	PCP UP	0.00678571	-7.2594	0	-0.355537	0.106775	-0.19513	-0.281405	1.01299	0.578291	0.770318	0.723329		IsMasterProtein	ACP_PCP	0	10.749	18	4	9	4	1	215	24.5	7.02
1247	Q4G176	Acyl-CoA synthetase family member 3, mitochondrial OS=Homo sapiens GN=ACSF3 PE=1 SV=3	ACSF3	2.34948	-0.450213	PCP UP	0.0300885	-4.11775	1.8508	1.48498	1.75475	1.49038	1.82329	2.15105	1.94176	2.27099	2.16042		IsMasterProtein	ACP_PCP	0	48.547	21	12	26	12	1	576	64.1	8.37
1248	A0A024R7I0	GIPC PDZ domain containing family, member 1, isoform CRA_a OS=Homo sapiens GN=GIPC1 PE=4 SV=1	GIPC1	3.06033	-0.699944	PCP UP	0.0108864	-5.53861	0.317566	0.0142474	0.581136	0.221757	0.0329993	0.863491	1.04109	1.00105	0.828307		IsMasterProtein	ACP_PCP	0	54.935	33	8	29	8	1	333	36	6.28
1249	P09874	Poly [ADP-ribose] polymerase 1 OS=Homo sapiens GN=PARP1 PE=1 SV=4	PARP1	2.88464	1.00785	ACP UP	0.0123846	5.16361	5.08165	5.46414	4.99036	4.66922	5.62933	4.21018	4.11909	4.15723	4.14986		IsMasterProtein	ACP_PCP	0	298.89	49	40	203	40	1	1014	113	8.88
1250	B7Z6G5	Exocyst complex component OS=Homo sapiens PE=2 SV=1	EXOC6	1.51185	0.508337	ACP UP	0.0894612	2.69701	-1.31795	-0.733152	-1.1918	-1.53794	-0.723526	-1.67654	-1.69473	-1.48247	-1.58311		IsMasterProtein	ACP_PCP	0	9.471	5	4	5	3	1	820	95.3	6.1
1251	P21796	Voltage-dependent anion-selective channel protein 1 OS=Homo sapiens GN=VDAC1 PE=1 SV=2	VDAC1	2.23835	-0.829818	PCP UP	0.0309264	-3.91631	5.96462	5.88814	6.27764	6.48518	5.75409	7.00606	6.45936	7.26523	6.88435		IsMasterProtein	ACP_PCP	0	457.036	82	18	716	17	1	283	30.8	8.54
1252	A0A096VTU4	ATP synthase subunit a OS=Homo sapiens GN=ATP6 PE=4 SV=1	MT-ATP6	2.6608	-0.940861	PCP UP	0.0171111	-4.70967	0.575854	0.901106	0.625984	1.08938	1.08993	1.99461	1.26917	2.01568	1.90979		IsMasterProtein	ACP_PCP	0	11.611	8	2	11	2	1	236	26	10.1
1254	Q17RV3	Leucine-rich repeat kinase 2 OS=Homo sapiens GN=LRRK2 PE=2 SV=1	LRRK2	3.14333	-0.891662	PCP UP	0.0111944	-5.72192	-1.55305	-1.25988	-1.32055	-0.862496	-1.42929	-0.14717	-0.372983	-0.463099	-0.590308		IsMasterProtein	ACP_PCP	0	19.733	3	6	11	6	1	2527	285.9	6.79
1255	Q6FHV6	ENO2 protein OS=Homo sapiens GN=ENO2 PE=1 SV=1	ENO2	1.58662	0.666983	ACP UP	0.0778554	2.81645	1.51034	2.48639	1.91109	1.57985	2.33081	1.56823	1.23544	1.12376	1.25942		IsMasterProtein	ACP_PCP	0	153.557	49	13	118	10	1	434	47.2	5.03
1256	H7BZ14	Peptidyl-prolyl cis-trans isomerase (Fragment) OS=Homo sapiens GN=PPIL3 PE=1 SV=1	PPIL3	1.52114	0.271541	ACP UP	0.0990315	2.71181	-1.11591	-1.17129	-1.17706	-1.50632	-1.05205	-1.36486	-1.41542	-1.58564	-1.53834		IsMasterProtein	ACP_PCP	0	13.804	36	4	9	4	1	180	20.3	7.43
1257	J3QR44	Cyclin-dependent kinase 11B OS=Homo sapiens GN=CDK11B PE=1 SV=2	CDK11B	2.54911	0.498843	ACP UP	0.0219659	4.49234	1.55576	1.65767	1.2316	1.30943	1.46606	0.843088	1.05055	1.0993	0.788098		IsMasterProtein	ACP_PCP	0	32.491	12	11	18	11	1	795	92.6	5.54
1258	Q99584	Protein S100-A13 OS=Homo sapiens GN=S100A13 PE=1 SV=1	S100A13	3.86662	-1.7023	PCP UP	0.00844444	-7.51177	1.6422	1.81657	1.93275	2.73392	1.75721	3.84415	3.6259	3.64896	3.59629		IsMasterProtein	ACP_PCP	0	43.094	41	4	43	4	1	98	11.5	6.16
1259	P46199	Translation initiation factor IF-2, mitochondrial OS=Homo sapiens GN=MTIF2 PE=1 SV=2	MTIF2	2.10661	-0.434362	PCP UP	0.0424336	-3.68351	0.964741	0.839251	0.76348	0.634038	1.15384	1.32031	1.44142	1.34981	1.11019		IsMasterProtein	ACP_PCP	0	36.449	15	9	20	9	1	727	81.3	7.15
1260	P55265-4	Isoform 4 of Double-stranded RNA-specific adenosine deaminase OS=Homo sapiens GN=ADAR	ADAR	1.62991	0.616282	ACP UP	0.0739151	2.88608	3.67177	3.65748	3.51149	2.86533	3.75774	2.7445	3.18149	2.96384	2.61609		IsMasterProtein	ACP_PCP	0	165.323	28	29	99	29	1	1269	140.7	8.56
1261	P35580-5	Isoform 5 of Myosin-10 OS=Homo sapiens GN=MYH10	MYH10	1.97003	1.02215	ACP UP	0.0439426	3.44841	-2.31885	-3.61885	-2.99455	-3.64168	-3.05411	-3.85358	-4.04077	-4.40071	-4.29597		IsMasterProtein	ACP_PCP	0	1247.06	60	123	1224	1	1	1985	229.9	5.57
1262	Q8TEQ6	Gem-associated protein 5 OS=Homo sapiens GN=GEMIN5 PE=1 SV=3	GEMIN5	3.67143	0.525137	ACP UP	0.00739241	6.99186	0.616055	0.586035	0.446166	0.273674	0.470004	-0.0456961	0.0329767	-0.0393225	-0.134958		IsMasterProtein	ACP_PCP	0	24.792	6	9	11	9	1	1508	168.5	6.62
1263	P47974	mRNA decay activator protein ZFP36L2 OS=Homo sapiens GN=ZFP36L2 PE=1 SV=3	ZFP36L2	2.43861	0.707674	ACP UP	0.0235459	4.28289	-3.55167	-3.85849	-3.78105	-4.11702	-3.6673	-4.62873	-4.84246	-4.2983	-4.24163		IsMasterProtein	ACP_PCP	0.008	3.52	2	1	2	1	1	494	51	8.16
1264	P18859-2	Isoform 2 of ATP synthase-coupling factor 6, mitochondrial OS=Homo sapiens GN=ATP5J	ATP5J	1.98032	-0.705204	PCP UP	0.044869	-3.46592	2.58993	2.83667	2.65045	3.08449	2.79763	3.71153	2.98113	3.91038	3.3851		IsMasterProtein	ACP_PCP	0	77.563	47	6	67	6	1	116	13.4	9.07
1265	Q6IBN6	CBX1 protein OS=Homo sapiens GN=CBX1 PE=2 SV=1	CBX1	1.6111	0.644595	ACP UP	0.0754744	2.85578	3.95987	3.20492	3.31865	2.72782	3.24509	2.67772	2.60662	2.73797	2.56439		IsMasterProtein	ACP_PCP	0	94.918	43	8	71	7	1	185	21.4	4.93
1266	Q9NY25	C-type lectin domain family 5 member A OS=Homo sapiens GN=CLEC5A PE=1 SV=1	CLEC5A	2.03009	-0.368904	PCP UP	0.046758	-3.55105	-3.77475	-3.81117	-3.56186	-3.88961	-3.94232	-3.35262	-3.59904	-3.23278	-3.52372		IsMasterProtein	ACP_PCP	0.007	3.67	6	1	1	1	1	188	21.5	8.81
1268	B1AKK2	Dimethylarginine dimethylaminohydrolase 1, isoform CRA_b OS=Homo sapiens GN=DDAH1 PE=2 SV=1	DDAH1	3.77699	0.760971	ACP UP	0.0068	7.26936	1.83018	1.52822	1.34421	1.34038	1.47268	0.803534	0.711599	0.776893	0.676625		IsMasterProtein	ACP_PCP	0	53.336	38	9	28	9	1	285	31.1	5.81
1270	Q7Z4W7	Rab-related GTP-binding protein OS=Homo sapiens PE=2 SV=1	RAB38	5.82714	-1.30526	PCP UP	0.004	-14.8731	-0.537209	-0.939286	-0.607221	-0.864077	-0.781562	0.572136	0.563192	0.505993	0.596232		IsMasterProtein	ACP_PCP	0	30.878	39	7	12	5	1	212	24	7.49
1271	P06702	Protein S100-A9 OS=Homo sapiens GN=S100A9 PE=1 SV=1	S100A9	1.52795	-1.82131	PCP UP	0.0789706	-2.72265	4.932	4.9475	5.13153	6.04918	4.77521	8.3845	5.62617	5.94208	8.00083		IsMasterProtein	ACP_PCP	0	236.353	85	10	681	10	1	114	13.2	6.13
1272	P35580-3	Isoform 3 of Myosin-10 OS=Homo sapiens GN=MYH10	MYH10	2.0741	-0.757467	PCP UP	0.0403034	-3.627	-1.11407	-0.938209	-1.06279	-0.386354	-0.537429	-0.463134	0.08792	0.198042	-0.0240479		IsMasterProtein	ACP_PCP	0	1251.04	59	123	1230	2	1	1997	231.2	5.53
1273	Q9BYD2	39S ribosomal protein L9, mitochondrial OS=Homo sapiens GN=MRPL9 PE=1 SV=2	MRPL9	3.19567	-0.433701	PCP UP	0.0109885	-5.83963	-0.511154	-0.362044	-0.658696	-0.499341	-0.475207	-0.156069	-0.1699	0.0744806	-0.0188602		IsMasterProtein	ACP_PCP	0	27.786	25	5	14	5	1	267	30.2	10.08
1275	A8K8N5	cDNA FLJ76940, highly similar to Homo sapiens ubiquitin specific peptidase 8 (USP8), mRNA OS=Homo sapiens PE=2 SV=1	USP8	1.94378	0.731749	ACP UP	0.046129	3.40389	-1.37488	-0.724294	-1.22174	-0.818916	-0.344023	-1.66601	-1.45272	-1.72486	-1.67048		IsMasterProtein	ACP_PCP	0.002	5.237	2	2	3	2	1	1118	127.4	8.56
1277	B2RCH0	Sodium/hydrogen exchanger OS=Homo sapiens PE=2 SV=1	SLC9A9	2.24001	-0.613068	PCP UP	0.0337095	-3.91929	-2.01607	-2.12145	-1.73147	-1.48995	-1.90522	-1.42036	-1.32574	-1.27548	-0.937479		IsMasterProtein	ACP_PCP	0	15.315	8	3	8	3	1	645	72.5	6.21
1278	P49908	Selenoprotein P OS=Homo sapiens GN=SELENOP PE=1 SV=3	SELENOP	3.53361	0.651481	ACP UP	0.00804494	6.64202	-0.676872	-0.553874	-0.256862	-0.356375	-0.577745	-1.24198	-1.05026	-1.04774	-1.20333		IsMasterProtein	ACP_PCP	0.005	4.367	5	2	3	2	1	381	43.2	7.87
1279	Q8N523	Tuftelin-interacting protein 11 OS=Homo sapiens GN=TFIP11 PE=2 SV=1	TFIP11	2.38935	-0.308999	PCP UP	0.0334093	-4.1912	-1.10795	-1.38098	-1.20354	-1.03519	-1.2649	-0.975784	-0.865979	-0.826646	-0.889649		IsMasterProtein	ACP_PCP	0	13.167	6	4	6	4	1	837	96.7	5.67
1280	Q9Y2W1	Thyroid hormone receptor-associated protein 3 OS=Homo sapiens GN=THRAP3 PE=1 SV=2	THRAP3	1.66435	0.645716	ACP UP	0.0700724	2.94175	3.1809	2.73394	2.35209	2.17025	2.81422	2.01995	2.00206	2.23727	1.75899		IsMasterProtein	ACP_PCP	0	97.938	21	17	54	11	1	955	108.6	10.15
1282	B7Z8D6	cDNA FLJ54771, highly similar to Neural cell adhesion molecule 1, 120 kDa isoform OS=Homo sapiens PE=2 SV=1	NCAM1	1.6559	0.350464	ACP UP	0.0778049	2.92806	-1.81009	-1.77896	-1.76464	-2.20111	-2.10148	-2.15049	-2.18179	-2.37001	-2.4246		IsMasterProtein	ACP_PCP	0	69.158	46	7	51	1	1	204	21.8	6.19
1283	Q9BQ61	Uncharacterized protein C19orf43 OS=Homo sapiens GN=C19orf43 PE=1 SV=1	TRIR	2.648	1.73497	ACP UP	0.0161846	4.68446	-1.1049	-1.02644	-1.3788	-2.37654	-0.649011	-3.39019	-3.3199	-2.59134	-2.86699		IsMasterProtein	ACP_PCP	0.001	6.907	7	1	1	1	1	176	18.4	9.44
1284	Q9UK32-2	Isoform 2 of Ribosomal protein S6 kinase alpha-6 OS=Homo sapiens GN=RPS6KA6	RPS6KA6	1.66056	-0.44992	PCP UP	0.0739173	-2.9356	-4.71185	-4.4726	-4.74635	-4.51375	-4.28342	-3.76914	-4.40903	-4.0088	-4.19572		IsMasterProtein	ACP_PCP	0	24.792	9	6	12	1	1	745	84	7.01
1285	A8K2N5	Integrin beta OS=Homo sapiens PE=2 SV=1	ITGB6	2.08824	-1.00052	PCP UP	0.0377353	-3.65153	0.518458	0.900953	1.17972	0.843423	0.598353	1.09224	2.26551	2.19957	1.67748		IsMasterProtein	ACP_PCP	0	71.739	16	9	31	9	1	788	85.9	5.5
1286	Q8ND76	Cyclin-Y OS=Homo sapiens GN=CCNY PE=1 SV=2	CCNY	2.27292	-0.321757	PCP UP	0.0368683	-3.97847	0.36338	0.0671815	0.175334	0.0194211	0.103583	0.381201	0.440829	0.610776	0.437342		IsMasterProtein	ACP_PCP	0	29.798	20	5	11	3	1	341	39.3	7.2
1287	B3KXY9	cDNA FLJ46359 fis, clone TESTI4049786, highly similar to Hexokinase-1 (EC 2.7.1.1) OS=Homo sapiens PE=2 SV=1	HK1	2.52493	-0.93525	PCP UP	0.0206752	-4.44605	5.53152	5.61443	5.82167	5.01268	5.50135	6.60732	6.14816	6.81431	6.15653		IsMasterProtein	ACP_PCP	0	497.86	51	45	419	39	1	952	106.2	7.17
1288	P43155	Carnitine O-acetyltransferase OS=Homo sapiens GN=CRAT PE=1 SV=5	CRAT	3.24754	-0.943982	PCP UP	0.00929231	-5.95796	1.98204	1.65858	1.32709	1.93746	1.73802	2.76067	2.77461	2.77789	2.37731		IsMasterProtein	ACP_PCP	0	87.341	23	13	39	13	1	626	70.8	8.44
1289	Q5JWF2	Guanine nucleotide-binding protein G(s) subunit alpha isoforms XLas OS=Homo sapiens GN=GNAS PE=1 SV=2	GNAS	2.21697	-1.17003	PCP UP	0.0305764	-3.8781	-4.21252	-3.81117	-3.31317	-3.85566	-3.56394	-2.08809	-2.45273	-3.39643	-2.38779		IsMasterProtein	ACP_PCP	0	154.611	20	15	134	1	1	1037	111	5.03
1290	L7NVC9	Cytochrome c oxidase subunit 2 OS=Homo sapiens GN=COX2 PE=3 SV=1	MT-CO2	3.82409	1.01892	ACP UP	0.00762791	7.39597	2.73465	3.19838	3.01203	3.33118	3.31279	2.28072	2.00197	2.08034	2.0325		IsMasterProtein	ACP_PCP	0	63.539	31	6	70	2	1	227	25.5	4.82
1292	B3KM34	cDNA FLJ10132 fis, clone HEMBA1003046, highly similar to Mitochondrial-processing peptidase subunit beta, mitochondrial (EC 3.4.24.64) OS=Homo sapiens PE=2 SV=1	PMPCB	3.6225	-0.480869	PCP UP	0.00786813	-6.86605	1.7016	1.73915	1.7138	1.49424	1.78938	2.18314	2.04347	2.26291	2.18448		IsMasterProtein	ACP_PCP	0	52.087	28	12	30	12	1	489	54.4	6.83
1294	E9KL48	Epididymis tissue sperm binding protein Li 18mP OS=Homo sapiens GN=GLUD1 PE=2 SV=1	GLUD1	2.58498	-0.915968	PCP UP	0.0190933	-4.56149	5.97912	5.42175	5.66591	5.98179	5.35653	6.72489	6.18743	6.89813	6.57751		IsMasterProtein	ACP_PCP	0	424.152	66	30	597	30	1	558	61.4	7.8
1295	B4E1J8	cDNA FLJ56285, highly similar to ADP-ribosylation factor-like protein 8B OS=Homo sapiens PE=2 SV=1	ARL8B	2.04171	-0.357304	PCP UP	0.0462924	-3.57104	3.76991	3.845	3.93346	3.99584	3.83657	4.52254	4.22752	4.1093	4.07448		IsMasterProtein	ACP_PCP	0	154.956	42	9	104	4	1	238	27.2	9.66
1296	Q5SQN1	Synaptosomal-associated protein 47 OS=Homo sapiens GN=SNAP47 PE=1 SV=3	SNAP47	2.16844	-0.412268	PCP UP	0.039695	-3.79201	-2.30476	-2.46349	-2.38083	-2.17471	-2.54317	-2.17067	-1.86857	-2.04989	-1.75538		IsMasterProtein	ACP_PCP	0.001	6.978	7	2	3	2	1	464	52.5	8.69
1297	P49411	Elongation factor Tu, mitochondrial OS=Homo sapiens GN=TUFM PE=1 SV=2	TUFM	2.05971	-0.52111	PCP UP	0.0433587	-3.6021	5.5129	5.20221	5.45821	5.28049	5.15779	6.04059	5.51001	6.09622	5.7269		IsMasterProtein	ACP_PCP	0	526.087	73	32	402	32	1	452	49.5	7.61
1298	Q9UK59	Lariat debranching enzyme OS=Homo sapiens GN=DBR1 PE=1 SV=2	DBR1	1.61236	0.328678	ACP UP	0.0836561	2.85781	-1.79132	-1.92734	-2.32872	-2.17733	-2.07916	-2.39568	-2.50594	-2.26293	-2.39325		IsMasterProtein	ACP_PCP	0.002	5.205	2	1	4	1	1	544	61.5	5.47
1299	Q8TCS8	Polyribonucleotide nucleotidyltransferase 1, mitochondrial OS=Homo sapiens GN=PNPT1 PE=1 SV=2	PNPT1	2.81874	-0.385344	PCP UP	0.0173238	-5.02729	2.49167	2.54116	2.47026	2.42684	2.35394	2.79204	2.67203	3.04087	2.86353		IsMasterProtein	ACP_PCP	0	156.989	40	22	71	22	1	783	85.9	7.77
1300	A0A087WYM3	NAD-dependent protein deacetylase sirtuin-2 OS=Homo sapiens GN=SIRT2 PE=1 SV=1	SIRT2	1.56955	-0.277988	PCP UP	0.092513	-2.7891	-2.39741	-2.53431	-2.45708	-2.40849	-2.78867	-2.06385	-2.22246	-2.3605	-2.31		IsMasterProtein	ACP_PCP	0.001	7.711	5	2	3	2	1	389	43.3	5.12
1301	P62979	Ubiquitin-40S ribosomal protein S27a OS=Homo sapiens GN=RPS27A PE=1 SV=2	RPS27A	3.24373	0.530848	ACP UP	0.0108919	5.94922	5.29668	5.51986	5.23541	5.2043	5.37363	4.99539	4.79357	4.68389	4.70766		IsMasterProtein	ACP_PCP	0	101.677	56	9	429	2	1	156	18	9.64
1302	Q9BSJ2-4	Isoform 3 of Gamma-tubulin complex component 2 OS=Homo sapiens GN=TUBGCP2	TUBGCP2	2.38805	0.473116	ACP UP	0.0280186	4.18881	0.696511	0.845301	0.439366	0.813057	0.982896	0.248396	0.237788	0.434952	0.208105		IsMasterProtein	ACP_PCP	0	31.087	12	10	11	10	1	930	105.6	7.08
1303	Q8WXE9-3	Isoform 2 of Stonin-2 OS=Homo sapiens GN=STON2	STON2	1.43664	-0.55857	PCP UP	0.0991036	-2.57779	0.361134	0.207264	0.672494	-0.198451	0.398588	0.391025	1.096	1.07385	0.826228		IsMasterProtein	ACP_PCP	0	35.391	12	9	14	9	1	920	102.8	5.5
1304	P35249	Replication factor C subunit 4 OS=Homo sapiens GN=RFC4 PE=1 SV=2	RFC4	2.16066	0.394997	ACP UP	0.041021	3.77828	-0.122462	-0.0799911	-0.416919	-0.483862	-0.215421	-0.769562	-0.707174	-0.493293	-0.664882		IsMasterProtein	ACP_PCP	0	18.177	16	4	8	4	1	363	39.7	8.02
1305	Q8TD16-2	Isoform 2 of Protein bicaudal D homolog 2 OS=Homo sapiens GN=BICD2	BICD2	1.72383	-0.724811	PCP UP	0.0622616	-3.03849	1.1761	0.311216	1.19403	0.7711	0.214071	1.41933	1.6016	1.41104	1.4005		IsMasterProtein	ACP_PCP	0	43.401	16	12	15	12	1	855	96.7	5.44
1306	Q59ET7	Thioredoxin reductase 2 isoform 1 variant (Fragment) OS=Homo sapiens PE=2 SV=1	TXNRD2	1.87057	-0.534591	PCP UP	0.0523487	-3.28081	-2.80022	-2.82035	-2.69779	-2.4924	-3.27124	-2.18925	-2.51602	-2.29271	-2.12925		IsMasterProtein	ACP_PCP	0	103.569	36	11	44	2	1	511	55.2	7.34
1308	O00142-6	Isoform 6 of Thymidine kinase 2, mitochondrial OS=Homo sapiens GN=TK2	TK2	1.49566	-0.326135	PCP UP	0.0986102	-2.67128	-0.206487	-0.207498	-0.132501	0.137442	-0.126302	0.336638	-0.0468533	0.459908	0.126571		IsMasterProtein	ACP_PCP	0	32.884	22	5	15	5	1	307	35.4	9.5
1309	Q86SK9	Stearoyl-CoA desaturase 5 OS=Homo sapiens GN=SCD5 PE=1 SV=2	SCD5	2.50875	1.04076	ACP UP	0.0206875	4.41521	-0.434556	-0.294433	-0.783859	-0.918342	0.0456937	-1.88612	-1.23045	-1.62834	-1.3265		IsMasterProtein	ACP_PCP	0	25.133	13	3	10	3	1	330	37.6	9.61
1310	A0A024R2K6	Calcium-transporting ATPase OS=Homo sapiens GN=ATP2B2 PE=3 SV=1	ATP2B2	1.8772	0.932567	ACP UP	0.0494389	3.2919	-1.36171	-0.626778	-1.00064	-1.21786	-0.0868035	-1.83086	-1.48406	-1.74518	-2.1052		IsMasterProtein	ACP_PCP	0	109.894	11	11	65	2	1	1243	136.8	5.91
1311	F6XZQ7	Glutathione S-transferase OS=Homo sapiens GN=GSTM2 PE=1 SV=1	GSTM2	2.01265	0.307783	ACP UP	0.0502016	3.52113	-0.559983	-0.666879	-0.908596	-0.947097	-0.696605	-1.13404	-1.01978	-1.08132	-1.01932		IsMasterProtein	ACP_PCP	0	35.542	24	4	30	2	1	220	26.1	5.54
1313	X6RAL5	Histone deacetylase complex subunit SAP18 OS=Homo sapiens GN=SAP18 PE=1 SV=1	SAP18	2.72182	0.401866	ACP UP	0.0194605	4.83091	3.10874	3.01245	3.0544	2.84116	3.19795	2.73539	2.70355	2.64149	2.48387		IsMasterProtein	ACP_PCP	0	99.599	47	8	68	8	1	172	19.5	9.8
1314	D0W033	MHC class I antigen (Fragment) OS=Homo sapiens GN=HLA-A PE=3 SV=1	HLA-A	2.03064	-0.708235	PCP UP	0.0430718	-3.552	-5.06522	-4.32729	-4.99137	-4.66722	-5.17097	-4.39348	-4.21321	-3.88353	-4.0545		IsMasterProtein	ACP_PCP	0	67.868	22	4	69	1	1	273	31.6	5.94
1315	Q8N3E9	1-phosphatidylinositol 4,5-bisphosphate phosphodiesterase delta-3 OS=Homo sapiens GN=PLCD3 PE=1 SV=3	PLCD3	2.52684	-0.770412	PCP UP	0.0211288	-4.4497	0.0108892	-0.615951	-0.184945	0.167395	-0.31388	0.522256	0.780352	0.672311	0.357535		IsMasterProtein	ACP_PCP	0	39.999	12	7	18	7	1	789	89.2	6.98
1316	A0A087X0V5	2'-5'-oligoadenylate synthase 2 OS=Homo sapiens GN=OAS2 PE=1 SV=1	OAS2	2.07201	-0.879024	PCP UP	0.0397138	-3.62337	1.98782	2.00794	1.95302	2.60667	1.54308	2.74469	2.63373	3.38794	2.82856		IsMasterProtein	ACP_PCP	0	57.764	19	13	35	13	1	726	83.2	8.4
1317	Q6ZN66	Guanylate-binding protein 6 OS=Homo sapiens GN=GBP6 PE=2 SV=1	GBP6	2.34911	-1.11164	PCP UP	0.0249215	-4.11708	2.8087	2.03295	2.89777	1.86151	2.11557	3.3142	3.72185	3.1362	3.64749		IsMasterProtein	ACP_PCP	0	106.348	35	22	72	3	1	633	72.4	6.37
1318	E7EW20	Unconventional myosin-VI OS=Homo sapiens GN=MYO6 PE=1 SV=2	MYO6	1.9098	-0.33841	PCP UP	0.0547552	-3.34657	-4.60408	-4.28908	-4.33314	-4.25956	-4.64335	-4.01898	-4.17449	-3.99876	-4.15751	Acetyl [N-Term]	IsMasterProtein	ACP_PCP	0	482.046	46	54	291	1	1	1295	149.8	8.51
1319	P53634	Dipeptidyl peptidase 1 OS=Homo sapiens GN=CTSC PE=1 SV=2	CTSC	3.12676	-1.29462	PCP UP	0.0110073	-5.685	0.794666	0.849744	0.582737	1.62108	0.63403	1.97956	2.16137	2.42805	2.19532		IsMasterProtein	ACP_PCP	0	93.052	28	9	44	9	1	463	51.8	6.99
1321	C5IX07	Tumor-associated calcium signal transducer 2 OS=Homo sapiens GN=TACSTD2 PE=4 SV=1	TACSTD2	4.12848	-2.20843	PCP UP	0.00452174	-8.25791	2.74902	2.37478	3.05953	2.30252	2.7139	5.5727	4.6653	4.45466	4.70084		IsMasterProtein	ACP_PCP	0	114.397	39	10	107	1	1	323	35.7	8.87
1322	Q1HDL3	HBeAg-binding protein 2 binding protein A OS=Homo sapiens GN=HBEBP2BPA PE=1 SV=1	HBEBP2BPA	1.85324	-1.15986	PCP UP	0.0500055	-3.2519	-0.358921	-0.88171	-0.056688	0.798476	-0.775807	0.9276	0.815178	0.670021	1.20693		IsMasterProtein	ACP_PCP	0	22.427	8	2	9	2	1	299	32	7.62
1323	P37235	Hippocalcin-like protein 1 OS=Homo sapiens GN=HPCAL1 PE=1 SV=3	HPCAL1	3.00601	0.502089	ACP UP	0.012338	5.4208	2.68931	2.68001	2.64248	2.98288	2.5175	2.10568	2.17827	2.26443	2.25301		IsMasterProtein	ACP_PCP	0	62.984	64	12	40	7	1	193	22.3	5.35
1324	Q5T0W9	Protein FAM83B OS=Homo sapiens GN=FAM83B PE=1 SV=1	FAM83B	2.33635	-0.729437	PCP UP	0.0267139	-4.0937	-2.84441	-3.19948	-3.20629	-3.5371	-3.24443	-2.87163	-2.29348	-2.22944	-2.51306		IsMasterProtein	ACP_PCP	0	8.825	3	3	4	3	1	1011	114.7	8.97
1325	A8JZZ8	cDNA FLJ77826, highly similar to Homo sapiens BCS1-like (yeast), mRNA OS=Homo sapiens PE=2 SV=1	BCS1L	1.94657	-0.337062	PCP UP	0.0523731	-3.40862	0.533919	0.670642	0.60902	0.598716	0.395141	0.962237	0.710968	1.13542	0.785571		IsMasterProtein	ACP_PCP	0	38.388	20	7	19	7	1	419	47.5	8.5
1326	Q7Z7M9	Polypeptide N-acetylgalactosaminyltransferase 5 OS=Homo sapiens GN=GALNT5 PE=1 SV=1	GALNT5	3.86119	-1.01492	PCP UP	0.00790244	-7.49691	0.818375	1.18587	0.703743	0.549378	0.879526	1.80602	1.80757	1.71023	2.04536		IsMasterProtein	ACP_PCP	0	48.931	12	10	27	9	1	940	106.2	9.47
1327	A0A087WVM2	CD177 antigen OS=Homo sapiens GN=CD177 PE=1 SV=1	CD177	1.43216	-0.754134	PCP UP	0.0972062	-2.57072	-2.15067	-2.29402	-1.67709	-2.05071	-1.98709	-0.656431	-1.39108	-2.07936	-0.984249		IsMasterProtein	ACP_PCP	0	17.051	14	4	8	4	1	437	46.4	6.01
1329	Q75T13	GPI inositol-deacylase OS=Homo sapiens GN=PGAP1 PE=1 SV=1	PGAP1	2.43848	1.3736	ACP UP	0.0215015	4.28264	2.0268	2.02319	1.75587	0.73987	2.33105	0.585998	0.442102	0.418677	0.160233		IsMasterProtein	ACP_PCP	0	30.98	12	9	18	9	1	922	105.3	9.01
1330	P50443	Sulfate transporter OS=Homo sapiens GN=SLC26A2 PE=1 SV=2	SLC26A2	2.27031	-1.16489	PCP UP	0.0280092	-3.97376	-0.0145001	0.358991	1.30422	-0.063972	0.187174	1.66478	1.68249	1.36273	1.36707		IsMasterProtein	ACP_PCP	0	36.456	14	8	14	8	1	739	81.6	8.38
1331	P59998-3	Isoform 3 of Actin-related protein 2/3 complex subunit 4 OS=Homo sapiens GN=ARPC4	ARPC4	1.6827	-0.569416	PCP UP	0.0692888	-2.9715	3.15286	2.78873	3.28717	3.29937	2.62021	3.59884	3.79388	3.24258	3.76105		IsMasterProtein	ACP_PCP	0	75.38	53	10	49	10	1	187	21.6	8.59
1332	P14927	Cytochrome b-c1 complex subunit 7 OS=Homo sapiens GN=UQCRB PE=1 SV=2	UQCRB	2.2311	-0.600463	PCP UP	0.0342988	-3.90334	3.30019	3.41335	3.15657	3.73901	3.417	4.06147	3.70591	4.30218	3.95319		IsMasterProtein	ACP_PCP	0	77.167	68	10	70	10	1	111	13.5	8.78
1334	P80217-2	Isoform 2 of Interferon-induced 35 kDa protein OS=Homo sapiens GN=IFI35	IFI35	1.8557	-0.840903	PCP UP	0.0507181	-3.256	-1.6556	-1.94015	-1.53603	-1.07553	-1.98831	-0.995595	-0.369316	-1.26523	-0.56275		IsMasterProtein	ACP_PCP	0	17.565	16	3	13	3	1	288	31.8	6.09
1335	O15440	Multidrug resistance-associated protein 5 OS=Homo sapiens GN=ABCC5 PE=1 SV=2	ABCC5	3.251	-0.284223	PCP UP	0.0124926	-5.96592	-0.967278	-1.11915	-0.97355	-1.03638	-1.10301	-0.828453	-0.799732	-0.671916	-0.722497		IsMasterProtein	ACP_PCP	0	13.414	2	3	6	3	1	1437	160.6	8.66
1336	P15529	Membrane cofactor protein OS=Homo sapiens GN=CD46 PE=1 SV=3	CD46	2.51918	-0.7193	PCP UP	0.0210595	-4.43508	0.449439	0.0995819	0.372986	0.751921	0.707447	1.45133	0.955032	1.14877	1.22716		IsMasterProtein	ACP_PCP	0	26.544	14	7	10	2	1	392	43.7	6.74
1337	Q549C5	HCG2010808, isoform CRA_a OS=Homo sapiens GN=MST065 PE=1 SV=1	TOMM22	3.57589	-0.536236	PCP UP	0.00778261	-6.74788	2.07652	1.9235	1.8631	2.15112	2.01906	2.5143	2.38173	2.63564	2.6399		IsMasterProtein	ACP_PCP	0	86.274	63	6	48	6	1	142	15.5	4.34
1338	F8VS61	Keratin, type II cytoskeletal 1b OS=Homo sapiens GN=KRT77 PE=1 SV=1	KRT77	1.44997	-1.35889	PCP UP	0.0907498	-2.59887	-1.13944	-3.254	-1.97466	-3.29324	-3.45384	-1.35528	-1.05393	-1.19266	-1.4547		IsMasterProtein	ACP_PCP	0.006	4.011	3	2	26	1	1	248	25.4	8.69
1339	A8KA05	Protein argonaute-3 OS=Homo sapiens GN=EIF2C3 PE=2 SV=1	AGO3	1.48964	0.641213	ACP UP	0.0901977	2.66173	1.7034	1.9171	1.2814	0.862083	1.97933	0.838695	0.989841	0.940304	0.860963		IsMasterProtein	ACP_PCP	0	69.434	27	19	32	12	1	860	97.3	9.11
1340	Q13443	Disintegrin and metalloproteinase domain-containing protein 9 OS=Homo sapiens GN=ADAM9 PE=1 SV=1	ADAM9	3.57305	-0.665843	PCP UP	0.00727711	-6.74072	0.590339	0.535448	0.816963	0.793244	0.641408	1.17876	1.53299	1.44143	1.21212		IsMasterProtein	ACP_PCP	0	40.275	14	8	16	8	1	819	90.5	7.52
1341	Q9GZP4	PITH domain-containing protein 1 OS=Homo sapiens GN=PITHD1 PE=1 SV=1	PITHD1	2.45447	0.607691	ACP UP	0.0235745	4.31263	-0.549172	-0.0223474	-0.458203	-0.447064	-0.0584343	-1.10332	-0.813363	-0.95854	-0.783718		IsMasterProtein	ACP_PCP	0	9.46	19	4	4	4	1	211	24.2	5.74
1343	P50402	Emerin OS=Homo sapiens GN=EMD PE=1 SV=1	EMD	1.57259	0.499358	ACP UP	0.0821906	2.79397	3.51864	3.00201	2.86348	2.71697	2.90799	2.40047	2.56643	2.75114	2.29179		IsMasterProtein	ACP_PCP	0	56.869	37	8	40	8	1	254	29	5.5
1344	Q96B49	Mitochondrial import receptor subunit TOM6 homolog OS=Homo sapiens GN=TOMM6 PE=1 SV=1	TOMM6	1.79704	-0.546097	PCP UP	0.0591006	-3.1587	-1.13011	-1.30421	-1.06351	-1.83795	-1.5789	-0.682397	-0.953813	-0.788049	-0.923091		IsMasterProtein	ACP_PCP	0	17.773	19	1	19	1	1	74	8	4.89
1346	Q86VN1	Vacuolar protein-sorting-associated protein 36 OS=Homo sapiens GN=VPS36 PE=1 SV=1	VPS36	1.67752	-0.38208	PCP UP	0.0744721	-2.96309	0.106747	-0.217962	-0.041777	-0.34787	-0.446743	0.157377	0.304366	0.0122573	0.296237		IsMasterProtein	ACP_PCP	0	26.162	17	5	14	5	1	386	43.8	7.2
1347	A0A024R6U3	HCG2025883, isoform CRA_c OS=Homo sapiens GN=hCG_2025883 PE=4 SV=1	hCG_2025883	2.1045	-0.461008	PCP UP	0.0419322	-3.67983	0.889005	0.534072	0.408492	0.644563	0.383356	1.17271	0.832663	1.14424	0.982013		IsMasterProtein	ACP_PCP	0	40.101	32	6	17	6	1	318	35.5	5.94
1348	O75182-2	Isoform 2 of Paired amphipathic helix protein Sin3b OS=Homo sapiens GN=SIN3B	SIN3B	2.10328	1.03112	ACP UP	0.0369231	3.67771	-3.70635	-3.50765	-4.1308	-4.91561	-3.82232	-5.04558	-5.12022	-4.9933	-5.03153		IsMasterProtein	ACP_PCP	0	12.719	4	2	6	1	1	1130	129.3	6.98
1349	Q15020	Squamous cell carcinoma antigen recognized by T-cells 3 OS=Homo sapiens GN=SART3 PE=1 SV=1	SART3	1.9703	0.515814	ACP UP	0.0472035	3.44886	3.18237	3.19055	2.77678	2.71463	3.37348	2.45005	2.63919	2.5049	2.53286		IsMasterProtein	ACP_PCP	0	100.44	27	21	55	21	1	963	109.9	5.57
1350	Q14839-2	Isoform 2 of Chromodomain-helicase-DNA-binding protein 4 OS=Homo sapiens GN=CHD4	CHD4	1.86359	0.355105	ACP UP	0.0586365	3.26916	2.18681	2.24573	1.93338	1.81314	2.25747	1.70688	1.73236	1.84418	1.64538		IsMasterProtein	ACP_PCP	0	142.78	19	25	84	20	1	1940	220.7	5.97
1352	A0A0A0MR49	Cytochrome P450 4F12 OS=Homo sapiens GN=CYP4F12 PE=1 SV=1	CYP4F12	1.82144	-0.377834	PCP UP	0.0609026	-3.19905	-4.26625	-4.41273	-4.10738	-4.38711	-4.55927	-3.74204	-4.19372	-3.96417	-3.97492		IsMasterProtein	ACP_PCP	0.005	4.382	4	2	2	1	1	524	60.3	7.55
1353	Q13425	Beta-2-syntrophin OS=Homo sapiens GN=SNTB2 PE=1 SV=1	SNTB2	2.8796	0.332573	ACP UP	0.0173869	5.15311	2.65992	2.46532	2.56051	2.49555	2.57299	2.22493	2.17274	2.37749	2.09798		IsMasterProtein	ACP_PCP	0	77.36	24	12	42	11	1	540	57.9	8.82
1354	O75582	Ribosomal protein S6 kinase alpha-5 OS=Homo sapiens GN=RPS6KA5 PE=1 SV=1	RPS6KA5	3.08537	0.969906	ACP UP	0.0105223	5.59347	-0.64553	-0.629388	-1.06637	-1.41774	-0.753019	-1.86197	-1.81033	-1.96259	-1.85437		IsMasterProtein	ACP_PCP	0	9.568	4	3	4	3	1	802	89.8	7.11
1355	P24310	Cytochrome c oxidase subunit 7A1, mitochondrial OS=Homo sapiens GN=COX7A1 PE=1 SV=2	COX7A1	1.47077	1.24312	ACP UP	0.0883121	2.6318	0.058083	1.60792	0.145023	0.354075	1.85808	0.0626082	-0.7777	-0.253965	-0.784899		IsMasterProtein	ACP_PCP	0	22.888	16	1	18	1	1	79	9.1	10.11
1356	Q7Z7F7-2	Isoform 2 of 39S ribosomal protein L55, mitochondrial OS=Homo sapiens GN=MRPL55	MRPL55	2.00462	-0.478833	PCP UP	0.0459701	-3.50739	-3.52853	-3.57203	-3.39261	-3.76623	-3.60515	-3.10296	-3.43736	-2.78179	-3.05419		IsMasterProtein	ACP_PCP	0.001	6.55	10	1	4	1	1	164	18.9	10.99
1357	Q8TD43	Transient receptor potential cation channel subfamily M member 4 OS=Homo sapiens GN=TRPM4 PE=1 SV=1	TRPM4	2.43707	-0.715983	PCP UP	0.0236098	-4.28001	-1.33358	-1.46049	-1.06208	-0.782582	-1.53732	-0.34529	-0.650459	-0.55435	-0.526815		IsMasterProtein	ACP_PCP	0	11.05	4	4	5	4	1	1214	134.2	8.15
1358	P42566	Epidermal growth factor receptor substrate 15 OS=Homo sapiens GN=EPS15 PE=1 SV=2	EPS15	2.23553	-0.389403	PCP UP	0.0370792	-3.91128	1.22985	1.31984	1.09656	1.545	1.25727	1.49739	1.76572	1.70307	1.75025		IsMasterProtein	ACP_PCP	0	46.779	12	9	24	9	1	896	98.6	4.64
1359	Q9BUP3-3	Isoform 3 of Oxidoreductase HTATIP2 OS=Homo sapiens GN=HTATIP2	HTATIP2	2.49168	-0.600204	PCP UP	0.0228078	-4.38281	1.1446	1.37912	1.45659	1.8049	1.43563	2.16072	2.16582	1.85186	1.99909		IsMasterProtein	ACP_PCP	0	27.241	24	7	20	7	1	276	30.1	8.38
1360	P05109	Protein S100-A8 OS=Homo sapiens GN=S100A8 PE=1 SV=1	S100A8	1.71822	-2.05123	PCP UP	0.0590224	-3.02932	3.74575	3.71373	4.16349	4.99392	3.71642	7.47533	4.82092	4.99537	7.17996		IsMasterProtein	ACP_PCP	0	135.45	92	12	262	12	1	93	10.8	7.03
1361	A0A024R1S7	SWI/SNF related, matrix associated, actin dependent regulator of chromatin, subfamily e, member 1, isoform CRA_a OS=Homo sapiens GN=SMARCE1 PE=4 SV=1	SMARCE1	1.70865	0.293013	ACP UP	0.075722	3.01371	0.144233	-0.180703	0.123515	-0.241297	-0.0337178	-0.222856	-0.297852	-0.359115	-0.442607		IsMasterProtein	ACP_PCP	0	31.932	16	5	20	5	1	411	46.6	4.88
1362	Q2PPJ7	Ral GTPase-activating protein subunit alpha-2 OS=Homo sapiens GN=RALGAPA2 PE=1 SV=2	RALGAPA2	2.50373	-0.498014	PCP UP	0.0232589	-4.40566	-3.96591	-3.49199	-3.97958	-3.62372	-3.62814	-3.2763	-3.20149	-3.23863	-3.24299		IsMasterProtein	ACP_PCP	0.001	6.316	2	3	3	2	1	1873	210.6	6.07
1363	Q4GCC3	Cytochrome c oxidase subunit 2 OS=Homo sapiens GN=COII PE=3 SV=1	MT-CO2	3.58409	0.477307	ACP UP	0.00771134	6.76855	1.3871	1.56342	1.47793	1.70785	1.65277	1.13304	1.00633	1.12111	1.06155		IsMasterProtein	ACP_PCP	0	114.217	31	6	122	1	1	227	25.5	4.89
1366	Q05DF2	SF3A2 protein (Fragment) OS=Homo sapiens GN=SF3A2 PE=2 SV=1	SF3A2	1.46261	0.492999	ACP UP	0.0970602	2.61886	1.45912	1.42491	1.46295	0.746693	1.62708	0.6436	0.98274	0.981651	0.796617		IsMasterProtein	ACP_PCP	0	46.026	15	6	17	6	1	481	51.4	10.11
1367	A0A024R7I3	RAB8A, member RAS oncogene family, isoform CRA_a OS=Homo sapiens GN=RAB8A PE=4 SV=1	RAB8A	1.7754	0.492772	ACP UP	0.0613909	3.12302	1.89371	2.29134	1.87793	1.79323	2.50873	1.55617	1.59327	1.57033	1.6011		IsMasterProtein	ACP_PCP	0	66.137	53	12	93	5	1	207	23.7	9.07
1368	M0QWZ7	Serine--tRNA ligase, mitochondrial OS=Homo sapiens GN=SARS2 PE=1 SV=1	SARS2	2.79082	-0.338045	PCP UP	0.0190099	-4.97024	1.94221	1.71202	1.91355	1.78394	1.75703	2.30765	2.07281	2.13574	2.12297		IsMasterProtein	ACP_PCP	0	106.306	45	16	53	12	1	518	58.1	8.28
1369	B3KTN5	cDNA FLJ38538 fis, clone HCHON2001407, highly similar to LanC-like protein 2 OS=Homo sapiens PE=2 SV=1	LANCL2	2.3964	0.304543	ACP UP	0.0334207	4.20428	0.412586	0.620914	0.453685	0.358642	0.660454	0.131524	0.216175	0.165627	0.273525		IsMasterProtein	ACP_PCP	0	63.137	27	9	27	1	1	450	50.8	7.59
1370	P08559-4	Isoform 4 of Pyruvate dehydrogenase E1 component subunit alpha, somatic form, mitochondrial OS=Homo sapiens GN=PDHA1	PDHA1	2.19252	-0.373809	PCP UP	0.039672	-3.83463	4.16559	4.17978	3.94975	4.14892	4.16623	4.74305	4.27569	4.47033	4.49438		IsMasterProtein	ACP_PCP	0	204.238	60	19	155	3	1	428	47.5	8.54
1371	Q96ND0	Protein FAM210A OS=Homo sapiens GN=FAM210A PE=1 SV=2	FAM210A	3.47108	-0.882195	PCP UP	0.00813636	-6.48775	-0.499501	-0.313933	-0.163279	0.129723	-0.340942	0.755769	0.46906	0.768536	0.585072		IsMasterProtein	ACP_PCP	0.002	5.395	4	1	3	1	1	272	30.8	9.76
1372	B4E218	cDNA FLJ61052, highly similar to Homo sapiens myosin head domain containing 1 (MYOHD1), transcript variant 2, mRNA OS=Homo sapiens PE=2 SV=1	MYOHD1	1.49004	-0.481441	PCP UP	0.0932756	-2.66235	-0.837106	-1.23788	-0.477623	-1.23822	-1.28193	-0.576791	-0.468326	-0.468919	-0.618409		IsMasterProtein	ACP_PCP	0	18.419	8	5	12	5	1	970	109.1	7.71
1373	Q59ED7	Putative uncharacterized protein (Fragment) OS=Homo sapiens PE=2 SV=1	MYO19	2.78485	0.542927	ACP UP	0.0161818	4.95809	4.19221	4.46815	4.22246	4.09055	4.56669	3.8219	3.75202	3.6393	3.84712		IsMasterProtein	ACP_PCP	0	243.458	62	34	155	9	1	686	77.7	5.64
1374	A0A023I7J4	NADH-ubiquinone oxidoreductase chain 2 OS=Homo sapiens GN=ND2 PE=3 SV=1	MT-ND2	2.31093	-0.270848	PCP UP	0.0378062	-4.04734	-0.137945	-0.189365	-0.0862482	-0.179626	-0.0981169	0.277048	-0.00461711	0.0257555	0.232166		IsMasterProtein	ACP_PCP	0.007	3.902	3	1	3	1	1	347	39	9.83
1375	O43521	Bcl-2-like protein 11 OS=Homo sapiens GN=BCL2L11 PE=1 SV=1	BCL2L11	1.5216	-0.579881	PCP UP	0.0867051	-2.71254	-2.74779	-3.06803	-2.58359	-3.45538	-3.49898	-2.38924	-2.49594	-2.64623	-2.43208		IsMasterProtein	ACP_PCP	0.002	5.311	15	2	5	2	1	198	22.2	8.21
1376	O43709-3	Isoform 3 of Probable 18S rRNA (guanine-N(7))-methyltransferase OS=Homo sapiens GN=BUD23	BUD23	2.34219	0.562389	ACP UP	0.0281451	4.10439	-3.34985	-3.19186	-3.10673	-3.44904	-2.82338	-3.87695	-3.61193	-3.85613	-3.64125		IsMasterProtein	ACP_PCP	0.001	7.442	11	2	2	2	1	298	33.8	9.14
1377	Q6IAN0	Dehydrogenase/reductase SDR family member 7B OS=Homo sapiens GN=DHRS7B PE=1 SV=2	DHRS7B	1.75495	-0.406467	PCP UP	0.0653233	-3.08942	1.80408	1.67892	1.88101	1.93099	1.60831	2.44374	1.89794	2.05178	2.35505		IsMasterProtein	ACP_PCP	0	48.817	29	8	19	8	1	325	35.1	9.55
1378	H0YMT9	Annexin (Fragment) OS=Homo sapiens GN=ANXA2 PE=1 SV=1	ANXA2	2.56669	-0.850975	PCP UP	0.0199608	-4.52616	-6.13163	-5.29747	-5.95575	-5.75837	-5.78934	-4.71979	-5.26167	-4.84064	-4.92004		IsMasterProtein	ACP_PCP	0	188.011	83	12	1005	1	1	133	14.5	5.87
1379	P29317	Ephrin type-A receptor 2 OS=Homo sapiens GN=EPHA2 PE=1 SV=2	EPHA2	2.29516	-0.890039	PCP UP	0.0280185	-4.01869	-0.131111	-0.791352	-0.0631257	-0.480221	-0.733627	0.912718	0.238376	0.215159	0.434354		IsMasterProtein	ACP_PCP	0	28.627	9	6	15	6	1	976	108.2	6.23
1380	Q13098-7	Isoform 2 of COP9 signalosome complex subunit 1 OS=Homo sapiens GN=GPS1	GPS1	2.446	0.492647	ACP UP	0.02527	4.29673	0.668725	0.775659	0.544746	0.970777	0.821654	0.0830836	0.143013	0.347625	0.480937		IsMasterProtein	ACP_PCP	0	36.928	18	6	19	6	1	527	59	6.32
1381	Q30077	MHC class II HLA-DQ-beta-1 (Fragment) OS=Homo sapiens GN=HLA-DQB1 PE=2 SV=1	HLA-DQB1	4.18303	-1.30114	PCP UP	0.00433333	-8.42084	-3.59567	-3.86653	-3.88189	-3.51706	-3.7448	-2.06901	-2.78889	-2.47038	-2.3519		IsMasterProtein	ACP_PCP	0	28.736	21	5	15	1	1	229	26.4	6.52
1382	Q96AE7	Tetratricopeptide repeat protein 17 OS=Homo sapiens GN=TTC17 PE=1 SV=1	TTC17	1.89215	-0.427977	PCP UP	0.0528142	-3.31694	-2.66083	-2.69622	-2.57346	-2.24301	-2.62485	-1.9869	-2.2324	-1.93776	-2.36973		IsMasterProtein	ACP_PCP	0.001	7.862	3	3	5	3	1	1141	129.5	6.58
1383	Q9Y3I0	tRNA-splicing ligase RtcB homolog OS=Homo sapiens GN=RTCB PE=1 SV=1	RTCB	2.30605	0.467915	ACP UP	0.032137	4.03846	4.67666	4.83418	4.58732	4.25654	4.65122	4.09549	4.09187	4.27554	4.07017		IsMasterProtein	ACP_PCP	0	278.37	70	26	177	26	1	505	55.2	7.23
1384	Q9NZQ7	Programmed cell death 1 ligand 1 OS=Homo sapiens GN=CD274 PE=1 SV=1	CD274	2.48146	-0.666548	PCP UP	0.0228539	-4.36346	-1.9142	-1.89997	-1.53208	-1.69603	-1.57432	-1.30932	-1.0205	-0.677213	-1.22006		IsMasterProtein	ACP_PCP	0	12.274	14	3	4	3	1	290	33.3	7.23
1385	Q86VR2	Reticulophagy regulator 3 OS=Homo sapiens GN=RETREG3 PE=1 SV=1	RETREG3	1.74807	-0.382405	PCP UP	0.0673658	-3.07814	0.922775	0.624984	0.730001	1.1599	0.574605	1.15254	1.17973	1.14273	1.26443		IsMasterProtein	ACP_PCP	0	19.958	14	5	14	5	1	466	51.4	4.97
1386	O75475	PC4 and SFRS1-interacting protein OS=Homo sapiens GN=PSIP1 PE=1 SV=1	PSIP1	2.45244	1.36758	ACP UP	0.0209349	4.30882	3.48624	3.99099	2.87154	2.98797	4.28322	2.3578	2.1409	2.06432	2.06262		IsMasterProtein	ACP_PCP	0	105.482	28	14	73	14	1	530	60.1	9.13
1388	Q9Y2I8-3	Isoform 3 of WD repeat-containing protein 37 OS=Homo sapiens GN=WDR37	WDR37	1.66411	-0.264147	PCP UP	0.0820927	-2.94136	-1.10308	-1.16687	-1.22892	-1.43722	-1.4627	-0.89212	-1.06501	-1.06285	-1.04248		IsMasterProtein	ACP_PCP	0	8.282	23	3	11	3	1	264	29.2	9.28
1389	A0A024R8S5	Protein disulfide-isomerase OS=Homo sapiens GN=P4HB PE=2 SV=1	P4HB	4.6594	-0.915379	PCP UP	0.00338462	-9.96408	5.84967	6.12608	5.9666	6.2137	6.19002	6.91831	6.88313	7.01801	7.11893		IsMasterProtein	ACP_PCP	0	401.515	69	36	480	36	1	508	57.1	4.87
1390	Q59GW7	Replication factor C 5 isoform 1 variant (Fragment) OS=Homo sapiens PE=2 SV=1	RFC5	1.82506	0.312939	ACP UP	0.0624281	3.20506	-0.705214	-0.856552	-1.03243	-0.933201	-0.848639	-1.40272	-1.19841	-0.978679	-1.17277		IsMasterProtein	ACP_PCP	0	13.583	15	4	13	4	1	351	39.6	7.81
1392	P55061-2	Isoform 2 of Bax inhibitor 1 OS=Homo sapiens GN=TMBIM6	TMBIM6	1.98805	-0.556191	PCP UP	0.0458647	-3.47908	-0.239179	-0.777306	-0.222857	-0.295021	-0.620169	0.0133977	-0.0402745	0.0839733	0.444041		IsMasterProtein	ACP_PCP	0.003	4.872	7	2	3	2	1	295	32.7	8.62
1393	P62136	Serine/threonine-protein phosphatase PP1-alpha catalytic subunit OS=Homo sapiens GN=PPP1CA PE=1 SV=1	PPP1CA	2.52217	-0.460558	PCP UP	0.0232568	-4.44078	0.945719	0.685076	0.855154	0.921941	0.652597	1.01258	1.40876	1.34228	1.32701		IsMasterProtein	ACP_PCP	0	145.077	66	17	131	4	1	330	37.5	6.33
1394	Q59FU8	Tumor necrosis factor receptor superfamily, member 6 isoform 1 variant (Fragment) OS=Homo sapiens PE=2 SV=1	FAS	1.6422	-0.824565	PCP UP	0.0701374	-2.90591	-0.755478	-0.85808	-0.523154	0.540352	-0.474362	0.501635	0.355843	0.378807	0.405397		IsMasterProtein	ACP_PCP	0	16.297	14	5	6	5	1	362	40.5	8.1
1395	Q14197	Peptidyl-tRNA hydrolase ICT1, mitochondrial OS=Homo sapiens GN=MRPL58 PE=1 SV=1	MRPL58	4.0064	-0.67396	PCP UP	0.00830769	-7.90285	0.154104	0.188697	0.331156	0.324269	0.110342	0.753314	0.810284	1.10722	0.911877		IsMasterProtein	ACP_PCP	0	20.818	21	4	14	4	1	206	23.6	10.07
1396	Q15059	Bromodomain-containing protein 3 OS=Homo sapiens GN=BRD3 PE=1 SV=1	BRD3	2.45719	0.954888	ACP UP	0.0215499	4.31773	1.35428	1.16853	0.690221	0.566669	1.50011	-0.0575094	0.272615	0.225073	-0.0358762		IsMasterProtein	ACP_PCP	0	30.239	10	6	10	3	1	726	79.5	9.36
1397	Q8IXI1	Mitochondrial Rho GTPase 2 OS=Homo sapiens GN=RHOT2 PE=1 SV=2	RHOT2	2.65231	-0.385453	PCP UP	0.0212492	-4.69294	1.66857	1.6521	1.74649	1.61389	1.84563	2.27388	1.89822	2.10898	2.08209		IsMasterProtein	ACP_PCP	0	77.915	33	14	48	12	1	618	68.1	5.86
1399	Q96FQ6	Protein S100-A16 OS=Homo sapiens GN=S100A16 PE=1 SV=1	S100A16	3.73505	-1.59208	PCP UP	0.00733333	-7.15807	3.40527	2.61448	3.59894	2.96642	2.69821	4.75305	4.67804	4.55838	4.60551		IsMasterProtein	ACP_PCP	0	81.667	64	6	118	6	1	103	11.8	6.79
1400	Q9Y3B8	Oligoribonuclease, mitochondrial OS=Homo sapiens GN=REXO2 PE=1 SV=3	REXO2	4.11754	-0.918943	PCP UP	0.00351515	-8.22556	1.54007	1.35657	1.20314	1.04087	1.17971	2.3574	2.16424	2.0509	2.15953		IsMasterProtein	ACP_PCP	0	33.173	26	5	28	5	1	237	26.8	6.87
1401	O95202	Mitochondrial proton/calcium exchanger protein OS=Homo sapiens GN=LETM1 PE=1 SV=1	LETM1	3.38894	-1.04415	PCP UP	0.00787368	-6.28925	4.0754	3.6515	4.06997	4.12792	3.50132	4.94101	4.69258	5.13138	4.95251		IsMasterProtein	ACP_PCP	0	310.293	51	29	181	29	1	739	83.3	6.7
1404	Q9UBI6	Guanine nucleotide-binding protein G(I)/G(S)/G(O) subunit gamma-12 OS=Homo sapiens GN=GNG12 PE=1 SV=3	GNG12	1.9691	-0.407394	PCP UP	0.04957	-3.44683	3.10739	2.59026	2.93681	3.07478	2.75653	3.39611	3.32045	3.31321	3.17242		IsMasterProtein	ACP_PCP	0	71.028	69	5	74	5	1	72	8	8.97
1405	Q14204	Cytoplasmic dynein 1 heavy chain 1 OS=Homo sapiens GN=DYNC1H1 PE=1 SV=5	DYNC1H1	1.92407	0.404118	ACP UP	0.0518431	3.37061	7.04208	7.40607	6.8241	7.26128	7.28452	6.68026	6.80934	6.80089	6.74748		IsMasterProtein	ACP_PCP	0	1673.98	51	198	1045	198	1	4646	532.1	6.4
1406	P50446	SWISS-PROT:P50446 Tax_Id=10090 Gene_Symbol=Krt6a Keratin, type II cytoskeletal 6A	Krt6a	1.88299	-1.01632	PCP UP	0.0483319	-3.30159	-4.98186	-5.73406	-5.1255	-5.42395	-6.39388	-4.2886	-4.88347	-4.36144	-4.5286		IsMasterProtein	ACP_PCP	0	446.257	41	40	1875	1	1	553	59.3	7.94
1407	P53671-3	Isoform 3 of LIM domain kinase 2 OS=Homo sapiens GN=LIMK2	LIMK2	1.7407	-1.06852	PCP UP	0.0590657	-3.06606	-1.8281	-3.04493	-1.9587	-3.05311	-3.21811	-1.34365	-1.48208	-1.61428	-1.76826		IsMasterProtein	ACP_PCP	0.002	5.511	3	2	2	2	1	686	77.8	7.05
1408	A0A024R4K3	Malate dehydrogenase OS=Homo sapiens GN=MDH2 PE=2 SV=1	MDH2	2.04279	-0.729935	PCP UP	0.0420643	-3.57289	5.8944	5.64916	5.84494	5.21945	5.82048	6.76148	5.95153	6.50175	6.44773		IsMasterProtein	ACP_PCP	0	304.202	68	20	340	20	1	338	35.5	8.68
1409	A2A274	Aconitate hydratase, mitochondrial OS=Homo sapiens GN=ACO2 PE=1 SV=1	ACO2	1.91021	-0.706958	PCP UP	0.0484551	-3.34726	5.53014	5.14325	5.68699	5.30087	5.04108	6.52218	5.63354	6.08482	5.94916		IsMasterProtein	ACP_PCP	0	524.796	57	38	412	7	1	805	87.8	7.37
1410	Q9NZP8	Complement C1r subcomponent-like protein OS=Homo sapiens GN=C1RL PE=1 SV=2	C1RL	1.44038	-1.24974	PCP UP	0.0927373	-2.5837	-6.09218	-5.85536	-6.53415	-5.99653	-5.6712	-3.46835	-5.66407	-5.55417	-4.434		IsMasterProtein	ACP_PCP	0.002	5.077	3	2	2	1	1	487	53.5	7.2
1411	O43677	NADH dehydrogenase [ubiquinone] 1 subunit C1, mitochondrial OS=Homo sapiens GN=NDUFC1 PE=3 SV=1	NDUFC1	1.63782	-0.390365	PCP UP	0.0781181	-2.89885	1.29754	1.02536	1.48677	1.28998	1.22842	1.987	1.53828	1.43471	1.66393		IsMasterProtein	ACP_PCP	0	7.895	28	2	10	2	1	76	8.7	10.2
1412	P30044	Peroxiredoxin-5, mitochondrial OS=Homo sapiens GN=PRDX5 PE=1 SV=4	PRDX5	1.46719	-0.671708	PCP UP	0.0927878	-2.62612	4.49458	4.26984	4.52877	3.40422	4.33793	5.17127	4.71046	4.66783	4.96554		IsMasterProtein	ACP_PCP	0	193.175	66	11	128	11	1	214	22.1	8.7
1413	Q6IT96	Histone deacetylase OS=Homo sapiens GN=HDAC1 PE=2 SV=1	HDAC1	2.23953	0.38685	ACP UP	0.0372874	3.91842	1.56349	1.40794	1.34219	1.32393	1.35758	0.769682	0.980654	1.24018	1.05818		IsMasterProtein	ACP_PCP	0	62.848	31	10	39	6	1	482	55.1	5.48
1414	Q9H6F5	Coiled-coil domain-containing protein 86 OS=Homo sapiens GN=CCDC86 PE=1 SV=1	CCDC86	1.61119	0.987097	ACP UP	0.0727087	2.85592	-0.309332	-0.335475	-1.0793	-1.64531	-0.291404	-1.74406	-1.4211	-1.50476	-2.20713		IsMasterProtein	ACP_PCP	0	9.403	13	3	3	3	1	360	40.2	10.33
1415	A0A0A0MSY4	Dedicator of cytokinesis protein 9 OS=Homo sapiens GN=DOCK9 PE=1 SV=1	DOCK9	1.80938	-0.381712	PCP UP	0.0611977	-3.17908	0.64485	0.395986	0.631078	0.734071	0.272926	1.13341	0.85222	0.923107	0.761238		IsMasterProtein	ACP_PCP	0	49.927	9	15	26	14	1	2101	240.2	7.62
1416	Q99623	Prohibitin-2 OS=Homo sapiens GN=PHB2 PE=1 SV=2	PHB2	2.54722	-0.677147	PCP UP	0.0211077	-4.4887	4.58937	4.23552	4.45704	4.7215	4.23936	5.21945	4.79435	5.35324	5.13578		IsMasterProtein	ACP_PCP	0	215.887	71	19	215	19	1	299	33.3	9.83
1417	P82673	28S ribosomal protein S35, mitochondrial OS=Homo sapiens GN=MRPS35 PE=1 SV=1	MRPS35	2.36259	-0.460034	PCP UP	0.0292287	-4.14183	0.667631	0.925373	0.621538	0.747217	0.843338	1.24368	1.00719	1.49724	1.1361		IsMasterProtein	ACP_PCP	0	15.734	14	5	12	5	1	323	36.8	8.24
1419	A0A0A0MT20	EMILIN-1 (Fragment) OS=Homo sapiens GN=EMILIN1 PE=1 SV=1	EMILIN1	1.3874	-1.49696	PCP UP	0.0995963	-2.50017	-1.71673	-1.76179	-1.93769	0.541961	-1.80397	0.343509	-0.685929	0.78573	0.201952		IsMasterProtein	ACP_PCP	0	78.581	37	9	68	1	1	347	35.9	4.83
1420	M0R226	39S ribosomal protein L34, mitochondrial OS=Homo sapiens GN=MRPL34 PE=1 SV=1	MRPL34	2.15781	-0.496197	PCP UP	0.0382712	-3.77326	-2.04973	-1.98257	-2.01808	-2.39319	-1.77001	-1.42815	-1.7097	-1.41034	-1.63789		IsMasterProtein	ACP_PCP	0.002	5.616	5	1	3	1	1	184	19.8	12.12
1422	Q9NSE4	Isoleucine--tRNA ligase, mitochondrial OS=Homo sapiens GN=IARS2 PE=1 SV=2	IARS2	2.53701	-0.613793	PCP UP	0.0212861	-4.46913	4.67888	4.4633	4.77854	4.45045	4.43003	5.41754	4.8383	5.31239	5.12791		IsMasterProtein	ACP_PCP	0	287.079	40	33	209	33	1	1012	113.7	7.2
1423	P36952	Serpin B5 OS=Homo sapiens GN=SERPINB5 PE=1 SV=2	SERPINB5	1.54185	-1.351	PCP UP	0.0784958	-2.74482	4.54151	3.41971	4.9863	3.27889	3.11966	5.47316	5.80353	4.48398	5.12019		IsMasterProtein	ACP_PCP	0	181.339	56	17	137	7	1	375	42.1	6.05
1424	P15104	Glutamine synthetase OS=Homo sapiens GN=GLUL PE=1 SV=4	GLUL	1.70852	-1.12301	PCP UP	0.0613364	-3.01351	1.00669	0.989525	0.872476	2.19256	0.870812	2.28599	2.73908	1.55356	2.65908		IsMasterProtein	ACP_PCP	0	34.102	31	9	25	9	1	373	42	6.89
1425	A0A024R8Z9	Aspartyl-tRNA synthetase 2 (Mitochondrial), isoform CRA_b OS=Homo sapiens GN=DARS2 PE=3 SV=1	DARS2	2.4044	-0.26433	PCP UP	0.0353061	-4.21911	1.48709	1.54169	1.46145	1.39066	1.44977	1.77611	1.55391	1.73634	1.8555		IsMasterProtein	ACP_PCP	0	76.307	28	12	44	12	1	645	73.5	8.02
1426	Q96DV4	39S ribosomal protein L38, mitochondrial OS=Homo sapiens GN=MRPL38 PE=1 SV=2	MRPL38	1.77616	-0.260826	PCP UP	0.0714205	-3.12427	-0.221255	0.00608285	-0.240165	-0.14078	-0.0530791	0.110962	-0.0564096	0.291132	0.178263		IsMasterProtein	ACP_PCP	0	37.767	27	7	17	7	1	380	44.6	7.53
1428	Q9NX40	OCIA domain-containing protein 1 OS=Homo sapiens GN=OCIAD1 PE=1 SV=1	OCIAD1	2.51123	-0.3994	PCP UP	0.0247673	-4.41993	3.2145	3.02125	3.20931	3.04604	3.17185	3.52182	3.39279	3.78326	3.43009		IsMasterProtein	ACP_PCP	0	93.804	44	8	89	8	1	245	27.6	7.49
1429	Q9Y2V2	Calcium-regulated heat-stable protein 1 OS=Homo sapiens GN=CARHSP1 PE=1 SV=2	CARHSP1	3.61287	-0.617049	PCP UP	0.0073	-6.84151	-1.21965	-1.31463	-1.14198	-1.12458	-1.39663	-0.844113	-0.510111	-0.61954	-0.516013		IsMasterProtein	ACP_PCP	0	8.177	11	1	3	1	1	147	15.9	8.21
1430	A0A140VK84	Fructosamine-3-kinase-related protein, isoform CRA_a OS=Homo sapiens GN=FN3KRP PE=2 SV=1	FN3KRP	1.5997	0.506591	ACP UP	0.0787123	2.83745	0.354602	0.224382	-0.435329	-0.185215	-0.151008	-0.693183	-0.503565	-0.65187	-0.331801		IsMasterProtein	ACP_PCP	0	20.7	8	3	6	3	1	309	34.4	7.33
1433	P14735	Insulin-degrading enzyme OS=Homo sapiens GN=IDE PE=1 SV=4	IDE	2.3767	-0.673079	PCP UP	0.0258916	-4.16784	-0.303732	-0.47072	-0.0935506	-0.239244	-0.791556	0.588479	0.19362	0.149552	0.241621		IsMasterProtein	ACP_PCP	0	17.808	5	4	12	4	1	1019	117.9	6.61
1434	A0A1U9XBC0	MDC1 OS=Homo sapiens PE=4 SV=1	MDC1	1.7019	-0.864063	PCP UP	0.0628609	-3.00272	-3.86716	-4.01936	-3.11551	-3.29894	-3.33582	-3.15971	-2.22576	-2.97479	-2.2929		IsMasterProtein	ACP_PCP	0.008	3.58	2	2	3	2	1	2089	226.5	5.45
1435	O14828	Secretory carrier-associated membrane protein 3 OS=Homo sapiens GN=SCAMP3 PE=1 SV=3	SCAMP3	1.91312	-0.286275	PCP UP	0.0581993	-3.35216	0.874516	0.806986	0.901381	1.06421	0.700402	1.29792	1.114	1.19221	1.01896		IsMasterProtein	ACP_PCP	0	48.757	24	5	25	5	1	347	38.3	7.64
1436	O14745	Na(+)/H(+) exchange regulatory cofactor NHE-RF1 OS=Homo sapiens GN=SLC9A3R1 PE=1 SV=4	SLC9A3R1	1.95673	-1.07415	PCP UP	0.0446173	-3.42582	3.85489	2.86638	3.54912	3.0318	2.88701	5.05401	4.11248	3.96804	4.11344		IsMasterProtein	ACP_PCP	0	169.28	56	18	138	18	1	358	38.8	5.77
1437	B3KVV6	cDNA FLJ41607 fis, clone CTONG3001370, highly similar to Homo sapiens alpha-2-macroglobulin-like 1 (A2ML1), mRNA OS=Homo sapiens PE=2 SV=1	A2ML1	1.40752	-1.12596	PCP UP	0.0984355	-2.53184	-3.12499	-3.30241	-2.71327	-3.33942	-3.80911	-0.820316	-2.68072	-2.77544	-2.25102		IsMasterProtein	ACP_PCP	0	117.427	21	20	68	2	1	1298	143.6	5.49
1439	P49458	Signal recognition particle 9 kDa protein OS=Homo sapiens GN=SRP9 PE=1 SV=2	SRP9	2.33562	0.554007	ACP UP	0.0286591	4.09237	2.70816	2.74133	2.40055	2.36386	2.89973	1.90123	2.01485	2.26645	2.09234		IsMasterProtein	ACP_PCP	0	17.145	33	3	23	3	1	86	10.1	7.97
1442	O95298	NADH dehydrogenase [ubiquinone] 1 subunit C2 OS=Homo sapiens GN=NDUFC2 PE=1 SV=1	NDUFC2	2.00262	-0.380006	PCP UP	0.048091	-3.50395	1.30476	1.41667	1.43073	1.69091	1.65287	2.09146	1.8126	1.72518	1.88752		IsMasterProtein	ACP_PCP	0	25.65	39	6	24	6	1	119	14.2	8.98
1444	A0A0U1RQM3	5-formyltetrahydrofolate cyclo-ligase OS=Homo sapiens GN=MTHFS PE=1 SV=1	MTHFS	1.5901	-0.672255	PCP UP	0.0777294	-2.82203	-1.3004	-1.96066	-1.43578	-2.31615	-2.1748	-1.21955	-0.990639	-1.09485	-1.35616		IsMasterProtein	ACP_PCP	0.001	5.786	5	1	4	1	1	232	26.1	8.66
1445	Q8IZW8	Tensin-4 OS=Homo sapiens GN=TNS4 PE=1 SV=3	TNS4	2.60541	-0.815947	PCP UP	0.0190872	-4.60115	-1.09761	-1.35422	-0.62084	-1.19779	-1.37978	-0.355475	-0.422004	-0.0307278	-0.448192		IsMasterProtein	ACP_PCP	0	9.196	7	4	6	4	1	715	76.7	7.34
1446	A0A024R8A7	HCG31253, isoform CRA_a OS=Homo sapiens GN=hCG_31253 PE=4 SV=1	hCG_31253	1.46281	0.452032	ACP UP	0.0983509	2.61918	3.14566	2.60937	2.95631	2.34009	2.66269	2.16312	2.4241	2.42019	2.15576		IsMasterProtein	ACP_PCP	0	81.019	31	14	60	12	1	572	61.6	8.38
1448	P19256	Lymphocyte function-associated antigen 3 OS=Homo sapiens GN=CD58 PE=1 SV=1	CD58	3.21259	-1.30823	PCP UP	0.00896124	-5.87805	-1.00885	-0.696216	-0.465278	0.0611421	-0.584576	0.738994	0.536318	1.08477	0.71783		IsMasterProtein	ACP_PCP	0	14.976	13	3	10	3	1	250	28.1	6.76
1449	P18827	Syndecan-1 OS=Homo sapiens GN=SDC1 PE=1 SV=3	SDC1	1.77454	-1.58422	PCP UP	0.0539076	-3.12161	2.16829	0.509881	2.17402	0.979132	0.322928	3.53767	2.42285	2.42624	2.87352		IsMasterProtein	ACP_PCP	0	37.254	10	4	32	4	1	310	32.4	4.63
1450	B2RNR6	Zinc finger RNA binding protein OS=Homo sapiens GN=ZFR PE=2 SV=1	ZFR	1.5237	0.565044	ACP UP	0.0867786	2.71589	2.00328	1.77371	1.51993	1.11359	2.06102	1.02056	1.35224	1.09831	1.04593		IsMasterProtein	ACP_PCP	0	70.583	14	12	24	12	1	1074	116.9	9.04
1451	Q8N3F8	MICAL-like protein 1 OS=Homo sapiens GN=MICALL1 PE=1 SV=2	MICALL1	2.01961	-1.00465	PCP UP	0.0417679	-3.53306	0.58649	-0.341536	0.674212	-0.192811	-0.422906	0.900346	1.25907	1.25081	0.851152		IsMasterProtein	ACP_PCP	0	24.372	8	8	12	8	1	863	93.4	7.25
1452	Q9BYD6	39S ribosomal protein L1, mitochondrial OS=Homo sapiens GN=MRPL1 PE=1 SV=2	MRPL1	2.63118	-0.448516	PCP UP	0.021037	-4.65145	0.387417	0.268916	0.119742	0.100065	0.221887	0.656006	0.474291	0.895288	0.646902		IsMasterProtein	ACP_PCP	0	35.414	21	5	17	5	1	325	36.9	8.78
1453	Q9NWU2	Glucose-induced degradation protein 8 homolog OS=Homo sapiens GN=GID8 PE=1 SV=1	GID8	1.84071	-0.555894	PCP UP	0.0545988	-3.23106	-1.03822	-1.4505	-0.878749	-1.19978	-1.72968	-0.650503	-0.694504	-0.717335	-0.751625		IsMasterProtein	ACP_PCP	0	10.041	22	3	7	3	1	228	26.7	4.97
1457	A0A0A0MT83	Isovaleryl-CoA dehydrogenase, mitochondrial OS=Homo sapiens GN=IVD PE=1 SV=1	IVD	2.5843	1.0179	ACP UP	0.0189054	4.56019	3.729	4.09952	3.52855	3.37608	4.38654	3.00398	2.62863	2.88201	2.70955		IsMasterProtein	ACP_PCP	0	161.91	39	16	81	16	1	426	46.6	8.05
1458	Q01970	1-phosphatidylinositol 4,5-bisphosphate phosphodiesterase beta-3 OS=Homo sapiens GN=PLCB3 PE=1 SV=2	PLCB3	3.11959	-0.372133	PCP UP	0.0123478	-5.66906	-0.454975	-0.514719	-0.436719	-0.36605	-0.606196	-0.139719	0	-0.0368617	-0.237813		IsMasterProtein	ACP_PCP	0	32.716	10	10	12	10	1	1234	138.7	5.9
1459	B2R8Y4	cDNA, FLJ94117, highly similar to Homo sapiens actinin, alpha 3 (ACTN3), mRNA OS=Homo sapiens PE=1 SV=1	ACTN3	3.27043	-1.13137	PCP UP	0.00906667	-6.01071	-3.13994	-3.43098	-3.05236	-2.58844	-3.42676	-2.18738	-1.85315	-2.0588	-1.88597		IsMasterProtein	ACP_PCP	0	142.099	15	12	147	2	1	901	103.2	5.6
1460	Q9BYX2	TBC1 domain family member 2A OS=Homo sapiens GN=TBC1D2 PE=1 SV=3	TBC1D2	1.62248	-0.702063	PCP UP	0.0736389	-2.87411	0.372774	-0.375147	0.688097	0.29503	-0.384703	0.81958	0.855073	0.736805	0.873636		IsMasterProtein	ACP_PCP	0	54.658	17	10	20	10	1	928	105.3	6.58
1461	Q9Y6Q5-2	Isoform 2 of AP-1 complex subunit mu-2 OS=Homo sapiens GN=AP1M2	AP1M2	1.52025	-0.329495	PCP UP	0.0955397	-2.71039	-0.564581	-0.0805883	-0.413721	-0.463747	-0.0790976	-0.110283	0.0843233	-0.0155073	0.0780595		IsMasterProtein	ACP_PCP	0	24.774	19	6	14	5	1	425	48.2	7.91
1462	O75879	Glutamyl-tRNA(Gln) amidotransferase subunit B, mitochondrial OS=Homo sapiens GN=GATB PE=1 SV=1	GATB	2.3254	-0.312401	PCP UP	0.0359294	-4.0737	-0.348073	-0.372955	-0.129497	-0.496886	-0.366567	0.0661731	-0.105923	-0.0932942	0.0114662		IsMasterProtein	ACP_PCP	0	14.087	15	7	14	7	1	557	61.8	8.63
1463	A1L4F5	Receptor tyrosine kinase-like orphan receptor 2 OS=Homo sapiens GN=ROR2 PE=1 SV=1	ROR2	1.45381	1.04359	ACP UP	0.0917166	2.60493	-0.950758	-2.43008	-1.02964	-2.11577	-2.49353	-3.16696	-2.8411	-2.5278	-2.85433		IsMasterProtein	ACP_PCP	0.003	4.773	3	2	2	2	1	943	104.7	6.55
1464	A0A024R6Z0	Dynein, cytoplasmic 1, light intermediate chain 2, isoform CRA_a OS=Homo sapiens GN=DYNC1LI2 PE=4 SV=1	DYNC1LI2	1.7423	0.352145	ACP UP	0.0692958	3.06868	1.90722	2.12969	1.64512	1.9767	2.16672	1.55095	1.76282	1.59204	1.54597		IsMasterProtein	ACP_PCP	0	100.715	35	11	38	11	1	492	54.1	6.38
1466	A0A024R396	Chromosome 11 open reading frame 54, isoform CRA_a OS=Homo sapiens GN=C11orf54 PE=4 SV=1	C11orf54	1.78949	0.772176	ACP UP	0.05657	3.14624	-1.7545	-2.71985	-2.65444	-2.58844	-1.82126	-3.04163	-2.9875	-3.20391	-3.08644		IsMasterProtein	ACP_PCP	0	15.206	15	3	9	2	1	315	35.1	6.7
1467	Q9P0M9	39S ribosomal protein L27, mitochondrial OS=Homo sapiens GN=MRPL27 PE=1 SV=1	MRPL27	2.56725	-0.434016	PCP UP	0.0227268	-4.52724	-0.492316	-0.352654	-0.238547	-0.189502	-0.229941	0.219876	-0.0933846	0.285908	0.121297		IsMasterProtein	ACP_PCP	0	20.698	34	4	13	4	1	148	16.1	10.42
1468	Q02447	Transcription factor Sp3 OS=Homo sapiens GN=SP3 PE=1 SV=3	SP3	3.01125	0.501945	ACP UP	0.0123223	5.43209	-0.837612	-1.08898	-1.02338	-1.0216	-1.00898	-1.67127	-1.40414	-1.29175	-1.62506		IsMasterProtein	ACP_PCP	0	9.337	5	3	3	3	1	781	81.9	5.26
1469	Q9Y639	Neuroplastin OS=Homo sapiens GN=NPTN PE=1 SV=2	NPTN	1.86584	0.282343	ACP UP	0.0611834	3.27292	2.57841	2.52501	2.7301	2.89285	2.77169	2.47945	2.47182	2.44096	2.27685		IsMasterProtein	ACP_PCP	0	61.516	22	8	41	8	1	398	44.4	7.99
1470	A0A024R9T3	Translation factor GUF1, mitochondrial OS=Homo sapiens GN=GUF1 PE=3 SV=1	GUF1	1.58036	-0.273795	PCP UP	0.0915417	-2.80641	-1.94992	-2.26424	-2.01946	-2.08103	-2.14994	-1.86347	-2.01814	-1.79305	-1.60183		IsMasterProtein	ACP_PCP	0	17.82	10	4	6	4	1	669	74.3	8.59
1472	Q8IY37	Probable ATP-dependent RNA helicase DHX37 OS=Homo sapiens GN=DHX37 PE=1 SV=1	DHX37	1.73727	0.707319	ACP UP	0.0611815	3.06044	-2.86702	-3.05643	-3.31654	-3.96452	-3.45384	-4.32008	-3.83547	-4.0088	-3.99161		IsMasterProtein	ACP_PCP	0	8.985	1	1	5	1	1	1157	129.5	8.1
1473	Q96NY8	Nectin-4 OS=Homo sapiens GN=NECTIN4 PE=1 SV=1	NECTIN4	2.89119	-0.818984	PCP UP	0.012347	-5.17729	-0.184132	-0.623738	-0.151803	-0.747627	-0.690199	0.49636	0.367152	0.334191	0.160233		IsMasterProtein	ACP_PCP	0	17.797	13	6	8	6	1	510	55.4	5.38
1474	Q6FGU2	DTYMK protein (Fragment) OS=Homo sapiens GN=DTYMK PE=2 SV=1	DTYMK	2.00655	-0.775138	PCP UP	0.0433431	-3.51068	0.507924	-0.0289608	0.949906	0.223008	-0.0600133	0.958192	1.1761	1.22973	1.01002		IsMasterProtein	ACP_PCP	0	26.115	33	7	17	7	1	212	23.8	8.27
