# Supplementary material for: In-depth proteomic profiling captures subtype-specific features of craniopharyngiomas
Source: Sci Rep. 2021 Oct 27;11:21206. doi: 10.1038/s41598-021-00483-4 (PMC8551227; doi:10.1038/s41598-021-00483-4)
Supplement: Supplementary file 12 — Supplementary Table S7. [file 41598_2021_483_MOESM12_ESM.xlsx]

## Sheet: Supplementary Table S7
Title: In-depth Proteomic Profiling Captures Subtype-specific Features of Craniopharyngiomas
Authors: Jung Hee Kim, Hyeyoon Kim, Kisoon Dan, Seong-Ik Kim, Sung- Hye Park, Dohyun Han, Yong Hwy Kim
Supplementary Table S7. Results of 1D annotation analysis in TMT quantification set
GO Type	GO ID	P-value	Size	Score	Benj. Hoch. FDR	Mean	Median
GOMF	GO:0003676	5.59227e-37	235	0.522058	6.86171e-34	0.430914	0.542982
GOBP	GO:0090304	3.04088e-31	250	0.46602	1.38816e-27	0.350676	0.480718
GOBP	GO:0016070	1.64894e-27	208	0.469582	3.7637e-24	0.376054	0.504702
GOMF	GO:0003677	9.49548e-25	129	0.546768	5.82547e-22	0.520237	0.594198
GOCC	GO:0044428	2.61477e-24	322	0.370369	1.77282e-21	0.218705	0.414719
GOBP	GO:0006139	2.48777e-22	291	0.36732	3.78556e-19	0.238126	0.435401
GOBP	GO:0051252	5.18389e-22	167	0.457743	5.91611e-19	0.365081	0.530848
GOCC	GO:0005654	1.15811e-20	229	0.387054	3.92598e-18	0.269969	0.448212
GOBP	GO:0019219	2.07107e-20	202	0.405007	1.89088e-17	0.295652	0.4942
GOBP	GO:0051171	1.29239e-19	207	0.392319	9.83296e-17	0.281655	0.492647
GOCC	GO:0044427	3.30052e-18	62	0.652038	7.45918e-16	0.666	0.667289
GOCC	GO:0044425	1.30547e-17	402	-0.288566	2.21277e-15	-0.441252	-0.537863
GOBP	GO:2000112	1.76734e-17	169	0.401718	1.15256e-14	0.298831	0.480915
GOBP	GO:0010468	2.0558e-17	208	0.366881	1.17309e-14	0.251975	0.460036
GOBP	GO:0006355	3.07472e-17	144	0.42782	1.55957e-14	0.333148	0.530581
GOCC	GO:0005634	3.26115e-17	331	0.304142	4.42211e-15	0.13551	0.385301
GOBP	GO:0010556	3.83333e-17	172	0.394429	1.74991e-14	0.28883	0.462498
GOBP	GO:0051276	7.10927e-16	68	0.578613	2.95035e-13	0.57226	0.568223
GOBP	GO:0032774	1.16581e-15	108	0.462299	4.43495e-13	0.409953	0.550585
GOBP	GO:0034641	2.21473e-15	336	0.284312	7.77711e-13	0.138901	0.386402
GOCC	GO:0031224	3.703e-15	277	-0.302848	4.18438e-13	-0.486563	-0.553353
GOCC	GO:0016021	1.18532e-14	274	-0.298437	1.14806e-12	-0.484076	-0.549904
GOBP	GO:0009889	1.34919e-14	189	0.346501	4.39931e-12	0.226049	0.439215
GOBP	GO:0031326	1.3912e-14	188	0.34711	4.2339e-12	0.228822	0.444622
GOBP	GO:0016071	1.75728e-14	76	0.521572	5.01375e-12	0.492383	0.520065
GOBP	GO:0006396	2.7332e-14	103	0.449059	7.33943e-12	0.387956	0.467737
GOBP	GO:0006807	2.99172e-14	345	0.269971	7.58733e-12	0.120369	0.384296
GOBP	GO:0060255	9.18545e-14	264	0.292362	2.20692e-11	0.147877	0.399002
GOBP	GO:0006351	1.18259e-13	86	0.476124	2.69926e-11	0.435011	0.555375
GOBP	GO:0044260	2.12366e-13	445	0.240541	4.61643e-11	0.0478543	0.302348
GOBP	GO:0006325	2.43159e-13	49	0.614465	5.04554e-11	0.620975	0.663731
GOCC	GO:0044444	8.01294e-13	694	-0.215813	6.79097e-11	-0.326609	-0.456226
GOBP	GO:0008380	8.96302e-13	67	0.516045	1.77896e-10	0.50708	0.515814
GOBP	GO:0006397	1.51755e-12	63	0.526014	2.88651e-10	0.49815	0.515814
GOCC	GO:0005886	1.92382e-12	186	-0.318924	1.44928e-10	-0.531185	-0.580295
GOMF	GO:0003723	7.10702e-12	103	0.404517	2.90677e-09	0.32798	0.51906
GOBP	GO:0010467	1.01864e-11	79	0.454453	1.86004e-09	0.411378	0.518412
GOBP	GO:0000375	1.86488e-11	48	0.56922	3.2743e-09	0.572156	0.517919
GOBP	GO:0080090	2.75576e-11	268	0.259721	4.65927e-09	0.114707	0.388255
GOBP	GO:0000377	3.90018e-11	47	0.565761	6.35869e-09	0.570216	0.515814
GOBP	GO:0000398	3.90018e-11	47	0.565761	6.13943e-09	0.570216	0.515814
GOBP	GO:0051173	9.95417e-11	72	0.451379	1.51469e-08	0.387666	0.520953
GOBP	GO:0045935	9.96152e-11	67	0.467078	1.46691e-08	0.398549	0.530848
GOBP	GO:0031323	1.05824e-10	276	0.249044	1.50964e-08	0.0970755	0.375906
GOCC	GO:0044429	1.07769e-10	239	-0.263476	7.30673e-09	-0.455094	-0.506018
GOCC	GO:0005615	1.35667e-10	66	-0.467028	8.362e-09	-0.787761	-0.945373
GOBP	GO:0043170	2.06509e-10	473	0.204833	2.85671e-08	0.0128364	0.279068
GOCC	GO:0044454	2.74195e-10	31	0.661816	1.5492e-08	0.683313	0.711069
GOBP	GO:0010628	4.69833e-10	61	0.470444	6.3082e-08	0.423043	0.530848
GOBP	GO:0045893	6.60755e-10	53	0.498944	8.61813e-08	0.46317	0.551354
GOCC	GO:0005739	6.95267e-10	219	-0.260842	3.62608e-08	-0.465851	-0.500889
GOBP	GO:0051254	8.23235e-10	61	0.463762	1.04391e-07	0.404446	0.511057
GOCC	GO:0005730	1.89045e-09	76	0.408629	9.1552e-08	0.329681	0.530581
GOCC	GO:0044451	2.75118e-09	67	0.429399	1.24353e-07	0.366935	0.501945
GOCC	GO:0016020	3.31768e-09	554	-0.183715	1.40587e-07	-0.326216	-0.461286
GOBP	GO:0010558	3.77457e-09	58	0.45602	4.657e-07	0.442339	0.563026
GOBP	GO:2000113	3.77457e-09	58	0.45602	4.53445e-07	0.442339	0.563026
GOMF	GO:0043565	6.46741e-09	38	0.550946	1.98388e-06	0.520086	0.639124
GOCC	GO:0032993	1.88462e-08	18	0.77007	7.5163e-07	0.834418	0.738962
GOBP	GO:0010557	2.45306e-08	68	0.399904	2.87134e-06	0.354908	0.506501
GOBP	GO:0034645	3.61317e-08	168	0.260774	4.12353e-06	0.123271	0.323614
GOCC	GO:0044421	4.15215e-08	321	-0.199888	1.56398e-06	-0.378005	-0.496283
GOCC	GO:0031090	4.56704e-08	303	-0.203524	1.62971e-06	-0.389068	-0.476716
GOBP	GO:0045934	4.76857e-08	60	0.415629	5.3094e-06	0.380451	0.536835
GOBP	GO:0016568	5.20711e-08	35	0.537893	5.65963e-06	0.533599	0.562389
GOCC	GO:0000786	5.52158e-08	16	0.788837	1.87182e-06	0.865859	0.805208
GOCC	GO:0044459	5.91309e-08	120	-0.298227	1.90908e-06	-0.537537	-0.615781
GOBP	GO:0006357	6.24179e-08	71	0.380201	6.62646e-06	0.315906	0.450501
GOBP	GO:0009890	6.42843e-08	62	0.405168	6.66949e-06	0.372252	0.556702
GOBP	GO:0031327	6.42843e-08	62	0.405168	6.52128e-06	0.372252	0.556702
GOBP	GO:0006259	6.61128e-08	63	0.401708	6.56098e-06	0.321209	0.462552
GOBP	GO:0010604	8.26826e-08	106	0.312176	8.03077e-06	0.235833	0.429459
GOMF	GO:0003682	8.59588e-08	36	0.52179	2.10943e-05	0.537145	0.560616
GOBP	GO:0051253	8.68223e-08	54	0.428586	8.25717e-06	0.394953	0.555375
GOBP	GO:0071824	9.98597e-08	18	0.729625	9.30325e-06	0.820204	0.943879
GOCC	GO:0031226	1.0585e-07	47	-0.455188	3.26211e-06	-0.773337	-0.7193
GOBP	GO:0045892	1.23115e-07	50	0.439494	1.12404e-05	0.409323	0.567946
GOCC	GO:0000785	1.54303e-07	28	0.578245	4.54859e-06	0.594767	0.620601
GOBP	GO:0019222	1.5502e-07	320	0.191437	1.38758e-05	0.0306068	0.34063
GOBP	GO:0051172	1.76337e-07	61	0.394452	1.54803e-05	0.355408	0.530848
GOBP	GO:0031328	2.09188e-07	77	0.350947	1.80178e-05	0.293878	0.459617
GOBP	GO:0065004	2.15735e-07	17	0.73055	1.82376e-05	0.829012	0.989472
GOBP	GO:0009059	3.06576e-07	174	0.238674	2.54458e-05	0.0973079	0.30218
GOMF	GO:0005488	3.18199e-07	774	0.154005	6.50716e-05	-0.0793804	-0.313708
GOCC	GO:0005681	3.53528e-07	35	0.503147	9.98716e-06	0.488873	0.480064
GOBP	GO:0009891	4.2208e-07	78	0.339927	3.44071e-05	0.281499	0.455059
GOCC	GO:0005887	4.43654e-07	45	-0.441505	1.20319e-05	-0.756799	-0.7193
GOBP	GO:0010629	4.78088e-07	56	0.396182	3.8289e-05	0.35886	0.555375
GOCC	GO:0030529	6.27538e-07	126	0.268075	1.63643e-05	0.13742	0.363348
GOBP	GO:0044271	7.13751e-07	46	-0.428906	5.61771e-05	-0.654913	-0.713148
GOBP	GO:0009617	7.87577e-07	12	-0.826721	6.09371e-05	-1.26223	-1.08479
GOBP	GO:0044281	9.05192e-07	234	-0.202164	6.887e-05	-0.382478	-0.517413
GOBP	GO:0022402	9.687e-07	44	0.432962	7.24937e-05	0.369747	0.487597
GOMF	GO:0043566	1.09639e-06	28	0.537048	0.000192181	0.542038	0.674073
GOCC	GO:0032991	1.27024e-06	418	0.161678	3.18972e-05	-0.0212273	-0.292332
GOBP	GO:0034728	1.48262e-06	16	0.698817	0.000109164	0.764922	0.872384
GOBP	GO:0031325	1.83091e-06	105	0.279043	0.000132668	0.194363	0.417545
GOCC	GO:0031966	1.87814e-06	171	-0.223887	4.54778e-05	-0.434321	-0.486854
GOCC	GO:0005759	1.95286e-06	59	-0.365155	4.56564e-05	-0.601749	-0.586979
GOCC	GO:0043233	2.42472e-06	83	-0.307649	5.47986e-05	-0.520861	-0.586979
GOCC	GO:0071013	2.68032e-06	24	0.557931	5.86212e-05	0.58095	0.480292
GOCC	GO:0070013	2.70047e-06	80	-0.311567	5.72161e-05	-0.535435	-0.58475
GOBP	GO:0006811	2.99496e-06	62	-0.350064	0.000213625	-0.572231	-0.643629
GOMF	GO:0042393	3.15795e-06	17	0.656587	0.000484351	0.658226	0.71399
GOBP	GO:0006281	3.25436e-06	32	0.480409	0.000228556	0.44908	0.529981
GOCC	GO:0031974	3.31661e-06	98	-0.28079	6.81413e-05	-0.493975	-0.570974
GOBP	GO:0009893	3.89177e-06	117	0.256933	0.000269181	0.16812	0.407878
GOBP	GO:0042742	3.9851e-06	10	-0.845219	0.000271522	-1.32514	-1.08479
GOBP	GO:0042180	4.25077e-06	96	-0.280358	0.000285364	-0.500764	-0.554081
GOCC	GO:0031982	4.40453e-06	301	-0.171333	8.78315e-05	-0.346287	-0.482686
GOMF	GO:0004857	4.47664e-06	29	-0.496957	0.000610316	-0.80035	-0.850975
GOCC	GO:0016604	4.90218e-06	30	0.48675	9.49623e-05	0.478786	0.517437
GOCC	GO:0031988	5.18735e-06	297	-0.170905	9.7695e-05	-0.344789	-0.483514
GOBP	GO:0051234	8.79065e-06	255	-0.176779	0.000581584	-0.363982	-0.472418
GOCC	GO:0005743	8.86804e-06	143	-0.22582	0.000162501	-0.447562	-0.481269
GOMF	GO:0008134	9.39731e-06	26	0.506322	0.00115305	0.479578	0.603776
GOCC	GO:0043230	1.02762e-05	283	-0.168481	0.000183349	-0.348057	-0.481269
GOCC	GO:0065010	1.02762e-05	283	-0.168481	0.000178648	-0.348057	-0.481269
GOCC	GO:0070062	1.02762e-05	283	-0.168481	0.000174182	-0.348057	-0.481269
GOBP	GO:0006334	1.05843e-05	14	0.68317	0.000690246	0.756223	0.872384
GOBP	GO:0006082	1.0841e-05	92	-0.273595	0.000697032	-0.494032	-0.554081
GOCC	GO:0000790	1.10847e-05	18	0.601954	0.000183302	0.608506	0.690466
GOMF	GO:0001071	1.21283e-05	32	0.45163	0.00135286	0.407705	0.551109
GOMF	GO:0003700	1.21283e-05	32	0.45163	0.00124012	0.407705	0.551109
GOCC	GO:0016585	1.36544e-05	15	0.651908	0.000220421	0.659351	0.670453
GOBP	GO:0045944	1.4145e-05	31	0.455167	0.000896829	0.414561	0.530848
GOBP	GO:0006810	1.59183e-05	245	-0.174388	0.000995438	-0.366778	-0.4717
GOMF	GO:0000975	1.73933e-05	31	0.450383	0.00164166	0.398542	0.596607
GOMF	GO:0001067	1.73933e-05	31	0.450383	0.0015244	0.398542	0.596607
GOMF	GO:0044212	1.73933e-05	31	0.450383	0.00142277	0.398542	0.596607
GOBP	GO:0019752	2.10222e-05	91	-0.265874	0.00129684	-0.485451	-0.553353
GOBP	GO:0043436	2.10222e-05	91	-0.265874	0.00127955	-0.485451	-0.553353
GOBP	GO:0051726	2.36747e-05	48	0.358257	0.00142204	0.250716	0.511403
GOBP	GO:0032787	2.4037e-05	37	-0.406158	0.00142505	-0.644202	-0.711745
GOMF	GO:0000988	2.79294e-05	35	0.413958	0.00214183	0.394107	0.559396
GOMF	GO:0000989	2.79294e-05	35	0.413958	0.00201584	0.394107	0.559396
GOMF	GO:0003712	2.79294e-05	35	0.413958	0.00190385	0.394107	0.559396
GOBP	GO:0006996	2.94307e-05	239	0.170511	0.00172245	0.00586611	-0.276518
GOBP	GO:0055085	3.05469e-05	60	-0.317397	0.00176515	-0.562143	-0.615781
GOMF	GO:0004129	3.16735e-05	17	0.586257	0.00204544	0.614188	0.575165
GOMF	GO:0015002	3.16735e-05	17	0.586257	0.00194317	0.614188	0.575165
GOMF	GO:0016675	3.16735e-05	17	0.586257	0.00185064	0.614188	0.575165
GOMF	GO:0016676	3.16735e-05	17	0.586257	0.00176652	0.614188	0.575165
GOBP	GO:0034622	3.47881e-05	68	0.296858	0.0019851	0.233025	0.429837
GOBP	GO:0006839	3.50496e-05	28	-0.455987	0.00197533	-0.682531	-0.664622
GOBP	GO:0018130	3.88298e-05	30	-0.438319	0.00216168	-0.672648	-0.713148
GOBP	GO:0006333	4.27777e-05	8	0.837824	0.00235277	0.961828	0.913836
GOBP	GO:0007049	4.66696e-05	36	0.396809	0.00253627	0.373135	0.477576
GOCC	GO:0005694	5.04628e-05	14	0.628669	0.000795669	0.670541	0.687525
GOCC	GO:0019866	5.24922e-05	149	-0.201823	0.000808857	-0.420235	-0.477843
GOBP	GO:0043487	5.78371e-05	13	0.647028	0.00310619	0.763257	0.699866
GOBP	GO:0043488	5.78371e-05	13	0.647028	0.00307007	0.763257	0.699866
GOBP	GO:0006310	5.85989e-05	17	0.566151	0.00307476	0.554081	0.529649
GOBP	GO:0009165	6.60635e-05	25	-0.464845	0.00342704	-0.649646	-0.708288
GOBP	GO:0010605	6.69071e-05	85	0.25729	0.00343181	0.1894	0.424274
GOMF	GO:0000166	6.70602e-05	255	0.158545	0.00357752	0.0036559	-0.276518
GOBP	GO:0006629	6.73464e-05	79	-0.266204	0.00341596	-0.486809	-0.554809
GOBP	GO:0046483	8.37836e-05	50	-0.326854	0.00420299	-0.538763	-0.67555
GOBP	GO:0006164	9.03209e-05	17	-0.551617	0.00448168	-0.727005	-0.736336
GOBP	GO:0009152	9.03209e-05	17	-0.551617	0.00443349	-0.727005	-0.736336
GOBP	GO:0072522	9.03209e-05	17	-0.551617	0.00438633	-0.727005	-0.736336
GOMF	GO:0003713	0.000100687	23	0.472028	0.0051476	0.4669	0.579001
GOBP	GO:0034654	0.000106587	26	-0.442839	0.00512178	-0.637204	-0.706746
GOBP	GO:0009142	0.00010824	15	-0.58026	0.00514706	-0.748505	-0.736336
GOMF	GO:0001047	0.00011378	13	0.620913	0.00558433	0.63148	0.664125
GOBP	GO:0043489	0.000126205	8	0.784959	0.00593945	0.993529	0.796091
GOBP	GO:0048255	0.000126205	8	0.784959	0.00587885	0.993529	0.796091
GOBP	GO:0006818	0.000129532	16	-0.555641	0.00597285	-0.754109	-0.727172
GOBP	GO:0015992	0.000129532	16	-0.555641	0.00591312	-0.754109	-0.727172
GOBP	GO:0009260	0.000133523	18	-0.523199	0.00603495	-0.708858	-0.727172
GOBP	GO:0009611	0.000140332	25	-0.443589	0.00628055	-0.789	-0.87882
GOBP	GO:0000278	0.000141036	21	0.483171	0.00625078	0.46998	0.493157
GOMF	GO:0061134	0.000146772	18	-0.519994	0.00692651	-0.809721	-0.938895
GOBP	GO:0009141	0.000166118	19	-0.502188	0.00729163	-0.687869	-0.736336
GOBP	GO:0040029	0.000168016	15	0.563994	0.0073047	0.515901	0.71399
GOBP	GO:0006302	0.000168987	18	0.515186	0.00727759	0.491302	0.591691
GOCC	GO:0043228	0.000195671	221	0.156941	0.00294812	-0.0100231	-0.260826
GOCC	GO:0043232	0.000195671	221	0.156941	0.00288403	-0.0100231	-0.260826
GOBP	GO:0016569	0.000198641	15	0.557688	0.00847474	0.545142	0.596607
GOBP	GO:0016570	0.000198641	15	0.557688	0.00839627	0.545142	0.596607
GOBP	GO:0009145	0.00020295	14	-0.576223	0.0084997	-0.746602	-0.727172
GOBP	GO:0009201	0.00020295	14	-0.576223	0.00842243	-0.746602	-0.727172
GOBP	GO:0009206	0.00020295	14	-0.576223	0.00834655	-0.746602	-0.727172
GOMF	GO:0050839	0.00020809	11	-0.648294	0.00945654	-0.954884	-0.785722
GOCC	GO:0000776	0.000209532	9	0.715889	0.0030226	0.757635	0.713292
GOCC	GO:0009986	0.000231005	32	-0.380114	0.00326295	-0.598754	-0.719875
GOBP	GO:0022618	0.000236495	22	0.456111	0.0096393	0.504644	0.498167
GOMF	GO:0042162	0.000278354	7	0.795306	0.0121979	0.825708	0.904901
GOBP	GO:0006974	0.000282253	45	0.317503	0.0114025	0.211996	0.414405
GOBP	GO:0051704	0.00028604	38	-0.344341	0.0114542	-0.638132	-0.745962
GOBP	GO:0006754	0.000286941	13	-0.583531	0.0113903	-0.754923	-0.736336
GOBP	GO:0015985	0.000286941	13	-0.583531	0.0112921	-0.754923	-0.736336
GOBP	GO:0015986	0.000286941	13	-0.583531	0.0111956	-0.754923	-0.736336
GOBP	GO:0006812	0.000298228	42	-0.327015	0.0115374	-0.518971	-0.672068
GOBP	GO:0009144	0.000305095	18	-0.494582	0.0117039	-0.68302	-0.727172
GOMF	GO:0030234	0.000321072	67	-0.25982	0.0135847	-0.489114	-0.498014
GOBP	GO:0015672	0.00034379	23	-0.434513	0.0130784	-0.63361	-0.708288
GOMF	GO:0031490	0.000367259	7	0.779531	0.0150209	0.842693	0.892315
GOBP	GO:0000904	0.000387703	7	-0.776414	0.014627	-1.02522	-0.890039
GOCC	GO:0000118	0.000390526	8	0.726126	0.0054036	0.751846	0.759958
GOBP	GO:0010038	0.000397154	21	-0.449612	0.0148607	-0.758596	-0.927228
GOBP	GO:0000724	0.000422552	8	0.721862	0.0156825	0.75874	0.697594
GOBP	GO:0000725	0.000422552	8	0.721862	0.0155561	0.75874	0.697594
GOMF	GO:0004866	0.000423591	17	-0.496629	0.016766	-0.781198	-0.922213
GOMF	GO:0030414	0.000423591	17	-0.496629	0.0162421	-0.781198	-0.922213
GOMF	GO:0061135	0.000423591	17	-0.496629	0.0157499	-0.781198	-0.922213
GOBP	GO:0031960	0.00043195	8	-0.720668	0.0157748	-1.16993	-0.903514
GOBP	GO:0051384	0.00043195	8	-0.720668	0.0156496	-1.16993	-0.903514
GOBP	GO:0016337	0.000451751	26	-0.400871	0.0162381	-0.729584	-0.863747
GOBP	GO:0030308	0.000454167	8	0.71794	0.0161974	0.805295	0.814627
GOBP	GO:0002526	0.000487977	5	-0.902246	0.0172683	-1.63721	-1.66542
GOBP	GO:0009888	0.000502378	40	-0.322141	0.0176412	-0.534935	-0.747459
GOMF	GO:0003684	0.000503939	9	0.671748	0.0181863	0.716604	0.713292
GOBP	GO:0009150	0.00051174	20	-0.451788	0.0178328	-0.62846	-0.715016
GOBP	GO:0010035	0.00054753	34	-0.346364	0.0189354	-0.633294	-0.676667
GOBP	GO:0000122	0.000555571	31	0.361948	0.0190691	0.315754	0.459617
GOBP	GO:0044282	0.000560688	39	-0.323363	0.019101	-0.573404	-0.554809
GOBP	GO:0010564	0.000562362	20	0.448487	0.0190162	0.432251	0.474465
GOBP	GO:0044265	0.000601576	40	0.317643	0.0201926	0.216002	0.344687
GOBP	GO:0006954	0.000602616	21	-0.435454	0.0200799	-0.815745	-0.87882
GOBP	GO:0006163	0.000607434	23	-0.416115	0.0200937	-0.586127	-0.712026
GOBP	GO:0006952	0.000630969	62	-0.256145	0.0207221	-0.508743	-0.566307
GOBP	GO:0052547	0.000644582	24	-0.405575	0.021018	-0.785425	-0.750802
GOBP	GO:0009259	0.000662571	21	-0.432176	0.0214513	-0.617598	-0.712026
GOMF	GO:0005509	0.000663091	56	-0.267882	0.0232461	-0.583606	-0.69117
GOBP	GO:0008544	0.000694158	11	-0.592866	0.0223157	-0.855437	-0.922213
GOCC	GO:0016469	0.000694247	10	-0.621585	0.00941399	-0.780142	-0.761465
GOBP	GO:0002544	0.000701927	4	-0.979932	0.0224077	-1.95674	-1.93627
GOBP	GO:0000723	0.000709708	12	0.566803	0.0224987	0.578672	0.558212
GOBP	GO:0032200	0.000709708	12	0.566803	0.0223436	0.578672	0.558212
GOBP	GO:0071841	0.0007111	332	0.121906	0.022234	-0.0505851	-0.297495
GOMF	GO:0004867	0.000712389	11	-0.591624	0.0242806	-0.873	-0.955578
GOBP	GO:0016265	0.000723604	49	-0.283666	0.0224711	-0.521501	-0.600204
GOBP	GO:0009199	0.000746485	17	-0.47507	0.023025	-0.661582	-0.718007
GOBP	GO:0009205	0.000746485	17	-0.47507	0.0228705	-0.661582	-0.718007
GOBP	GO:0050790	0.000780393	98	-0.202865	0.0237499	-0.417746	-0.488417
GOBP	GO:0010466	0.000802524	14	-0.519863	0.0242618	-0.909075	-1.03257
GOBP	GO:0007159	0.000806794	5	-0.866848	0.0242304	-1.55311	-1.66542
GOBP	GO:0071826	0.000817347	24	0.397816	0.0243868	0.420286	0.480292
GOBP	GO:0051346	0.000823775	19	-0.446048	0.024419	-0.768068	-0.955578
GOCC	GO:0070161	0.00085036	44	-0.294882	0.0113048	-0.501019	-0.582103
GOBP	GO:0006338	0.0008729	14	0.516243	0.0257083	0.514591	0.619091
GOMF	GO:0008289	0.00087718	36	-0.324254	0.0290892	-0.558724	-0.727617
GOBP	GO:0071842	0.000893043	330	0.119893	0.026133	-0.0520547	-0.297495
GOMF	GO:0000976	0.000940348	19	0.441129	0.0303633	0.372125	0.645716
GOBP	GO:0003006	0.00100746	21	-0.417429	0.0292933	-0.683655	-0.776057
GOBP	GO:0006753	0.00101794	38	-0.311868	0.0294108	-0.506213	-0.67555
GOBP	GO:0009117	0.00101794	38	-0.311868	0.0292258	-0.506213	-0.67555
GOMF	GO:0016746	0.00105946	22	-0.406211	0.0333322	-0.679355	-0.800709
GOBP	GO:0016042	0.00106763	25	-0.381201	0.0304608	-0.632411	-0.695687
GOBP	GO:0008219	0.00113724	48	-0.275801	0.0322454	-0.516191	-0.590043
GOBP	GO:0045814	0.00116073	7	0.71078	0.0327082	0.714445	0.71399
GOCC	GO:0042470	0.00116833	6	-0.76703	0.0152332	-1.1616	-1.19879
GOCC	GO:0048770	0.00116833	6	-0.76703	0.0149458	-1.1616	-1.19879
GOMF	GO:0004872	0.00119196	36	-0.315832	0.0365635	-0.570667	-0.69753
GOCC	GO:0043229	0.0011971	700	0.0975895	0.0150303	-0.108007	-0.374092
GOBP	GO:0044242	0.00121231	18	-0.443223	0.0339521	-0.735134	-0.777202
GOBP	GO:0018149	0.00122763	4	-0.934694	0.0341715	-1.71711	-1.77105
GOBP	GO:0044255	0.00124446	61	-0.243837	0.03443	-0.457531	-0.539399
GOCC	GO:0005753	0.00127044	9	-0.622298	0.015661	-0.782353	-0.762689
GOCC	GO:0045259	0.00127044	9	-0.622298	0.0153813	-0.782353	-0.762689
GOBP	GO:0030198	0.00128223	34	-0.322672	0.0352614	-0.612924	-0.716239
GOBP	GO:0043062	0.00128223	34	-0.322672	0.0350502	-0.612924	-0.716239
GOBP	GO:0006915	0.00139922	41	-0.292257	0.0380206	-0.553623	-0.600204
GOBP	GO:0009607	0.00140649	37	-0.307077	0.037992	-0.586267	-0.731683
GOBP	GO:0052548	0.00147565	23	-0.385911	0.0396257	-0.771333	-0.681627
GOMF	GO:0015291	0.0015391	12	-0.53021	0.0460604	-0.838193	-0.77039
GOBP	GO:0006631	0.00155024	23	-0.384173	0.0413851	-0.625683	-0.711745
GOMF	GO:0008026	0.00160151	12	0.528272	0.0467869	0.439545	0.548418
GOMF	GO:0070035	0.00160151	12	0.528272	0.0456989	0.439545	0.548418
GOCC	GO:0000777	0.00167038	7	0.687798	0.0198688	0.724117	0.713292
GOBP	GO:0031324	0.00170096	86	0.201394	0.0451446	0.1143	0.414719
GOBP	GO:0031497	0.00176183	4	0.904422	0.04649	1.13688	1.1438
GOBP	GO:0051052	0.00179252	15	0.468037	0.0470278	0.421621	0.564215
GOBP	GO:0034220	0.00185149	32	-0.321342	0.0482974	-0.556044	-0.685065
GOCC	GO:0044424	0.00231359	1033	0.100092	0.0270451	-0.133882	-0.376301
GOCC	GO:0034708	0.0023484	10	0.557514	0.0269867	0.528849	0.566726
GOCC	GO:0005912	0.00285312	42	-0.269719	0.0322403	-0.476791	-0.572275
GOCC	GO:0000792	0.00311913	10	0.541667	0.0346683	0.573674	0.65436
GOCC	GO:0000788	0.00336317	4	0.847959	0.0367778	0.915994	0.929521
GOCC	GO:0033177	0.0035923	7	-0.63716	0.03866	-0.798337	-0.76024
GOCC	GO:0000228	0.00390258	8	0.590894	0.041343	0.618245	0.584862
GOCC	GO:0044446	0.0043063	737	0.0858904	0.0449181	-0.110967	-0.367853
GOCC	GO:0005741	0.00477778	21	-0.358175	0.0490809	-0.554761	-0.614983
