# Supplementary material for: In-depth proteomic profiling captures subtype-specific features of craniopharyngiomas
Source: Sci Rep. 2021 Oct 27;11:21206. doi: 10.1038/s41598-021-00483-4 (PMC8551227; doi:10.1038/s41598-021-00483-4)
Supplement: Supplementary file 13 — Supplementary Table S8. [file 41598_2021_483_MOESM13_ESM.xlsx]

## Sheet: Supplementary Table S8
Title: In-depth Proteomic Profiling Captures Subtype-specific Features of Craniopharyngiomas
Authors: Jung Hee Kim, Hyeyoon Kim, Kisoon Dan, Seong-Ik Kim, Sung- Hye Park, Dohyun Han, Yong Hwy Kim
Supplementary Table S8. Gene ontology (GO) enrichment of common DEPs in both datasets8
ACP Up-reulated proteins
Category	GO ID	Term	-log(p-value)	size	%	PValue	Genes	List Total	Pop Hits	Pop Total	Fold Enrichment	Bonferroni	Benjamini	FDR
GOTERM_BP_FAT	GO:0006289	nucleotide-excision repair	4.5688	8	6.01504	2.69897e-05	COPS4, POLR2A, PARP1, GPS1, CETN2, RPA1, RPA2, RPS27A	125	117	16650	9.10769	0.0734877	0.0381635	0.0379476
GOTERM_BP_FAT	GO:0008380	RNA splicing	3.69961	12	9.02256	0.000199703	HNRNPM, RBM25, SART3, POLR2A, DDX1, CSTF3, CSTF1, STRAP, HNRNPU, SNRPF, PPIL3, TARDBP	125	400	16650	3.996	0.431536	0.0455991	0.0453412
GOTERM_BP_FAT	GO:0006518	peptide metabolic process	3.42557	17	12.782	0.000375344	LRRC47, GSTM2, GGT7, EIF1AY, DDX1, ADAR, CLU, THBS1, SRP9, PURA, LARP1, ALDH5A1, AGO3, AGO1, FARSA, RPS27A, AARS	125	818	16650	2.76822	0.654123	0.0663421	0.0659667
GOTERM_BP_FAT	GO:0045185	maintenance of protein location	2.20913	5	3.7594	0.0061783	EPB41L3, DAG1, SRI, TLN2, SKP1	125	98	16650	6.79592	1	0.317677	0.31588
GOTERM_BP_FAT	GO:0001667	ameboidal-type cell migration	1.99628	8	6.01504	0.0100861	CENPV, STRAP, ILK, PRKCA, THBS1, PFN2, RHOB, TNS1	125	320	16650	3.33	1	0.424256	0.421856
GOTERM_BP_FAT	GO:0090092	regulation of transmembrane receptor protein serine/threonine kinase signaling pathway	1.67285	6	4.51128	0.02124	PARP1, HTRA1, STRAP, ILK, RPS27A, THBS1	125	212	16650	3.76981	1	0.649342	0.645669
GOTERM_BP_FAT	GO:0007049	cell cycle	1.64993	21	15.7895	0.022391	NEK9, DYNC1H1, CENPV, NUP210, CETN2, ARL3, GPS1, RPA1, RPA2, ILK, PRKCA, THBS1, RHOB, HCFC1, ORC4, RBBP4, SAE1, RPS27A, CAMK2G, PRKACB, SKP1	125	1672	16650	1.67297	1	0.665184	0.661421
GOTERM_BP_FAT	GO:0042552	myelination	1.42327	4	3.00752	0.0377334	EPB41L3, DAG1, ILK, CLU	125	99	16650	5.38182	1	0.759933	0.755634
GOTERM_BP_FAT	GO:0007272	ensheathment of neurons	1.39087	4	3.00752	0.0406565	EPB41L3, DAG1, ILK, CLU	125	102	16650	5.22353	1	0.760882	0.756577
GOTERM_BP_FAT	GO:1901214	regulation of neuron death	1.36397	6	4.51128	0.0432547	MECP2, PARP1, PPT1, ILK, CLU, AARS	125	257	16650	3.10973	1	0.774204	0.769824
PCP Up-regulated proteins
Category	GO ID	Term	-log(p-value)	size	%	PValue	Genes	List Total	Pop Hits	Pop Total	Fold Enrichment	Bonferroni	Benjamini	FDR
GOTERM_BP_FAT	GO:0007005	mitochondrion organization	39.5189	85	21.4646	3.02734e-40	MTCH2, ACAA2, GFM2, MRPL39, MRPS10, MRPL37, PHB2, MAIP1, TOMM22, MRPL4, MRPL40, MRPL1, AIFM1, C1QBP, MPV17, MRPL9, TSFM, GPX1, ACAD9, MRPL49, MRPS18A, TIMM23, MRPL48, MRPL45, BCS1L, TOMM40L, MRPL44, TUFM, AFG3L2, MRPL50, MRPS9, NDUFS8, CTTN, PPIF, RAB38, VDAC1, SLC25A5, MRRF, STOML2, TOMM40, UQCRB, NDUFB10, MRPS36, NDUFB5, MRPL18, MRPS34, MRPL19, TIMM13, MRPL16, MRPL17, HTRA2, MRPL58, SPG7, MRPL1…	377	653	16650	5.74882	1.28511e-36	1.28511e-36	1.23152e-36
GOTERM_BP_FAT	GO:0006631	fatty acid metabolic process	11.5567	35	8.83838	2.77543e-12	ACADVL, ACAA2, ECI1, ETFDH, MGST2, ETFA, PDHB, ETFB, CPT2, NUDT19, MLYCD, GGT1, ACADS, HIBCH, PDK2, DECR1, LYPLA1, MECR, PDHA1, ANXA1, GPX1, MMAA, ECH1, ACOT11, ACAD9, ERLIN1, PLA2G4A, ACSF3, ALOX15B, HADHB, HADHA, PCCA, ACOX1, PCCB, CRAT	377	366	16650	4.22338	1.17818e-08	4.53143e-10	4.34249e-10
GOTERM_BP_FAT	GO:0007155	cell adhesion	5.12203	67	16.9192	7.55041e-06	LAD1, IL1RN, TES, TFRC, DOCK9, CIB1, F11R, CLDN1, PPP1R13L, C1QBP, EFHD2, FLOT2, PIEZO1, TNKS1BP1, LGALS7, TBC1D10A, POSTN, ANXA1, DBNL, ANXA2, PRKCD, ADAM10, SCRIB, HLA-A, CTTN, ADAM9, PLIN3, PKP3, CD46, S100A9, S100A8, EPHA2, STOML2, TACSTD2, LYPD3, SPG7, IQGAP1, EVPL, PPL, RTN4, SLC9A1, FAM129B, ATP5B, HSPH1, CLCA2, CTNNA1, EPS8L2, STX4, SFN, CD58, MYH10, S100A11, S100A10, SPTBN2, MPZL2, VASP,…	377	1699	16650	1.74162	0.0315434	0.000323753	0.000310253
GOTERM_BP_FAT	GO:0097190	apoptotic signaling pathway	4.21103	30	7.57576	6.15139e-05	ACAA2, DIABLO, HTRA2, CIB1, MFF, TIMM50, SLC9A3R1, RHOT2, HSPH1, AIFM1, CTNNA1, ARL6IP5, STX4, SFN, BAK1, PDK2, CTSC, IVNS1ABP, GPX1, PRKCD, GCLC, CTTN, PPIF, FAS, VDAC2, P4HB, SLC25A5, S100A9, S100A8, EPHA2	377	583	16650	2.27261	0.229823	0.00204005	0.00195499
GOTERM_BP_FAT	GO:0016192	vesicle-mediated transport	2.09311	49	12.3737	0.0080703	ECM1, TFRC, ARPC1B, CLTC, CLTB, TNFAIP2, STON2, BICD2, MRC2, LAMP2, TMED3, CHP1, TBC1D10A, CTSC, ACTR2, TMED9, ANXA1, DBNL, ANXA2, PRKCD, SYTL1, SCRIB, VPS37B, SCAMP3, VAMP8, CTTN, RP2, PLIN3, ITIH3, SEC23A, STXBP2, CYB5R1, HSPH1, S100A13, STX4, TBC1D17, MYH10, TSPAN1, S100A10, PROM2, SPTBN2, SURF4, ARPC4, RAB27B, BAIAP2, ARPC2, COL7A1, SDC1, SEC24C	377	1494	16650	1.4485	1	0.140981	0.135103
GOTERM_BP_FAT	GO:0034329	cell junction assembly	1.91802	11	2.77778	0.0120775	VASP, DLG1, CTTN, CTNNA1, PKP3, IQGAP1, F11R, CLDN1, MPP7, SLC9A1, S100A10	377	192	16650	2.53026	1	0.194939	0.186811
GOTERM_BP_FAT	GO:0016050	vesicle organization	1.77067	14	3.53535	0.0169563	TMED9, SEC23A, ANXA1, ANXA2, SYTL1, VPS37B, VAMP8, COL7A1, SDC1, RAB38, STX4, SEC24C, CTSC, S100A10	377	295	16650	2.09594	1	0.249929	0.239508
GOTERM_BP_FAT	GO:0030029	actin filament-based process	1.73019	25	6.31313	0.0186127	ARPC1B, ARPC5L, TACSTD2, F11R, SLC9A1, SLC9A3R1, CTNNA1, SH3BGRL3, MYH10, S100A10, SPTBN2, VASP, FARP2, ACTR2, ANXA1, PRKCD, ARPC4, BAIAP2, CORO2A, SSH3, DLG1, CTTN, ARPC2, ZYX, S100A9	377	672	16650	1.64302	1	0.267592	0.256435
GOTERM_BP_FAT	GO:0006954	inflammatory response	1.72911	24	6.06061	0.018659	IL1RN, ECM1, ANXA1, PARP4, GPX1, PLGRKT, PRKCD, IL1RAP, NMI, PHB, F11R, LYZ, PHB2, NFKB1, ASS1, VAMP8, PRDX5, C1QBP, FAS, SDC1, CD46, S100A9, S100A8, EPHA2	377	637	16650	1.66397	1	0.267592	0.256435
GOTERM_BP_FAT	GO:0006887	exocytosis	1.38169	16	4.0404	0.0415248	ECM1, ITIH3, ANXA1, STXBP2, TNFAIP2, SYTL1, RAB27B, SCRIB, VAMP8, CYB5R1, LAMP2, S100A13, SDC1, CHP1, STX4, MYH10	377	404	16650	1.74909	1	0.484266	0.464074
