# Supplementary material for: In-depth proteomic profiling captures subtype-specific features of craniopharyngiomas
Source: Sci Rep. 2021 Oct 27;11:21206. doi: 10.1038/s41598-021-00483-4 (PMC8551227; doi:10.1038/s41598-021-00483-4)
Supplement: Supplementary file 14 — Supplementary Table S9. [file 41598_2021_483_MOESM14_ESM.xlsx]

## Sheet: Supplementary Table S9
Title: In-depth Proteomic Profiling Captures Subtype-specific Features of Craniopharyngiomas
Authors: Jung Hee Kim, Hyeyoon Kim, Kisoon Dan, Seong-Ik Kim, Sung- Hye Park, Dohyun Han, Yong Hwy Kim
Supplementary Table S9. Results of TFBS prediction in both datasets
ACP_UP in label-free quantification set
Transcription Factor Binding Site	CTGCAGY_UNKNOWN	CTGCAGY_UNKNOWN		5.883e-05	0.03506	0.03506	0.2443	35	607	CDK9,MAP1A,MAP1B,MAP4,PFN2,ADD3,ALCAM,CAVIN2,SH3BGRL,ANXA6,CRIP2,RHOB,TPPP3,IGSF1,ATP1A3,ATP1B1,NDUFA4,EPB41L3,DDX6,GGT7,NEFL,PURA,DNM1,HNRNPDL,DPYSL2,DPYSL3,MAN1C1,CAMK2G,PRDX2,AGO1,THY1,FARP1,PAFAH1B1,BSCL2,ENO2
Transcription Factor Binding Site	ATGGYGGA_UNKNOWN	ATGGYGGA_UNKNOWN		0.0007156	0.4265	0.1631	1	9	76	MAP2,MDH1,HNRNPH2,CRKL,ATP1A3,STAG2,PRPS1,PURA,GNAO1
Transcription Factor Binding Site	V$USF_Q6	V$USF_Q6		0.0008209	0.4893	0.1631	1	15	202	GABARAP,HNRNPH2,SNX8,ALDH6A1,ANXA6,OSGEP,ARL3,G6PC3,PRPS1,HNRNPM,COPS7A,PURA,GNAS,SLC23A2,RANBP1
Transcription Factor Binding Site	GGGYGTGNY_UNKNOWN	GGGYGTGNY_UNKNOWN		0.001561	0.9303	0.2326	1	29	524	DDAH2,KRTAP13-2,MAP1B,RTN1,TXNRD1,NDRG1,UCHL1,ALDH6A1,VAT1,VTN,RAB6B,CRMP1,IGSF1,ATP1A3,STAG2,IST1,NCAM1,EPB41L3,KPNA4,DPYSL2,SYNE1,DOLPP1,GSK3A,ATL1,AGO1,FARP1,PAFAH1B3,PALM,CDK5
Transcription Factor Binding Site	KCCGNSWTTT_UNKNOWN	KCCGNSWTTT_UNKNOWN		0.002217	1	0.2642	1	7	89	CRKL,STAG2,NCAM1,C2CD5,DDX6,PTBP2,PAFAH1B1
Transcription Factor Binding Site	V$PAX4_03	V$PAX4_03		0.003731	1	0.3317	1	13	213	MAP1A,MAP1B,HPCAL1,IGFBP5,PRKAR2B,TPPP3,STAG2,PTPRN,GNAO1,DPYSL2,CAMK2G,GSK3A,PAFAH1B1
Transcription Factor Binding Site	V$AP1FJ_Q2	V$AP1FJ_Q2		0.004044	1	0.3317	1	16	236	MAP1A,MAP2,MAP4,PDAP1,SCOC,VGF,SCRN1,CMAS,BLMH,PTPRN,DNM1,GOLGA4,FARP1,PAFAH1B1,PLPBP,HCFC1
Transcription Factor Binding Site	TTCNRGNNNNTTC_V$HSF_Q6	TTCNRGNNNNTTC_V$HSF_Q6		0.004452	1	0.3317	1	9	117	MAT2A,RTN1,DNAJA1,STAG2,ST13,PURA,DPYSL2,NUDT4,PAFAH1B1
Transcription Factor Binding Site	V$NFE2_01	V$NFE2_01		0.005248	1	0.3476	1	15	221	CDK9,MAP1A,MAP2,MAP4,NDRG3,VAT1,SCUBE3,SCRN1,CMAS,FBXO2,BLMH,PTPRN,SQSTM1,SYN1,ATL1
Transcription Factor Binding Site	CACGTG_V$MYC_Q2	CACGTG_V$MYC_Q2		0.006504	1	0.3877	1	37	805	MAT2A,GABARAP,HNRNPH2,UBA1,FEN1,SNX8,ALDH6A1,VGF,TNPO2,ANXA6,LZTFL1,OSGEP,PAICS,PPM1A,CRMP1,ARL3,G6PC3,SNTB2,PRPS1,ILK,HNRNPM,FXYD6,NCL,GCSH,STAT3,COPS7A,GNAS,HNRNPDL,RANBP1,CAD,RBBP4,GPS1,UBXN6,SAE1,RAD50,FARP1,RPA1
Transcription Factor Binding Site	AACYNNNNTTCCS_UNKNOWN	AACYNNNNTTCCS_UNKNOWN		0.008305	1	0.3931	1	7	72	DDAH2,NUP62,RPS27A,MDH1,MPI,PURA,GSK3A
Transcription Factor Binding Site	V$MYCMAX_01	V$MYCMAX_01		0.008692	1	0.3931	1	13	212	MAT2A,UBA1,PAICS,CRMP1,ARL3,G6PC3,PRPS1,NCL,GCSH,HNRNPDL,RANBP1,CAD,GPS1
Transcription Factor Binding Site	V$E2F_Q2	V$E2F_Q2		0.00923	1	0.3931	1	10	130	DDAH1,NEGR1,CSRP1,PRKACB,ATP1B1,FBXO2,GNG4,RBBP4,MAN1C1,AGO1
Transcription Factor Binding Site	V$SRF_Q4	V$SRF_Q4		0.009235	1	0.3931	1	12	192	TPM1,MAP1A,SCOC,CAVIN2,VGF,ANXA6,CSRP1,SCUBE3,STAG2,CALD1,THBS1,PADI2
Transcription Factor Binding Site	TGANNYRGCA_V$TCF11MAFG_01	TGANNYRGCA_V$TCF11MAFG_01		0.01051	1	0.4086	1	15	239	CDK9,HINT1,MAP4,UCHL1,CAVIN2,ATP1B1,SNTB2,CMAS,FBXO2,BLMH,PTPRN,SQSTM1,ATL1,PAFAH1B1,BSCL2
Transcription Factor Binding Site	GTTGNYNNRGNAAC_UNKNOWN	GTTGNYNNRGNAAC_UNKNOWN		0.01106	1	0.4086	1	6	76	CDK9,HNRNPH2,DNAJA1,CAMK1,B9D1,FXYD6
Transcription Factor Binding Site	RCGCANGCGY_V$NRF1_Q6	RCGCANGCGY_V$NRF1_Q6		0.01166	1	0.4086	1	31	654	HINT1,PFDN1,NUP62,NDRG3,MECP2,UBE4A,DNAJA1,VAT1,CHERP,POLR2A,POLR2B,COX6C,PPM1A,CRMP1,AKR7A2,B9D1,CSTF1,MAP2K2,STAG2,SART3,EPM2AIP1,NAE1,GOLGA4,HNRNPDL,DPYSL2,ITCH,SAE1,FARSB,NUDT4,AGO1,EIF2A
Transcription Factor Binding Site	TGACCTTG_V$SF1_Q6	TGACCTTG_V$SF1_Q6		0.01272	1	0.4211	1	13	200	MAP1B,CKB,UBA1,UCHL1,COX4I1,COX5B,TPPP3,ATP1B1,MSI2,CA2,RANBP1,CAMK2G,ATP6AP2
Transcription Factor Binding Site	V$SRF_01	V$SRF_01		0.01435	1	0.4501	1	5	45	TPM1,SCOC,ANXA6,CALD1,THBS1
Transcription Factor Binding Site	V$USF_01	V$USF_01		0.01653	1	0.4925	1	13	207	GABARAP,HNRNPH2,FEN1,ALDH6A1,VGF,OSGEP,PPM1A,PRPS1,GNAS,RANBP1,RBBP4,SAE1,RPA1
Transcription Factor Binding Site	YGCANTGCR_UNKNOWN	YGCANTGCR_UNKNOWN		0.01894	1	0.5375	1	8	104	MAP1B,MAT2A,SLC9A3R2,ANXA6,EPB41L3,DDX6,PURA,GSK3A
Transcription Factor Binding Site	V$USF_Q6_01	V$USF_Q6_01		0.02076	1	0.5623	1	10	191	HNRNPH2,VGF,PPM1A,ARL3,SNTB2,COPS7A,C4B,GNAS,HNRNPDL,RANBP1
Transcription Factor Binding Site	V$ARNT_02	V$ARNT_02		0.02313	1	0.5767	1	12	194	HNRNPH2,FEN1,ALDH6A1,VGF,OSGEP,SNTB2,FXYD6,NCL,PURA,GNAS,RBBP4,SAE1
Transcription Factor Binding Site	V$PAX4_01	V$PAX4_01		0.0234	1	0.5767	1	10	217	TPM1,CDK9,VGF,SCUBE3,SART3,NAE1,CAPN5,DNM1,RANBP1,RBP4
Transcription Factor Binding Site	V$OLF1_01	V$OLF1_01		0.02419	1	0.5767	1	10	218	TPM1,CDK9,MAP1B,UBA1,VGF,SCUBE3,IGSF1,ATP1A2,MAP1LC3A,NUDT4
Transcription Factor Binding Site	YRTCANNRCGC_UNKNOWN	YRTCANNRCGC_UNKNOWN		0.02546	1	0.5837	1	4	52	UCHL1,NCAM1,GNAO1,DPYSL2
Transcription Factor Binding Site	V$IK3_01	V$IK3_01		0.02709	1	0.5979	1	11	176	CDK9,MECP2,RTN1,POLR2B,STAG2,MAP1LC3A,PURA,GNAO1,SH3BGRL2,RBX1,
Transcription Factor Binding Site	YKACATTT_UNKNOWN	YKACATTT_UNKNOWN		0.0322	1	0.6579	1	13	227	PDE6D,KRTAP13-2,ADD3,CLU,CAVIN2,MPI,CHERP,ZFR,ATP1B1,PURA,THBS1,LIMS1,
Transcription Factor Binding Site	V$E2F1_Q4_01	V$E2F1_Q4_01		0.03234	1	0.6579	1	10	181	MAT2A,NEGR1,UCHL1,TNPO2,STAG2,PRPS1,NCL,PELO,RANBP1,DPYSL2
Transcription Factor Binding Site	YAATNANRNNNCAG_UNKNOWN	YAATNANRNNNCAG_UNKNOWN		0.03376	1	0.6579	1	5	56	AKR7A2,STAG2,GNAS,CALD1,ORC4
Transcription Factor Binding Site	V$AP1_Q2	V$AP1_Q2		0.03422	1	0.6579	1	13	229	MAP1A,MAP2,MAP4,PDAP1,SCOC,SCRN1,CMAS,BLMH,PTPRN,DNM1,GOLGA4,FARP1,PLPBP
Transcription Factor Binding Site	RGAANNTTC_V$HSF1_01	RGAANNTTC_V$HSF1_01		0.03849	1	0.7169	1	17	355	PDE6D,MAP2,MAT2A,ME1,RTN1,DNAJA1,ISYNA1,RAB6B,IGFBP5,SCUBE3,ATP1B2,STAG2,ST13,SCG2,PURA,GNAS,HCFC1
Transcription Factor Binding Site	TGCGCANK_UNKNOWN	TGCGCANK_UNKNOWN		0.04255	1	0.7357	1	18	410	HINT1,PFDN1,MECP2,NDRG1,VAT1,POLR2A,POLR2B,ARL3,B9D1,SMARCA4,CSTF1,NAE1,CAPN5,DNM1,SAE1,ORC4,AGO1,CD47
Transcription Factor Binding Site	V$AP1_Q6_01	V$AP1_Q6_01		0.04294	1	0.7357	1	11	213	IGSF8,MAP1A,MAP2,MAP4,PDAP1,VAT1,VGF,SNAP25,SCRN1,SQSTM1,SYN1
Transcription Factor Binding Site	TCCATTKW_UNKNOWN	TCCATTKW_UNKNOWN		0.04496	1	0.7357	1	11	191	MAP2,PFN2,CLU,SCUBE3,CSTF1,STAG2,ILF2,GNAO1,DPYSL2,ITCH,CALD1
Transcription Factor Binding Site	V$EGR3_01	V$EGR3_01		0.04625	1	0.7357	1	5	61	VGF,SNAP25,CMAS,HNRNPDL,RANBP1
Transcription Factor Binding Site	V$ARNT_01	V$ARNT_01		0.04691	1	0.7357	1	12	216	UBA1,SNX8,ALDH6A1,VGF,PAICS,SNAP25,PRPS1,FXYD6,COPS7A,UBXN6,PABPN1,RPA1
Transcription Factor Binding Site	V$AP1_Q6	V$AP1_Q6		0.04691	1	0.7357	1	12	216	MAP1A,MAP2,MAP4,PDAP1,NDRG2,SCOC,VGF,ATP1B1,SCRN1,CMAS,BLMH,PTPRN
Transcription Factor Binding Site	V$USF_02	V$USF_02		0.04828	1	0.7379	1	12	217	MAT2A,GABARAP,HNRNPH2,RAB9A,FEN1,SNX8,ALDH6A1,PPM1A,PRPS1,SQSTM1,C4B,SLC23A2
ACP_UP in TMT quantification set
Category	ID	Name	Source	p-value	q-value Bonferroni	q-value FDR B&H	q-value FDR B&Y	Hit Count in Query List	Hit Count in Genome	Hit in Query List
Transcription Factor Binding Site	V$E2F1_Q6	V$E2F1_Q6		1.036e-08	6.225e-06	6.225e-06	4.343e-05	20	181	NOLC1,RPS6KA5,MAZ,HNRNPD,H3C1,H4C1,POLR2A,MSH2,BRMS1L,CTCF,PRKDC,SP3,MYH10,ILF3,NCL,RBBP4,PHF5A,H2AZ1,TMPO,HNRNPR
Transcription Factor Binding Site	V$E2F4DP1_01	V$E2F4DP1_01		1.064e-07	6.396e-05	3.198e-05	0.0002231	19	189	NOLC1,RPS6KA5,MAZ,HNRNPD,H3C1,H4C1,POLR2A,MSH2,BRMS1L,PRKDC,SP3,MYH10,ILF3,NCL,RBBP7,PHF5A,H2AZ1,TMPO,HNRNPR
Transcription Factor Binding Site	V$E2F_Q6	V$E2F_Q6		2.156e-07	0.0001296	3.958e-05	0.0002761	19	182	NOLC1,RPS6KA5,MAZ,HNRNPD,H3C1,H4C1,POLR2A,MSH2,BRMS1L,CTCF,PRKDC,SP3,MYH10,ILF3,NCL,PHF5A,CBX5,H2AZ1,TMPO
Transcription Factor Binding Site	V$E2F_02	V$E2F_02		2.634e-07	0.0001583	3.958e-05	0.0002761	18	184	NOLC1,RPS6KA5,MAZ,HNRNPD,H3C1,H4C1,POLR2A,MSH2,BRMS1L,PRKDC,SP3,MYH10,ILF3,NCL,PHF5A,H2AZ1,TMPO,HNRNPR
Transcription Factor Binding Site	GCCATNTTG_V$YY1_Q6	GCCATNTTG_V$YY1_Q6		4.282e-07	0.0002573	5.147e-05	0.0003591	26	328	SF3A1,PFN2,SFPQ,SRSF5,MAP4K3,POLR2A,APBB1,COX7B,ZFX,CTCF,SUMO2,FUS,PDS5B,ILF3,SCRN1,PTBP1,ARHGEF17,NCDN,NFYC,KCNMA1,RBM3,TARDBP,CBX5,H1-0,TP53BP1,RPL10
Transcription Factor Binding Site	V$E2F4DP2_01	V$E2F4DP2_01		1.04e-06	0.0006252	7.815e-05	0.0005453	17	184	NOLC1,RPS6KA5,MAZ,HNRNPD,H3C1,H4C1,POLR2A,MSH2,BRMS1L,PRKDC,SP3,MYH10,ILF3,NCL,PHF5A,H2AZ1,TMPO
Transcription Factor Binding Site	V$E2F1DP1_01	V$E2F1DP1_01		1.04e-06	0.0006252	7.815e-05	0.0005453	17	184	NOLC1,RPS6KA5,MAZ,HNRNPD,H3C1,H4C1,POLR2A,MSH2,BRMS1L,PRKDC,SP3,MYH10,ILF3,NCL,PHF5A,H2AZ1,TMPO
Transcription Factor Binding Site	V$E2F1DP2_01	V$E2F1DP2_01		1.04e-06	0.0006252	7.815e-05	0.0005453	17	184	NOLC1,RPS6KA5,MAZ,HNRNPD,H3C1,H4C1,POLR2A,MSH2,BRMS1L,PRKDC,SP3,MYH10,ILF3,NCL,PHF5A,H2AZ1,TMPO
Transcription Factor Binding Site	SMTTTTGT_UNKNOWN	SMTTTTGT_UNKNOWN		2.311e-06	0.001389	0.0001543	0.001077	26	337	MAP1B,HMGB1,FBN2,HPCAL1,YTHDF2,SFPQ,SRSF5,COX7B,MACROH2A1,CTCF,CCAR1,FUS,ZNF512,SP3,ILF3,DPYSL5,GATM,ARHGEF17,GLYR1,PURA,H1-10,CALD1,RBM3,CAMK2G,TARDBP,CBX5
Transcription Factor Binding Site	V$E2F_Q4	V$E2F_Q4		3.901e-06	0.002344	0.0002131	0.001487	17	184	NOLC1,RPS6KA5,MAZ,HNRNPD,POLR2A,MSH2,BRMS1L,CTCF,PRKDC,SP3,MYH10,ILF3,NCL,PHF5A,CBX5,H2AZ1,TMPO
Transcription Factor Binding Site	V$E2F1DP1RB_01	V$E2F1DP1RB_01		3.901e-06	0.002344	0.0002131	0.001487	17	184	NOLC1,RPS6KA5,MAZ,HNRNPD,POLR2A,MSH2,BRMS1L,CTCF,SP3,MYH10,ILF3,NCL,RBBP7,RFC1,CBX5,H2AZ1,TMPO
Transcription Factor Binding Site	RRCCGTTA_UNKNOWN	RRCCGTTA_UNKNOWN		9.871e-06	0.005932	0.0004944	0.003449	10	60	MAZ,EWSR1,ADD3,CSTF1,SON,MYH10,ILF3,NCAM1,NFIA,HNRNPR
Transcription Factor Binding Site	V$E2F1_Q6_01	V$E2F1_Q6_01		2.062e-05	0.01239	0.0009532	0.00665	16	189	NOLC1,MAZ,CHD4,HNRNPD,MSH2,BRMS1L,CTCF,PRKDC,MYH10,ILF3,NCL,GNG4,PHF5A,CBX5,TMPO,HNRNPR
Transcription Factor Binding Site	SCGGAAGY_V$ELK1_02	SCGGAAGY_V$ELK1_02		2.32e-05	0.01394	0.000962	0.006711	49	871	SF3B4,ERH,VRK3,MAP1B,SF3A1,RSU1,HNRNPD,RAB8A,UBE4A,CIAO1,PLA2G6,YTHDF2,FMR1,MAP4K3,DHX37,MYO19,MED8,COX6A1,PPHLN1,PRPF18,RBM22,ZNF22,PRKACB,CSTF1,CSTF3,FUT8,ZNF512,SNTB2,SON,SRP14,SRPRA,DDX1,GGT7,DHX15,SUGT1,SUPT5H,PPIL3,KDM5A,RBBP4,RBBP5,RFC2,RFC4,PHF5A,RPS27L,SART1,GTF2A2,SF3B3,CLMN,DBR1
Transcription Factor Binding Site	SGCGSSAAA_V$E2F1DP2_01	SGCGSSAAA_V$E2F1DP2_01		2.401e-05	0.01443	0.000962	0.006711	14	131	NOLC1,MAZ,HNRNPD,H3C1,H4C1,POLR2A,MSH2,BRMS1L,PRKDC,MYH10,ILF3,NCL,PHF5A,H2AZ1
Transcription Factor Binding Site	RCGCANGCGY_V$NRF1_Q6	RCGCANGCGY_V$NRF1_Q6		3.227e-05	0.0194	0.001212	0.008458	37	654	SAP18,MAZ,EWSR1,NDRG3,RSU1,MECP2,HNRNPL,CIRBP,UBE4A,PGAP1,VAT1,FMR1,POLR2A,XRCC1,CTCF,CCAR1,CSTF1,SMARCD3,PRKDC,FUS,FUT8,KDM1A,SON,SART3,ILF3,BCLAF1,DHX9,EPM2AIP1,HNRNPDL,NPM1,RBBP7,SAE1,LIG3,AGO1,SUGP2,CBX5,COX7A2L
Transcription Factor Binding Site	GATTGGY_V$NFY_Q6_01	GATTGGY_V$NFY_Q6_01		7.215e-05	0.04336	0.002374	0.01657	45	907	ERH,RPS6KA5,CETN2,MAZ,MECP2,HNRNPK,MEN1,CIRBP,H3C1,H4C1,PLA2G6,MRE11,NOP56,ANXA6,H2BU1,MSH2,KHSRP,RHOB,TAF6L,ARL3,CSTF1,MPHOSPH8,PRKDC,USP39,ATP1B1,FUT8,MAP2K3,SON,DPYSL5,NCAM1,EPM2AIP1,IVD,NFYC,HNRNPA0,PHF5A,ORC4,MBNL2,MYH14,CBX5,COPS4,H2AX,H3-3B,RPA2,HDAC1,HNRNPR
Transcription Factor Binding Site	V$E2F1_Q3	V$E2F1_Q3		7.23e-05	0.04345	0.002374	0.01657	15	190	NOLC1,RPS6KA5,MAZ,HNRNPD,POLR2A,MSH2,BRMS1L,PDS5B,SP3,MYH10,ILF3,NCL,RBBP4,H2AZ1,TMPO
Transcription Factor Binding Site	V$E2F_03	V$E2F_03		7.763e-05	0.04665	0.002374	0.01657	16	191	PDGFRA,RPS6KA5,MAZ,HNRNPD,BRMS1L,CTCF,PRKDC,FUS,PDS5B,ARHGEF17,HNRNPA0,RBBP4,RFC1,CBX5,H2AZ1,RPA2
Transcription Factor Binding Site	YGCGYRCGC_UNKNOWN	YGCGYRCGC_UNKNOWN		7.902e-05	0.04749	0.002374	0.01657	19	241	MAGI1,VRK3,RPS6KA5,MAZ,CHD4,MECP2,HNRNPD,HNRNPL,FMR1,FUS,FUT8,KDM1A,PDS5B,BCLAF1,SPTAN1,HNRNPDL,H1-10,RBBP4,HNRNPR
Transcription Factor Binding Site	V$E2F_01	V$E2F_01		0.0001606	0.09652	0.004596	0.03206	8	55	NOLC1,CHD4,HNRNPD,BRMS1L,KHSRP,PRKDC,RFC5,H2AX
Transcription Factor Binding Site	TMTCGCGANR_UNKNOWN	TMTCGCGANR_UNKNOWN		0.0001768	0.1063	0.004831	0.0337	11	109	SAP18,HNRNPK,SRSF5,COX7B,FUS,MATR3,PSMD5,SUPT5H,PURA,NFYC,DBR1
Transcription Factor Binding Site	V$E2F1_Q4	V$E2F1_Q4		0.0002074	0.1247	0.00542	0.03781	13	189	ERH,RPS6KA5,HMGB1,HNRNPD,BRMS1L,CTCF,PRKDC,ZFP36L2,NFYC,RFC1,CBX5,DBR1,RPA2
Transcription Factor Binding Site	V$ETF_Q6	V$ETF_Q6		0.0002696	0.162	0.006751	0.0471	10	85	AGO3,YTHDF2,PRKACB,KDM1A,NFIA,WNT3A,NFYC,CAMK2G,AGO1,H3-3A
Transcription Factor Binding Site	V$E2F_Q6_01	V$E2F_Q6_01		0.0004422	0.2658	0.01063	0.07416	13	184	RPS6KA5,MAZ,HNRNPD,BRMS1L,RALY,CTCF,PRKDC,PDS5B,NCL,RBBP4,RFC1,CBX5,H2AZ1
Transcription Factor Binding Site	CACGTG_V$MYC_Q2	CACGTG_V$MYC_Q2		0.0005551	0.3336	0.01246	0.08695	36	805	RPS6KA5,FBL,EWSR1,CHD4,ARMCX1,HNRNPD,PLA2G6,XRN2,FMR1,NOP56,MYO19,ANXA6,TAF6L,ARL3,CCAR1,SNTB2,ILF3,ILK,HNRNPM,FXYD6,NCL,GLYR1,HNRNPDL,NPM1,RBBP4,RBBP7,RBM3,GPS1,SAE1,ARHGAP17,LIG3,SUGP2,CBX5,H2AZ1,H3-3A,RPA1
Transcription Factor Binding Site	V$NFY_C	V$NFY_C		0.0005599	0.3365	0.01246	0.08695	13	205	RPS6KA5,MAZ,HNRNPL,H3C1,H4C1,FUT8,NCAM1,NFYC,HNRNPA0,CBX5,H3-3B,RPA2,HDAC1
Transcription Factor Binding Site	V$TTF1_Q6	V$TTF1_Q6		0.0007039	0.4231	0.01511	0.1054	13	209	ERH,MAZ,CHD4,TRRAP,HPCAL1,CREB1,NCDN,HNRNPA0,NOVA1,THBS1,CLMN,H1-0,H3-3B
Transcription Factor Binding Site	V$NFMUE1_Q6	V$NFMUE1_Q6		0.0008102	0.4869	0.01679	0.1171	17	194	ERH,HNRNPD,SFPQ,APBB1,YY1,ZFX,CCAR1,SNRPF,BCLAF1,NCDN,DHX15,NFYC,RBM3,BRD3,CBX5,H1-0,RPA2
Transcription Factor Binding Site	V$E2F_Q2	V$E2F_Q2		0.0009871	0.5932	0.01977	0.138	11	130	DDAH1,YTHDF2,SFPQ,MED8,PRKACB,ATP1B1,NCDN,GNG4,RBBP4,AGO1,HNRNPR
Transcription Factor Binding Site	V$USF_Q6	V$USF_Q6		0.001269	0.7629	0.02461	0.1717	12	202	EWSR1,CHD4,HNRNPD,NOP56,ANXA6,ZFX,ARL3,HNRNPM,GLYR1,PURA,NPM1,SUGP2
Transcription Factor Binding Site	V$SF1_Q6	V$SF1_Q6		0.001414	0.8496	0.02655	0.1852	12	204	COX4I1,APBB1,SUMO2,ATP1B1,NCDN,MSI2,SV2A,THRAP3,KDM5A,CAMK2G,USP8,HDAC1
Transcription Factor Binding Site	YGCANTGCR_UNKNOWN	YGCANTGCR_UNKNOWN		0.001512	0.9088	0.02743	0.1913	9	104	MAP1B,EWSR1,NOP56,ANXA6,CTCF,EPB41L3,PURA,NOVA1,USP8
Transcription Factor Binding Site	KCCGNSWTTT_UNKNOWN	KCCGNSWTTT_UNKNOWN		0.001552	0.9325	0.02743	0.1913	5	89	HNRNPK,CTCF,ILF3,NCAM1,DHX15
Transcription Factor Binding Site	GGCNKCCATNK_UNKNOWN	GGCNKCCATNK_UNKNOWN		0.00169	1	0.02902	0.2024	6	90	ERH,HNRNPK,SFPQ,MATR3,NFYC,PDLIM2
Transcription Factor Binding Site	V$USF_Q6_01	V$USF_Q6_01		0.001834	1	0.03062	0.2136	12	191	EWSR1,CHD4,HNRNPD,ZFX,TAF6L,ARL3,CCAR1,SNTB2,ILF3,GLYR1,HNRNPDL,NPM1
Transcription Factor Binding Site	V$ZF5_01	V$ZF5_01		0.002041	1	0.03315	0.2313	13	193	DDAH1,MAZ,TMOD2,YTHDF2,APBB1,CTCF,SUMO2,FUT8,ILK,PTBP1,STAT5B,RBBP4,ELAVL1
Transcription Factor Binding Site	TGCGCANK_UNKNOWN	TGCGCANK_UNKNOWN		0.002453	1	0.03879	0.2706	21	410	VRK3,RPS6KA5,EWSR1,MECP2,HNRNPL,VAT1,SRSF5,MAP4K3,POLR2A,MSH2,XRCC1,XRCC5,CREB1,ARL3,CSTF1,LSM8,SAE1,ORC4,AGO1,CBX5,COX7A2L
Transcription Factor Binding Site	V$E2F1_Q3_01	V$E2F1_Q3_01		0.002926	1	0.04509	0.3145	10	200	MAP1A,RPS6KA5,MAZ,HNRNPD,YTHDF2,BRMS1L,FUT8,NCAM1,ZFP36L2,EIF1AY
Transcription Factor Binding Site	MCAATNNNNNGCG_UNKNOWN	MCAATNNNNNGCG_UNKNOWN		0.003372	1	0.04958	0.3459	4	68	CHD4,HNRNPL,RAB8A,NFYC
Transcription Factor Binding Site	V$E2F_Q4_01	V$E2F_Q4_01		0.003444	1	0.04958	0.3459	11	185	RPS6KA5,MAZ,HNRNPD,BRMS1L,PRKDC,PDS5B,NCL,RBBP4,RFC1,CBX5,H2AZ1
Transcription Factor Binding Site	ACAWNRNSRCGG_UNKNOWN	ACAWNRNSRCGG_UNKNOWN		0.003465	1	0.04958	0.3459	7	54	SFPQ,ZFX,CTCF,ILF3,PTBP1,NFYC,RBM3
Transcription Factor Binding Site	WGTTNNNNNAAA_UNKNOWN	WGTTNNNNNAAA_UNKNOWN		0.004566	1	0.06382	0.4452	23	450	MAP1B,MECP2,ARMCX1,HPCAL1,RALY,IGFBP6,PRKACB,NCAM1,NFIA,NFYB,KCNMA1,HNRNPA0,THRAP3,NOVA1,H1-10,CALD1,RBBP7,PAPLN,SART1,TIMP2,BUB3,RPA2,HNRNPR
Transcription Factor Binding Site	V$NFY_Q6_01	V$NFY_Q6_01		0.004721	1	0.06448	0.4499	10	210	H3C1,H4C1,SON,DPYSL5,RBBP4,RBM3,RPA2,TP53BP1,HDAC1,HNRNPR
Transcription Factor Binding Site	ATGGYGGA_UNKNOWN	ATGGYGGA_UNKNOWN		0.006673	1	0.08796	0.6136	6	76	MAP2,CACNA2D2,SFPQ,PTBP1,PURA,SF3B3
Transcription Factor Binding Site	V$MYCMAX_B	V$MYCMAX_B		0.006732	1	0.08796	0.6136	14	218	EWSR1,HNRNPD,YTHDF2,XRN2,MYO19,ARL3,ILF3,NCL,HNRNPDL,NPM1,H1-10,RBBP7,SUGP2,HNRNPR
Transcription Factor Binding Site	V$GABP_B	V$GABP_B		0.008054	1	0.103	0.7185	13	184	SF3B4,SF3A1,CIAO1,MYO19,COX6A1,RBM22,CSTF1,SART3,DDX1,SUPT5H,GTF2A2,SF3B3,CLMN
Transcription Factor Binding Site	V$ELK1_02	V$ELK1_02		0.008431	1	0.1056	0.7365	13	185	FMR1,MED8,PPHLN1,PRPF18,RBM22,ZNF22,PRKACB,SON,GGT7,SUPT5H,RFC4,GTF2A2,ELAVL1
Transcription Factor Binding Site	GATGKMRGCG_UNKNOWN	GATGKMRGCG_UNKNOWN		0.008812	1	0.106	0.7398	4	49	YY1,SART3,RBM3,H3-3B
Transcription Factor Binding Site	V$E2F_Q3_01	V$E2F_Q3_01		0.008822	1	0.106	0.7398	11	186	RPS6KA5,MAZ,HNRNPD,BRMS1L,RALY,PRKDC,PDS5B,NCL,RFC1,CBX5,H2AZ1
Transcription Factor Binding Site	V$USF_01	V$USF_01		0.009565	1	0.1127	0.7864	10	207	CHD4,HNRNPD,FMR1,TAF6L,CCAR1,ILF3,NPM1,RBBP4,SAE1,RPA1
Transcription Factor Binding Site	V$MYCMAX_03	V$MYCMAX_03		0.0104	1	0.1202	0.8383	12	209	CHD4,HNRNPD,FMR1,TAF6L,CCAR1,ILF3,NPM1,RBBP4,LIG3,CBX5,H3-3A,RPA1
Transcription Factor Binding Site	V$E2F_Q3	V$E2F_Q3		0.01378	1	0.1563	1	11	177	MAZ,HNRNPD,CTCF,PRKDC,PDS5B,NCL,RBBP4,RBBP7,RFC1,CBX5,H2AZ1
Transcription Factor Binding Site	V$GRE_C	V$GRE_C		0.01436	1	0.1598	1	5	104	CCN2,ST13,GLYR1,MBNL2,LSAMP
Transcription Factor Binding Site	V$WHN_B	V$WHN_B		0.01595	1	0.1743	1	12	200	NOLC1,PFN2,HPCAL1,YTHDF2,POLR2A,CTCF,CCAR1,SSB,PHF5A,OPHN1,H2AZ1,H3-3B
Transcription Factor Binding Site	V$E2F1_Q4_01	V$E2F1_Q4_01		0.01634	1	0.1753	1	10	181	RPS6KA5,MAZ,HNRNPD,BRMS1L,RALY,PRKDC,NCL,RFC1,CBX5,H2AZ1
Transcription Factor Binding Site	V$E4F1_Q6	V$E4F1_Q6		0.01665	1	0.1755	1	11	221	MAP1A,HMGB1,SLC25A25,KAT8,POLR2A,CREB1,CSTF3,SMARCE1,SRPRA,GNG4,CALD1
Transcription Factor Binding Site	V$YY1_Q6	V$YY1_Q6		0.01703	1	0.1764	1	13	182	SF3A1,PFN2,NDRG3,SFPQ,POLR2A,APBB1,YY1,ZFX,PTBP1,NCDN,NFYC,RBM3,TARDBP
Transcription Factor Binding Site	GGGYGTGNY_UNKNOWN	GGGYGTGNY_UNKNOWN		0.01834	1	0.1869	1	23	524	MAP1B,RPS6KA5,CHD4,ARMCX1,HNRNPD,HNRNPL,RAB8A,TXNRD1,VAT1,MAP4K3,APBB1,ZFX,BCLAF1,SARM1,DPYSL5,NCAM1,EPB41L3,RBBP7,RBM3,AGO1,H1-4,PALM,HNRNPR
Transcription Factor Binding Site	AAGWWRNYGGC_UNKNOWN	AAGWWRNYGGC_UNKNOWN		0.01874	1	0.1873	1	8	91	CHD4,SFPQ,POLR2A,YY1,RHOB,NFYC,RBM3,RFC1
Transcription Factor Binding Site	CCAWYNNGAAR_UNKNOWN	CCAWYNNGAAR_UNKNOWN		0.01901	1	0.1873	1	7	109	MED8,H2BU1,RHOB,PDS5B,NCDN,MYH14,H3-3B
Transcription Factor Binding Site	V$ALPHACP1_01	V$ALPHACP1_01		0.01936	1	0.1877	1	12	205	MAZ,SLC25A25,HNRNPL,MRE11,SON,ILF2,GATM,CALD1,RBM3,ORC4,H3-3B,HNRNPR
Transcription Factor Binding Site	V$YY1_02	V$YY1_02		0.02083	1	0.1987	1	11	187	ERH,CHD4,NDRG3,ZFX,CTCF,SART3,SCRN1,NCDN,DHX15,NFYC,H1-0
Transcription Factor Binding Site	GCGNNANTTCC_UNKNOWN	GCGNNANTTCC_UNKNOWN		0.02365	1	0.2206	1	5	95	CACNA2D2,SP3,SRP14,GNG4,DDX24
Transcription Factor Binding Site	RNGTGGGC_UNKNOWN	RNGTGGGC_UNKNOWN		0.02386	1	0.2206	1	26	604	MAP1A,EWSR1,HNRNPL,ADD3,VAT1,FMR1,SRSF5,POLR2A,RALY,ARL3,CSTF3,SPTAN1,SARM1,NCAM1,SSB,EPB41L3,ARHGEF17,ST13,NCDN,PDLIM2,HNRNPDL,NPM1,CALD1,H3-3B,RPA3,TP53BP1
Transcription Factor Binding Site	TCCATTKW_UNKNOWN	TCCATTKW_UNKNOWN		0.0243	1	0.2213	1	12	191	MAP2,PFN2,CLU,SFPQ,SRSF5,CTCF,CSTF1,SON,SP3,ILF2,MATR3,CALD1
Transcription Factor Binding Site	V$MYCMAX_01	V$MYCMAX_01		0.02502	1	0.2244	1	13	212	RPS6KA5,EWSR1,CHD4,NOP56,ARL3,ILF3,NCL,HNRNPDL,NPM1,GPS1,SUGP2,CBX5,H3-3A
Transcription Factor Binding Site	CTTTGT_V$LEF1_Q2	CTTTGT_V$LEF1_Q2		0.0259	1	0.2268	1	57	1547	SF3B4,MAP1B,PDGFRA,MAP2,TMOD2,HMGB1,GOLM1,PFN2,HNRNPK,ADD3,TXNRD1,HPCAL1,PGAP1,YTHDF2,CAVIN2,VAT1,XRN2,SFPQ,FMR1,ANXA6,POLR2A,GAS7,MACROH2A1,SKP1,CYFIP2,RHOB,IGFBP6,CTCF,SMARCC2,SMARCE1,FUS,ATP1B1,FUT8,MYH10,ILF3,HNRNPM,DPYSL5,FXYD6,STAT5B,DHX9,MSI2,WNT3A,PURA,NFYB,HNRNPDL,CALD1,PHF5A,OPHN1,AGO1,MBNL2,MYH14,H1-0,PALM,ELAVL1,H3-3B,HDAC2,HNRNPR
Transcription Factor Binding Site	WYAAANNRNNNGCG_UNKNOWN	WYAAANNRNNNGCG_UNKNOWN		0.02627	1	0.2268	1	5	46	RHOB,CTCF,CSTF3,HNRNPA0,AHCYL2
Transcription Factor Binding Site	V$COMP1_01	V$COMP1_01		0.02641	1	0.2268	1	6	97	HMGB1,ILF3,NCAM1,NFYB,CALD1,MBNL2
Transcription Factor Binding Site	V$ARNT_02	V$ARNT_02		0.02717	1	0.23	1	9	194	SNTB2,FXYD6,NCL,GLYR1,PURA,RBBP4,SAE1,CBX5,H2AZ1
Transcription Factor Binding Site	V$GATA1_01	V$GATA1_01		0.03028	1	0.2528	1	12	197	HNRNPL,ADD3,CLU,MSH2,CTCF,ATP2B2,SP3,NCDN,DHX15,NFIA,NFYC,LSAMP
Transcription Factor Binding Site	V$ZF5_B	V$ZF5_B		0.03138	1	0.2583	1	10	198	MAZ,MECP2,HNRNPD,FMR1,FUT8,KDM1A,NDUFA4,DDX1,NFYC,H1-10
Transcription Factor Binding Site	V$GFI1_01	V$GFI1_01		0.03183	1	0.2585	1	10	219	ADD3,MAP4K3,MYH10,NCAM1,NFIA,PURA,HNRNPA0,SH3BGRL2,CLMN,H1-4
Transcription Factor Binding Site	V$HNF4ALPHA_Q6	V$HNF4ALPHA_Q6		0.03513	1	0.2783	1	13	222	PDGFRA,KRTAP19-6,TMOD2,SELENOP,MAP2K3,SON,NCDN,PURA,STK39,NOVA1,PAPLN,TP53BP1,HNRNPR
Transcription Factor Binding Site	V$PPARG_01	V$PPARG_01		0.03519	1	0.2783	1	3	34	SNRPF,NOVA1,TP53BP1
Transcription Factor Binding Site	V$E47_01	V$E47_01		0.03854	1	0.3008	1	10	204	MAP1A,CACNA2D2,MAZ,CAVIN2,SPTAN1,DPYSL5,KCNMA1,CAMK2G,AGO1,PSIP1
Transcription Factor Binding Site	MGGAAGTG_V$GABP_B	MGGAAGTG_V$GABP_B		0.0395	1	0.3034	1	24	560	SF3B4,ERH,SF3A1,UBE4A,CIAO1,FMR1,RBM22,ZNF22,PRKACB,CSTF1,ZNF512,SART3,BCLAF1,NCAM1,CMAS,GGT7,PPIL3,HNRNPA0,PDLIM2,RFC4,GTF2A2,CLMN,CDK11B,RPA2
Transcription Factor Binding Site	CTGCAGY_UNKNOWN	CTGCAGY_UNKNOWN		0.03988	1	0.3034	1	26	607	MAP1A,MAP1B,EWSR1,PFN2,ADD3,CAVIN2,ANXA6,ZFX,RHOB,SMARCD3,ATP1B1,SARM1,NDUFA4,EPB41L3,NCDN,STAT5B,GGT7,PURA,NOVA1,HNRNPDL,CAMK2G,PRDX2,USP8,AGO1,MBNL2,ENO2
Transcription Factor Binding Site	V$TCF11_01	V$TCF11_01		0.0452	1	0.3378	1	11	188	MAP1A,MAP2,TXNRD1,SMARCD3,ZFR,ATP1B1,HNRNPA0,RBM3,THBS1,MBNL2,HNRNPR
Transcription Factor Binding Site	V$GATA2_01	V$GATA2_01		0.04553	1	0.3378	1	5	89	PDGFRA,HNRNPL,SP3,NCDN,NFIA
Transcription Factor Binding Site	GCGSCMNTTT_UNKNOWN	GCGSCMNTTT_UNKNOWN		0.04788	1	0.3509	1	4	54	SCARA3,PDS5B,BCLAF1,TARDBP
Transcription Factor Binding Site	V$NKX22_01	V$NKX22_01		0.04855	1	0.3516	1	7	149	PLRG1,CAVIN2,STAT5B,NFIA,HNRNPA0,RBBP7,CDK11B
PCP_UP in label-free quantification set
Transcription Factor Binding Site	V$NRF2_01	V$NRF2_01		1.561e-05	0.009319	0.009319	0.06495	24	193	RGS19,TUFM,MTPN,TOMM40,UQCRH,PRDX5,DIABLO,ZDHHC5,CPT2,ARHGAP1,SEC24C,RAP2C,HSPH1,FYCO1,IQGAP1,TOMM22,AP1M1,DLST,GNAI3,TYMP,ARPC5,ACTR2,TBC1D17,LRRC1
Transcription Factor Binding Site	V$ELK1_02	V$ELK1_02		0.0005284	0.3154	0.1577	1	20	185	TUFM,MTPN,TOMM40,UQCRH,STOML2,BMP2K,DIABLO,ZDHHC5,MRPL13,CLDN7,MYL12A,ARHGAP1,SEC24C,RAP2C,ATP5F1A,UBR1,P3H1,AP1M1,ACTR2,TBC1D17
Transcription Factor Binding Site	RYTTCCTG_V$ETS2_B	RYTTCCTG_V$ETS2_B		0.001293	0.7716	0.2572	1	59	868	TPM2,CPNE8,ADAM10,S100A9,SLC9A3R1,CLTC,MMP9,TIMM44,SEC61A1,VASP,MPO,FLNB,EPS8L2,CIB1,SLC2A9,SLC25A5,MYO18A,ZDHHC5,ATL3,ARFGEF2,AQP3,SLC1A5,IGF2R,SEC24C,OSBPL3,SLC13A5,VAMP8,RAP2C,IL1RN,FAM20A,MYH10,GALNT2,SLC39A11,PPP1R12A,DGKA,HM13,ERBIN,NDUFS2,STIM1,STK10,JUNB,PTPRC,NFKB1,DHCR24,KCNN4,ADAMTSL1,GPX1,CAPZA1,ECM1,ACTR2,TBC1D17,PPIF,ARPC2,CNNM4,EPHA2,LRRC1,ARPC5L,LYN,M6PR
Transcription Factor Binding Site	V$ERR1_Q2	V$ERR1_Q2		0.00252	1	0.2803	1	20	210	ACO2,PHB,UQCRC1,UQCRC2,SEC61A1,VASP,SDHB,VDAC1,VDAC2,SLC25A5,ATP5MF,IDH3G,MRPL48,RAP2C,ATP5F1A,ADAM9,SSR4,GJB2,AFG3L2,RAB35
Transcription Factor Binding Site	RCGCANGCGY_V$NRF1_Q6	RCGCANGCGY_V$NRF1_Q6		0.003056	1	0.2803	1	46	654	MRPL30,ADAM10,MTPN,SLC35A4,BASP1,ALG5,UQCRC1,MTCH2,SDHA,STX8,TOMM7,TECR,MPDU1,SHMT2,MRPL45,IDH3G,TDP2,MYL12A,MRPL17,ATP5MG,RAB18,SEC24C,UPF2,MRPL22,DNAJC11,MRPS9,ATP5F1C,ATP5F1D,ATP5PO,PPP1R12A,BAG1,NDUFA5,SSR4,COQ3,NDUFS6,RETREG3,AP1M1,RAB35,RDH10,ABCB6,SCAMP3,ARPC5,TBC1D17,ARPC2,ATAD3A,PCCB
Transcription Factor Binding Site	TGANTCA_V$AP1_C	TGANTCA_V$AP1_C		0.003126	1	0.2803	1	61	919	TPM2,CPNE8,DHRS3,ACADVL,ETFB,ACTN4,DYSF,S100A2,S100A10,FAP,SERPINB5,CEPT1,PROM2,MME,MMP9,PLP2,VASP,STOML2,COL1A1,SLC25A24,MPV17,COL5A2,COL7A1,COL16A1,SPTLC2,COL5A3,SLC1A5,SLC9A1,CSNK1A1,SIPA1L1,IL1RN,FAM20A,ATP2A2,ATP5F1A,SPR,SPTBN2,DGKA,STK10,MAMDC2,SVIL,KCNN4,RAB27B,SFN,DPYD,KRT13,ADAMTSL1,RTN4,GPX1,ABCB6,ECM1,TBC1D17,LGALS7,TGM1,LNPEP,EPHA2,PKP3,ARPC5L,MPZL2,SYTL1,TPBG,CHP1
Transcription Factor Binding Site	TGACCTTG_V$SF1_Q6	TGACCTTG_V$SF1_Q6		0.003286	1	0.2803	1	19	200	ACO2,COMTD1,AK2,TOMM40,UQCRC1,MTCH2,VASP,VDAC2,EPS8L2,IDH3A,CS,DNAJC11,ATP5F1B,ATP5F1C,CYC1,ATP5PF,NDUFB5,AFG3L2,TFRC
Transcription Factor Binding Site	SCGGAAGY_V$ELK1_02	SCGGAAGY_V$ELK1_02		0.005612	1	0.3868	1	55	871	ACO2,MRPL27,TUFM,MTPN,FDXR,IFI30,TOMM40,UQCRH,PRDX5,SEC61A1,PLP2,SDF2,STOML2,SLC25A5,BMP2K,PMPCB,DIABLO,MPDU1,ZDHHC5,CLDN7,CPT2,MYL12A,ARHGAP1,PIGT,SLC12A2,SEC24C,MRPL40,RAP2C,ATP2A2,ATP5F1A,UBR1,UGGT1,HSPH1,SSBP1,STIM1,STXBP2,F11R,TOMM22,C1QBP,AP1M1,DLST,GNAI3,SLC25A20,LASP1,TYMP,ARPC4,ACTR2,TBC1D17,MLYCD,ARPC2,MRPS18A,MRPS10,PDLIM1,SEC23IP,HCCS
Transcription Factor Binding Site	V$SP1_Q6_01	V$SP1_Q6_01		0.006244	1	0.3868	1	16	182	VASP,FLII,EPS8L2,APLP2,IDH3A,SEC24C,UPF2,ATP2A2,DGKA,IQGAP1,NECTIN2,ADAM17,RAB35,ADCK1,LASP1,CNNM4
Transcription Factor Binding Site	V$CETS1P54_01	V$CETS1P54_01		0.007647	1	0.3868	1	17	201	MTPN,UQCRH,STOML2,ZDHHC5,ARHGAP1,SEC24C,RAP2C,HM13,STK10,TOMM22,AP1M1,DLST,GNAI3,TYMP,ACTR2,TBC1D17,EPHA2
Transcription Factor Binding Site	CCGNMNNTNACG_UNKNOWN	CCGNMNNTNACG_UNKNOWN		0.00814	1	0.3868	1	7	61	MRRF,SDF2,BMP2K,DIABLO,MRPL40,TIMM8A,AP1M1
Transcription Factor Binding Site	V$SF1_Q6	V$SF1_Q6		0.008862	1	0.3868	1	18	204	COMTD1,AK2,TOMM40,MTCH2,VASP,SDHB,VDAC2,EPS8L2,IDH3A,CS,DNAJC11,MRPL48,MTX1,ATP5F1B,ATP5F1C,NDUFS8,AFG3L2,RAB35
Transcription Factor Binding Site	GGAANCGGAANY_UNKNOWN	GGAANCGGAANY_UNKNOWN		0.009022	1	0.3868	1	10	88	SEC61A1,SDF2,ZDHHC5,SEC24C,UGGT1,HSPH1,TIMM8A,MRPL21,MRPS18A,SEC61G
Transcription Factor Binding Site	V$TEL2_Q6	V$TEL2_Q6		0.00907	1	0.3868	1	16	174	CPNE8,SLC9A3R1,SLC25A5,DIABLO,ZDHHC5,ATL3,ARHGAP1,SEC24C,VAMP8,SLC39A11,DGKA,HM13,NDUFS2,JUNB,CAPZA1,LYN
Transcription Factor Binding Site	MGGAAGTG_V$GABP_B	MGGAAGTG_V$GABP_B		0.01111	1	0.4423	1	37	560	CPNE8,TUFM,MTPN,SLC9A3R1,LPXN,TOMM40,UQCRH,PRDX5,VASP,CIB1,BMP2K,DIABLO,MPDU1,ZDHHC5,ATL3,OPA3,CPT2,ARHGAP1,SLC12A4,SEC24C,VAMP8,RAP2C,SLC39A11,HSPH1,DGKA,HM13,NDUFS3,STK10,JUNB,SVIL,AP1M1,GNAI3,CAPZA1,ARPC4,ARPC1B,TFRC,SEC23IP
Transcription Factor Binding Site	V$ELK1_01	V$ELK1_01		0.02661	1	0.9609	1	16	197	MTPN,IFI30,UQCRH,VASP,MRPL13,ARHGAP1,RAP2C,SLC39A11,DGKA,STK10,CAPZA1,ARPC4,TBC1D17,PLXDC2,EPHA2,SYTL1
Transcription Factor Binding Site	TGACCTY_V$ERR1_Q2	TGACCTY_V$ERR1_Q2		0.02736	1	0.9609	1	51	834	TPM2,ACO2,MRPL37,ETFDH,COMTD1,PHB,SLC9A3R1,CLTC,AK2,TOMM40,UQCRC1,UQCRC2,UQCRH,FH,TIMM44,MTCH2,VASP,SDHB,VDAC2,EPS8L2,SLC25A5,ZDHHC5,IDH3A,SLC9A3,CS,DNAJC11,ARHGAP18,ATP5F1A,ATP5F1B,ATP5F1C,CYC1,ATP5PB,ATP5PF,GBF1,ADAM9,PIEZO1,NDUFA5,NDUFB3,NDUFB5,STIM1,GJB2,GLUD1,AFG3L2,DLAT,SLC27A4,ARHGEF12,ATP5MD,LETM1,TFRC,EFNB2,SLC25A13
Transcription Factor Binding Site	V$GABP_B	V$GABP_B		0.03028	1	1	1	14	184	MTPN,TOMM40,UQCRH,ZDHHC5,IDH3G,CPT2,UPF2,SSR4,IQGAP1,STK10,TOMM22,AP1M1,SCAMP3,RHOT2
Transcription Factor Binding Site	YGTCCTTGR_UNKNOWN	YGTCCTTGR_UNKNOWN		0.03671	1	1	1	7	80	CRAT,CS,TNKS1BP1,ATP2A2,ATP5F1B,STIM1,ARPC5
Transcription Factor Binding Site	V$PPAR_DR1_Q2	V$PPAR_DR1_Q2		0.03942	1	1	1	16	207	TPM2,ACADVL,STOML2,COL16A1,SLC25A5,ARFGEF2,GRPEL1,SEC24C,MRPL11,MRPL1,MYH10,GBF1,RTN4,LAMP2,TMEM120A,SLC25A13
Transcription Factor Binding Site	YTTCCNNNGGAMR_UNKNOWN	YTTCCNNNGGAMR_UNKNOWN		0.04053	1	1	1	5	40	TUFM,MYO18A,MYH10,DNAJC13,CAPZA1
Transcription Factor Binding Site	V$ER_Q6_02	V$ER_Q6_02		0.04562	1	1	1	16	211	TOMM40,UQCRC1,FH,STOML2,ZDHHC5,IDH3A,IDH3G,RAP2C,CYC1,ATP5PO,DAB2,NDUFA5,SSR4,FAM20C,GLUD1,EFNB2
PCP_UP in TMT quantification set
Category	ID	Name	Source	p-value	q-value Bonferroni	q-value FDR B&H	q-value FDR B&Y	Hit Count in Query List	Hit Count in Genome	Hit in Query List
Transcription Factor Binding Site	TGACCTTG_V$SF1_Q6	TGACCTTG_V$SF1_Q6		9.069e-06	0.005387	0.005387	0.03752	25	200	ACO2,COMTD1,AK2,TOMM40,MTX2,DNAJC11,ATP5F1B,ATP5F1C,ATP5PF,NDUFB5,AFG3L2,TFRC,RIN2,UQCRC1,MTCH2,VASP,VDAC2,HSPE1,EPS8L2,VSNL1,IDH3A,CS,PPP3CC,CYC1,SNPH
Transcription Factor Binding Site	TGACCTY_V$ERR1_Q2	TGACCTY_V$ERR1_Q2		0.0001087	0.0646	0.0323	0.225	62	834	MRPL12,ACO2,MRPL37,ETFDH,MCC,COMTD1,AP1B1,AK2,TOMM40,FH,TIMM44,HPCAL4,SLC25A5,SLC9A3,MTX2,DNAJC11,ATP5F1B,ATP5F1C,KIF1C,ATP5PB,ATP5PF,ADAM9,NDUFA5,NDUFB5,GFAP,RAB10,GLUD1,AFG3L2,ARHGEF12,ATP5MD,TFRC,OXA1L,PHB,SLC25A3,SLC9A3R1,EDARADD,RIN2,MRPS21,CLTC,UQCRC1,UQCRC2,PLEC,UQCRH,MTCH2,VASP,VDAC2,HSPE1,EPS8L2,VSNL1,ZDHHC5,IDH3A,CS,PPP3CC,MRPL34,CYC1,TRPM4,SNPH,PIEZO1,ITGB6,ABCC5,LETM1,MRPL2
Transcription Factor Binding Site	V$NRF2_01	V$NRF2_01		0.001669	0.9913	0.3304	1	21	193	TOMM40,HSPH1,BCL2L1,IQGAP1,SLC6A14,TUFM,UQCRH,PRDX5,EPN1,DIABLO,ZDHHC5,COX15,CPT2,SEC24C,TOMM22,DLST,RAB25,TYMP,ACTR2,TBC1D17,LRRC1
Transcription Factor Binding Site	V$SF1_Q6	V$SF1_Q6		0.00328	1	0.4871	1	20	204	COMTD1,AK2,TOMM40,MTX2,DNAJC11,MRPL48,MTX1,ATP5F1B,ATP5F1C,NDUFS8,AFG3L2,PLCB3,MTCH2,VASP,VDAC2,EPS8L2,VSNL1,IDH3A,CS,NAV1
Transcription Factor Binding Site	GGAANCGGAANY_UNKNOWN	GGAANCGGAANY_UNKNOWN		0.007473	1	0.8877	1	10	88	TTC17,HSPH1,MRPL43,MRPL21,MRPS21,EPN1,ZDHHC5,SEC24C,TIMM8A,MRPS18A
Transcription Factor Binding Site	CCGNMNNTNACG_UNKNOWN	CCGNMNNTNACG_UNKNOWN		0.0161	1	1	1	7	61	MRRF,CYCS,HSPE1,DIABLO,MRPL40,TMEM179B,TIMM8A
Transcription Factor Binding Site	RCGCANGCGY_V$NRF1_Q6	RCGCANGCGY_V$NRF1_Q6		0.01721	1	1	1	44	654	POP7,MRPL30,ADAM10,BASP1,SHMT2,MRPL45,CASK,MRPL17,ATP5MG,RAB18,DNAJC11,ATP5F1C,ATP5F1D,ATP5PO,BAG1,NDUFA5,CLPX,NDUFA8,RETREG3,RAB10,CBR3,DNAJA3,P4HA1,PCCB,SLC25A3,SLC35A4,UQCRC1,MTCH2,HSPE1,VSNL1,MPDU1,SEC24C,PTCD1,MRPS9,MAP2K7,VPS13C,CCS,KPNA1,RDH10,ABCC5,SCAMP3,TBC1D17,ARPC2,ATAD3A
Transcription Factor Binding Site	V$ER_Q6_02	V$ER_Q6_02		0.0195	1	1	1	16	211	TOMM40,FH,HPCAL4,STOML2,MTX2,ATP5PO,NDUFA5,GFAP,GLUD1,SLC25A3,UQCRC1,ZDHHC5,IDH3A,MAP2K7,CYC1,FAM20C
Transcription Factor Binding Site	V$ELK1_02	V$ELK1_02		0.02201	1	1	1	15	185	AP1B1,TOMM40,STOML2,MRPL13,MTX2,BCL2L1,TUFM,AP2S1,UQCRH,EPN1,DIABLO,ZDHHC5,SEC24C,ACTR2,TBC1D17
Transcription Factor Binding Site	MCAATNNNNNGCG_UNKNOWN	MCAATNNNNNGCG_UNKNOWN		0.02918	1	1	1	6	68	ACTN1,ADAM10,CYCS,VASP,SH3BGRL3,DOLPP1
Transcription Factor Binding Site	V$COUP_DR1_Q6	V$COUP_DR1_Q6		0.03291	1	1	1	16	194	ERBB2,ETFDH,SMYD5,AP1B1,STOML2,MYH10,ATP5PO,PKP3,HSPE1,PRKCD,MRPL11,ZYX,RCC1L,RTN4,LAMP2,RNF5
Transcription Factor Binding Site	V$ERR1_Q2	V$ERR1_Q2		0.03472	1	1	1	16	210	ACO2,SLC25A5,MRPL48,ADAM9,AFG3L2,PHB,PLCB3,UQCRC1,UQCRC2,VASP,VDAC1,VDAC2,HSPE1,VSNL1,NAV1,ABCC5
